# Supplementary material for: The ANXA2P1-hnRNP F-HK2/c-Myc Positive Feedback Loop Promotes Proliferation and Glycolytic Metabolism in Gastric Cancer
Source: Int J Biol Sci. 2026 Mar 25;22(7):3658–81. doi: 10.7150/ijbs.126842 (PMC13086010; doi:10.7150/ijbs.126842)
Supplement: Supplementary file 2 — Supplementary table 1. [file ijbsv22p3658s2.xlsx]

## Sheet: ncRNA FC >1.2
Supplementary Table S1. ncRNAs (including pseudogenes) in AGS cells under glucose deprivation |FC| >1.2
ProbeID	p-value(low-glucose_vs._normal-glucose)	FoldChange(low-glucose_vs._normal-glucose)	log2FoldChange(low-glucose_vs._normal-glucose)	Regulation(low-glucose_vs._normal-glucose)	Case_mean(low-glucose_vs._normal-glucose)	Control_mean(low-glucose_vs._normal-glucose)	low-glucose_1.flag	low-glucose_2.flag	low-glucose_3.flag	low-glucose_4.flag	normal-glucose_1.flag	normal-glucose_2.flag	normal-glucose_3.flag	normal-glucose_4.flag	low-glucose_1.normalized	low-glucose_2.normalized	low-glucose_3.normalized	low-glucose_4.normalized	normal-glucose_1.normalized	normal-glucose_2.normalized	normal-glucose_3.normalized	normal-glucose_4.normalized	ProbeSequence	TargetID	Chromosome	Start	End	Strand	Source	Type	Classify	GeneID	GeneSymbol	HGNC ncRNA	HGNC pseudogene	NumExons	TargetLength	EntrezGeneID	GO_id	GO_Description	KEGG_id	KEGG_Description
clstr_115550_547_20	6.89416e-07	229.689	7.84354	Up	9.18026	1.33672	Detected	Detected	Detected	Detected	Not Detected	Not Detected	Not Detected	Not Detected	8.53169	8.83404	9.44835	9.90697	0.785871	1.53987	1.70364	1.3175	GAGCAAACAGGATCAGGACAATGAAGTGTTTATAGCCAAGTAATTCCAACCTCTTAGCCA	ENST00000660838.1	chr7	129763060	129769202	-	GENCODE release 31	lncRNA		ENSG00000286380.1	AC084864.2			3	934	105375501
clstr_62842_361_4	1.07824e-06	150.178	7.23053	Up	8.24325	1.01272	Detected	Detected	Detected	Detected	Not Detected	Not Detected	Not Detected	Not Detected	7.14994	8.64944	8.59341	8.58021	1.05771	1.00399	1.02558	0.963619	GCTTTGCCTTTAAGTGGACGAGCGTACTTTGAGCTCTTTGCCTTTAAGTAGACGAGCGTA	MSTRG.18563.1	chr14	20609881	20611990	+	RefLnc 2017	lncRNA	intergenic	MSTRG.18563				2	2110
A_33_P3816280	2.48663e-05	98.0806	6.6159	Up	8.47263	1.85673	Detected	Detected	Detected	Detected	Not Detected	Not Detected	Not Detected	Not Detected	7.66066	7.44196	9.43715	9.35075	1.63043	1.41631	2.29439	2.0858	CCTGTTATGTGAATTTTACCTCAATAAAAAGTGCCAGATTCTCTAGTAAAACAAGTCACC	NR_038438	chr16	86286431	86293389	+	Refseq	lncRNA			LOC146513				2102	146513
clstr_211836_178_25	9.5822e-08	96.5882	6.59377	Up	12.3338	5.74002	Detected	Detected	Detected	Detected	Detected	Detected	Detected	Detected	11.7554	12.6226	12.3846	12.5726	5.57283	5.79881	5.98787	5.60056	CATTCTTGCTGCATTATGGAATTAAATGATCTTCTTGGCACAGAGGACAATGCTATGGGA	NONHSAT157446.1	chr10	104248404	104268807	-	NONCODEv5	lncRNA	intergenic	NONHSAG061519.2				2	321
clstr_20057_3854_13	3.02453e-06	88.6728	6.47042	Up	7.69606	1.22564	Detected	Detected	Detected	Detected	Not Detected	Not Detected	Not Detected	Not Detected	7.02163	7.47531	8.0048	8.2825	2.03555	0.945944	0.979515	0.941547	CTCTTTCTAAACCTGCAGTTTCACCTTTAACATCGTCTCATCAGAGAGTTCGGACCTGAC	MSTRG.955.1	chr1	28287933	28291997	.	RefLnc 2017	lncRNA	intergenic	MSTRG.955				1	4065
clstr_187945_179_20	4.94878e-05	87.3132	6.44813	Up	7.79937	1.35124	Detected	Detected	Detected	Detected	Not Detected	Not Detected	Not Detected	Not Detected	6.48155	7.14883	8.24777	9.31933	1.44338	1.40267	1.15852	1.40041	GCAAGAGGATGAACAATTTAACATCGGACTGACATCAGACTGATTTGTTATCTCAAACCC	ENST00000607019.1	chr15	81303215	81309391	-	GENCODE release 31	lncRNA	intronic	ENSG00000271725.1	AC103858.1			2	476
clstr_129099_580_4	1.06352e-05	86.8805	6.44096	Up	7.61861	1.17765	Detected	Detected	Detected	Detected	Not Detected	Not Detected	Not Detected	Not Detected	6.53681	7.57893	7.64458	8.71412	0.908599	1.18232	1.68874	0.93094	TATGATGTATAGATGGGAGATAAACCCGGAACAAGGCTTGCATCAGAGACGTCCTGAACC	NONHSAT164897.1	chr12	76002323	76003135	-	NONCODEv5	lncRNA	intergenic	NONHSAG066441.2				1	812
clstr_57752_1490_17	1.40155e-05	70.0696	6.13072	Up	7.41232	1.2816	Detected	Detected	Detected	Detected	Not Detected	Not Detected	Not Detected	Not Detected	6.87205	7.55153	7.43496	7.79073	0.847317	0.841417	0.842303	2.59537	AGTAAAGAGGATCTCACACCATGGAAATGTGGGATCAATAAGCTAAGGTCGGGAGTGCAG	lnc-RTN2-1:1	chr19	45473083	45475156	-	LNCipedia version 5.2	lncRNA	intronic	lnc-RTN2-1				2	1981
clstr_44720_772_13	2.07366e-07	68.916	6.10677	Up	8.29718	2.19041	Detected	Detected	Detected	Detected	Not Detected	Not Detected	Not Detected	Not Detected	8.65703	8.50177	8.06644	7.96347	1.74774	2.44011	2.43298	2.1408	ATAATTGGCACCATGCTGTCTGTAGGACATTATGACGTGCTTGGGTTCTGGTTTGAGTTG	lnc-BHLHA15-1:1	chr7	98211466	98215442	+	LNCipedia version 5.2	lncRNA	sense-overlapping	lnc-BHLHA15-1				3	2413
clstr_169358_331_24	4.3627e-09	66.6021	6.0575	Up	11.6397	5.58218	Detected	Detected	Detected	Detected	Detected	Detected	Detected	Detected	11.7071	11.5118	11.3992	11.9406	5.52026	5.62044	5.56044	5.62756	TAGGGAAGAAGAGGGACCCATGTCTTCGGAAATACAAGGACTTCTGCATCCATGGAGAAT	lnc-PFDN1-3:1	chr5	140335891	140343062	-	LNCipedia version 5.2	lncRNA	intronic	lnc-PFDN1-3				2	565
clstr_65591_632_9	6.39934e-06	65.8255	6.04058	Up	9.05373	3.01315	Detected	Detected	Detected	Detected	Detected	Not Detected	Not Detected	Detected	8.76657	9.1933	8.98174	9.2733	2.97424	2.69618	2.26243	4.11975	CATATGCTACGGCCTCATCAGGGTTGATGCTCTTGTTGAGATCACGTCCATTGAAGTAGT	NONHSAT207112.1	chr6	31810220	31811998	+	NONCODEv5	lncRNA	intergenic	NONHSAG093125.1				1	1778
clstr_13808_2103_16	7.30808e-05	65.793	6.03986	Up	7.06986	1.03	Detected	Detected	Detected	Detected	Not Detected	Not Detected	Not Detected	Not Detected	6.18285	6.38277	6.9916	8.72221	0.786566	0.777648	0.773294	1.78248	GAGTTACTTAAAGGTCACCTTTATCCCGAGAGTGTGTCTTTAAGAGGAGTGTCTCTTATT	NONHSAT215817.1	chr8	56266448	56271420	+	NONCODEv5	lncRNA	intergenic	NONHSAG098833.1				1	4972
clstr_191434_344_22	2.47034e-05	65.7292	6.03846	Up	6.78999	0.75153	Detected	Detected	Detected	Detected	Not Detected	Not Detected	Not Detected	Not Detected	6.11755	6.08647	6.65401	8.30194	0.746387	0.750952	0.754849	0.753933	AGCCAAATTTGACCAGCAGCCAAAGGACAAGGATCAAATTCATGTATAGATCAGCCTCCT	lnc-HIST1H2AH-3:1	chr6	27152611	27153066	+	LNCipedia version 5.2	lncRNA	intergenic	lnc-HIST1H2AH-3				1	456
clstr_213965_102_12	8.14638e-05	62.547	5.96687	Up	7.26379	1.29693	Detected	Detected	Detected	Detected	Not Detected	Not Detected	Not Detected	Not Detected	6.33764	6.13279	7.8779	8.70685	1.07037	1.43937	1.06923	1.60873	GGGAGAATCTTGGTGCGCATGTCATTTGGACTAACTGAGGTATCTTGGAGTATATTGTGC	MSTRG.61026.1	chr7	112492713	112493019	.	RefLnc 2017	lncRNA	intergenic	MSTRG.61026				1	307
clstr_135823_486_38	8.07333e-07	61.4474	5.94128	Up	11.1844	5.24308	Detected	Detected	Detected	Detected	Detected	Detected	Detected	Detected	10.5205	10.9554	11.564	11.6976	5.39866	5.11788	5.08736	5.36844	CCCAGGCTGACAAATGTGACCTGCTTCCGTTGGTCTTTGAATCCTCATTTCTATTTGCTT	lnc-UBE2H-3:1	chr7	129763067	129768871	-	LNCipedia version 5.2	lncRNA	intergenic	lnc-UBE2H-3				2	761
clstr_227603_0_19	1.11006e-07	58.4394	5.86887	Up	7.24177	1.3729	Detected	Detected	Detected	Detected	Not Detected	Not Detected	Not Detected	Not Detected	7.51379	7.02247	7.02453	7.4063	1.52089	1.0701	1.15963	1.74099	CAGGTACCAGATATGGTGGTTGGCGATCACATTGATAGAGAATATGACTATCAGCCTGGG	lnc-DPPA4-3:1	chr3	109977540	109977767	-	LNCipedia version 5.2	lncRNA	intergenic	lnc-DPPA4-3				1	228
clstr_19169_3985_13	6.47647e-08	55.9377	5.80575	Up	11.2009	5.39519	Detected	Detected	Detected	Detected	Detected	Detected	Detected	Detected	11.1518	11.5206	11.3788	10.7526	5.4816	5.18493	5.41019	5.50407	TTCCCATCTGATCCACCACTCTGTTGTAGAATTTAGGCTCGTCACTACGTCCCTTCATGT	ENST00000553259.1	chr12	49292631	49324576	-	GENCODE release 31	lncRNA		ENSG00000258334.1	AC125611.4			8	4166	101927267
A_22_P00007207	2.15868e-06	54.3756	5.76489	Up	6.76275	0.997864	Detected	Detected	Detected	Detected	Not Detected	Not Detected	Not Detected	Not Detected	6.07883	6.54959	6.88864	7.53395	1.10309	1.2777	0.806277	0.804381	GTTTGCATCCAGCTGTGTGATATTCTGCTGTGCAAATCCATGCAAAACTGACTGTGGTAG	NR_029490	chr13	91351192	91351278	+	Refseq	lncRNA			MIR19B1				87	406980
clstr_113057_716_26	1.87646e-05	52.4929	5.71405	Up	7.91078	2.19673	Detected	Detected	Detected	Detected	Not Detected	Not Detected	Not Detected	Not Detected	7.31785	7.74353	7.61944	8.96229	2.44792	2.44693	1.30332	2.58875	AATAAGGGCTGAGTCCTGAGAATCTGCATTTGAATAAGTTCCTAGGAGATGTTGCTGCTA	MSTRG.63783.1	chr8	63162679	63163640	.	RefLnc 2017	lncRNA	intergenic	MSTRG.63783				1	962
clstr_16798_2249_13	0.000144729	52.3794	5.71093	Up	6.83504	1.12411	Detected	Detected	Detected	Detected	Not Detected	Not Detected	Not Detected	Not Detected	6.00605	5.67381	7.38709	8.27322	0.829498	0.820496	0.855362	1.9911	TATATGTGAACCAGGATACCATCACAGTCATGGCAAACCAAACTATCAGATATCATCTCG	NONHSAT197710.1	chr3	156733309	156737786	.	NONCODEv5	lncRNA	intergenic	NONHSAG086891.1				1	4477
clstr_93081_508_9	8.10748e-07	52.3531	5.7102	Up	9.21092	3.50072	Detected	Detected	Detected	Detected	Detected	Detected	Detected	Detected	9.26263	9.79697	9.11721	8.66688	3.31821	3.85267	3.6216	3.21039	AAGTTGAGAGAGGTTTATGCCTACTCCGTGATCCGGGAACACAAGACCTTTACCAACCAA	ENST00000668029.1	chr6	53616471	53631400	+	GENCODE release 31	lncRNA		ENSG00000235899.2	LINC01564	LINC01564		5	1229	101927171
clstr_184127_343_16	4.95687e-06	52.3233	5.70938	Up	11.5939	5.88454	Detected	Detected	Detected	Detected	Detected	Detected	Detected	Detected	10.7	11.8256	11.4536	12.3964	5.6644	6.20697	5.81444	5.85233	TGGACAGCCAGTAATTTCAGGGCAAGTTCAAAGGACTAGATCTATCTGAGAGGTCTCCAT	ENST00000454307.1	chrX	151515551	151516245	+	GENCODE release 31	lncRNA	intergenic	ENSG00000214915.3	BX546450.1			2	482	105377213
clstr_188219_219_18	3.08104e-05	52.1214	5.7038	Up	7.44358	1.73978	Detected	Detected	Detected	Detected	Not Detected	Not Detected	Not Detected	Not Detected	6.49239	7.12127	7.32579	8.8349	1.56701	1.75021	2.07668	1.56522	TCTGGCACAGGCTAAGACTCAAGGCAGTGAAATCACTGGCGCACAAAGGAGCTAAATTAA	lnc-SERTAD1-1:1	chr19	40407457	40408243	-	LNCipedia version 5.2	lncRNA	intronic	lnc-SERTAD1-1				3	475
clstr_216716_73_11	1.55698e-06	51.2882	5.68055	Up	8.38103	2.70048	Detected	Detected	Detected	Detected	Not Detected	Not Detected	Not Detected	Not Detected	8.29334	7.77195	8.75243	8.70641	2.11869	2.84298	3.06372	2.77652	TCTGGGCTGTAGTGTTGTACTGCAGTCGAGAGTCCATGTTAAGTTCAGCATCAATATAGT	lnc-HSP90AA1-11:1	chr14	102077183	102077473	-	LNCipedia version 5.2	lncRNA	intergenic	lnc-HSP90AA1-11				1	291
A_33_P3718734	1.29536e-06	51.1755	5.67738	Up	10.1877	4.51036	Detected	Detected	Detected	Detected	Detected	Detected	Detected	Detected	9.46687	10.3618	10.2217	10.7006	4.17772	4.77367	4.70907	4.38098	GCCATGTTATGATGGTGAGTGAAGGAAGCAGGACGCAATATAGCAATGCTAAATAAAAAA	NR_122070	chr3	42770612	42773635	+	Refseq	lncRNA			LOC729083				897	729083
clstr_98110_793_16	0.000123628	49.3431	5.62478	Up	10.7024	5.07765	Detected	Detected	Detected	Detected	Detected	Detected	Detected	Detected	9.46228	10.0215	11.266	12.0599	4.5561	4.94257	5.02193	5.79	GACATAGAGAATTACCTGTTAGTGGTGGGTGCTGGTTCCAAGTGACTATATAGGCTGGAG	NONHSAT201728.1	chr4	143231870	143233023	.	NONCODEv5	lncRNA	intergenic	NONHSAG089594.1				1	1153
clstr_113819_590_18	0.000107283	47.4792	5.56922	Up	6.99398	1.42476	Detected	Detected	Detected	Detected	Not Detected	Not Detected	Not Detected	Not Detected	6.13727	6.61403	6.96214	8.26249	0.988081	0.983349	1.03722	2.69038	GAGCAGGTTGCTTCAGGGTATAGACATTTGGCACAGTACTGCAGCATAAACCCATCAAGA	MSTRG.54672.2	chr6	4693011	4725059	-	RefLnc 2017	lncRNA	intergenic	MSTRG.54672				4	953
clstr_133561_582_16	1.93307e-06	46.202	5.52988	Up	6.6018	1.07191	Detected	Detected	Detected	Detected	Not Detected	Not Detected	Not Detected	Not Detected	5.86234	6.4975	6.8701	7.17725	1.0393	0.906866	0.913481	1.428	GAACCTCAAAGCTTGTATTCCATCTGCTGTAGCAATGGCTAAAGGGTCAAGATCTTAGCT	NONHSAT162412.1	chr12	70366823	70431015	+	NONCODEv5	lncRNA	intergenic	NONHSAG064855.1				2	778
clstr_127156_606_27	1.26842e-06	44.5927	5.47873	Up	10.4148	4.93609	Detected	Detected	Detected	Detected	Detected	Detected	Detected	Detected	9.67946	10.5399	10.4587	10.9813	4.70418	5.07711	5.06561	4.89747	GGGAAAGGCCATGTTATGATGGTGAGTGAAGGAAGCAGGACGCAATATAGCAATGCTAAA	LINC02158:12	chr3	42772813	42773793	+	LNCipedia version 5.2	lncRNA	antisense	LINC02158	LINC02158			2	828	729083
clstr_94749_654_22	3.95453e-05	43.7887	5.45249	Up	7.15684	1.70435	Detected	Detected	Detected	Detected	Not Detected	Not Detected	Not Detected	Not Detected	6.84712	6.76666	6.63241	8.38115	0.939595	2.38577	1.89957	1.59246	AAATGCTGCTTGATTCCACTTGTATGAGCTGTAATCCCAAGCCATCTCTAAGTATGTTCA	MSTRG.58143.3	chr6	152835366	152846019	+	RefLnc 2017	lncRNA	intergenic	MSTRG.58143				5	10654
clstr_107377_519_12	1.80124e-05	43.3621	5.43836	Up	6.95724	1.51887	Detected	Detected	Detected	Detected	Not Detected	Not Detected	Not Detected	Not Detected	6.90384	7.16077	6.12538	7.63896	1.28849	2.4474	1.21861	1.12099	ACTGGTGTACAGGCTCAACCGCTTCCGAGGTAGTGGAAATTTCCTTCCATTGTGAAGTAA	lnc-FAM178B-2:1	chr2	97025981	97031636	-	LNCipedia version 5.2	lncRNA	intergenic	lnc-FAM178B-2				5	1028
clstr_164003_503_14	1.54782e-05	43.319	5.43693	Up	6.43141	0.994485	Detected	Detected	Detected	Detected	Not Detected	Not Detected	Not Detected	Not Detected	5.27954	6.4226	6.66475	7.35878	0.980464	0.970336	1.02506	1.00209	AATCCATTATGGCAAGTTGGAGATCCCAGGACTCTTCCATTGGAAAGATGTCACACGCCT	lnc-NPHS1-3:1	chr19	35851651	35869287	-	LNCipedia version 5.2	lncRNA	intronic	lnc-NPHS1-3				4	581
clstr_223420_106_22	0.000365867	43.1855	5.43248	Up	6.60096	1.16848	Detected	Detected	Detected	Detected	Not Detected	Not Detected	Not Detected	Not Detected	4.9303	6.1418	7.02412	8.30763	1.22951	1.85538	0.79786	0.791181	AGAGGTTAAGTGACGTGTTCTGGGTTGCACAGCTCTTAAACAGCAGATCTGGGATTTGCA	MSTRG.39465.1	chr20	49321406	49321657	.	RefLnc 2017	lncRNA	intergenic	MSTRG.39465				1	252
clstr_11518_502_5	0.000659907	42.4654	5.40822	Up	6.44748	1.03926	Detected	Detected	Detected	Detected	Not Detected	Not Detected	Not Detected	Not Detected	4.93623	5.18085	7.31754	8.35531	0.929052	0.924558	0.916008	1.38743	AAATGACTGTATTGTGCTGTTATCGACAGAGTTGCACGCAGCAAATGCTCGAATCATTTC	lnc-PFKP-38:1	chr10	3803600	3809050	+	LNCipedia version 5.2	lncRNA	intergenic	lnc-PFKP-38				1	5451
clstr_101985_459_21	0.000163257	40.5242	5.34071	Up	6.3658	1.02509	Detected	Detected	Detected	Detected	Not Detected	Not Detected	Not Detected	Not Detected	4.69567	6.53154	6.48054	7.75544	0.917872	0.881738	0.908792	1.39194	CCATCATCACTTGGGAGATTTCTGCGAATCATCACTAAAGCCATTCACTTTCTCATAACT	ENST00000509185.2	chr5	126751963	126776486	-	GENCODE release 31	lncRNA	bidirectional	ENSG00000251072.2	LMNB1-DT	LMNB1-DT		4	914	102723557
clstr_124832_568_9	5.83238e-07	40.1495	5.32731	Up	8.87847	3.55116	Detected	Detected	Detected	Detected	Detected	Detected	Detected	Detected	8.73441	8.87996	8.85572	9.04378	2.91149	4.02171	3.71619	3.55524	GAAGTTCAACACTCCTCAATGAGCAGCTGTTCCGAGCTGTACAGCTTCTTCTTGATGACT	ENST00000491934.2	chr10	72274915	72275980	-	GENCODE release 31	lncRNA		ENSG00000269926.1	DDIT4-AS1	DDIT4-AS1		2	847
clstr_156957_475_16	7.40171e-06	40.0513	5.32378	Up	8.70895	3.38517	Detected	Detected	Detected	Detected	Detected	Detected	Detected	Detected	7.69392	8.91895	8.92871	9.29421	3.03582	3.50221	3.64603	3.35661	AAAGGGAGTCAAACGGGAATTCACACAGGGTTGTGCATTATATCCAAGTGTGTATTCAGA	EPHA1-AS1:4	chr7	143415056	143415819	+	LNCipedia version 5.2	lncRNA	intergenic	EPHA1-AS1	EPHA1-AS1	EPHA1-AS1		2	615	285965
clstr_215042_122_26	1.69884e-05	37.8423	5.24193	Up	7.3212	2.07927	Detected	Detected	Detected	Detected	Not Detected	Not Detected	Not Detected	Not Detected	6.70214	6.94224	7.34973	8.29068	2.10107	1.71962	2.7475	1.74888	CTCTGAACAGAGAAGTCCTTTGAAGTTGCTGCATGAGGTCAGTAGAAAGTGTGTGAAGCA	NONHSAT153769.1	chr1	70458140	70458440	.	NONCODEv5	lncRNA	intergenic	NONHSAG059101.1				1	300
clstr_210069_33_19	0.000184083	37.622	5.2335	Up	9.90601	4.67251	Detected	Detected	Detected	Detected	Detected	Detected	Detected	Detected	8.68525	9.63526	10.0967	11.2068	4.16919	4.39099	4.35037	5.77948	TTCAGGGTTTATTCGTCTCAGCAGCAGTCTATTGTTACACTGACTAACATCCTAAGCTTT	MSTRG.44998.1	chr3	130012567	130012899	.	RefLnc 2017	lncRNA	intergenic	MSTRG.44998				1	333
clstr_186634_109_16	0.00120407	37.4094	5.22533	Up	7.00522	1.77989	Detected	Detected	Detected	Detected	Not Detected	Not Detected	Not Detected	Not Detected	5.4216	5.83953	7.75391	9.00587	2.12838	1.34994	1.05597	2.58529	ACAGAGAAAGAATTCAATCCTAAACTCTGACTCCATAGTACACATGTCAACCATGCCATG	NONHSAT158161.1	chr10	52382942	52383426	.	NONCODEv5	lncRNA	intergenic	NONHSAG062063.1				1	484
clstr_95403_52_16	2.97775e-05	35.0601	5.13176	Up	6.39748	1.26572	Detected	Detected	Detected	Detected	Not Detected	Not Detected	Not Detected	Not Detected	5.48072	6.30726	6.5406	7.26134	2.06806	0.982796	0.880342	1.13167	GGATTGTGGAAACTTTGTTCTTTCGCTGTATGTAATAACTCTTGCTACTGTAGCTCGCTT	NONHSAT172164.1	chr15	40962460	40963654	.	NONCODEv5	lncRNA	intergenic	NONHSAG071069.1				1	1194
clstr_136826_302_24	5.42452e-05	34.8276	5.12216	Up	7.52158	2.39942	Detected	Detected	Detected	Detected	Not Detected	Not Detected	Detected	Detected	6.88396	7.08304	7.55288	8.56643	1.95687	1.68766	3.06774	2.88541	GGGAAGTGTACAATCTGTGAGAAGACTGTGTGCTACTCTGCAAATTGCAGATAATTACTC	MSTRG.2064.2	chr1	70454716	70461758	+	RefLnc 2017	lncRNA	intergenic	MSTRG.2064				3	7043
clstr_112691_765_12	6.59982e-07	34.3376	5.10172	Up	9.7232	4.62149	Detected	Detected	Detected	Detected	Detected	Detected	Detected	Detected	9.75105	10.3456	9.54037	9.25583	4.6697	4.67114	4.68632	4.4588	AAGTGGACTAAGACGCTGTCAACACTTGTTAATTTCTGTTGTTATGCCATCGTAGTGGTT	ENST00000507681.2	chr5	180432891	180443238	+	GENCODE release 31	lncRNA		ENSG00000250509.2	AC034213.1			4	965
clstr_146224_244_16	1.23916e-05	34.3282	5.10132	Up	7.39577	2.29445	Detected	Detected	Detected	Detected	Not Detected	Not Detected	Not Detected	Not Detected	7.43295	7.18235	7.27327	7.69453	2.47896	2.82836	1.1933	2.67718	CTTTCTTCCTGTATTTACAGCAGCACTGGGCTTATTTACAGCACGGCGCTATGTGTTAAA	ENST00000564363.1	chr12	52058750	52059503	-	GENCODE release 31	lncRNA	antisense	ENSG00000259884.1	AC025259.3			2	687
clstr_92190_952_5	2.74062e-05	34.2876	5.09962	Up	6.00622	0.906607	Detected	Detected	Detected	Detected	Not Detected	Not Detected	Not Detected	Not Detected	5.10828	5.64088	6.10736	7.16838	1.18455	0.796424	0.818996	0.826452	TTTGAAGCGCACAATCGGAGCACCATATTGGACAACCTTGGAGTATTAAACAGGACTCTC	lnc-NFKBID-1:1	chr19	35879890	35885837	-	LNCipedia version 5.2	lncRNA	intergenic	lnc-NFKBID-1				3	1245
clstr_37957_534_11	1.36251e-09	33.9196	5.08405	Up	14.3735	9.28946	Detected	Detected	Detected	Detected	Detected	Detected	Detected	Detected	14.3243	14.3592	14.4974	14.3131	9.31085	9.47713	9.23691	9.13294	AATATTGCCCGGCTCCTAGAATTTATTTATTTCCTGACTTACAGCAAGCGAGTTATCGTC	MSTRG.41981.122	chr22	38139989	38218575	+	RefLnc 2017	lncRNA	intergenic	MSTRG.41981				2	78587
clstr_196309_250_16	0.000115097	32.1714	5.00771	Up	6.8898	1.88209	Detected	Detected	Detected	Detected	Not Detected	Not Detected	Not Detected	Not Detected	5.53485	7.07792	7.05793	7.88849	1.95073	2.31941	2.18311	1.0751	ATCTCCCACTAGATCCTGTATTATCCATCTACATCAGAACCAAACTACTTCTCCAACACC	NONHSAT163564.1	chr12	52806549	52807102	-	NONCODEv5	lncRNA	intergenic	NONHSAG065465.1				2	426
clstr_127675_743_16	6.10899e-05	31.9239	4.99656	Up	6.42356	1.427	Detected	Detected	Detected	Detected	Not Detected	Not Detected	Not Detected	Not Detected	5.3553	7.0343	6.09166	7.21297	1.59551	1.12724	2.07488	0.91035	AAACAACAGTGTCAGAAACGATGCTGTCTTCCATGCGATGAAATTGTTGTAATAGGTGCT	ENST00000441769.3	chr9	21966929	21967751	+	GENCODE release 31	lncRNA	intronic	ENSG00000224854.3	CDKN2A-DT			1	823	51198
clstr_59538_1199_10	1.44274e-05	31.8187	4.9918	Up	6.33398	1.34217	Detected	Detected	Detected	Detected	Not Detected	Not Detected	Not Detected	Not Detected	6.51096	6.63615	6.48319	5.70561	1.00158	0.990774	1.04513	2.33121	AACCAATGTAGAGACTTCCAAACGCTGCCAGTGGTTACAGTCACAATGGTGTCTCTATCG	ENST00000450995.1	chr10	69215333	69232490	-	GENCODE release 31	lncRNA	antisense	ENSG00000229261.1	AL596223.1			5	1933	101928994
clstr_115938_440_12	6.50208e-06	31.3513	4.97045	Up	5.82792	0.857472	Detected	Detected	Detected	Detected	Not Detected	Not Detected	Not Detected	Not Detected	5.05805	5.64955	5.90327	6.70082	0.86387	0.857865	0.865655	0.842496	CTACCCTGGCAAGAACGTTGGAGCTTACCATCATAAGTGACAGGAATGAACATTGGAGCT	ENST00000648154.1	chr13	109282193	109297690	+	GENCODE release 31	lncRNA		ENSG00000223617.2	LINC00370	LINC00370		5	930
clstr_196287_216_30	0.000173948	31.1156	4.95956	Up	7.54725	2.58768	Detected	Detected	Detected	Detected	Detected	Not Detected	Not Detected	Not Detected	6.29907	6.97273	8.0018	8.91539	2.87481	2.16364	2.9022	2.41009	AAACCCATCCTTCAACCACATCCTGGGCACAATAATGAAGAAATACAAGATCAAGTGCTG	lnc-MYLIP-4:1	chr6	16171606	16172031	+	LNCipedia version 5.2	lncRNA	intergenic	lnc-MYLIP-4				1	426
clstr_25828_446_8	8.85714e-05	30.9464	4.9517	Up	6.50245	1.55076	Detected	Detected	Detected	Detected	Not Detected	Not Detected	Not Detected	Not Detected	5.39415	6.19014	6.83749	7.58804	1.42093	1.16645	1.30602	2.30962	TTTGTCCAGCGTGTTCATGATGTCTATGTTACCTGTCCATTAGTCACTTCATCGTTGTCC	ENST00000662663.1	chr1	241453751	241484995	-	GENCODE release 31	lncRNA		ENSG00000287738.1	AL359764.3			4	3498
clstr_87725_163_12	3.19658e-05	30.8269	4.94612	Up	8.52331	3.57719	Detected	Detected	Detected	Detected	Detected	Detected	Detected	Detected	7.39271	8.48399	8.87943	9.33711	3.35931	3.98472	3.68878	3.27596	AAGAAGTTGATCAGTTTGCATGCTTGGAGTCAAATTACGCTCAGCACAAATCCAACGCCC	NONHSAT202591.1	chr5	54311163	54320845	+	NONCODEv5	lncRNA	intergenic	NONHSAG090182.2				3	1322
clstr_87248_581_12	0.000145085	30.0321	4.90843	Up	6.18898	1.28055	Detected	Detected	Detected	Detected	Not Detected	Not Detected	Not Detected	Not Detected	5.78503	5.45887	5.93581	7.57622	0.874394	2.26174	0.884983	1.10108	ATCCAAGGAGTGGTGTCAAGAAGAGAGTTGTCAAGTAGTCAAGTGTGGGAAAGATCCAAC	lnc-MGME1-5:1	chr20	17911161	17912490	+	LNCipedia version 5.2	lncRNA	intergenic	lnc-MGME1-5				1	1330
clstr_151488_328_29	0.000203277	28.0017	4.80744	Up	6.14823	1.34079	Detected	Detected	Detected	Detected	Not Detected	Not Detected	Not Detected	Not Detected	4.74797	5.97467	6.4741	7.3962	1.31999	0.934286	2.01299	1.0959	GTGCTCATGATTCTTAGACACAAACAAAGCTCCCAACACAGTGATGGAAATGCAGCTGCC	ENST00000527803.1	chr11	75583196	75594665	+	GENCODE release 31	lncRNA	antisense	ENSG00000255326.1	AP001922.5			2	651	105369391
clstr_53757_1777_12	0.000218141	27.2454	4.76794	Up	5.72437	0.956431	Detected	Detected	Detected	Detected	Not Detected	Not Detected	Not Detected	Not Detected	4.69359	5.00629	5.80477	7.39284	0.992844	0.928538	0.966253	0.938088	GCAAGTCACCTTCGCACTTTCCTCATATAGAGTGATCTGGATGAACTCCTACAATGTGGC	NONHSAT167441.1	chr13	31169629	31171727	.	NONCODEv5	lncRNA	intergenic	NONHSAG067921.1				1	2098
clstr_202029_33_14	1.22625e-08	26.6003	4.73337	Up	13.573	8.83963	Detected	Detected	Detected	Detected	Detected	Detected	Detected	Detected	13.3386	13.5013	13.5828	13.8693	8.8523	8.78813	8.88378	8.83431	TCTGGGATTATGTGGCCTTAGGTAGCTGGTTGTACATCTTTCCTTAAATCGATCCAAGTT	NONHSAT201120.1	chr4	34463700	34464088	.	NONCODEv5	lncRNA	intergenic	NONHSAG088986.1				1	388
clstr_112471_193_16	0.000315996	26.5369	4.72993	Up	6.28868	1.55875	Detected	Detected	Detected	Detected	Not Detected	Not Detected	Not Detected	Not Detected	5.20831	5.70806	6.74668	7.49168	1.01528	1.57707	1.00706	2.63561	TGGTTCTGTGAATAATGGATTGTTCCAGCTAAAGGGAATTACACAGTATCCAGTCCGGCG	NONHSAT161204.1	chr11	57875027	57875995	.	NONCODEv5	lncRNA	intergenic	NONHSAG064006.1				1	968
clstr_43024_456_13	0.00266987	26.4484	4.72511	Up	6.09175	1.36664	Detected	Detected	Detected	Detected	Not Detected	Not Detected	Not Detected	Not Detected	4.15872	5.1132	7.01622	8.07887	0.972282	2.45576	1.08856	0.949965	GTACATAGAGCCTCATTCTTTCTGCTAGCTTATTCTATTGCATTTCCGTTGTGGAATACC	MSTRG.18755.1	chr14	23665371	23667854	.	RefLnc 2017	lncRNA	intergenic	MSTRG.18755				1	2484
clstr_22618_1995_7	0.000160161	25.8933	4.69451	Up	5.75625	1.06174	Detected	Detected	Detected	Detected	Not Detected	Not Detected	Not Detected	Not Detected	5.30708	4.62514	5.82896	7.26383	1.06331	0.977045	0.998806	1.20781	CATAGTAGGAGGGAATCGTCAGCTGCATTAGCCTGTTGAGTGTTATATCAACTTATCGTA	NONHSAT158154.1	chr10	52330543	52334330	.	NONCODEv5	lncRNA	intergenic	NONHSAG062056.1				1	3787
clstr_47553_482_16	7.10295e-05	25.7908	4.68879	Up	5.64511	0.956324	Detected	Detected	Detected	Detected	Not Detected	Not Detected	Not Detected	Not Detected	4.95185	4.84347	5.84889	6.93623	0.993307	0.929127	0.964207	0.938654	TGGTGAATTCTCCAGAAAGAGGGATCTACAACACTGAGTCTTGTCAAGCCTTCAGTAGGG	NONHSAT211155.1	chr6	132828770	132831074	.	NONCODEv5	lncRNA	intergenic	NONHSAG095740.1				1	2304
clstr_231971_131_24	4.92783e-05	25.5638	4.67603	Up	5.74045	1.06442	Detected	Detected	Detected	Detected	Not Detected	Not Detected	Not Detected	Not Detected	5.06811	5.37235	5.65077	6.87058	0.861443	1.73856	0.833667	0.824027	AATCTGAGTGCTACAGGAGACAGTGAACAAGGGAATCTCTCATAGAGAGCAGGTGTTTGG	NONHSAT172761.1	chr16	21291290	21300387	+	NONCODEv5	lncRNA	intergenic	NONHSAG071546.1				3	206
clstr_30869_2721_12	2.00825e-05	25.5119	4.6731	Up	6.24363	1.57053	Detected	Detected	Detected	Detected	Not Detected	Not Detected	Not Detected	Not Detected	6.19698	5.70879	6.07413	6.99461	2.00785	0.892114	1.33658	2.04558	AATATGTGCTGTAATCGGACAGAGATCATCCATTTGTTACGCCATTCCAAAGTTCCCTGT	ENST00000450451.1	chr1	237862175	237928321	+	GENCODE release 31	lncRNA		ENSG00000237250.3	AL359924.1			12	3127	100130331
clstr_151718_226_8	4.5314e-07	25.1484	4.6524	Up	5.51371	0.861317	Detected	Detected	Detected	Detected	Not Detected	Not Detected	Not Detected	Not Detected	4.9408	5.6609	5.6516	5.80155	0.799489	1.04108	0.805989	0.798711	AATGCACACAGTGTAGAGCAGCCTTAACTCTGAATTGGAACAAGGTCGTGTAAGTGCCAG	lnc-CREB3L2-1:2	chr7	137771599	137774649	-	LNCipedia version 5.2	lncRNA	intronic	lnc-CREB3L2-1				2	650
clstr_189634_191_26	3.25052e-07	24.6805	4.6253	Up	11.7384	7.11307	Detected	Detected	Detected	Detected	Detected	Detected	Detected	Detected	11.4986	11.4517	12.1584	11.8447	7.34826	7.18559	6.92683	6.9916	ACCTGGCTCTGGTGCTTACCAGCTAGCTGACCTTAAACTTAAACTATCTAAACTTTAATG	ENST00000607679.1	chr1	70445071	70445536	+	GENCODE release 31	lncRNA	intergenic	ENSG00000271992.1	AL354872.2			1	466
clstr_175267_403_24	0.000108237	24.4559	4.61211	Up	5.86558	1.25347	Detected	Detected	Detected	Detected	Not Detected	Not Detected	Not Detected	Not Detected	4.52879	6.09416	6.20931	6.63006	1.00971	1.00199	1.94574	1.05642	CTGCCACCTTGATTCCAACTTCATGAGAGATCCAGAGACAGAGAACCTAGCTAATCTGTG	MSTRG.70114.1	chrX	48645797	48663589	+	RefLnc 2017	lncRNA	intergenic	MSTRG.70114				2	17793
clstr_198111_251_16	0.000420207	24.3454	4.60558	Up	7.50912	2.90354	Detected	Detected	Detected	Detected	Not Detected	Not Detected	Detected	Detected	5.88853	7.3067	7.82274	9.01849	2.76032	2.68515	3.1185	3.05019	AAAGAGAGTTGCTCACATACTCCACAGCAACACAGAGCTTTGATACCCGCAATGTGAGTT	ENST00000558101.1	chr15	41011597	41013300	+	GENCODE release 31	lncRNA	antisense	ENSG00000259463.1	AC020661.2			2	414
clstr_160792_383_6	0.000232136	23.7728	4.57124	Up	6.08692	1.51568	Detected	Detected	Detected	Detected	Not Detected	Not Detected	Not Detected	Not Detected	5.24493	5.50378	6.25433	7.34464	2.49941	1.00787	1.0418	1.51364	TAGAATTTGTCTCAAAGTTATGCCTACCTGGCTCGTAGGATGCCAACGTTAGGAGTGAAA	ENST00000564127.1	chr1	202810238	202810829	-	GENCODE release 31	lncRNA	intergenic	ENSG00000260021.1	AC098934.4			1	592
clstr_123786_166_13	2.98752e-05	23.7584	4.57036	Up	5.90495	1.33459	Detected	Detected	Detected	Detected	Not Detected	Not Detected	Not Detected	Not Detected	5.59339	6.14549	5.10224	6.77869	1.15465	1.10338	1.18197	1.89836	AAGATAGAGCTATGTCCCAGGCATGGAACAACCAGCAGTATGAGTAGCTCAGAAGACTTC	NONHSAT152958.1	chr1	218698488	218714694	-	NONCODEv5	lncRNA	intergenic	NONHSAG058476.1				2	857
A_33_P3475906	0.000182659	23.7308	4.56869	Up	6.74602	2.17733	Detected	Detected	Detected	Detected	Not Detected	Not Detected	Detected	Not Detected	6.66811	6.31781	6.46392	7.53424	2.26233	0.868625	3.23956	2.33881	GATGATATTGTTGGTGTCTAGCCTTTGGTTAAGATCAACACTTGATGGGTGATTTTTAAT	NR_027247	chr1	237862175	237928321	+	Refseq	lncRNA			LOC100130331				3148	100130331
clstr_81135_439_8	1.23436e-05	23.2691	4.54034	Up	9.49922	4.95888	Detected	Detected	Detected	Detected	Detected	Detected	Detected	Detected	8.87473	9.03983	9.8006	10.2817	4.91776	4.73565	5.25916	4.92296	TTCCCGAGTCCGAGGCTCGTTATGGTTGTCCACTGATGATCTGCCATTTCGTTTATGTTA	lnc-ZNF165-2:1	chr6	28104770	28106211	+	LNCipedia version 5.2	lncRNA	intergenic	lnc-ZNF165-2				1	1442
clstr_205359_0_24	1.35062e-05	23.0662	4.52771	Up	8.01056	3.48285	Detected	Detected	Detected	Detected	Detected	Detected	Not Detected	Detected	7.50824	7.94554	7.68144	8.90701	3.46417	3.46881	3.10249	3.89593	CACTTCCTCTGGTGTACTGGGCACTGTGCTGGGTAGTATAGGAGTTATAAACAAGAAATC	lnc-LMNA-3:1	chr1	156159566	156159929	+	LNCipedia version 5.2	lncRNA	intronic	lnc-LMNA-3				1	364
clstr_153305_270_20	1.64841e-06	22.5384	4.49432	Up	5.66301	1.16869	Detected	Detected	Detected	Detected	Not Detected	Not Detected	Not Detected	Not Detected	5.70836	6.08696	5.81641	5.0403	1.14228	0.952726	1.4387	1.14107	CTCAGTCTTCAATTTGAAGGTTCTTTGCCGTGCTAACATATGTTGTAGAGAATGACCACA	SLC7A11-AS1:6	chr4	138160137	138174744	+	LNCipedia version 5.2	lncRNA	antisense	SLC7A11-AS1	SLC7A11-AS1	SLC7A11-AS1		4	639	641364
clstr_1339_9914_10	2.99138e-05	22.515	4.49281	Up	6.36577	1.87295	Detected	Detected	Detected	Detected	Not Detected	Not Detected	Not Detected	Not Detected	5.85222	5.69109	6.53886	7.38089	1.86757	1.66293	1.7846	2.17672	CAATGGTACCAGCACCGTTCAATGTTATGAACCATCTCAAAGGTCAGAGCCCTAGCTTCA	lnc-DDR2-3:1	chr1	162607763	162628387	+	LNCipedia version 5.2	lncRNA	intergenic	lnc-DDR2-3				3	13895
A_21_P0010717	0.000694064	22.5058	4.49222	Up	5.58051	1.08829	Detected	Detected	Detected	Detected	Not Detected	Not Detected	Not Detected	Not Detected	4.1682	4.96079	6.0931	7.09997	0.793944	1.94948	0.79823	0.811495	TTTTTCTCTTCAAATTACAGTCCAAAGAGTGGCAAACAAGAAAGATGACAGAGTCCGAAG	NR_027337	chr1	121107175	121117292	-	Refseq	lncRNA			HIST2H2BA				1822	337875
clstr_220340_153_19	0.000293335	22.405	4.48575	Up	5.87067	1.38492	Detected	Detected	Detected	Detected	Not Detected	Not Detected	Not Detected	Detected	5.3661	5.47974	5.67427	6.96256	1.12107	0.804995	0.83021	2.78339	CTATATTGCAGATTCGCATTGCTCACTTCTTCCAGTAATCCAGTGATCTAGTAAAGCTTG	NONHSAT154469.1	chr1	203920482	203920752	.	NONCODEv5	lncRNA	intergenic	NONHSAG059801.1				1	270
clstr_184388_265_14	0.000127816	22.1973	4.47231	Up	6.76935	2.29704	Detected	Detected	Detected	Detected	Detected	Not Detected	Detected	Not Detected	5.92677	6.66566	7.08596	7.399	2.90386	1.87681	3.03897	1.36851	AAACCCATCTAAGGAGACTTTCCAAGACTCTCTCTGGACGACCACTGTGTTCATAAGTGC	ENST00000551299.1	chr12	103746315	103766906	-	GENCODE release 31	lncRNA	antisense	ENSG00000257681.1	AC025265.1			2	497
clstr_214884_150_13	0.000273671	22.1259	4.46766	Up	6.361	1.89334	Detected	Detected	Detected	Detected	Not Detected	Not Detected	Not Detected	Not Detected	5.75809	6.44375	5.75414	7.48802	0.925667	2.54622	2.6612	1.44027	ATGTCTGATTTGTCGCTTGGCAAGTGATAACTGAAATTATGTGGATGGATGCAAGCATAC	NONHSAT183168.1	chr2	177840335	177841456	+	NONCODEv5	lncRNA	intergenic	NONHSAG077993.1				2	301
clstr_206791_218_14	0.000342713	21.8398	4.44889	Up	5.47182	1.02294	Detected	Detected	Detected	Detected	Not Detected	Not Detected	Not Detected	Not Detected	4.3543	4.73932	5.69496	7.09872	1.04985	1.03465	1.02666	0.980594	CTCAGCATCCAGAGAAGGCACGCTTTGAATGTCTGTTAATTGAGATGACAATCCCAACCC	MSTRG.54882.1	chr6	12312710	12313064	.	RefLnc 2017	lncRNA	intergenic	MSTRG.54882				1	355
clstr_179623_159_18	2.16111e-07	21.5062	4.42668	Up	7.74823	3.32155	Detected	Detected	Detected	Detected	Detected	Detected	Detected	Detected	7.50786	7.85336	7.86465	7.76705	2.90648	3.30434	3.55395	3.52143	CTTTCCCAGGATTCTCCCGGATTACACAGCATCAGTTCCTCTGAATTCTGCATTCGTAAT	lnc-RNASE4-2:1	chr14	20625364	20625889	+	LNCipedia version 5.2	lncRNA	intergenic	lnc-RNASE4-2				1	526
clstr_198939_155_20	3.07231e-05	21.4856	4.4253	Up	5.56744	1.14214	Detected	Detected	Detected	Detected	Not Detected	Not Detected	Not Detected	Not Detected	4.62294	5.59153	5.5588	6.4965	1.44309	1.03246	0.988208	1.10482	TGCATCAGAGATAAGTCCTAAAGCAATTCTTGTTAGGGTTTCCTGAACTTTGAGAATGGC	MSTRG.33561.1	chr2	40679283	40679691	.	RefLnc 2017	lncRNA	intergenic	MSTRG.33561				1	409
clstr_99444_742_16	0.000313144	21.4411	4.42231	Up	5.61531	1.193	Detected	Detected	Detected	Detected	Not Detected	Not Detected	Not Detected	Not Detected	4.26719	5.30188	5.95062	6.94155	1.71484	1.32086	0.887829	0.848475	CATTTGGAGAATTCGGGTTTACAGTGTTACCATTTGTACCAAAGTGGGCCAGTGTCAACA	NONHSAT193251.1	chr22	43019496	43020629	.	NONCODEv5	lncRNA	intergenic	NONHSAG084270.1				1	1133
clstr_99861_1034_50	0.00101585	21.4255	4.42126	Up	9.89921	5.47795	Detected	Detected	Detected	Detected	Detected	Detected	Detected	Detected	9.26494	8.4093	11.32	10.6026	4.80697	6.11546	6.06622	4.92315	AATGGAATCAAACCGAATGGAGCGGAATGGAATGGAATGGAATGGAATCAACCCGAGTGC	MSTRG.7334.1	chr10	41859208	41860334	.	RefLnc 2017	lncRNA	intergenic	MSTRG.7334				1	1127
clstr_90503_862_16	1.01398e-05	21.2748	4.41107	Up	7.4684	3.05732	Detected	Detected	Detected	Detected	Detected	Detected	Not Detected	Detected	7.11536	6.79925	7.78856	8.17042	3.00157	3.3355	2.90233	2.98989	TTCTCAGGACTCATACAACTCACTGTCAATGGACATAATAGGTGATCCTTCTCAAGCTTA	NONHSAT181489.1	chr2	28810875	28840807	+	NONCODEv5	lncRNA	intergenic	NONHSAG027365.2				6	1274
clstr_212908_209_18	0.000125822	21.2492	4.40934	Up	7.96881	3.55947	Detected	Detected	Detected	Detected	Detected	Detected	Detected	Detected	7.08207	7.19035	8.47097	9.13186	3.74406	3.62318	3.47214	3.39849	TCCTAAAGTACACACATAGCTCACTATGACATGCATATTCCCATTGCAATGCCCTGTTCG	MSTRG.20800.1	chr14	103347487	103347800	.	RefLnc 2017	lncRNA	intergenic	MSTRG.20800				1	314
clstr_90910_1006_6	5.01115e-05	21.2346	4.40834	Up	5.68666	1.27832	Detected	Detected	Detected	Detected	Not Detected	Not Detected	Not Detected	Not Detected	5.07432	5.29676	5.52632	6.84925	1.0539	1.00978	1.70973	1.33986	ATGGCTCATCTGCGGCTTGAGATAGATGCAGACGTCAATAAGGAATTCACGGAAACACAA	NONHSAT180763.1	chr19	29837240	29838507	.	NONCODEv5	lncRNA	intergenic	NONHSAG076768.1				1	1267
clstr_225244_18_17	0.000383774	21.2038	4.40625	Up	8.31945	3.9132	Detected	Detected	Detected	Detected	Detected	Detected	Detected	Detected	7.06135	7.77049	8.50824	9.93772	3.94385	3.75747	3.89244	4.05903	AGTGCTTGATATGGTACAATCCCTTGAGGACATAAAGCAGCCACTCAGTGGCAAGCTTAT	lnc-SLC25A36-2:1	chr3	140879726	140881334	+	LNCipedia version 5.2	lncRNA	intergenic	lnc-SLC25A36-2				2	241
clstr_217571_1_10	5.94561e-07	20.9316	4.38761	Up	7.24711	2.8595	Detected	Detected	Detected	Detected	Detected	Detected	Not Detected	Detected	7.37669	7.695	7.01178	6.90495	2.99069	2.94149	2.60157	2.90425	AAGAATAAGGCACCAGCAAGTTCAGTGTCTAGAAAGGACCCAGCGTTTGCTTCGAAGATG	lnc-LRRC1-4:1	chr6	53623494	53624716	+	LNCipedia version 5.2	lncRNA	intergenic	lnc-LRRC1-4				2	286
clstr_132256_567_10	0.000996364	20.6884	4.37075	Up	5.74284	1.37209	Detected	Detected	Detected	Detected	Not Detected	Not Detected	Not Detected	Not Detected	4.04789	5.31932	6.21991	7.38422	1.446	1.35606	1.82575	0.860553	ATTTAATTTGATGCAATGCTGAGTATAGGGTGATGTAGGGATTTCAGAGACTACGTCGGG	NONHSAT218059.1	chr8	37705619	37706407	+	NONCODEv5	lncRNA	intergenic	NONHSAG100100.2				1	788
clstr_186150_113_20	0.000324017	20.6743	4.36976	Up	7.31955	2.94979	Detected	Detected	Detected	Detected	Not Detected	Detected	Detected	Not Detected	6.54372	6.36264	8.04265	8.32921	2.31568	3.42036	3.55211	2.511	AAGGACCACACCAATTTATACGCTTATAAACAAAGCCTGTGAGTGTTTCTTACCTGACAC	ENST00000606048.1	chr8	56222688	56223173	+	GENCODE release 31	lncRNA	intergenic	ENSG00000272343.1	AC107952.2			1	486
clstr_113922_661_15	0.000180063	20.4679	4.35529	Up	5.63242	1.27713	Detected	Detected	Detected	Detected	Not Detected	Not Detected	Not Detected	Not Detected	4.54402	5.6946	5.8694	6.42164	0.92607	0.95408	2.34947	0.878883	TTTCTAAAGTTGTTGGTCTGCAAACTACTGGAACTGGTGGCCAATGGTTCAGCTAGCACA	MSTRG.58309.1	chr6	160167883	160206171	+	RefLnc 2017	lncRNA	intergenic	MSTRG.58309				3	38289
clstr_191498_320_5	0.00082063	20.2594	4.34052	Up	5.2309	0.890379	Detected	Not Detected	Detected	Detected	Not Detected	Not Detected	Not Detected	Not Detected	4.5867	3.59889	6.12202	6.61597	0.801054	0.789742	0.786384	1.18433	ACTGTGTAGTGTTCCTACCGTACAGACACCACAGACACGATTAACCTCGAGAGCATAGAT	MSTRG.18172.5	chr13	102691867	102694387	+	RefLnc 2017	lncRNA	intergenic	MSTRG.18172				4	2521
clstr_212246_13_18	0.000230949	20.1993	4.33623	Up	5.55071	1.21448	Detected	Detected	Detected	Detected	Not Detected	Not Detected	Not Detected	Not Detected	5.06362	4.60341	5.52147	7.01436	1.04459	1.03236	1.01048	1.7705	ATGAAGTCACTGGAACACAGTAGAGCTTCTGAACCTGTAGCTGGAGATGAGTATCACCAG	lnc-SLC20A1-2:1	chr2	112678710	112681079	+	LNCipedia version 5.2	lncRNA	intergenic	lnc-SLC20A1-2				3	318
clstr_224421_9_889	0.00070092	20.0645	4.32658	Up	10.1541	5.82752	Detected	Detected	Detected	Detected	Detected	Detected	Detected	Detected	9.52649	8.87283	11.583	10.634	5.15023	6.36753	6.37687	5.41545	TGGAATGGAATCAACTCGAGTGGAATGGAATGGAAGGGAATGGAATGGATTGGAATGGAA	MSTRG.26584.1	chr17	21969240	21969485	.	RefLnc 2017	lncRNA	intergenic	MSTRG.26584				1	246
clstr_205316_15_13	4.02741e-05	20.0308	4.32415	Up	5.33315	1.009	Detected	Detected	Detected	Detected	Not Detected	Not Detected	Not Detected	Not Detected	4.6571	5.61375	4.79021	6.27155	0.848519	0.869268	0.863659	1.45456	AGGCAAAGTGAGAATACTAATTGCAACTGATCTAGCCTCTAGAGGACTTGATGTCCATGA	MSTRG.56482.11	chr6	73414063	73417256	+	RefLnc 2017	lncRNA	intergenic	MSTRG.56482				4	3194
clstr_89872_557_12	7.60005e-06	20.0204	4.3234	Up	7.19852	2.87512	Detected	Detected	Detected	Detected	Detected	Not Detected	Detected	Not Detected	6.98764	7.27513	6.65206	7.87924	3.21086	2.59785	3.07782	2.61395	TGCACTTTCTTGAAGTATTCGTCTTTGGTCCTGTGGTAGTACCCAGTGGACAACCTCACT	MSTRG.66120.27	chr9	21959880	21967783	+	RefLnc 2017	lncRNA	intergenic	MSTRG.66120				2	7904
clstr_128333_415_18	6.66379e-08	19.9735	4.32002	Up	5.33628	1.01627	Detected	Detected	Detected	Detected	Not Detected	Not Detected	Not Detected	Not Detected	5.56078	5.54172	5.13032	5.1123	0.865756	1.06183	1.00264	1.13483	AGATCAACTATTTCAAGCACTGCCAAGAAATCCTATAAGGCTTCTGGATGTGCAGGATGG	lnc-NFYB-1:5	chr12	104262312	104280737	-	LNCipedia version 5.2	lncRNA	antisense	lnc-NFYB-1				3	818
clstr_11741_2982_9	4.80139e-05	19.8921	4.31413	Up	5.33852	1.02439	Detected	Detected	Detected	Detected	Not Detected	Not Detected	Not Detected	Not Detected	4.96627	4.56653	5.58385	6.23741	1.61476	0.760385	0.76844	0.95397	AAAGGGCTGACTCAGTAACCTATGTAACATAGTAGAGCGCAAGGTTGCTCTGAGATGCCT	lnc-NABP1-1:2	chr2	191692069	191718531	+	LNCipedia version 5.2	lncRNA	intronic	lnc-NABP1-1				12	5398
clstr_141774_541_12	6.96809e-05	19.7127	4.30105	Up	5.78966	1.48861	Detected	Detected	Detected	Detected	Not Detected	Not Detected	Not Detected	Not Detected	5.21813	5.32171	5.93801	6.68081	1.25242	2.34548	1.2888	1.06774	TCTCAGAGTTGCAGTGTATGAGTCTCTGGATTGAAAGGGCTCAATAGATGCCCAGCATAA	lnc-FAM120AOS-1:2	chr9	93432906	93436035	-	LNCipedia version 5.2	lncRNA	intergenic	lnc-FAM120AOS-1				2	719
clstr_107930_370_12	0.000561582	19.7115	4.30096	Up	6.70133	2.40036	Detected	Detected	Detected	Detected	Not Detected	Detected	Not Detected	Not Detected	5.68246	6.07323	6.84293	8.20669	1.75989	3.31435	2.38157	2.14565	TTAAAGAACGACAGATGCTCAGAACGGCCTGCCAAAGGAATAGATCTTGCAGCAAGGAGA	NONHSAT164677.1	chr12	52063358	52064379	.	NONCODEv5	lncRNA	intergenic	NONHSAG066220.1				1	1021
clstr_33032_1202_12	0.00027086	19.65	4.29646	Up	6.08538	1.78892	Detected	Detected	Detected	Detected	Not Detected	Not Detected	Not Detected	Not Detected	5.69983	5.0588	6.2419	7.34098	1.97187	1.68797	2.45083	1.04502	TTGAGGGATGTTTGGATGCTCTTGGTAAACCGGAATCAGCCAGAAGCATATCCGGTGTTA	lnc-TMEM70-1:8	chr8	73879046	73883060	+	LNCipedia version 5.2	lncRNA	intergenic	lnc-TMEM70-1				2	2991
clstr_27812_2893_8	0.000604858	19.3907	4.27729	Up	5.4598	1.18251	Not Detected	Detected	Detected	Detected	Not Detected	Not Detected	Not Detected	Not Detected	3.84858	4.99292	6.26088	6.73681	1.23431	1.14442	1.28362	1.06768	CACTGGTTCACAACGTTTCTGATCATTTAATAAGTGACTTTCACGGGCCAGTGATGAGCC	NONHSAT197060.1	chr3	43746301	43749640	.	NONCODEv5	lncRNA	intergenic	NONHSAG086241.1				1	3339
clstr_196389_144_36	2.65085e-08	19.3465	4.274	Up	14.9527	10.6787	Detected	Detected	Detected	Detected	Detected	Detected	Detected	Detected	14.9337	14.7021	14.9397	15.2354	10.5935	10.6521	10.692	10.7774	AAGAGAAATGGCTCTGATGTCATCTATCCTGCCAGGATCAGCATTTGGAAGGCTCTGTGT	lnc-NEPRO-3:2	chr3	113041390	113041814	-	LNCipedia version 5.2	lncRNA	intergenic	lnc-NEPRO-3				1	425
clstr_37906_649_11	0.000240687	19.1934	4.26254	Up	5.15358	0.891036	Detected	Detected	Detected	Detected	Not Detected	Not Detected	Not Detected	Not Detected	4.5024	4.02276	5.64027	6.44887	0.899544	0.912837	0.902852	0.848912	AAACCTGTTCAGCACCACAAATAACGTACACAATCAACTCCAAACCTACTAGCAGGCTCT	MSTRG.4770.1	chr1	192821190	192823911	.	RefLnc 2017	lncRNA	intergenic	MSTRG.4770				1	2722
clstr_94404_627_14	1.02863e-05	19.1408	4.25858	Up	7.97508	3.7165	Detected	Detected	Detected	Detected	Detected	Detected	Not Detected	Detected	7.44256	8.29721	7.87292	8.28761	3.95684	4.04767	3.00081	3.86068	TGTGGCTAAGGCCAACTGCACATGTAGAACGGTGTTCCTCCTATGCTTGGGACAAATAAA	ENST00000549807.1	chr12	104262314	104280722	-	GENCODE release 31	lncRNA	antisense	ENSG00000257732.1	AC089983.1			2	701
clstr_213799_193_21	0.0143546	19.135	4.25815	Up	5.18521	0.927066	Detected	Not Detected	Detected	Detected	Not Detected	Not Detected	Not Detected	Not Detected	3.63474	2.5914	6.6976	7.8171	0.75044	0.746192	0.745039	1.46659	GAATCAACAATTCACAAACATTGGTCCAGACATCGATAGCCAAATCATATCCTCTCAGCT	MSTRG.33110.1	chr2	20464699	20465006	.	RefLnc 2017	lncRNA	intergenic	MSTRG.33110				1	308
clstr_10950_1870_7	4.57484e-05	18.9401	4.24337	Up	5.02584	0.782467	Detected	Detected	Detected	Detected	Not Detected	Not Detected	Not Detected	Not Detected	4.7937	4.08562	5.18534	6.03869	0.788681	0.789535	0.782749	0.768902	ACGTGTAAAGATCAATCCTGCATTATGCCGTTATCAAGTTGGCCATGAAGAGAGTGACAT	lnc-MPPE1-8:2	chr18	11819430	11860066	-	LNCipedia version 5.2	lncRNA	antisense	lnc-MPPE1-8				5	5590
clstr_186300_243_27	0.00189331	18.5283	4.21166	Up	5.85733	1.64567	Detected	Detected	Detected	Detected	Not Detected	Not Detected	Not Detected	Not Detected	3.82091	6.06498	6.31881	7.22464	1.34262	0.863608	1.94783	2.42864	AATGTTCTTGAGATTGATCCATGTTCTAGCATGTGACATGATTTCCTTCTTTCCGTAGGC	MSTRG.8236.1	chr10	79854600	79855085	.	RefLnc 2017	lncRNA	intergenic	MSTRG.8236				1	486
clstr_187036_395_28	0.000406927	18.4086	4.20231	Up	6.27141	2.0691	Detected	Detected	Detected	Detected	Not Detected	Detected	Not Detected	Not Detected	5.38743	6.40547	6.05249	7.24026	1.42385	3.16038	2.46618	1.226	TTCTGGAGACAGTACAAGATGACGTCTTTGGAGGGCTCTTCAAATAAAGTATGATGCAAA	ENST00000653139.1	chr4	183725830	183732570	+	GENCODE release 31	lncRNA		ENSG00000287349.1	AC108477.2			2	481
clstr_8211_5997_9	1.08026e-05	18.4018	4.20178	Up	8.36825	4.16647	Detected	Detected	Detected	Detected	Detected	Detected	Detected	Detected	7.93707	7.87677	8.76212	8.89704	3.86308	3.94792	4.2763	4.57858	TGCCCAGAGATACGTAGTGATCTACTCAGTTGGGTAGTAGATAGTATGATTCATGGGTCT	T065634	chr11	89926166	89932571	-	MiTranscriptome beta	lncRNA	intergenic	G015131	CAT1409			1	6405
clstr_195344_236_8	1.38259e-08	18.3256	4.19579	Up	10.8139	6.61811	Detected	Detected	Detected	Detected	Detected	Detected	Detected	Detected	10.9213	10.64	10.7472	10.9471	6.5098	6.65678	6.80345	6.50243	AAATGCTCTTGGTCGGCTGCAAGTCTGATCTGCGGACAGATGTTAGTACATTAGTAGAGC	lnc-RBM43-6:1	chr2	150470141	150471960	-	LNCipedia version 5.2	lncRNA	intronic	lnc-RBM43-6				2	432
clstr_110627_34_10	0.000221417	18.2688	4.19131	Up	5.10663	0.915317	Detected	Detected	Detected	Detected	Not Detected	Not Detected	Not Detected	Not Detected	4.09776	4.99158	4.75908	6.57808	1.15802	0.822936	0.848064	0.832245	GCTAAATACCAACTGGAGTTGTCAGGTCTTAGATGCAGCAACTAGTTCAAAGTGAGAAGG	ENST00000657417.1	chr2	219198640	219200034	-	GENCODE release 31	lncRNA		ENSG00000287529.1	AC068946.3			2	989
clstr_97039_1045_10	3.43511e-09	18.2503	4.18984	Up	5.20146	1.01162	Detected	Detected	Detected	Detected	Not Detected	Not Detected	Not Detected	Not Detected	5.19783	5.25106	5.24724	5.10972	0.983709	1.22702	0.933346	0.902395	TTTGTTCCAAGAGCCATTCTATTTGCCGTTTCTGTGGCAAAGTGCGAGTCTCTGCTAATC	NONHSAT170332.1	chr14	94699476	94700645	.	NONCODEv5	lncRNA	intergenic	NONHSAG070009.1				1	1169
clstr_74065_1337_10	0.00090674	18.2355	4.18868	Up	5.18928	1.0006	Detected	Detected	Detected	Detected	Not Detected	Not Detected	Not Detected	Not Detected	4.20932	3.9361	5.72667	6.88501	0.966493	1.1125	0.979332	0.944076	AGGAAGGATTGGATCTAACATAGCACACACAGGATGTTGAATATCGGACCTAACATCCTA	lnc-STARD5-2:1	chr15	81285043	81286625	-	LNCipedia version 5.2	lncRNA	antisense	lnc-STARD5-2				1	1583
clstr_20786_1318_4	0.00129825	18.0489	4.17384	Up	5.57515	1.40131	Detected	Detected	Detected	Detected	Not Detected	Not Detected	Not Detected	Not Detected	4.06895	5.01876	6.02758	7.18532	1.33243	0.863312	2.27695	1.13255	AGTCACACAACGAGGCCGTAATGAATCTATGATTTGAATCCAGCTATTTGACGTCAAAGG	MSTRG.6138.1	chr1	244342747	244352629	-	RefLnc 2017	lncRNA	intergenic	MSTRG.6138				2	3981
clstr_103608_472_12	0.000298313	18.0138	4.17103	Up	6.94911	2.77808	Detected	Detected	Detected	Detected	Detected	Not Detected	Not Detected	Detected	5.8458	6.61495	7.0518	8.28388	3.03591	2.32387	2.46759	3.28495	TAGCAGTTCTTCCCATGTTGTGTAGCAGTTGTCTCTACGTGACAGTCTGTCTTGTGAGGT	lnc-FRG2-3:1	chr4	189677281	189678948	-	LNCipedia version 5.2	lncRNA	intergenic	lnc-FRG2-3				2	1075
clstr_147713_367_10	0.00149123	17.9495	4.16587	Up	5.42034	1.25446	Detected	Detected	Detected	Detected	Not Detected	Not Detected	Not Detected	Not Detected	4.58879	3.95614	6.23258	6.90384	1.03702	0.952451	2.1749	0.853476	TAGAGAGAAACAGAGGTGCATCTGTTGGATAATAGTCAAGGCGTCTGTGTCGGTAACCAG	lnc-DDX1-8:1	chr2	14635496	14649641	+	LNCipedia version 5.2	lncRNA	intronic	lnc-DDX1-8				6	677
clstr_159489_414_16	1.16044e-05	17.8994	4.16184	Up	6.31813	2.15629	Detected	Detected	Detected	Detected	Not Detected	Not Detected	Not Detected	Not Detected	6.23484	6.15732	7.02877	5.8516	2.40499	2.34537	1.58988	2.28492	AGCCAGATGTCTGGATGCGATTAAACTTCAGAGGTTGTTGGTTACGATGACATTATGTAT	MSTRG.38899.7	chr20	30737788	30741607	-	RefLnc 2017	lncRNA	intergenic	MSTRG.38899				2	600
clstr_36581_1451_13	0.00253989	17.8669	4.15922	Up	5.64767	1.48845	Detected	Detected	Detected	Detected	Not Detected	Not Detected	Not Detected	Not Detected	3.99013	5.05742	6.20332	7.33983	2.63397	0.844098	0.850195	1.62556	TTTGATGCTCGTTAGGTAGCATACCAAGACTCACCCATCTGTGGTAACCTACCTTTGGAA	lnc-DHRS2-3:1	chr14	23692634	23698934	+	LNCipedia version 5.2	lncRNA	intergenic	lnc-DHRS2-3				2	2791
clstr_132095_667_12	0.00102102	17.8175	4.15522	Up	5.61052	1.4553	Detected	Detected	Detected	Detected	Not Detected	Not Detected	Not Detected	Not Detected	4.3548	5.37617	5.48703	7.22406	1.24245	1.00753	1.02168	2.54952	TAAACCAATAGCTACTAACCAATGGGAAATAGAATGTTAGGGAGGTGGCCACTACCTATT	lnc-METTL14-1:3	chr4	118883786	118884685	+	LNCipedia version 5.2	lncRNA	intronic	lnc-METTL14-1				2	789
clstr_109627_819_12	3.66136e-05	17.7787	4.15208	Up	4.94521	0.793133	Detected	Detected	Detected	Detected	Not Detected	Not Detected	Not Detected	Not Detected	3.83059	5.52103	5.06751	5.3617	0.787666	0.799589	0.79519	0.790088	TTCTCTTGATAGCTTCGAAGAAGCAAGCTACCATGTTGTGAGAGGGCCATGAGGTTAGCA	NONHSAT160399.1	chr11	63736121	63764004	-	NONCODEv5	lncRNA	intergenic	NONHSAG008574.3				5	1001
clstr_217287_195_24	2.9588e-05	17.6335	4.14024	Up	6.14185	2.00161	Detected	Detected	Detected	Detected	Not Detected	Not Detected	Not Detected	Not Detected	5.36325	6.55509	5.98281	6.66626	1.6757	2.33416	2.40646	1.59013	GTTAGCTTCACACCAGCCTAGATGACTGCAAGAAATTCAAAGAGAAGGCAGATGGAACGT	NONHSAT211606.1	chr7	5615807	5616276	+	NONCODEv5	lncRNA	intergenic	NONHSAG096108.1				2	288
A_22_P00007208	8.24459e-06	17.6329	4.14019	Up	8.68514	4.54495	Detected	Detected	Detected	Detected	Detected	Detected	Detected	Detected	8.04377	8.43123	8.89937	9.3662	4.56767	4.64317	4.63412	4.33484	TTTCTACACAGGTTGGGATCGGTTGCAATGCTGTGTTTCTGTATGGTATTGCACTTGTCC	NR_029508	chr13	91351314	91351391	+	Refseq	lncRNA			MIR92A1				78	407048
clstr_25461_3076_14	1.4265e-05	17.6295	4.13992	Up	10.7508	6.61083	Detected	Detected	Detected	Detected	Detected	Detected	Detected	Detected	10.3796	11.5712	10.8527	10.1994	6.5756	6.8513	6.68015	6.33627	TGGAGCCAGCACAAATGCCATGTCTTGTCAAGATCTTCACTAGAGTCTCTCCGGTTGTTT	NONHSAT174205.1	chr16	88228827	88232496	-	NONCODEv5	lncRNA	intergenic	NONHSAG072356.2				3	3531
clstr_54785_1282_7	0.000341097	17.5689	4.13495	Up	6.77449	2.63954	Detected	Detected	Detected	Detected	Not Detected	Detected	Not Detected	Detected	6.23978	5.59364	7.40253	7.86201	2.25994	3.10231	2.24565	2.95024	AGAAAGTGGATCCATTTGCAGGAAAGCTATAAGCTTGCACCTAATCGTCCTTCCCTAGGG	ENST00000599486.1	chr16	86286427	86293389	+	GENCODE release 31	lncRNA	intergenic	ENSG00000268532.1	LINC02135	LINC02135		3	2065	146513
clstr_135722_623_16	0.00210531	17.4507	4.12521	Up	5.58935	1.46414	Detected	Detected	Detected	Detected	Not Detected	Not Detected	Not Detected	Not Detected	4.14488	4.64834	6.44148	7.12271	2.56787	1.02292	1.09214	1.17362	CATTAGGCCTCAGGTGTCACATGGATTGGCTATGAGTCCTAAATGAAGCACCAGCTAGAA	NONHSAT167923.1	chr13	91380370	91381132	.	NONCODEv5	lncRNA	intergenic	NONHSAG068403.1				1	762
clstr_184925_248_14	0.000218435	17.4497	4.12513	Up	7.42627	3.30114	Detected	Detected	Detected	Detected	Detected	Detected	Detected	Detected	6.77841	6.42709	7.96388	8.5357	3.03497	3.50877	3.66192	2.9989	GTTTCCTAAGCTCAATCTTACAAAGACCATCATACTCACTGGTAGAAACTATCCAGTCCT	lnc-TIPARP-1:1	chr3	156723637	156725802	+	LNCipedia version 5.2	lncRNA	intergenic	lnc-TIPARP-1				3	494
clstr_180985_416_12	7.01275e-05	17.4242	4.12302	Up	6.23316	2.11014	Detected	Detected	Detected	Detected	Not Detected	Not Detected	Not Detected	Not Detected	6.09155	5.82922	6.46116	6.5507	2.46664	2.94832	1.12396	1.90164	AAAGGGAACGAGAGAAGGAAGATATTGCACTAAATAAGCATCGCTCAAGACGAAAGTGGT	lnc-ANK3-1:3	chr10	60871472	60875043	-	LNCipedia version 5.2	lncRNA	intronic	lnc-ANK3-1				3	518
clstr_130360_581_10	0.00313426	17.3696	4.11849	Up	5.0278	0.909316	Detected	Not Detected	Detected	Detected	Not Detected	Not Detected	Not Detected	Not Detected	3.97457	3.5835	5.11959	7.43356	0.924755	0.916976	0.91661	0.878921	AAATGTGTAGCGTTGTATTATGGACATGTGCTTGTGATGTATGTAGATCTATTGCGCTGC	NONHSAT171907.1	chr15	89030170	89031201	-	NONCODEv5	lncRNA	intergenic	NONHSAG017813.2				2	802
clstr_174936_279_11	0.000599715	17.3006	4.11275	Up	6.64707	2.53432	Detected	Detected	Detected	Detected	Not Detected	Not Detected	Detected	Not Detected	5.36995	6.09973	7.21535	7.90325	2.57536	2.56609	3.1598	1.83602	ATTGGCACAGAACCATACACCGTAGAAGCTGCTGTGATCACTAAAGGCAATGCCCGTTTA	lnc-STARD5-1:1	chr15	81309356	81310139	-	LNCipedia version 5.2	lncRNA	intronic	lnc-STARD5-1				2	547
clstr_9815_4192_15	8.85019e-06	17.2915	4.11199	Up	6.56344	2.45145	Detected	Detected	Detected	Detected	Not Detected	Not Detected	Not Detected	Not Detected	6.15328	6.70931	6.36347	7.0277	2.70396	2.76052	2.556	1.78531	AAATTATTGCCTTGGTGAGAGGCTGTATGGTGTGGTTAAGAGCATAGATCCGGAGCTGGA	MSTRG.1162.3	chr1	36194555	36200437	+	RefLnc 2017	lncRNA	intergenic	MSTRG.1162				1	5883
clstr_148981_473_7	6.3094e-08	17.2781	4.11087	Up	10.484	6.37316	Detected	Detected	Detected	Detected	Detected	Detected	Detected	Detected	10.434	10.454	10.5699	10.4782	6.03059	6.61366	6.48777	6.36064	TCAGGGTTGCGTTATCACTGAGGCTAGCTGGGAAAGTAGATCAGCCCATTAGTCTGATAA	ENST00000614612.1	chr13	106506046	106506713	-	GENCODE release 31	lncRNA	intronic	ENSG00000274204.1	AL138689.1			1	668
clstr_7570_1117_14	4.32562e-06	17.1638	4.1013	Up	5.18408	1.08278	Detected	Detected	Detected	Detected	Not Detected	Not Detected	Not Detected	Not Detected	4.66182	5.18409	5.45594	5.43446	1.5791	0.795604	0.797885	1.15853	TTCCATAACTGGAAGAATCTCCTAAGTGGGCTGTAATCTAGCCTTGCGTGACTCCATCCT	LHFPL3-AS2:13	chr7	104905622	104926627	-	LNCipedia version 5.2	lncRNA	antisense	LHFPL3-AS2	LHFPL3-AS2			4	6654	723809
clstr_71895_1418_6	0.000906613	17.147	4.09989	Up	6.58939	2.48951	Detected	Detected	Detected	Detected	Detected	Not Detected	Not Detected	Detected	5.70344	5.90515	7.29366	7.45532	3.19445	2.85533	1.0135	2.89475	GAAACAATCAACCCTGAACGCCAGAAACAATCAACCCTAAACGCCAGAAACAATCAACCC	lnc-PERM1-1:1	chr1	988572	990200	-	LNCipedia version 5.2	lncRNA	intergenic	lnc-PERM1-1				1	1629
clstr_190604_236_16	2.54141e-05	17.12	4.09761	Up	5.31339	1.21579	Detected	Detected	Detected	Detected	Not Detected	Not Detected	Not Detected	Not Detected	5.02562	5.11129	4.84926	6.26741	1.10678	1.65524	1.09107	1.01006	GAGAGTCTGTCTGACTTGGTCAAGGGTAAACAAGGAGCATTTGGGAGTCTTATCCAAGTC	lnc-ARID5A-1:1	chr2	96568544	96569004	+	LNCipedia version 5.2	lncRNA	intergenic	lnc-ARID5A-1				1	461
clstr_96862_1055_7	4.83417e-05	17.1118	4.09692	Up	5.2091	1.11218	Detected	Detected	Detected	Detected	Not Detected	Not Detected	Not Detected	Not Detected	4.10428	5.43349	5.496	5.80264	0.994422	0.988454	0.981213	1.48463	GGAGAACACGGTTTCAGTGGCAGACGTCACTGTCCAACTCGTGCAGTTAATCTCTATATA	ENST00000669000.1	chr13	113351645	113356010	+	GENCODE release 31	lncRNA		ENSG00000225083.2	GRTP1-AS1	GRTP1-AS1		2	1171	100874068
clstr_25731_2133_16	4.81968e-05	16.9664	4.08461	Up	5.64068	1.55608	Detected	Detected	Detected	Detected	Not Detected	Not Detected	Not Detected	Not Detected	5.40085	5.26029	5.47662	6.42498	1.38873	1.08412	1.33817	2.41329	AGCACAATAGAACCCAAAGGCTAAACATCTGTGGTTGGGCAGTTGGTGAGTTTATAGCCT	ENST00000458003.1	chr1	201023961	201028792	+	GENCODE release 31	lncRNA	intergenic	ENSG00000229191.1	AL358473.1			2	3496
clstr_142192_150_42	0.000201304	16.8053	4.07084	Up	5.44477	1.37392	Detected	Detected	Detected	Detected	Not Detected	Not Detected	Not Detected	Not Detected	4.32086	5.47996	5.6268	6.35145	2.17107	1.36035	0.853626	1.11065	GAGTATGCAGGATAAAGTCCATACCAAATCCAACGCCTAGCAAATGGAGAACAAGCCAAA	ENST00000441672.1	chr1	209661366	209724125	-	GENCODE release 31	lncRNA	antisense	ENSG00000227591.5	HSD11B1-AS1	HSD11B1-AS1		3	449	101930114
A_22_P00007203	5.30863e-05	16.6927	4.06114	Up	6.38433	2.32319	Detected	Detected	Detected	Detected	Detected	Not Detected	Not Detected	Not Detected	5.8694	5.96935	6.56708	7.1315	2.9766	2.56489	1.82754	1.92374	ACAGTGCAGGTAGTGATATGTGCATCTACTGCAGTGAAGGCACTTGTAGCATTATGGTGA	NR_029487	chr13	91350605	91350688	+	Refseq	lncRNA			MIR17				84	406952
clstr_183923_289_40	5.12e-05	16.6048	4.05353	Up	5.70122	1.64769	Detected	Detected	Detected	Detected	Not Detected	Not Detected	Not Detected	Not Detected	6.08852	4.91545	6.10387	5.69702	1.29427	1.06632	2.28676	1.94341	GAATGGCATGGAATGGAATGGACTGAAATGTAATGAGGTGGAATGGAATTGACTAGAATG	lnc-ZNF33B-8:1	chr10	42299023	42301513	-	LNCipedia version 5.2	lncRNA	intergenic	lnc-ZNF33B-8				3	500
clstr_182673_282_10	0.000646457	16.5443	4.04827	Up	7.79013	3.74186	Detected	Detected	Detected	Detected	Detected	Detected	Detected	Detected	6.7725	6.85811	8.1264	9.4035	3.76257	3.9557	3.66005	3.58913	GGGACCCAGCAAACTCTCAAATGTCCGCTCTACTTACTCCCAGTGAAATACATTTCGTTT	ENST00000583782.1	chr18	24113637	24121003	-	GENCODE release 31	lncRNA	antisense	ENSG00000264924.1	AC090772.1			2	507
clstr_30635_570_12	0.000449298	16.359	4.03201	Up	5.22034	1.18833	Detected	Detected	Detected	Detected	Not Detected	Not Detected	Not Detected	Not Detected	4.43156	4.54314	5.04313	6.86352	1.53798	1.3221	0.948396	0.944828	GGAACATGAACGTGAGCAGACACTACTGATTTCTCATCAAACAAACAGAAGGCGGCGTCA	ENST00000515122.1	chr5	133243951	133248781	+	GENCODE release 31	lncRNA	antisense	ENSG00000249478.1	AC010307.3			2	3142
clstr_144854_534_8	0.000153466	16.2607	4.02331	Up	5.55189	1.52858	Detected	Detected	Detected	Detected	Not Detected	Not Detected	Not Detected	Not Detected	5.1519	4.71871	5.90082	6.43612	1.0078	1.09616	2.19555	1.81479	TTTCGCCAATAAGCCGAGTCTCACAACCGAATGTACCTTGCTGGGACATAATGAAGATTA	NONHSAT167935.1	chr13	97397030	97397727	.	NONCODEv5	lncRNA	intergenic	NONHSAG068415.1				1	697
clstr_73877_939_12	9.05057e-05	16.2475	4.02215	Up	7.65938	3.63723	Detected	Detected	Detected	Detected	Detected	Detected	Detected	Detected	6.6838	7.38505	7.83862	8.73003	3.65748	3.74456	3.72554	3.42133	TTTCCTGGGCTAGCGTTATGATGTCTAAACCTATCTATCATCCCGTTCTGTGCTCTGTAT	MSTRG.21637.2	chr15	40958460	40964293	+	RefLnc 2017	lncRNA	intergenic	MSTRG.21637				4	5834
clstr_132601_332_12	2.04066e-06	16.1887	4.01691	Up	8.59444	4.57753	Detected	Detected	Detected	Detected	Detected	Detected	Detected	Detected	8.07823	8.4569	8.81324	9.0294	4.3856	4.61314	4.51351	4.79787	GCCTGACACAGCTGCTAACTCTATTGACAGATCGTCTTATTCTCACCCTAAGCAACTCAG	lnc-ARHGDIA-2:2	chr17	81855229	81860203	-	LNCipedia version 5.2	lncRNA	intronic	lnc-ARHGDIA-2				4	785
clstr_183834_239_13	0.000879549	16.156	4.014	Up	7.03073	3.01673	Detected	Detected	Detected	Detected	Detected	Detected	Not Detected	Not Detected	5.72785	6.60846	7.18225	8.60434	3.49133	3.33867	2.90521	2.33171	AAGCAGTAACCAGACTCTACCTATTACAATGAGAAGCTGCACTCAGGATAATTATGGCTC	ENST00000561388.1	chr15	40999274	41004865	+	GENCODE release 31	lncRNA	antisense	ENSG00000259617.1	AC020661.3			2	500
clstr_29690_662_10	0.000182704	16.1497	4.01343	Up	7.38004	3.36661	Detected	Detected	Detected	Detected	Detected	Detected	Not Detected	Detected	6.07802	7.39816	7.69562	8.34835	3.60821	3.53145	3.11605	3.21071	GTTTGAATCGTAACTCCACAGAAGCAAATGTGTCCCATTCGAATTCATCATAGTCTTCTG	lnc-HIBADH-1:4	chr7	27736896	27740101	-	LNCipedia version 5.2	lncRNA	antisense	lnc-HIBADH-1				1	3206
clstr_38921_275_3	2.29071e-05	16.1091	4.0098	Up	6.72151	2.71171	Detected	Detected	Detected	Detected	Detected	Not Detected	Not Detected	Detected	6.30452	6.7423	6.31628	7.52292	2.82295	2.6321	2.25044	3.14133	AACACATCCGAACGTCAGAGGGAATGAACTCTGGCTACACCGCATCTAACGATTGTAACA	LINC01623:5	chr6	28861951	28865888	-	LNCipedia version 5.2	lncRNA	intergenic	LINC01623	LINC01623	LINC01623		2	2670	401242
clstr_128026_417_14	0.000209452	16.0256	4.0023	Up	6.97081	2.96851	Detected	Detected	Detected	Detected	Detected	Not Detected	Detected	Detected	6.05239	6.28119	7.3563	8.19337	2.92731	2.76552	3.09041	3.09079	CCAGAAGTGTCCTGGTCTATATACAAATAGACTCTTGACTGCCTAGTCCGCCTCAGACAA	NONHSAT154200.1	chr1	162629967	162630788	.	NONCODEv5	lncRNA	intergenic	NONHSAG059532.1				1	821
clstr_209593_216_18	0.000343341	16.0053	4.00048	Up	5.48669	1.48621	Detected	Detected	Detected	Detected	Not Detected	Not Detected	Not Detected	Not Detected	4.71371	4.85921	6.08323	6.2906	2.4082	0.873046	0.906615	1.75697	AGTGACAAACCATCACTTCTGTCATAGTCTTGTCTTTAGAAGTCAGTCAATTCAACCCAC	MSTRG.7154.2	chr10	31980812	31992381	-	RefLnc 2017	lncRNA	intergenic	MSTRG.7154				2	336
clstr_142964_537_11	0.000166637	15.9918	3.99926	Up	7.47254	3.47328	Detected	Detected	Detected	Detected	Detected	Detected	Detected	Detected	6.28143	7.32439	7.87406	8.41027	3.50371	3.01011	3.71028	3.66899	AAGTCACCCATTCTTTGCAACAGAGTATACATATGGCTTAACGGAATGTACTGGACGATA	MSTRG.32454.1	chr19	55715140	55715995	+	RefLnc 2017	lncRNA	intergenic	MSTRG.32454				2	856
clstr_229742_52_16	2.67636e-06	15.9789	3.99809	Up	4.95865	0.960562	Detected	Detected	Detected	Detected	Not Detected	Not Detected	Not Detected	Not Detected	5.27612	4.96558	4.2916	5.30131	0.977084	0.975949	0.974407	0.914807	GGCTCAACCACTTCCGAGTGGAAATTTCCTTCACTTGGGAAGGAACCAATTACAATATCG	lnc-UBTFL1-4:1	chr11	90071136	90073055	+	LNCipedia version 5.2	lncRNA	intergenic	lnc-UBTFL1-4				3	217
clstr_190341_362_18	0.000343301	15.8899	3.99004	Up	5.91776	1.92772	Detected	Detected	Detected	Detected	Not Detected	Not Detected	Not Detected	Not Detected	4.76716	6.20969	5.95312	6.74107	2.1176	2.45386	0.879735	2.2597	GAGCTTATACTTCCACGAGGCACCAGAAGACACTCCAAACCCAAGACTGCTTGAAGTTTA	ENST00000421067.1	chr9	130933851	130945520	+	GENCODE release 31	lncRNA	antisense	ENSG00000236658.1	AL161733.1			3	462
clstr_202767_272_70	0.000884364	15.7928	3.98119	Up	6.31289	2.3317	Detected	Detected	Detected	Detected	Not Detected	Not Detected	Detected	Not Detected	5.90438	5.28772	7.47298	6.58649	1.68438	2.79573	3.37783	1.46888	GGAATCAACCTGAGTTGAACGGATTGGAATGGAGTGGAATGGAATGGAACGGCATGGAAT	MSTRG.7333.1	chr10	41857170	41857552	.	RefLnc 2017	lncRNA	intergenic	MSTRG.7333				1	383
clstr_233168_66_22	2.96859e-06	15.753	3.97755	Up	9.20307	5.22551	Detected	Detected	Detected	Detected	Detected	Detected	Detected	Detected	9.46271	8.76815	9.19027	9.39114	5.10819	5.13768	4.91087	5.74531	TGAAGACCTTGTTGCATACCAAGAGATGGTTCTTCATGGAGTTGTATCTCATTCTGAGGT	NONHSAT174218.1	chr16	89426907	89427108	-	NONCODEv5	lncRNA	intergenic	NONHSAG072367.1				1	201
clstr_221481_127_21	0.000204969	15.6046	3.9639	Up	4.94721	0.983303	Not Detected	Detected	Detected	Detected	Not Detected	Not Detected	Not Detected	Not Detected	3.69775	4.7397	5.29732	6.05406	1.00023	0.990379	0.997813	0.944786	TATAGTAGGTACTTTCCTTGCTGCAGCAGGAATTATTCAGTCTGAACTGGGCATTTCAAT	lnc-DDX27-7:1	chr20	49371878	49372140	+	LNCipedia version 5.2	lncRNA	antisense	lnc-DDX27-7				1	263
clstr_139886_80_9	1.84403e-06	15.5813	3.96174	Up	8.58474	4.623	Detected	Detected	Detected	Detected	Detected	Detected	Detected	Detected	8.77178	8.91463	7.99748	8.65506	4.78138	4.75003	4.46065	4.49994	TAGAACAGATAGCTAAACCTGTGTGACTCCCATTTAACGTCACAGATCTTCATCTCGGTC	ENST00000436713.1	chr1	43385113	43389155	+	GENCODE release 31	lncRNA		ENSG00000229431.1	AL139289.1			4	731
clstr_139617_135_15	2.84854e-05	15.5647	3.9602	Up	8.08803	4.12782	Detected	Detected	Detected	Detected	Detected	Detected	Detected	Detected	7.44949	7.61855	8.43345	8.85062	4.10041	4.39215	4.15373	3.86501	ATGACTCCTATAAGCTTCCTCATACTCGCGCATTCTTGGAAGTCTGAGACTGGAAATGCC	ENST00000478845.2	chr15	39586561	39587293	+	GENCODE release 31	lncRNA	intronic	ENSG00000276107.1	AC037198.1			1	733
clstr_126738_425_12	0.000422219	15.5419	3.95809	Up	6.0158	2.05771	Detected	Detected	Detected	Detected	Not Detected	Not Detected	Not Detected	Not Detected	5.25327	6.36406	5.75695	6.68892	2.91077	2.7806	1.02731	1.51217	AATGAAGGTTTCGAAGTGGTCTGAATGGAGAAAGAAGCGGTGGGAGAGCTGAGTCATCAT	MSTRG.53286.3	chr5	133271704	133276187	+	RefLnc 2017	lncRNA	intergenic	MSTRG.53286				2	4484
clstr_72217_245_19	5.54536e-05	15.5126	3.95537	Up	5.34593	1.39056	Detected	Detected	Detected	Detected	Not Detected	Not Detected	Not Detected	Not Detected	4.63253	5.73454	5.31795	5.69869	0.881427	0.868356	1.9123	1.90014	AGAATCCTTGCCAATTTGAAAGAGGTCCTTGAATCCAGGGAGAGTTACATCTTTACGTTT	ENST00000627866.1	chr6	1321698	1324022	-	GENCODE release 31	lncRNA	intergenic	ENSG00000281809.1	LINC01394	LINC01394		2	413	106144586
clstr_57390_335_8	0.000328862	15.4409	3.94869	Up	5.09219	1.1435	Detected	Detected	Detected	Detected	Not Detected	Not Detected	Not Detected	Not Detected	3.82646	4.73445	5.82347	5.98437	0.950343	0.943027	1.70378	0.976856	TCAAGCTCATGACACTGTCTCACGCTTAATACGGTGTTTAACACAATGGTCCTCAAGTTT	ENST00000323380.7	chr13	29476515	29490105	-	GENCODE release 31	lncRNA		ENSG00000179141.9	MTUS2-AS1	MTUS2-AS1		4	1992	100874107
clstr_215435_174_310	0.00110744	15.3145	3.93683	Up	8.41775	4.48092	Detected	Detected	Detected	Detected	Detected	Detected	Detected	Detected	7.86846	7.25732	9.76616	8.77905	3.63542	5.24217	5.04817	3.9979	AATGGAATGCAATGCAACTGAATGGAATGGGATGGAATCAACCCGAGTGGAATGGAATGG	MSTRG.34673.1	chr2	89828464	89828761	-	RefLnc 2017	lncRNA	intergenic	MSTRG.34673				1	298
clstr_38156_354_10	0.000116458	15.2826	3.93381	Up	6.55285	2.61904	Detected	Detected	Detected	Detected	Not Detected	Not Detected	Detected	Detected	6.19803	7.3435	6.47176	6.19813	2.12083	1.97626	3.49003	2.88903	AGAAACTGCACTAGGACCTGAATGTAGATCTCAGTCATGTTCCTTACTAACAGCACGTTT	ENST00000609178.1	chr22	50542305	50542906	-	GENCODE release 31	lncRNA	intergenic	ENSG00000272666.1	U62317.1			1	602
clstr_157047_462_18	0.00531907	15.2447	3.93024	Up	5.4059	1.47566	Not Detected	Detected	Detected	Detected	Not Detected	Not Detected	Not Detected	Not Detected	2.96672	5.86138	5.84794	6.94755	1.07521	2.52197	1.05405	1.2514	CATTGTCATCTGAAGATTTCTCATCATTAGACTCTCTCAGCGCACCCAGAATGGGACATG	ENST00000429666.1	chr1	25110458	25113120	-	GENCODE release 31	lncRNA	intergenic	ENSG00000233755.1	AL050344.1			2	614
clstr_83396_6_22	0.00200223	15.1635	3.92253	Up	5.01843	1.0959	Detected	Detected	Detected	Detected	Not Detected	Not Detected	Not Detected	Not Detected	4.30182	3.70987	5.27903	6.783	0.760251	2.12195	0.752437	0.748958	GAACTTTGGCGACTTAGTGCGATCACTGGGAGAATTGTAGAGTCCACTGGAGAGAAAGAA	ENST00000505825.1	chr5	112204437	112210139	+	GENCODE release 31	lncRNA		ENSG00000251187.5	AC010261.2			2	395
clstr_226940_148_28	0.000373377	15.1432	3.9206	Up	5.77502	1.85442	Detected	Detected	Detected	Detected	Not Detected	Not Detected	Not Detected	Not Detected	4.89341	5.76217	5.64134	6.80318	0.793342	2.38248	1.80886	2.43302	GGACGGCAGCATGTGCATGGAAAGGTAGAACTCAAATGAAGATCAAGACACTTGTGTGCA	NONHSAT189577.1	chr20	33607682	33615375	-	NONCODEv5	lncRNA	intergenic	NONHSAG081903.1				4	232
clstr_208075_225_16	7.58563e-06	15.0909	3.9156	Up	5.10072	1.18512	Detected	Detected	Detected	Detected	Not Detected	Not Detected	Not Detected	Not Detected	5.03608	4.75887	4.79465	5.81328	1.18339	1.17524	1.49775	0.884106	CTACAAGGAAAGTGAAACGAACAAGCTTGGAAAGCAGGAACGCTTCAAGAATTTGATGTA	NONHSAT166271.1	chr13	109272272	109307776	+	NONCODEv5	lncRNA	intergenic	NONHSAG014152.3				2	346
clstr_31662_2349_19	3.05817e-07	15.0714	3.91374	Up	7.98482	4.07108	Detected	Detected	Detected	Detected	Detected	Detected	Detected	Detected	8.08781	8.02461	8.11519	7.71169	4.45679	3.90402	3.99669	3.92682	TTTGCCAACGACTTTGAAAGTGAAATGCACAAGCACCAGCAATTGACTTCCCTTCCGTGG	NONHSAT177252.1	chr17	79839653	79842731	.	NONCODEv5	lncRNA	intergenic	NONHSAG074480.1				1	3078
clstr_101139_269_20	6.85464e-05	14.9876	3.90569	Up	8.1294	4.22371	Detected	Detected	Detected	Detected	Detected	Detected	Detected	Detected	7.65622	7.40246	8.35679	9.10212	4.22678	4.42696	3.86632	4.37478	AATCCTGTGGGATCTGCATGCAAGTTATCAGAGCTAATAAGTTTAACAAGGTTGTGGGAT	lnc-UAP1-2:1	chr1	162610023	162611131	+	LNCipedia version 5.2	lncRNA	intergenic	lnc-UAP1-2				1	1109
clstr_104743_519_17	0.000151273	14.971	3.9041	Up	5.76135	1.85725	Detected	Detected	Detected	Detected	Not Detected	Not Detected	Not Detected	Not Detected	5.35434	6.6216	5.66387	5.40558	1.69953	1.82722	1.08969	2.81258	GAATGGACCACAAACGAATCACACTTACCAGAGAGACTGAATAGATTGATAGAATCTGAC	lnc-CAB39L-8:4	chr13	48912258	48913317	-	LNCipedia version 5.2	lncRNA	intergenic	lnc-CAB39L-8				1	1060
clstr_30416_3052_12	0.000108967	14.8981	3.89706	Up	7.21341	3.31635	Detected	Detected	Detected	Detected	Detected	Detected	Detected	Not Detected	6.82136	6.45089	7.77072	7.81068	3.45398	3.82446	3.43485	2.55213	AGTGTGTGGCAGGTTGCACAGATGCTTGACTGACAGGTCGACTTATTTATCCATATGACG	MSTRG.45771.1	chr3	167664122	167679413	-	RefLnc 2017	lncRNA	intergenic	MSTRG.45771				3	3156
clstr_173670_457_22	0.000248364	14.8904	3.89631	Up	5.0953	1.19898	Detected	Detected	Detected	Detected	Not Detected	Not Detected	Not Detected	Not Detected	4.10259	4.70132	5.21939	6.35788	1.19076	0.756422	1.34868	1.50007	TGTTGGCATCATGGGCAAGAATTGCTGTGAGAGCTGTTCAGCCTAAGGCTGTGAATTCAT	ENST00000567563.1	chr16	56682470	56687807	+	GENCODE release 31	lncRNA		ENSG00000259827.1	AC026461.1			3	551
clstr_131376_138_23	0.00117834	14.852	3.89258	Up	5.13587	1.24328	Detected	Not Detected	Detected	Detected	Not Detected	Not Detected	Not Detected	Not Detected	4.82821	3.46962	5.69062	6.55502	1.08247	1.0926	1.11317	1.68489	TGATGCCTTAGGCACCACTGAGGAAGTAGAAGAAAGATCTAACCCTGGAGGTATCTTCCT	NONHSAT210290.1	chr6	16168349	16169143	.	NONCODEv5	lncRNA	intergenic	NONHSAG094875.1				1	794
clstr_90211_686_18	0.00205738	14.8278	3.89023	Up	4.81893	0.928697	Detected	Not Detected	Detected	Detected	Not Detected	Not Detected	Not Detected	Not Detected	3.76133	3.40728	5.57417	6.53294	0.815119	0.81283	0.81976	1.26708	TGATCTCATTGTGAGACTGAAGGAGACACTGGGAAACTAGAGTGGGATCTCAGATTGGGT	NONHSAT186702.1	chr2	14663131	14664410	.	NONCODEv5	lncRNA	intergenic	NONHSAG079668.1				1	1279
clstr_204032_217_12	0.000182413	14.7384	3.88151	Up	5.17122	1.28971	Detected	Detected	Detected	Detected	Not Detected	Not Detected	Not Detected	Not Detected	4.77831	4.46214	5.51642	5.928	0.843112	2.26249	0.823203	1.23003	AACTGACAGGAGAAGTCAGTAAGACCATGAATGCAGAGATTCGAGTAATACGGCTACGAG	NONHSAT181510.1	chr2	32234922	32267025	+	NONCODEv5	lncRNA	intergenic	NONHSAG077240.1				3	374
A_21_P0005615	0.000363631	14.7053	3.87826	Up	5.04995	1.17169	Not Detected	Detected	Detected	Detected	Not Detected	Not Detected	Not Detected	Not Detected	3.55725	5.1057	5.47751	6.05935	1.35467	1.0518	1.13911	1.14117	GTTTCTGACCACTGATCTACATTACTGAAAGGTTACATGTGAAATAAATGTGGGGTGTGT	NR_125820	chr8	37717579	37733493	+	Refseq	lncRNA			LOC101929622				973	101929622
clstr_212837_118_24	0.000436176	14.6925	3.87701	Up	5.70131	1.8243	Detected	Detected	Detected	Detected	Not Detected	Not Detected	Not Detected	Not Detected	4.94168	5.09356	6.11524	6.65476	0.754108	2.49899	2.11119	1.93291	TTTGCTACTCTCAGAGACAAGGCTGAAATACATTATGACCTTGGAGCTCTGTCGTTTGTG	lnc-BCAS2-2:1	chr1	114548605	114548918	-	LNCipedia version 5.2	lncRNA	intergenic	lnc-BCAS2-2				1	314
clstr_124337_225_22	5.58451e-05	14.6867	3.87644	Up	6.07781	2.20137	Detected	Detected	Detected	Detected	Not Detected	Not Detected	Not Detected	Detected	5.70328	5.99998	5.73809	6.86989	2.55385	1.55534	1.95668	2.7396	AGACCAAGCCCAAAGCCAGAAACAGCACTGCTAGATTAGAACCAGAGTCCAGCTCATATT	lnc-LMLN-2:8	chr3	198110206	198111878	+	LNCipedia version 5.2	lncRNA	intergenic	lnc-LMLN-2				4	852
clstr_173390_25_24	3.31336e-05	14.6035	3.86824	Up	7.14053	3.27228	Detected	Detected	Detected	Detected	Detected	Detected	Detected	Detected	6.54388	6.70491	7.39137	7.92194	3.08694	3.71013	3.15765	3.13441	GAAAGCAAGGCAGAGAACAGGTCCCTGAAATTTACTAGCTTGCACCAAACCATCAGATAA	ENST00000584721.1	chr17	32411217	32412420	+	GENCODE release 31	lncRNA	intergenic	ENSG00000266385.1	AC005899.5			2	552
clstr_205162_145_15	4.47291e-05	14.5917	3.86707	Up	6.06509	2.19801	Detected	Detected	Detected	Detected	Not Detected	Not Detected	Not Detected	Not Detected	5.61267	5.61973	6.75615	6.2718	1.76233	2.78078	1.82802	2.42091	GGGAATCAGAAGACAATCATCCTTAGACAGGTGTATTCCTGGGAAATCAACCTTACCATT	NONHSAT194349.1	chr3	115870648	115871583	+	NONCODEv5	lncRNA	intergenic	NONHSAG084889.1				2	366
clstr_73100_995_6	5.4947e-05	14.5542	3.86337	Up	5.17785	1.31449	Detected	Detected	Detected	Detected	Not Detected	Not Detected	Not Detected	Not Detected	5.42329	4.82679	5.26314	5.1982	2.39821	0.930182	0.978374	0.951174	AGGGCAGAACTCGCCTGATAGGTTTAATTGCTTCCTCTTTAGCAACGCGTATCGTTCAAA	lnc-PEPD-3:1	chr19	33371950	33373552	-	LNCipedia version 5.2	lncRNA	antisense	lnc-PEPD-3				1	1603
clstr_147292_94_9	0.000265287	14.4895	3.85693	Up	6.39892	2.54199	Detected	Detected	Detected	Detected	Detected	Not Detected	Not Detected	Detected	5.67511	5.61659	6.83253	7.47145	2.77297	2.36292	2.01146	3.0206	CCAGATGGCTGTCGCCAGGGTCATGCTCAAGCTAGTGCGAATTAAGAAGAATCACAATAA	lnc-UAP1-3:1	chr1	162612705	162613384	+	LNCipedia version 5.2	lncRNA	intergenic	lnc-UAP1-3				1	680
clstr_74072_1266_14	2.80936e-05	14.4449	3.85249	Up	7.56244	3.70995	Detected	Detected	Detected	Detected	Detected	Detected	Detected	Detected	6.59173	7.63861	7.91359	8.10583	3.65507	3.79294	3.75466	3.63715	GTAGCCTGTGTGATTGAGCATCTAAGCAGTCCTCAGCTATTTACTTTGAAATTTCGTAAG	lnc-CCDC28A-1:9	chr6	138696047	138697629	+	LNCipedia version 5.2	lncRNA	intergenic	lnc-CCDC28A-1				1	1583
clstr_2314_2014_17	0.00212501	14.3853	3.84652	Up	5.04208	1.19556	Detected	Detected	Detected	Detected	Not Detected	Not Detected	Not Detected	Not Detected	3.82888	4.10673	5.79786	6.43485	0.798655	0.80527	2.37309	0.805233	TCCCAATGGTAACCACTTGCCAGCTGCAACTTTGACGCATATTATCAGGATAGGTGAGAT	ENST00000504675.6	chr4	78646000	78682548	+	GENCODE release 31	lncRNA		ENSG00000251442.6	LINC01094	LINC01094		5	2327	100505702
clstr_124710_472_15	0.000153305	14.3818	3.84617	Up	7.85787	4.0117	Detected	Detected	Detected	Detected	Detected	Detected	Detected	Detected	6.90548	7.67699	7.86906	8.97997	3.91015	4.45114	3.99458	3.69093	GGGCGGTTTCCCACATAGTGTTCACCTGGTACTGAATATGTCCAATGAGATCTGATGGTT	NONHSAT151619.1	chr1	54001430	54003597	-	NONCODEv5	lncRNA	intergenic	NONHSAG057788.1				2	849
clstr_142204_296_9	0.00158585	14.3809	3.84608	Up	4.70109	0.855005	Not Detected	Detected	Detected	Detected	Not Detected	Not Detected	Not Detected	Not Detected	2.70902	5.10034	4.96034	6.03465	0.867156	0.858234	0.860117	0.834511	TGTTTATGGTCTGTAGCAGGCAAACAACTTCGAACTTCTCAAGGTTGCTTGGCTAAACAC	NONHSAT195313.1	chr3	197308295	197309392	+	NONCODEv5	lncRNA	intergenic	NONHSAG037144.3				2	716
clstr_89499_174_20	0.000223895	14.3621	3.8442	Up	4.97916	1.13496	Detected	Detected	Detected	Detected	Not Detected	Not Detected	Not Detected	Not Detected	4.26376	4.25554	5.07815	6.31918	1.22471	1.07829	1.20649	1.03037	GGGTATTGACGTCATTGGAAAGAGAGCCTCAACTGTGGAGTATTGACGTCATTGGAAAGA	NONHSAT158677.1	chr10	133155379	133156671	.	NONCODEv5	lncRNA	intergenic	NONHSAG062579.1				1	1292
clstr_80589_1214_21	5.51081e-06	14.3412	3.84209	Up	8.45454	4.61245	Detected	Detected	Detected	Detected	Detected	Detected	Detected	Detected	8.06788	9.09498	8.54971	8.1056	4.6788	4.83377	4.44525	4.49198	TTAAATGCTGTTTGTTGACTGTGGACTGCAGATGGCTCAGCTCTTACCTTGACAAGGACG	lnc-NPIPB11-3:1	chr16	29256044	29257624	-	LNCipedia version 5.2	lncRNA	intergenic	lnc-NPIPB11-3				2	1452
clstr_224671_117_14	5.76705e-06	14.2606	3.83397	Up	6.25076	2.41679	Detected	Detected	Detected	Detected	Not Detected	Not Detected	Not Detected	Not Detected	5.53684	6.47069	6.40281	6.59267	2.22185	2.59157	2.30763	2.54611	TGCATTGCCTTGAACTATCTCCAACCTCTATGCTGTGAGCCTCAACATCACATAAGGCGA	lnc-TRIM27-19:1	chr6	28802572	28802815	-	LNCipedia version 5.2	lncRNA	intergenic	lnc-TRIM27-19				1	244
clstr_98190_985_17	0.00130106	14.2065	3.82848	Up	5.1964	1.36792	Not Detected	Detected	Detected	Detected	Not Detected	Not Detected	Not Detected	Not Detected	3.64317	5.96014	5.34109	5.84119	0.816714	1.24219	0.840507	2.57226	AAGGTGACACTGGCATCAGTCAAGCACAGAGCTAACCAACTGCCAATCGTAAACAAGGAA	ENST00000667665.1	chr4	184484141	184490293	+	GENCODE release 31	lncRNA		ENSG00000286292.1	AC099343.4			3	1151
clstr_98782_615_6	0.00379369	14.1993	3.82775	Up	4.947	1.11925	Not Detected	Detected	Detected	Detected	Not Detected	Not Detected	Not Detected	Not Detected	2.69974	4.95139	5.50171	6.63516	0.995652	0.974581	1.50157	1.00519	ATCCTTGTCGACGCTTCCAGTCTCGATCACTTCCCGATGGTTTGAATGTGAAGTCAACAA	T148754	chr17	42871036	42872179	+	MiTranscriptome beta	lncRNA	intergenic	G034524	PRCAT315			1	1143
clstr_206098_244_16	0.000910647	14.1797	3.82575	Up	5.78025	1.9545	Detected	Detected	Detected	Detected	Not Detected	Not Detected	Not Detected	Not Detected	4.81935	5.37019	5.68647	7.245	2.53123	2.60683	1.42347	1.25647	AGAGGTCAATATGTCAGCCAGTGTCCCATCAGGAGAGATTAGTCCTTCAAATTGGGTACT	lnc-HIST1H2AH-2:1	chr6	27152141	27152499	+	LNCipedia version 5.2	lncRNA	intergenic	lnc-HIST1H2AH-2				1	359
clstr_36568_2112_10	0.000579007	14.0905	3.81665	Up	5.37149	1.55484	Detected	Detected	Detected	Detected	Not Detected	Not Detected	Not Detected	Not Detected	4.5935	4.64725	5.82985	6.41537	1.082	1.06093	1.47183	2.60461	AACTCCCAAACTAATATTCGCAACAGTTTCATGGTCATTCGCAGATGTGCAGAGTGGTAA	ENST00000547824.1	chr12	42459366	42466128	+	GENCODE release 31	lncRNA		ENSG00000257225.1	AC079601.1			2	2791
clstr_225699_128_14	7.28717e-06	14.0587	3.81339	Up	4.73754	0.924155	Detected	Detected	Detected	Detected	Not Detected	Not Detected	Not Detected	Not Detected	4.13229	4.65173	4.89111	5.27505	0.854377	0.77889	0.7899	1.27345	ATGAAAGGAAGCCCAACTCGAATTGCTGCAAGCAGAACGGACTCAAGTCTTCCCTACTTT	NONHSAT204356.1	chr5	79317562	79335198	-	NONCODEv5	lncRNA	intergenic	NONHSAG040819.2				2	239
clstr_187629_0_28	0.000411282	14.0036	3.80772	Up	7.14747	3.33975	Detected	Detected	Detected	Detected	Detected	Not Detected	Detected	Detected	6.17166	6.48352	7.69346	8.24126	3.62199	2.89615	3.83013	3.01073	TGTGCATCTAGATGATCTGGTGGAGTTTACACTTCAGAGGCACTGGGAATGCCAAAGATT	ENST00000428888.1	chr2	165794857	165846091	-	GENCODE release 31	lncRNA	intergenic	ENSG00000229195.1	AC009495.1			2	372
clstr_89799_735_10	1.59415e-05	13.9271	3.79983	Up	8.1202	4.32037	Detected	Detected	Detected	Detected	Detected	Detected	Detected	Detected	7.53768	7.74694	8.33094	8.86523	4.34184	4.30521	4.19891	4.43553	TCACTGTTAGTAGGTCACCAATCCTCCTGTACAGGACCGATGGAGAAGCTCTAAGACAAT	lnc-SLC25A29-1:2	chr14	100278849	100291010	-	LNCipedia version 5.2	lncRNA	antisense	lnc-SLC25A29-1				2	1286
clstr_48418_971_8	9.16727e-05	13.9164	3.79872	Up	5.36145	1.56273	Detected	Detected	Detected	Detected	Not Detected	Not Detected	Not Detected	Not Detected	4.97927	5.1895	4.95536	6.32165	1.67745	1.74028	0.831078	2.00211	GGGAAATGAGCGGATTCATCAGGTACACTGCAACCGTACATGAAAGGAAAGTTCTGTCAA	ENST00000563079.1	chr6	4491807	4495769	+	GENCODE release 31	lncRNA	intergenic	ENSG00000260239.1	LINC02533	LINC02533		2	2272	105374895
clstr_123897_460_16	0.00422449	13.9064	3.79768	Up	6.04198	2.2443	Detected	Detected	Detected	Detected	Not Detected	Not Detected	Not Detected	Detected	5.01023	5.2763	6.35687	7.52451	1.07717	1.90042	1.97982	4.0198	GGCTGATCTGGGTCTAAACTAAACTGCAGTCTCTAGTTGAACTCATGTAGATAGTTTCAT	NONHSAT172165.1	chr15	40966075	40966931	.	NONCODEv5	lncRNA	intergenic	NONHSAG071070.1				1	856
clstr_209858_179_8	0.000782039	13.8252	3.78923	Up	5.16782	1.37859	Detected	Detected	Detected	Detected	Not Detected	Not Detected	Not Detected	Not Detected	4.23192	4.52083	5.1554	6.76312	2.02778	1.16162	1.2586	1.06635	AAGATTTAGAAGGCATCCGCATCTGAGTGGGAACTATATGGGTGAATATATGAAATCGTC	lnc-CNPPD1-2:1	chr2	219186217	219186550	-	LNCipedia version 5.2	lncRNA	intergenic	lnc-CNPPD1-2				1	334
A_21_P0000504	1.14992e-06	13.8159	3.78826	Up	11.4214	7.63319	Detected	Detected	Detected	Detected	Detected	Detected	Detected	Detected	11.0389	11.8081	11.1692	11.6696	7.71196	7.70475	7.61059	7.50545	GACAACACGCATACGGTTAAGGCATTGCCACCTACTTCGTGGCATCTAACCATCGTTTTT	NR_023344	chr9	134164440	134164564	-	Refseq	lncRNA			RNU6ATAC				125	100151684
clstr_162332_131_13	0.000119477	13.7329	3.77956	Up	5.02615	1.24659	Detected	Detected	Detected	Detected	Not Detected	Not Detected	Not Detected	Not Detected	5.20795	5.31714	4.82213	4.75737	0.801982	0.911386	0.809449	2.46353	AAAGCTTCCTAAAGCTGAGGCCACCTAAGAGGTATCCGTCAAATGCTTACCTTGTATAGG	lnc-CCL24-1:1	chr7	75838315	75842930	-	LNCipedia version 5.2	lncRNA	antisense	lnc-CCL24-1				2	586
clstr_99844_1031_14	0.00311196	13.6568	3.77155	Up	4.89583	1.12428	Not Detected	Not Detected	Detected	Detected	Not Detected	Not Detected	Not Detected	Not Detected	3.63077	3.58213	5.53007	6.84036	1.11413	1.08974	1.20794	1.08532	TGAAGAGGATGACAGGAGTCTCTTGAAGGGCTTCAAAGGAGTACTTCGACAATACCCTTG	NONHSAT185666.1	chr2	150426515	150438986	-	NONCODEv5	lncRNA	intergenic	NONHSAG079155.1				2	1127
clstr_140586_350_3	1.89169e-05	13.5933	3.76483	Up	5.08556	1.32073	Detected	Detected	Detected	Detected	Not Detected	Not Detected	Not Detected	Not Detected	5.27857	4.46119	5.00614	5.59633	1.70752	0.847691	1.56536	1.16235	ACCCAGTGCTTACGATGACGAAACGATGACTAGAAGTGAAGGTTAAATTGTTCGTAAGAC	lnc-ANKRD13C-4:1	chr1	70410332	70411058	-	LNCipedia version 5.2	lncRNA	bidirectional	lnc-ANKRD13C-4				1	727
clstr_189641_137_14	0.00096643	13.5899	3.76446	Up	6.24061	2.47615	Detected	Detected	Detected	Detected	Not Detected	Detected	Detected	Not Detected	5.61568	5.9849	6.40398	6.95788	2.37738	3.56168	2.99646	0.969073	AAACGTAGAATAATAATCCATACCTTCAAGCACCGATAGCCAGAAAGTGTGCCAGATAAG	ENST00000475395.2	chr3	32730635	32737454	-	GENCODE release 31	lncRNA	antisense	ENSG00000251224.1	CNOT10-AS1	CNOT10-AS1		2	466
A_33_P7626563	0.000507241	13.5844	3.76388	Up	5.18469	1.42081	Detected	Detected	Detected	Detected	Not Detected	Not Detected	Not Detected	Not Detected	4.73687	4.08537	5.685	6.23151	1.61501	0.960969	2.13209	0.975161	CTGTATCTGTGGGTTCATTCAACCTCGGACTGAAAATATTCAGCATTTGGGAAAAAAGTG	NR_104625	chr5	16373361	16441102	-	Refseq	lncRNA			LOC101929505				2145	101929505
A_22_P00015739	0.000144634	13.5534	3.76058	Up	7.11258	3.352	Detected	Detected	Detected	Detected	Not Detected	Detected	Detected	Detected	7.49423	8.05684	6.44456	6.45468	2.82892	3.32411	3.58603	3.66893	AGAGACGAAGAAGGGGACTCACTGCCTGACCGCAGAGAAACGAGCTGTGCCTTTTGACCA	NR_120648	chr10	69215333	69232490	-	Refseq	lncRNA			LOC101928994				1933	101928994
clstr_51987_70_14	0.000505659	13.5299	3.75808	Up	7.04262	3.28453	Detected	Detected	Detected	Detected	Detected	Detected	Detected	Detected	6.45537	6.01657	7.32308	8.37545	2.88844	3.57054	3.02676	3.65238	TAGGGTATGCAGGTCAGCATTATCTAGTTGCAATGGTTATGTTGGGTAATGGGCCACCTG	lnc-SRSF6-5:1	chr20	43473127	43475370	+	LNCipedia version 5.2	lncRNA	intergenic	lnc-SRSF6-5				2	2154
A_22_P00001738	0.000100967	13.343	3.73802	Up	5.10482	1.36681	Detected	Detected	Detected	Detected	Not Detected	Not Detected	Not Detected	Not Detected	4.56684	5.16199	4.85613	5.83432	1.02842	2.29181	1.00026	1.14673	AAGGTGATATATCCCACCTCATGAAATCAGGCTTCACCACAAGATTGCTTTGACCAAGGG	NR_110259	chr2	38458637	38515740	-	Refseq	lncRNA			LOC101929596				1147	101929596
clstr_143733_17_4	9.01407e-06	13.3413	3.73783	Up	8.24538	4.50755	Detected	Detected	Detected	Detected	Detected	Detected	Detected	Detected	7.68335	8.82614	7.92597	8.54605	4.54498	4.4426	4.64166	4.40095	AAAGTATCTAGGACAGAAATCCACGACAAGTCCTTGGAACCAGCAGATCTCTTCGTTCAC	T175957	chr19	42037104	42038609	-	MiTranscriptome beta	lncRNA	intergenic	G040741	CAT2107			2	705
clstr_65033_433_17	1.43015e-06	13.3197	3.73549	Up	4.68006	0.944566	Detected	Detected	Detected	Detected	Not Detected	Not Detected	Not Detected	Not Detected	4.65147	5.20346	4.24367	4.62163	0.959388	0.946658	0.960391	0.911826	ATCAGTGCTGTGAGCGAAGCGTGATCACACATCTTGTATGTTTAGCAACTCAGGAGGTAG	T109649	chr14	95988059	95990454	-	MiTranscriptome beta	lncRNA	intergenic	G025953	BRCAT301			4	1791
clstr_131833_355_21	4.94652e-05	13.3171	3.73521	Up	4.74496	1.00975	Detected	Detected	Detected	Detected	Not Detected	Not Detected	Not Detected	Not Detected	4.83096	4.61162	3.88675	5.65049	1.03513	1.01088	1.02401	0.968951	GGACTGTTACCAAGATAAGGGAGATGCATGCTGGGAGGATGAAATCAACAGACTTCCACA	NONHSAT180765.1	chr19	29855044	29855835	.	NONCODEv5	lncRNA	intergenic	NONHSAG076770.1				1	791
clstr_140288_115_4	1.82161e-06	13.2735	3.73047	Up	6.28417	2.5537	Detected	Detected	Detected	Detected	Not Detected	Not Detected	Not Detected	Not Detected	6.62647	6.14789	6.01817	6.34416	2.60922	2.32956	2.97807	2.29795	AAATCTCACGTTTCGCATCCTCAAATTTCCGGATCTGAAACCCTATGCAAGCAGCAACCG	lnc-MRPS24-1:3	chr7	43866805	43869893	-	LNCipedia version 5.2	lncRNA	intronic	lnc-MRPS24-1				4	729
clstr_124797_397_12	0.000238582	13.2178	3.72441	Up	5.09633	1.37192	Detected	Detected	Detected	Detected	Not Detected	Not Detected	Not Detected	Not Detected	4.56624	4.67972	5.07952	6.05986	2.37825	0.953897	1.00325	1.15229	TTTGACCCACGAAGTAGCATAGATATGTGCTGGCTTCCAGACATGCAGTATTCTTGTGCG	NONHSAT204179.1	chr5	55169043	55173165	-	NONCODEv5	lncRNA	intergenic	NONHSAG090976.1				3	848
clstr_226657_144_22	0.000581296	13.2039	3.72289	Up	5.44265	1.71976	Detected	Detected	Detected	Detected	Not Detected	Not Detected	Not Detected	Not Detected	4.9597	4.66602	5.41987	6.725	1.53595	2.2268	2.26269	0.853608	GTATTGTGTTTCTTTGATGACCGTATGGCTTGGTTAACTTGTGACTTCTAATGAAGGAGG	MSTRG.5976.1	chr1	236289323	236289556	.	RefLnc 2017	lncRNA	intergenic	MSTRG.5976				1	234
clstr_225197_94_10	0.0011213	13.2024	3.72272	Up	6.84916	3.12643	Detected	Detected	Detected	Detected	Detected	Detected	Not Detected	Detected	5.99943	5.86356	7.17514	8.3585	3.32869	3.10051	2.42241	3.65413	ACTCAGAGAGATCCGGAAATTGGCCATGGAGATGCGGACTCCAGATGTACACATTGATAT	lnc-JHY-4:1	chr11	123051161	123051401	+	LNCipedia version 5.2	lncRNA	intergenic	lnc-JHY-4				1	241
clstr_106035_134_20	3.81522e-06	13.1931	3.72172	Up	6.24727	2.52555	Detected	Detected	Detected	Detected	Not Detected	Not Detected	Not Detected	Detected	6.26572	6.44456	5.904	6.3748	2.39157	2.5016	2.13196	3.07708	ATAACATTACTGTGTGCTATGTGACTTTCAGAATACAGCAGCGTCCCAGACACTCTAAAG	ENST00000531155.1	chr11	65795946	65797219	-	GENCODE release 31	lncRNA	antisense	ENSG00000255404.1	AP001266.1			2	1044
clstr_114923_151_20	0.000170303	13.1844	3.72075	Up	5.16179	1.44103	Detected	Detected	Detected	Detected	Not Detected	Not Detected	Not Detected	Not Detected	5.55258	4.93274	4.66314	5.4987	0.864224	1.30045	2.59275	1.00672	AGGCCACATGGCGAGATGGAAAGCAAGCAGTAAAGACCAAAGAAACTCGTTGAGGACAAT	ENST00000534431.1	chr11	33665220	33696701	-	GENCODE release 31	lncRNA	antisense	ENSG00000255202.1	AL049629.1			4	648
clstr_85795_1168_9	0.00151654	13.1653	3.71867	Up	4.77811	1.05945	Not Detected	Detected	Detected	Detected	Not Detected	Not Detected	Not Detected	Not Detected	3.18669	4.59322	4.86982	6.46272	0.988979	0.980808	0.971772	1.29623	TCAGAACTTGACTTCAGTAATGGCGTTAGAGAGACATATTAGTGTCAGGTGTAAATACCC	ENST00000643972.1	chr6	4714098	4724885	-	GENCODE release 31	lncRNA	antisense	ENSG00000284823.1	AL356747.1			3	1354
clstr_82198_402_8	5.36033e-05	13.0095	3.70149	Up	5.62294	1.92145	Detected	Detected	Detected	Detected	Not Detected	Not Detected	Not Detected	Not Detected	6.00357	5.51654	5.66457	5.30708	2.26455	1.1288	2.64389	1.64857	GTGGACTATTGCGTCACTGTCCACTTGGCTTACTGCACAACAATTACACGTTTCAGAAAT	lnc-EIF2S3-3:1	chrX	24025739	24027160	+	LNCipedia version 5.2	lncRNA	antisense	lnc-EIF2S3-3				1	1422
clstr_62966_373_15	0.000484262	12.948	3.69466	Up	4.81182	1.11716	Detected	Detected	Detected	Detected	Not Detected	Not Detected	Not Detected	Not Detected	3.82501	4.63831	4.48694	6.297	0.993166	0.971804	1.50166	1.00201	ACATTTATTGAGTGTTTACATACCTGGGTTCTCGGAGGTGAGGAACTTGATAATGATCAC	NONHSAT164503.1	chr12	25342387	25344230	.	NONCODEv5	lncRNA	intergenic	NONHSAG066046.1				1	1843
clstr_184373_26_14	8.81335e-05	12.8896	3.68814	Up	7.41695	3.72881	Detected	Detected	Detected	Detected	Detected	Detected	Detected	Detected	6.69772	6.90213	7.73727	8.33069	3.90017	3.57026	3.96514	3.47969	TAGACAAATCTAGATTAATATTCCAACTTGGCTACCTACCAGGTGAGCGATGTTGGGCAC	ENST00000608131.1	chr3	179405448	179405944	+	GENCODE release 31	lncRNA	antisense	ENSG00000272699.1	AC007620.3			1	497
clstr_128863_420_8	1.05891e-05	12.867	3.68561	Up	5.27328	1.58767	Detected	Detected	Detected	Detected	Not Detected	Not Detected	Not Detected	Not Detected	4.92386	4.89253	5.55168	5.72505	1.23425	1.70599	1.39742	2.01303	TATTTCTGACTGCAGGGAGAGGCCTATACTAGTCCACGTCATGGAACACCTATGGATCAA	NONHSAT200096.1	chr4	76885519	76887233	-	NONCODEv5	lncRNA	intergenic	NONHSAG038259.2				3	814
clstr_85004_964_14	0.0027266	12.7845	3.67632	Up	8.09823	4.42191	Detected	Detected	Detected	Detected	Detected	Detected	Detected	Detected	6.82594	6.95139	8.72043	9.89516	4.45224	4.23712	4.79376	4.20449	ATGGAAGACTGAGAGGCACGCTGGATTGATGGCTCAGATTCAAGTATGGTATTGCAGGTT	MSTRG.21740.1	chr15	44727091	44728459	.	RefLnc 2017	lncRNA	intergenic	MSTRG.21740				1	1369
clstr_209012_23_21	0.00320031	12.7831	3.67617	Up	6.50471	2.82855	Detected	Detected	Detected	Detected	Not Detected	Detected	Detected	Detected	6.27935	5.56942	7.70729	6.4628	0.992816	3.22817	3.92859	3.16461	TGGAATGGAATGGAATGGACTTCACACGAGTGCAACGGAATGGAATGGAATGGAACCAAG	MSTRG.38907.1	chr20	31055728	31056067	.	RefLnc 2017	lncRNA	intergenic	MSTRG.38907				1	340
clstr_104066_371_8	8.36178e-05	12.7044	3.66725	Up	8.3083	4.64105	Detected	Detected	Detected	Detected	Detected	Detected	Detected	Detected	7.6639	7.7844	8.51784	9.26707	4.70718	4.64527	4.90312	4.30863	CAGGCAATGCACACGCATTCTTTCCAATTCTCACAATCACCTTGCATGATAGGGTATTAG	NONHSAT193249.1	chr22	43015331	43016400	.	NONCODEv5	lncRNA	intergenic	NONHSAG084268.1				1	1069
clstr_93738_1035_10	0.000102465	12.694	3.66608	Up	7.01673	3.35065	Detected	Detected	Detected	Detected	Detected	Detected	Detected	Detected	6.67072	6.26572	7.35	7.78049	2.9747	2.97387	3.61002	3.84402	AAGATCTAGAAATTCCAACTCGTTATGAGCTGACAGAAAGGCTGATGTGCTGCGGAAGGG	ENST00000667085.1	chr5	96803688	96806062	+	GENCODE release 31	lncRNA		ENSG00000272109.2	AC008906.2			3	1219
clstr_191193_135_20	0.00920943	12.6257	3.65829	Up	4.53006	0.871772	Not Detected	Detected	Detected	Detected	Not Detected	Not Detected	Not Detected	Not Detected	2.24509	3.70021	5.63246	6.54249	0.779439	0.822061	0.769996	1.11559	ACCATTGTTTACGCTTTAATACCTCTTCCAAATATCCCACTGAGTAAAGGTTCACCCATG	ENST00000514411.1	chr5	112173570	112175548	+	GENCODE release 31	lncRNA	antisense	ENSG00000250882.1	AC010261.1			2	457
clstr_191341_230_12	0.00667689	12.6075	3.65621	Up	4.46067	0.804468	Not Detected	Detected	Detected	Detected	Not Detected	Not Detected	Not Detected	Not Detected	2.0915	4.2891	5.06849	6.3936	0.797106	0.790354	0.811898	0.818513	TGAAGGCAGAGCACAATCACGTAATTGTCTCAAGAGCTCTGGAGTTGCTTGAGTGTGTTT	MSTRG.46372.1	chr3	194146599	194147055	.	RefLnc 2017	lncRNA	intergenic	MSTRG.46372				1	457
clstr_49414_611_11	0.00133195	12.6041	3.65583	Up	5.55883	1.903	Detected	Detected	Detected	Detected	Not Detected	Not Detected	Not Detected	Not Detected	4.49867	4.96782	5.7342	7.03462	2.49814	0.950902	2.21714	1.94583	TTGTACACTTCCTGTGATAGACTAGTGGACTGATACACCCACTAATGCACAGCAGTAATA	MSTRG.15424.1	chr12	98476624	98505243	-	RefLnc 2017	lncRNA	intergenic	MSTRG.15424				4	2238
clstr_94552_1086_20	0.00071527	12.6023	3.65562	Up	7.05595	3.40033	Detected	Detected	Detected	Detected	Detected	Detected	Detected	Detected	5.62252	6.80728	7.50222	8.29177	3.69324	3.20695	3.2927	3.40843	TCCTCGATGTGAAGACCACGAGGATGAAGGCCTTTGTGTGATGATCACTTCCACTTGATA	NONHSAT180874.1	chr19	49268633	49269840	+	NONCODEv5	lncRNA	intergenic	NONHSAG076879.2				1	1207
clstr_74173_1413_19	1.5692e-06	12.5756	3.65256	Up	4.87169	1.21914	Detected	Detected	Detected	Detected	Not Detected	Not Detected	Not Detected	Not Detected	5.3448	4.79141	4.59605	4.75452	1.46041	0.964615	1.1238	1.32772	ACTGGATCAAGGCGGCTAGTTGTTCTTGGAGGGCTGGAGTAGATGACATACTCTTGAAAT	lnc-ASCC1-4:3	chr10	72272131	72273711	-	LNCipedia version 5.2	lncRNA	bidirectional	lnc-ASCC1-4				1	1581
A_21_P0013133	2.24514e-05	12.5722	3.65217	Up	7.1444	3.49223	Detected	Detected	Detected	Detected	Detected	Detected	Detected	Detected	7.1978	7.91807	6.90097	6.56074	3.31795	3.63678	3.72813	3.28605	AACCGCATGACTCAGAGTGAGGCAGAAGTATTTGGGATATTTGCAACAGGAGAAGGGTAA	NR_110856	chr6	74069451	74690727	+	Refseq	lncRNA			LOC101928516				677	101928516
clstr_136835_111_13	0.000247319	12.5665	3.65151	Up	5.2393	1.58779	Detected	Detected	Detected	Detected	Not Detected	Not Detected	Not Detected	Not Detected	4.29717	5.09909	5.83612	5.72482	1.54979	0.967127	2.45563	1.37859	ACAGAGCCAGAATTCAAACCCAGCAAGTCTTAACCCTACAGTGCACACTCTTAGGACTTC	MSTRG.48215.20	chr4	78628074	78640324	+	RefLnc 2017	lncRNA	intergenic	MSTRG.48215				2	12251
clstr_49371_777_12	0.000103965	12.5091	3.6449	Up	5.79105	2.14614	Detected	Detected	Detected	Detected	Not Detected	Not Detected	Not Detected	Detected	5.38749	5.32826	6.17206	6.27637	2.01533	2.14018	1.44796	2.9811	TATGCTTCAACACTCTGCTATTGAGGACACTGGCTCAGAAAGGCGGAACTGACTGCATTA	lnc-CSNK1A1-6:1	chr5	149478428	149482387	-	LNCipedia version 5.2	lncRNA	intergenic	lnc-CSNK1A1-6				2	2239
clstr_12946_3501_7	0.00531075	12.5076	3.64473	Up	4.75117	1.10643	Not Detected	Not Detected	Detected	Detected	Not Detected	Not Detected	Not Detected	Not Detected	3.01714	3.74475	5.49087	6.7519	1.49444	0.976798	1.03245	0.922036	AAATGAGGTCACTAGCTGGACAGCTGTATCCCAACCGCAATTCTATTACTACCGAAGACT	lnc-VWA8-9:2	chr13	42035276	42040418	-	LNCipedia version 5.2	lncRNA	antisense	lnc-VWA8-9				1	5143
clstr_66649_1073_11	4.70663e-06	12.3867	3.63072	Up	7.19178	3.56107	Detected	Detected	Detected	Detected	Detected	Detected	Detected	Detected	6.72433	6.91342	7.50538	7.624	3.51864	3.67856	3.34206	3.70502	TGAACGGTTTAGTGTAGTGATCAACAGCAGCATAATCGCGGTGCCCAAGTACTGCTAAGT	NONHSAT213972.1	chr7	129763126	129769358	-	NONCODEv5	lncRNA	intergenic	NONHSAG048785.2				2	1752
clstr_17965_3276_10	4.2312e-06	12.3408	3.62537	Up	7.16168	3.53632	Detected	Detected	Detected	Detected	Detected	Detected	Detected	Detected	7.37938	7.45086	7.04921	6.7673	3.21852	3.30021	3.93677	3.68976	AGATAACTGTGGCATCTTGGTGTGTACTACAGCGCTAGATTCAGCTCTGAGCCTAACTAG	ENST00000658453.1	chr22	41207592	41217910	-	GENCODE release 31	lncRNA		ENSG00000235513.2	AL035681.1			3	4313
clstr_59808_1426_21	2.67506e-05	12.33	3.6241	Up	5.05596	1.43187	Detected	Detected	Detected	Detected	Not Detected	Not Detected	Not Detected	Not Detected	4.89638	4.62133	4.96451	5.74162	1.32662	0.897128	1.68355	1.82016	AAAGGAGGGAAGCAAACAAGGACATACATCCTGTGCTCATACAGCCATGCACCATGTATG	MIR7-3HG:16	chr19	4769133	4771388	+	LNCipedia version 5.2	lncRNA	intergenic	MIR7-3HG	MIR7-3HG	MIR7-3HG		2	1926	284424
clstr_185742_185_16	1.36228e-06	12.2885	3.61924	Up	8.32781	4.70858	Detected	Detected	Detected	Detected	Detected	Detected	Detected	Detected	7.94981	8.14096	8.71002	8.51047	4.48943	4.78556	4.69948	4.85984	CTCCCGGCTCCATTATGTAATATGTGTTCTGGACTGTTAGACAAGAAACAACAAACGATT	lnc-SLC3A2-7:1	chr11	62839650	62840138	+	LNCipedia version 5.2	lncRNA	antisense	lnc-SLC3A2-7				1	489
clstr_158291_414_17	0.000204473	12.2587	3.61573	Up	7.60181	3.98608	Detected	Detected	Detected	Detected	Detected	Detected	Detected	Detected	6.93313	6.95105	7.73928	8.78377	4.14401	3.84073	3.73184	4.22773	TTGCCTGCAGACCTAGCAGTAACTCAAGTCCAGACAACAGTGTGGCTGTGATCATAATAA	NONHSAT190358.1	chr20	43470209	43470816	.	NONCODEv5	lncRNA	intergenic	NONHSAG082503.1				1	607
clstr_134203_474_16	0.000292273	12.2339	3.61282	Up	4.68373	1.07091	Detected	Detected	Detected	Detected	Not Detected	Not Detected	Not Detected	Not Detected	4.05729	3.76003	5.39464	5.52295	1.55061	1.04829	0.847897	0.83686	ATGTTCATGCATATTGCCATTACTTATCTAATGATAAGGAGCCCAGTGACTGGGCTAGCC	lnc-MAN2A1-3:3	chr5	109896443	109897215	+	LNCipedia version 5.2	lncRNA	intergenic	lnc-MAN2A1-3				1	773
clstr_26024_3099_8	0.000605393	12.1891	3.60751	Up	4.40143	0.793911	Detected	Not Detected	Detected	Detected	Not Detected	Not Detected	Not Detected	Not Detected	4.98078	3.04341	4.0305	5.55101	0.789323	0.798905	0.796433	0.790984	TTCCATCAAGAGAACGGCTAGAAGAACATAGTGGACTGACAGCTTCTATCAGCTCCTGTC	ENST00000653771.1	chr4	27964517	27977926	-	GENCODE release 31	lncRNA		ENSG00000251410.2	AC007106.1			3	3482
clstr_127545_287_16	0.00536415	12.158	3.60383	Up	4.83633	1.23249	Not Detected	Not Detected	Detected	Detected	Not Detected	Not Detected	Not Detected	Not Detected	3.56244	3.47028	5.35474	6.95784	1.74778	1.05225	1.11468	1.01524	TGCCTCATTTACTAACAGTTGATGGAATCTTTGTGTTCACAACTCTACCCGAATTACACG	NONHSAT210987.1	chr6	110940028	110940853	.	NONCODEv5	lncRNA	intergenic	NONHSAG095572.1				1	825
clstr_95595_1026_28	0.000900723	12.1538	3.60334	Up	5.8652	2.26187	Detected	Detected	Detected	Detected	Not Detected	Not Detected	Detected	Detected	5.42428	5.91355	5.98497	6.138	0.803878	1.89541	3.11539	3.23279	ATGGAATGCAGGCCATCTATTCTAGGGAAATAAAGGATTCTAGTTATGTGAATCCAGGAG	lnc-PTPN2-2:9	chr18	12739377	12776137	-	LNCipedia version 5.2	lncRNA	intergenic	lnc-PTPN2-2				3	1191
clstr_140124_209_17	1.24212e-08	12.1414	3.60186	Up	10.4754	6.87352	Detected	Detected	Detected	Detected	Detected	Detected	Detected	Detected	10.2713	10.5911	10.5801	10.459	6.94134	6.84859	6.76147	6.94267	CCAGCCGTTCAGAATCTCCTGTATGTTCTAGTAGAGACGCTGTATCTTCTCCTCAGGTAT	lnc-GLRX-3:1	chr5	95900228	95901132	-	LNCipedia version 5.2	lncRNA	intronic	lnc-GLRX-3				2	730
clstr_219460_166_26	2.58697e-07	12.1251	3.59992	Up	10.5326	6.93271	Detected	Detected	Detected	Detected	Detected	Detected	Detected	Detected	10.8385	10.5513	10.3573	10.3835	7.02481	6.91834	7.10221	6.6855	CCTAACACCTGGTTGCTTTAGGAGTATTGTAGAGCATGTTGCTTCAAAGCTCAATATCCC	lnc-ZNF727-11:2	chr7	63057453	63060084	+	LNCipedia version 5.2	lncRNA	intergenic	lnc-ZNF727-11				2	275
clstr_180189_104_10	0.000539749	12.1205	3.59937	Up	6.30663	2.70725	Detected	Detected	Detected	Detected	Detected	Not Detected	Not Detected	Detected	5.26554	5.85666	6.54314	7.56117	3.32126	2.4178	2.40124	2.68873	TTTCAAGCCCACTTTCCTGACGGTTGCATCTTGTCGCAGGTTTCATCTCACCTTTGTCTT	NONHSAT180682.1	chr19	6543872	6544395	.	NONCODEv5	lncRNA	intergenic	NONHSAG076687.1				1	523
clstr_16886_1414_16	0.000503132	12.116	3.59884	Up	6.35052	2.75168	Detected	Detected	Detected	Detected	Detected	Not Detected	Not Detected	Not Detected	5.56835	5.84952	6.41735	7.56685	3.52642	2.5928	2.77442	2.11306	TAACCAGTTAGGTTAGTGTTGGAACAGTGCTTGCCACATTATTCTGAGAAGCCTCAGATC	ENST00000659727.1	chr9	72305367	72316363	+	GENCODE release 31	lncRNA		ENSG00000225434.3	LINC01504	LINC01504		2	1637	100507540
clstr_35103_2019_16	9.51372e-06	12.1057	3.59761	Up	4.5554	0.957788	Detected	Detected	Detected	Detected	Not Detected	Not Detected	Not Detected	Not Detected	4.88331	4.03008	4.55779	4.75043	1.51186	0.76757	0.771318	0.780404	CACTCTATGAGCTTGCAGTTAGACTCCTGGGATATATCCCAAAGAAATTCTTATGCAGGC	lnc-OSBPL9-5:1	chr1	51545098	51547968	+	LNCipedia version 5.2	lncRNA	intergenic	lnc-OSBPL9-5				1	2871
A_22_P00021672	8.22659e-05	12.0465	3.59054	Up	5.20961	1.61907	Detected	Detected	Detected	Detected	Not Detected	Not Detected	Not Detected	Not Detected	5.28667	5.43219	4.94531	5.17427	0.890079	1.6478	2.6197	1.31869	ACCCTGGTGGAGAAAGAGAAAAGACCACAAGCAAGAATACTTAGGAAACAGAATGCTTTG	NR_110559	chr5	112228283	112257309	+	Refseq	lncRNA			LOC101927023				711	101927023
clstr_35102_859_16	2.0127e-06	12.0244	3.58789	Up	6.46401	2.87612	Detected	Detected	Detected	Detected	Not Detected	Not Detected	Detected	Not Detected	6.12042	6.20323	6.86098	6.67142	2.83385	2.81568	3.13909	2.71588	TCAGTCTTTCTAGGAGTCTGGCAGAATCCAGGACCGGGATTACCCTTATTTATGAAGCGA	ENST00000495800.5	chr7	141704632	141738220	-	GENCODE release 31	lncRNA	antisense	ENSG00000228775.8	WEE2-AS1	WEE2-AS1		4	1412	285962
clstr_44804_1052_21	0.000179517	12.0017	3.58516	Up	5.3403	1.75514	Detected	Detected	Detected	Detected	Not Detected	Not Detected	Not Detected	Not Detected	5.40667	5.79569	4.91517	5.24368	2.23283	0.748828	2.53004	1.50887	CATGCAAATTCTGACTCCATAGTGCTGGTTCTTGATGTAAATCTCCCAATGTAACTGTCA	ENST00000412485.1	chrX	13266048	13303392	-	GENCODE release 31	lncRNA	intergenic	ENSG00000235385.2	LINC02154	LINC02154		3	1497	109729169
clstr_207138_143_208	0.000194264	11.9836	3.58299	Up	5.65441	2.07142	Detected	Detected	Detected	Detected	Not Detected	Not Detected	Not Detected	Not Detected	5.50291	5.173	6.43231	5.50943	1.56707	2.72112	1.36654	2.63097	ATGGAATGGAGAGGAATGGAATGGTATGGAATGGAATGCAATGAAGTGGAGTGGAGTGGG	lnc-ZNF716-1:1	chr7	57490211	57496130	+	LNCipedia version 5.2	lncRNA	intergenic	lnc-ZNF716-1				6	352
clstr_188472_399_24	8.3852e-05	11.8982	3.57267	Up	4.95098	1.37831	Detected	Detected	Detected	Detected	Not Detected	Not Detected	Not Detected	Not Detected	5.65252	4.56789	4.53363	5.04989	1.31666	2.1797	1.04124	0.975644	CTGGGTAAAGAGGTGGAATTTGTGTCACAGTCAATCAACGTGTTCAGTGACAATAATAAC	ENST00000430468.1	chr22	27143478	27159878	+	GENCODE release 31	lncRNA	intergenic	ENSG00000231405.1	AL008638.1			2	473
clstr_42596_1323_14	0.00163274	11.8868	3.57129	Up	5.97226	2.40097	Detected	Detected	Detected	Detected	Not Detected	Not Detected	Not Detected	Detected	4.77637	5.3012	6.2311	7.58038	2.43755	2.30474	1.85462	3.00698	AAATGAGGAACGCTATCTATCAGAACAGATTAGCTTTAGACTATCTCCTAGCCCTAGAAG	T101522	chr14	24161935	24168295	+	MiTranscriptome beta	lncRNA	intergenic	G023918	KHCAT158			3	2502
clstr_23783_2394_7	0.00127661	11.8355	3.56505	Up	4.45785	0.892796	Detected	Not Detected	Detected	Detected	Not Detected	Not Detected	Not Detected	Not Detected	3.63894	3.36669	4.76334	6.06242	0.773289	1.26872	0.768003	0.761171	TTGCTCTGTAAATGCAGAGGGATGCGTTTCTCAAGGCTGCCTTAACGAATGATCACAAAC	NONHSAT189118.1	chr20	62066420	62070377	+	NONCODEv5	lncRNA	intergenic	NONHSAG081690.2				2	3679
clstr_58869_637_20	0.000513838	11.8337	3.56483	Up	5.74963	2.1848	Detected	Detected	Detected	Detected	Not Detected	Not Detected	Not Detected	Not Detected	4.72547	5.70923	6.03183	6.53201	2.95585	2.44621	1.21866	2.11849	CACGGCGGGATGGTAGTGGCTCTCCTATGAAATAATGCTCATAAACATCCCTTGTGAGAA	HCP5:11	chr6	31463185	31478744	+	LNCipedia version 5.2	lncRNA	intergenic	HCP5	HCP5	HCP5		3	1951	10866
A_33_P3340752	9.51501e-05	11.8293	3.56429	Up	5.52059	1.9563	Detected	Detected	Detected	Detected	Not Detected	Not Detected	Not Detected	Not Detected	5.01818	5.85843	5.47057	5.73518	2.51433	2.5192	1.66442	1.12725	TTGCAACCTTACCAGAAAGCACTTAGGAAAGTGATGATTCTGATGGAGAAATAAGAAAAA	NR_120495	chr10	121928312	121951965	+	Refseq	lncRNA			ATE1-AS1				967	100130887
clstr_155960_530_38	7.17153e-05	11.8146	3.5625	Up	8.22449	4.662	Detected	Detected	Detected	Detected	Detected	Detected	Detected	Detected	7.36995	8.52465	8.09382	8.90956	4.63493	4.53034	4.35129	5.13142	AAGGAATCCCTTCCTAGCCTCCTGACATGAGTCTGCTGGAAAGAGCATCCAAACAAACAA	NONHSAT155789.1	chr10	84173830	84185291	+	NONCODEv5	lncRNA	intergenic	NONHSAG006395.2				3	622
clstr_34589_2383_10	1.58274e-05	11.758	3.55558	Up	4.73236	1.17678	Detected	Detected	Detected	Detected	Not Detected	Not Detected	Not Detected	Not Detected	4.95804	4.41843	5.25351	4.29944	0.965146	1.69295	1.00658	1.04245	CATAGTTGGGTGAGATGCAAAGAGGAAGCCTGCATATTCGCTGCTTACGTGAAATGTTTG	lnc-RASD1-1:2	chr17	17443323	17446223	-	LNCipedia version 5.2	lncRNA	intergenic	lnc-RASD1-1				1	2901
clstr_125830_373_21	3.47763e-07	11.7486	3.55441	Up	6.36534	2.81093	Detected	Detected	Detected	Detected	Not Detected	Not Detected	Not Detected	Not Detected	6.22556	6.1104	6.38483	6.74057	2.71977	2.9424	2.86863	2.71291	ATGTCAAGCTTCTGGAGTGACTAGAGCTCACTGTCTACTGCAACTGTGATTTCCCATGTC	NONHSAT196153.1	chr3	121631399	121660886	-	NONCODEv5	lncRNA	intergenic	NONHSAG035885.2				5	839
clstr_27308_2401_7	0.0032088	11.7363	3.55291	Up	5.28171	1.7288	Not Detected	Detected	Detected	Detected	Not Detected	Not Detected	Not Detected	Not Detected	3.69475	4.76224	5.63451	7.03534	2.16706	2.04571	1.66059	1.04184	TTCTCAAGACAAATCGAGGGACCAACATTGAAGAAACGTGTAGCACTGACGACATGGCCA	NONHSAT207009.1	chr6	27095488	27099092	+	NONCODEv5	lncRNA	intergenic	NONHSAG093081.2				2	3379
clstr_94475_761_10	1.47785e-05	11.6983	3.54823	Up	6.54079	2.99256	Detected	Detected	Detected	Detected	Detected	Detected	Not Detected	Detected	6.27602	6.15489	7.16751	6.56474	3.22413	3.05618	2.50833	3.18161	TGTATACCTAGGCATGAATAGCTGGGCCTTAGGGTGTGAACTGTTTGTGAAACCGCAGAA	T138549	chr16	89268392	89269800	+	MiTranscriptome beta	lncRNA	intergenic	G032418	CAT1888			2	1208
clstr_38124_657_13	0.000373082	11.6408	3.54112	Up	5.95074	2.40962	Detected	Detected	Detected	Detected	Not Detected	Not Detected	Not Detected	Not Detected	5.60959	4.98678	6.16119	7.0454	1.79789	2.77519	2.76154	2.30387	AGAGCTATAGTTAGCTAGGCAGCAAGATGATAGGCAGTAGAAGGTTGGAGAAGGAACAAA	NONHSAT204211.1	chr5	58448291	58452880	-	NONCODEv5	lncRNA	intergenic	NONHSAG090991.1				2	2711
clstr_92511_440_15	0.000394548	11.6027	3.53639	Up	5.14087	1.60448	Detected	Detected	Detected	Detected	Not Detected	Not Detected	Not Detected	Not Detected	4.48985	4.69387	5.51507	5.86467	2.54897	0.988241	1.87087	1.00984	TAGAACAAGAGTTCTTAATCTGGCATCTAAGGGAACCCGAAAGATCAAAGGATAGAGTTC	lnc-PLEKHO2-1:1	chr15	64884224	64894486	+	LNCipedia version 5.2	lncRNA	intronic	lnc-PLEKHO2-1				2	1239
clstr_178629_395_15	1.0368e-05	11.5412	3.52873	Up	4.56239	1.03367	Detected	Detected	Detected	Detected	Not Detected	Not Detected	Not Detected	Not Detected	3.86841	4.91079	4.64675	4.82361	0.812853	0.88225	1.17486	1.26471	CACCAAAGCAGAAGGCGCTTTCTCATTAGTGGAATAGTATGTTAATTGGACACCAAAGCT	lnc-PLEK-3:2	chr2	68251603	68346030	+	LNCipedia version 5.2	lncRNA	antisense	lnc-PLEK-3				4	531
clstr_45614_2303_12	4.62094e-05	11.5352	3.52797	Up	4.79112	1.26315	Not Detected	Detected	Detected	Detected	Not Detected	Not Detected	Not Detected	Not Detected	3.93025	5.2092	5.27792	4.74711	1.66164	1.21343	1.04912	1.12839	TGACATTATGGACTCTCTAAATTATAGGTTCACAGAATCGTTAGTCCAGAATGGGCTACC	lnc-RIPOR3-6:1	chr20	50728611	50730988	-	LNCipedia version 5.2	lncRNA	bidirectional	lnc-RIPOR3-6				1	2378
clstr_197081_153_14	1.54173e-07	11.4737	3.52026	Up	8.38802	4.86776	Detected	Detected	Detected	Detected	Detected	Detected	Detected	Detected	8.27479	8.29256	8.70562	8.27911	4.72753	5.02622	4.95245	4.76486	TGTGCAACAATACTCAGGGATCCTTTATCTGCAAATGCCCGGTTGGGTACCAGTTGGAAA	lnc-MUC13-6:1	chr3	125009515	125010549	-	LNCipedia version 5.2	lncRNA	intronic	lnc-MUC13-6				2	421
clstr_216860_200_20	5.10619e-05	11.4543	3.51781	Up	5.02167	1.50386	Detected	Detected	Detected	Detected	Not Detected	Not Detected	Not Detected	Not Detected	5.29676	4.99831	4.79605	4.99558	1.21519	2.47994	1.26197	1.05834	ATCACCAGAGGAATATGGCAAGACATTTACTGAGGGTGGAAAGAGATCAAACTGGCTGCG	lnc-HOMER1-2:1	chr5	79327700	79335223	-	LNCipedia version 5.2	lncRNA	intergenic	lnc-HOMER1-2				2	290
clstr_217304_68_24	7.71696e-05	11.4314	3.51493	Up	5.78548	2.27055	Detected	Detected	Detected	Detected	Not Detected	Not Detected	Not Detected	Not Detected	6.08517	6.49207	5.49973	5.06494	1.69131	2.49992	2.46443	2.42652	TTCACGTGCTTGTTGGCCACAGGTGTATCTTCTTTGAGAAATGTCTGTTTCGATCCTTTG	MSTRG.23397.1	chr16	1017749	1018036	.	RefLnc 2017	lncRNA	intergenic	MSTRG.23397				1	288
clstr_85034_547_17	3.94109e-06	11.4312	3.51491	Up	6.2436	2.7287	Detected	Detected	Detected	Detected	Not Detected	Detected	Not Detected	Not Detected	5.99949	6.74039	6.35089	5.88363	2.47276	2.96436	2.83464	2.64302	TCACACCCTAGTCAAGCAAGTGCCATTATCATCAGAATCATGGGTCATTGTTCCTGGACA	lnc-TMEM167A-3:2	chr5	82971251	82975716	-	LNCipedia version 5.2	lncRNA	intergenic	lnc-TMEM167A-3				2	1368
clstr_213073_163_12	0.000603732	11.4298	3.51472	Up	6.94833	3.43361	Detected	Detected	Detected	Detected	Not Detected	Detected	Detected	Detected	5.78954	6.93819	7.02432	8.04128	2.84348	3.08838	3.86515	3.93742	AAAGCCACAAGAGATTCCCACAACGCCAGCAATAAGCCATCTACTCCTGTAATGGGAACT	ENST00000558967.1	chr15	41016807	41024542	+	GENCODE release 31	lncRNA	antisense	ENSG00000259521.1	INO80-AS1	INO80-AS1		4	312
clstr_64366_238_4	1.01415e-05	11.4008	3.51107	Up	4.55144	1.04038	Detected	Detected	Detected	Detected	Not Detected	Not Detected	Not Detected	Not Detected	4.10942	4.30625	4.70114	5.08897	0.920195	0.901239	1.46558	0.874497	TCTAGATCTGAGCTGTCCGATACAGCTGCCAGAAGCCACAGGTGACGTTATATTCCTATT	lnc-ARHGAP29-2:1	chr1	94148988	94154829	-	LNCipedia version 5.2	lncRNA	intronic	lnc-ARHGAP29-2				2	1807
clstr_70888_248_18	1.56865e-06	11.3774	3.50809	Up	6.88683	3.37874	Detected	Detected	Detected	Detected	Detected	Detected	Detected	Detected	6.60929	7.03816	6.97951	6.92036	2.95784	3.31214	3.52818	3.71678	CCAGCTTCTGATTCAGAATAATCTCTGACTCGATTGAGGTGATCAAAGGCTATTCTACCT	MSTRG.57932.27	chr6	143008524	143042324	-	RefLnc 2017	lncRNA	intergenic	MSTRG.57932				5	1652
clstr_206695_128_64	1.5118e-05	11.3702	3.50718	Up	6.86531	3.35813	Detected	Detected	Detected	Detected	Detected	Detected	Not Detected	Detected	6.66887	6.54888	6.74867	7.4948	3.42221	3.30778	2.92083	3.78168	ATCACTTGCCGGGCGAGTCAGGGCATTAGCAATAATTTAAATTGGTATCAGCAGAAACCA	lnc-ANKRD20A8P-1:1	chr2	92034522	92035000	-	LNCipedia version 5.2	lncRNA	intergenic	lnc-ANKRD20A8P-1				2	355
clstr_55696_1154_11	8.38325e-05	11.3525	3.50494	Up	4.31302	0.808077	Not Detected	Detected	Detected	Detected	Not Detected	Not Detected	Not Detected	Not Detected	3.58052	3.97006	4.37849	5.32301	0.803854	0.792827	0.813578	0.822048	TGATGATTAGAGGACAACTAGGTCACAGCTAAGCTTGCCAGGTACTATCAGACACCTGCT	lnc-TSFM-3:2	chr12	57847221	57899481	+	LNCipedia version 5.2	lncRNA	intergenic	lnc-TSFM-3				2	2040
clstr_122392_370_14	0.000100221	11.3339	3.50258	Up	4.44363	0.941049	Detected	Detected	Detected	Detected	Not Detected	Not Detected	Not Detected	Not Detected	4.30619	3.73537	4.33745	5.39549	1.45202	0.763556	0.769662	0.778959	TTGGAGCCATATCAGGGCCATTTACTTTGATAGAGAGACAAAGCTGGTTTAGTGATGGAT	lnc-TSPAN11-12:1	chr12	30851766	30852634	+	LNCipedia version 5.2	lncRNA	intergenic	lnc-TSPAN11-12				1	869
clstr_206787_19_146	0.00197014	11.307	3.49915	Up	6.83291	3.33376	Detected	Detected	Detected	Detected	Not Detected	Detected	Detected	Detected	6.57198	5.38878	8.29305	7.07782	2.68942	3.81193	3.85412	2.97956	TTCAATGGTATCAACTGGAATGGAATGCATTGGAATGGAATGGAATGGAATCAACACGAG	MSTRG.47570.1	chr4	49098374	49117795	-	RefLnc 2017	lncRNA	intergenic	MSTRG.47570				2	355
clstr_54582_592_21	0.000295784	11.2819	3.49593	Up	4.65255	1.15662	Detected	Not Detected	Detected	Detected	Not Detected	Not Detected	Not Detected	Not Detected	4.28966	3.6725	4.87761	5.77045	1.33504	1.45192	0.934757	0.904769	GTTATATACACTTATACCATTATGTCCAGACTTCTCTTAAGCATAGTTCGTGGTGGGCAG	ENST00000651715.1	chr8	73879046	73882733	+	GENCODE release 31	lncRNA		ENSG00000286113.1	AC022868.2			3	2071
clstr_172140_240_9	0.00169267	11.2776	3.49539	Up	5.35125	1.85586	Detected	Detected	Detected	Detected	Not Detected	Not Detected	Not Detected	Detected	4.5339	4.94334	5.60869	6.31907	1.08937	1.09793	1.94703	3.2891	GTTAGAATATGAAGCGAATGGTCTGAATGGTAAGTGATAGTGAGGGTTCTCTTATGGCCT	ENST00000607089.1	chr3	36973117	36973672	-	GENCODE release 31	lncRNA	intergenic	ENSG00000272334.1	AC011816.2			1	556
clstr_110418_759_15	0.00012214	11.2366	3.49013	Up	5.04716	1.55703	Detected	Detected	Detected	Detected	Not Detected	Not Detected	Not Detected	Not Detected	4.81188	4.61725	4.84931	5.91021	1.58168	0.932698	1.46438	2.24936	TCTAATCTCAGTGTCCCAAACCTTTAAGGCAGGAAACAGTGCTACAGTGGATCGGGATAT	lnc-ROM1-9:1	chr11	62591837	62592828	+	LNCipedia version 5.2	lncRNA	antisense	lnc-ROM1-9				1	992
clstr_43161_312_13	1.306e-05	11.2044	3.486	Up	5.26454	1.77855	Detected	Detected	Detected	Detected	Not Detected	Not Detected	Not Detected	Not Detected	4.86139	4.93053	5.51044	5.75581	1.78073	2.21255	1.48836	1.63254	GAGACATAGGTTTCCTTGTACAACGGGATGAGGATTTAAGAGCAGAACGACACTGATATT	MSTRG.64016.7	chr8	73879049	73893404	+	RefLnc 2017	lncRNA	intergenic	MSTRG.64016				3	14356
clstr_18534_1154_13	0.000148262	11.1973	3.48507	Up	5.56557	2.0805	Detected	Detected	Detected	Detected	Not Detected	Not Detected	Not Detected	Not Detected	4.99368	5.07427	5.87989	6.31445	2.25635	1.44841	2.67615	1.94109	TGAGATACTTTACCCAAGAGGATTTCCGCTTAGGTTCTGTCTTGAAAGAAATATTCGCTC	T274234	chr4	169977737	169995521	-	MiTranscriptome beta	lncRNA	intergenic	G063721	PRCAT42.1			5	4241
clstr_191574_187_15	3.06149e-05	11.1123	3.47408	Up	8.65691	5.18283	Detected	Detected	Detected	Detected	Detected	Detected	Detected	Detected	9.28976	7.99498	8.50772	8.83519	5.41934	5.457	4.87639	4.97859	AAGAGATAGGAACGCTGTGAGATTGTTTGGGATAAAGCGGTTTCTTTGCAATCCATCATT	lnc-C5orf63-4:1	chr5	126898873	126914990	-	LNCipedia version 5.2	lncRNA	intronic	lnc-C5orf63-4				2	455
clstr_197018_123_14	2.83893e-05	11.0842	3.47044	Up	6.34112	2.87068	Detected	Detected	Detected	Detected	Detected	Not Detected	Not Detected	Detected	6.2998	6.66401	6.10204	6.29862	3.10594	2.02276	3.16815	3.18586	ACCATACGATACAGAGAACCCTTACAGTGCCAAAGTTCAGGAGCAGCTGAAGATCACCAA	lnc-CCDC38-7:1	chr12	95713297	95739995	-	LNCipedia version 5.2	lncRNA	intronic	lnc-CCDC38-7				3	421
clstr_116484_696_14	5.64574e-05	11.0841	3.47041	Up	4.78107	1.31066	Detected	Detected	Detected	Detected	Not Detected	Not Detected	Not Detected	Not Detected	4.55555	4.47842	4.65078	5.43954	1.4858	1.98162	0.90381	0.871405	AAAGGTGAGCTCTTCGACACACAAACAGAGAAGTACAAGATTACAGGGCAGCGCAAGGTT	lnc-ARHGAP8-1:1	chr22	44901547	44902471	+	LNCipedia version 5.2	lncRNA	antisense	lnc-ARHGAP8-1				1	925
clstr_12514_1142_14	0.000132488	11.0653	3.46798	Up	6.65096	3.18298	Detected	Detected	Detected	Detected	Not Detected	Detected	Detected	Detected	6.49053	6.17638	6.37083	7.56609	2.47533	3.60623	3.4774	3.17297	AGGGAATTTGTGCGAGAAATGTTCTACAATTCAAAGGTGGTTGGGCTTCTTAAATGCTTC	T353103	chr8	144041898	144048439	+	MiTranscriptome beta	lncRNA	intergenic	G083385	HNCAT142			2	5231
clstr_68321_1440_6	0.000940109	11.0634	3.46773	Up	4.48913	1.02141	Not Detected	Detected	Detected	Detected	Not Detected	Not Detected	Not Detected	Not Detected	2.91358	4.99644	4.9064	5.14011	0.820886	0.781236	1.70907	0.774426	AAATTACCGTTAGCTATAATTACCCTACTGTGCTACCGAACACTAGGTCTGACCGTATTT	MSTRG.28118.1	chr17	67952287	68019973	+	RefLnc 2017	lncRNA	intergenic	MSTRG.28118				2	67687
clstr_34870_953_10	4.71656e-06	11.0218	3.46229	Up	6.731	3.26872	Detected	Detected	Detected	Detected	Detected	Detected	Not Detected	Detected	7.00011	6.22928	6.71011	6.98452	3.30021	3.45798	2.87947	3.43721	TAACCTCAGCCACTAAGAAGCTATTACTAGAGCGTGTTTAAACAAGCTTACTTCTGCCGT	lnc-ERRFI1-1:2	chr1	8002729	8007469	-	LNCipedia version 5.2	lncRNA	intronic	lnc-ERRFI1-1				2	2884
clstr_126752_622_10	0.000353821	10.9864	3.45764	Up	5.51033	2.05268	Detected	Detected	Detected	Detected	Not Detected	Not Detected	Not Detected	Detected	4.9105	5.52929	5.48556	6.11596	1.00685	1.88696	2.37742	2.93951	TTACCATGACATGCAACCTATGCGCTGACGTAATGACTCACTGCATCTGTGCAACTAGAC	ENST00000525133.2	chr11	32132657	32143722	+	GENCODE release 31	lncRNA		ENSG00000255375.3	AL078612.2			3	831
clstr_38839_2162_12	0.0194069	10.9447	3.45215	Up	4.22773	0.775575	Not Detected	Not Detected	Detected	Detected	Not Detected	Not Detected	Not Detected	Not Detected	2.03311	2.76853	5.48779	6.62148	0.765171	0.779508	0.781961	0.77566	TCAACATTTAGAGCACGACATATATAGGTAAAGCTGTCAGCTAGATTGTCCCACTAACCA	NONHSAT218245.1	chr8	56223814	56226488	.	NONCODEv5	lncRNA	intergenic	NONHSAG100286.1				1	2674
clstr_215459_182_6	3.52661e-08	10.9434	3.45199	Up	4.48868	1.03668	Detected	Detected	Detected	Detected	Not Detected	Not Detected	Not Detected	Not Detected	4.25129	4.57854	4.42327	4.70161	1.032	1.011	1.06721	1.03653	ATCCAGTCAACAACCTGTAGCGGTATCCGGAATACGCACAGCACTATGAGCTACAACAAA	ENST00000420172.1	chr22	38231320	38232248	+	GENCODE release 31	lncRNA		ENSG00000235246.1	AL020993.1			2	297
clstr_121482_616_14	0.00079823	10.9421	3.45181	Up	4.29874	0.846926	Not Detected	Detected	Detected	Detected	Not Detected	Not Detected	Not Detected	Not Detected	3.03275	4.25466	4.16853	5.73901	0.859691	0.843027	0.852539	0.832448	CCCATGCGTTCTGGAGTTAGTCCATTAGTGCTGACAACTCCTATACATTATCTGTTTGTA	MSTRG.33430.1	chr2	33862735	33863611	-	RefLnc 2017	lncRNA	intergenic	MSTRG.33430				1	877
clstr_14586_3138_8	0.00150091	10.9086	3.4474	Up	5.79527	2.34787	Detected	Detected	Detected	Detected	Not Detected	Not Detected	Not Detected	Not Detected	5.07735	4.79327	6.47497	6.83548	2.72604	1.24638	2.79952	2.61954	ATGTGGCTACAAGCACTTGTCGTTAATCTGAATTAAGGTGTGTCGTGTTGTTAAGTGGAA	T267303	chr4	83723201	83728034	-	MiTranscriptome beta	lncRNA	intergenic	G061873	CAT568			1	4833
clstr_181148_397_30	0.000232563	10.8586	3.44077	Up	5.4006	1.95983	Detected	Detected	Detected	Detected	Not Detected	Not Detected	Not Detected	Not Detected	5.65923	5.49961	5.44419	4.99937	2.74443	0.944431	1.61876	2.53169	GTCAAGTTTCTGCAGTCTATATCAGCACTATTCAAAGGAAATATGCAAACCACAGGTGTG	lnc-NFAT5-5:1	chr16	69530911	69531427	+	LNCipedia version 5.2	lncRNA	intergenic	lnc-NFAT5-5				1	517
clstr_127270_529_4	3.57848e-05	10.8183	3.43541	Up	4.77775	1.34235	Detected	Detected	Detected	Detected	Not Detected	Not Detected	Not Detected	Not Detected	5.34733	4.84545	3.94078	4.97745	1.45022	1.04192	1.37892	1.49832	AAATTTCAAGATACACAGAAGTGGAATAACCCGATGAAGCCGCGTAGAGTCGCTCTCCGA	lnc-MRPS7-7:2	chr17	75289615	75290441	+	LNCipedia version 5.2	lncRNA	intergenic	lnc-MRPS7-7				1	827
clstr_61023_169_7	0.00870739	10.8137	3.43479	Up	4.70699	1.27221	Not Detected	Detected	Detected	Detected	Not Detected	Not Detected	Not Detected	Detected	3.19182	3.651	5.42989	6.55526	0.772423	0.764285	0.966656	2.58546	AATAGACCATCCATACCTTCTTATCAGCGTAGGATATGCCTCCTATCATGCTAGCATTCT	MSTRG.11867.2	chr11	90107039	90131046	-	RefLnc 2017	lncRNA	intergenic	MSTRG.11867				2	1893
clstr_10120_2832_16	0.000326718	10.7955	3.43236	Up	5.49438	2.06201	Detected	Detected	Detected	Detected	Not Detected	Detected	Not Detected	Not Detected	5.20567	5.29355	5.54655	5.93174	2.24732	2.88165	0.819824	2.29926	AGCAATAGATTGCCTACAAAGGAATTGAGAAGTAGGTCCGTTGTGCACTGGTTTCAACCT	NONHSAT149844.1	chr1	153583633	153590429	+	NONCODEv5	lncRNA	intergenic	NONHSAG056858.1				2	5805
clstr_204282_230_13	6.77543e-06	10.7482	3.42602	Up	4.62565	1.19963	Detected	Detected	Detected	Detected	Not Detected	Not Detected	Not Detected	Not Detected	4.67749	4.4267	4.74371	4.65472	1.00475	0.972446	1.87716	0.944177	TGTGAGGCTTCACTAAAGGTTACATCACGTTCTCACTCTCTGAGGCATCAATAGAGGCTA	lnc-LIPI-25:1	chr21	13382341	13382959	-	LNCipedia version 5.2	lncRNA	intergenic	lnc-LIPI-25				2	372
clstr_179257_376_24	0.000242287	10.7101	3.4209	Up	5.33636	1.91546	Detected	Detected	Detected	Detected	Not Detected	Not Detected	Not Detected	Not Detected	5.86628	4.81307	5.34041	5.32569	2.81171	2.29275	1.39227	1.16512	GTGGAGAACCACACGGCGTGCCACTGCAGTACTTGTTATTATCACAAATCTTAAATGTTT	NONHSAT209395.1	chr6	87085501	87095084	-	NONCODEv5	lncRNA	intergenic	NONHSAG094317.1				5	528
clstr_158787_447_12	6.99386e-05	10.7043	3.42012	Up	4.57792	1.1578	Detected	Detected	Detected	Detected	Not Detected	Not Detected	Not Detected	Not Detected	4.35903	5.40459	4.64099	3.90706	1.59655	0.896636	0.931174	1.20684	TGGGTTTCTAGTCACCATGCTATCCAAGAGCTGCTCTGTAGACGTTTCAGGCCATTAGTA	ENST00000669214.1	chr17	5700226	5704056	-	GENCODE release 31	lncRNA		ENSG00000286356.1	AC135726.1			3	539
clstr_44875_1924_8	0.00344965	10.6336	3.41055	Up	5.11005	1.69949	Detected	Not Detected	Detected	Detected	Not Detected	Not Detected	Not Detected	Not Detected	4.26873	3.90243	5.52552	6.74352	2.16143	1.32191	2.3811	0.933546	TGTTCAAAGAATAGCTGCCTCAGATCGCCAGACCTGCATGGGTTAATACGGTGGTTAGTA	NONHSAT223751.1	chrX	20268085	20270493	.	NONCODEv5	lncRNA	intergenic	NONHSAG104033.1				1	2408
clstr_159170_245_13	1.80737e-07	10.6252	3.40942	Up	8.7612	5.35178	Detected	Detected	Detected	Detected	Detected	Detected	Detected	Detected	8.78763	8.77242	8.98539	8.49937	5.45552	5.49855	5.30333	5.14971	TCTGGCACTTTCGATACAAGGAATTCATGGCTTGGTTGTATGGTCCCAAGAACATATCAA	ENST00000565861.1	chr16	56940278	56941342	+	GENCODE release 31	lncRNA	intronic	ENSG00000261270.1	AC012181.2			2	601
clstr_49211_1938_8	0.0017148	10.5971	3.4056	Up	4.80068	1.39508	Detected	Not Detected	Detected	Detected	Not Detected	Not Detected	Not Detected	Not Detected	4.68126	3.21307	5.33635	5.97203	1.52642	1.99032	1.04542	1.01814	CAAGGGACCGTCTTACTGCAATGGCACGACATCATTGGGCAGAATCGAATTATGGAGAAA	NONHSAT186778.1	chr2	30163334	30165579	.	NONCODEv5	lncRNA	intergenic	NONHSAG079744.1				1	2245
clstr_57346_765_16	0.000250294	10.552	3.39945	Up	7.16311	3.76366	Detected	Detected	Detected	Detected	Detected	Detected	Detected	Detected	6.74851	6.23092	7.51154	8.16145	3.72431	3.43599	3.95137	3.94297	CCCAACAATTGCTTAAGGTCCTCTTTAGTAATACGGGACCATAAACAGTCCCTGTTATTG	NONHSAT164854.1	chr12	71805122	71807116	.	NONCODEv5	lncRNA	intergenic	NONHSAG066397.1				1	1994
clstr_89493_1203_14	0.000125622	10.5414	3.398	Up	5.84431	2.44631	Detected	Detected	Detected	Detected	Not Detected	Not Detected	Detected	Not Detected	6.21438	5.9615	6.11282	5.08854	2.33156	2.7353	3.03582	1.68257	GCCCTTTAATACACTAAGGTGAACTGTGAATCTTCTAGTGTGGGAGGTATACGCAGCATT	NONHSAT176338.1	chr17	50286684	50290010	-	NONCODEv5	lncRNA	intergenic	NONHSAG022177.2				2	1292
clstr_108777_164_14	0.000508379	10.5253	3.39578	Up	4.43475	1.03897	Detected	Detected	Detected	Detected	Not Detected	Not Detected	Not Detected	Not Detected	3.85026	3.69216	4.40384	5.79274	1.39796	0.778987	0.7871	1.19182	GCATTCTCCTATCTGTTTCATCTTGTACCACGTGGGATTTGATGTTGTGCTGACAGCCTC	NONHSAT149594.1	chr1	111473992	111478481	+	NONCODEv5	lncRNA	Exonic	NONHSAG002411.2				6	1011
clstr_199539_227_16	0.0120591	10.5169	3.39464	Up	4.19766	0.803019	Not Detected	Not Detected	Detected	Detected	Not Detected	Not Detected	Not Detected	Not Detected	2.30155	2.98056	5.03362	6.4749	0.792039	0.868374	0.781798	0.769863	GTGTGAGATAGCATGACACATTCAGGGTTATAGCATGAGATAGCATTACACAATCAGGGA	MSTRG.49548.1	chr4	148508875	148509279	.	RefLnc 2017	lncRNA	intergenic	MSTRG.49548				1	405
clstr_130607_336_16	1.66657e-06	10.4776	3.38923	Up	10.1042	6.71494	Detected	Detected	Detected	Detected	Detected	Detected	Detected	Detected	9.85723	9.98618	10.0733	10.5	6.89246	6.74264	6.85904	6.36561	TCCCGCTCTGTCATAGCACTGATCAGTGACAACTTACAGGAATGTAGCAGCGATGGAATT	NONHSAT223785.1	chrX	24375732	24376532	.	NONCODEv5	lncRNA	intergenic	NONHSAG104067.1				1	800
clstr_137395_490_10	6.10663e-05	10.4668	3.38774	Up	4.18502	0.797278	Not Detected	Detected	Detected	Detected	Not Detected	Not Detected	Not Detected	Not Detected	3.5517	3.6411	4.69285	4.85443	0.792527	0.80316	0.79909	0.794336	TCAGTTCTGATCCTATACTGAACTAACTGAACACTACCAGGGATCTGACTCCCTGATATT	ENST00000626300.1	chr9	34985410	34989379	-	GENCODE release 31	lncRNA	bidirectional	ENSG00000281491.1	DNAJB5-DT	DNAJB5-DT		2	749	101926900
clstr_154383_500_18	7.54309e-05	10.4523	3.38575	Up	5.69478	2.30904	Detected	Detected	Detected	Detected	Not Detected	Not Detected	Not Detected	Not Detected	5.18509	5.14939	5.95391	6.49075	2.35124	2.31194	2.63912	1.93385	GAACACAGAAAGGTGAGTATCCACTGCTGAGGAGCAGATCTCTTATCTAACATACGAAAT	lnc-SMARCC2-7:4	chr12	56103458	56104203	-	LNCipedia version 5.2	lncRNA	antisense	lnc-SMARCC2-7				2	632
clstr_196326_187_10	4.56788e-05	10.4462	3.38491	Up	4.55673	1.17182	Detected	Not Detected	Detected	Detected	Not Detected	Not Detected	Not Detected	Not Detected	4.27908	3.79177	5.03804	5.11804	1.07782	1.0592	1.35706	1.19321	CATACTCTTCCTGGAAATCAAAGACCACGTTATAACCAGCAGTACAAGCTAAAGGGCAAA	MSTRG.72141.1	chrX	152816791	152817505	-	RefLnc 2017	lncRNA	intergenic	MSTRG.72141				2	426
clstr_53605_496_8	0.00601679	10.445	3.38474	Up	4.15405	0.769304	Not Detected	Detected	Detected	Detected	Not Detected	Not Detected	Not Detected	Not Detected	1.99522	4.17992	4.49613	5.94493	0.777963	0.775587	0.765233	0.758434	TCACAGAATTCAGAGATTCGTTGTACCTATGACGAGGCCAAAGCATTAGAGATAGATCAG	lnc-CYCS-1:1	chr7	25073450	25075551	-	LNCipedia version 5.2	lncRNA	intergenic	lnc-CYCS-1				1	2102
clstr_185916_97_18	3.76053e-05	10.4404	3.38411	Up	8.40291	5.0188	Detected	Detected	Detected	Detected	Detected	Detected	Detected	Detected	7.99316	7.83494	9.14813	8.63539	4.9301	5.22722	5.06703	4.85085	GAAGATCACTTGGCAGTGAAGGTGAGTGACTGATGGGTGCTTCAAGCTTGTCCTTAGATT	lnc-MOK-7:1	chr14	102083896	102084798	-	LNCipedia version 5.2	lncRNA	intronic	lnc-MOK-7				2	488
clstr_207875_153_21	2.27703e-05	10.4045	3.37913	Up	4.59725	1.21811	Detected	Detected	Detected	Detected	Not Detected	Not Detected	Not Detected	Not Detected	4.4949	4.55409	4.23836	5.10164	1.58094	1.62556	0.839768	0.82619	TAGCAGTGCTTTAGCCTGATATCAGCAGAAACCAGGGAAAGCTCCTAAGCTCCTGATCTA	lnc-EIF2AK3-17:1	chr2	89045995	89046466	-	LNCipedia version 5.2	lncRNA	intergenic	lnc-EIF2AK3-17				2	347
clstr_120660_778_28	1.73298e-06	10.374	3.3749	Up	7.63808	4.26318	Detected	Detected	Detected	Detected	Detected	Detected	Detected	Detected	7.54238	7.99266	7.59039	7.42688	3.91603	4.5904	4.27387	4.27243	ACAATGTAGGTGGAGAGGCTAAGAAGAAAGAGGAGCCCACATGGAATGAATAACCAAGGT	lnc-CFAP100-2:9	chr3	126287775	126291487	+	LNCipedia version 5.2	lncRNA	intergenic	lnc-CFAP100-2				2	884
clstr_82306_754_28	1.91682e-05	10.3633	3.37342	Up	4.51271	1.13929	Detected	Detected	Detected	Detected	Not Detected	Not Detected	Not Detected	Not Detected	4.36785	4.73642	4.01136	4.93522	0.969281	0.970635	1.70487	0.912386	AAAGAACGGAGAAATGTATCATGCAAACAGAAATCACAAGAAAGCTGGTGTCGCTCTACT	NONHSAT153549.1	chr1	31480770	31482190	.	NONCODEv5	lncRNA	intergenic	NONHSAG058881.1				1	1420
clstr_155137_408_12	9.89269e-05	10.3592	3.37284	Up	5.34071	1.96786	Detected	Detected	Detected	Detected	Not Detected	Not Detected	Not Detected	Not Detected	4.96306	5.37857	5.57153	5.44967	2.14842	2.04462	2.66619	1.01222	TTTCAATGGAAATCCCTATGCATTCTCTACTAGAGTCGCAAACTACTGCCTGTGGGCTGT	lnc-RAB3A-4:1	chr19	18192133	18192759	-	LNCipedia version 5.2	lncRNA	bidirectional	lnc-RAB3A-4				1	627
clstr_110671_757_12	0.00319897	10.3564	3.37245	Up	6.52991	3.15745	Detected	Detected	Detected	Detected	Detected	Detected	Detected	Detected	6.6816	8.42764	5.57014	5.44026	3.24905	3.29524	3.42611	2.65942	TTGGTGGAACACTTCAGAAAGAAACAGGTCATTCCTCTCCGACATCCCTGAGAAATTGGC	lnc-SERPINB3-7:1	chr18	63902897	63903885	-	LNCipedia version 5.2	lncRNA	antisense	lnc-SERPINB3-7				1	989
clstr_90708_151_17	9.78131e-06	10.3519	3.37183	Up	4.747	1.37517	Detected	Detected	Detected	Detected	Not Detected	Not Detected	Not Detected	Not Detected	4.89535	4.56284	5.00724	4.52254	1.33771	1.38021	0.861801	1.92095	CCCTAAGACCAGGACTCACAAGTGGTTGTAGGATGACATTCATTCGTTCATTCAATCAGC	lnc-RTN2-2:1	chr19	45454585	45455854	-	LNCipedia version 5.2	lncRNA	intronic	lnc-RTN2-2				1	1270
clstr_186284_62_6	0.000829355	10.346	3.37101	Up	7.33927	3.96826	Detected	Detected	Detected	Detected	Detected	Detected	Detected	Detected	6.38026	6.573	7.73497	8.66883	3.92673	3.7776	3.8837	4.28501	TTTACTCCGTATTCGGCTTAACTTACTCCCTATTCTACCCTCCGGTCTTCAAGTTCCCTT	NONHSAT218021.1	chr8	27864011	27864497	.	NONCODEv5	lncRNA	intergenic	NONHSAG100062.1				1	486
clstr_46078_2233_19	1.38441e-05	10.3389	3.37001	Up	5.14704	1.77703	Detected	Detected	Detected	Detected	Not Detected	Not Detected	Not Detected	Not Detected	5.5183	5.59209	4.81738	4.66039	1.81684	1.9921	1.46574	1.83345	TGTTGAGCTGAAGTCTCACCATCATAGCTTGTGTTGTAAAGCAAGGAGCAGCAAGCTACG	NONHSAT169741.1	chr14	103061643	103073271	-	NONCODEv5	lncRNA	intergenic	NONHSAG069447.1				2	2360
clstr_230940_55_38	0.00142192	10.3354	3.36953	Up	8.86897	5.49945	Detected	Detected	Detected	Detected	Detected	Detected	Detected	Detected	8.86381	7.81903	10.0057	8.78739	4.72129	6.29538	6.10454	4.87658	ATGGAATGGACGCGAATGGAATGGAATGGAATGGAAACTACTCGAGTGGAATGGACTGGA	lnc-ZNF37A-14:1	chr10	38501594	38504708	+	LNCipedia version 5.2	lncRNA	intergenic	lnc-ZNF37A-14				2	211
clstr_209143_115_9	0.00220419	10.3118	3.36623	Up	5.47051	2.10429	Detected	Detected	Detected	Detected	Not Detected	Not Detected	Not Detected	Not Detected	4.43107	4.45562	6.13422	6.86114	2.65663	2.21739	2.07783	1.46529	AGGATCAGTGCCACAAGTCACACCGAGTTGATGCTGCAAGTATGTTCTGCGATTAAGCTT	NONHSAT223630.1	chrX	151459336	151478785	-	NONCODEv5	lncRNA	intergenic	NONHSAG103923.1				2	339
clstr_190334_154_22	0.00173408	10.3025	3.36492	Up	5.49138	2.12646	Detected	Detected	Detected	Detected	Not Detected	Not Detected	Not Detected	Detected	5.12171	4.51462	5.62089	6.7083	1.80925	2.62772	1.09142	2.97744	TTTGTGCCATAGCAACTAAACCAAGCTTGTTTCCAGACTGTAAAGGTTTGCAAATTCCAG	ENST00000609491.1	chr2	202336739	202337200	+	GENCODE release 31	lncRNA	intergenic	ENSG00000272966.1	AC064836.2			1	462
clstr_80039_482_12	0.000853839	10.2697	3.36032	Up	4.37365	1.01333	Not Detected	Detected	Detected	Detected	Not Detected	Not Detected	Not Detected	Not Detected	3.25381	3.7506	4.7813	5.70891	1.0172	0.996831	1.04969	0.989606	GCAATGCTGAGATGTGATAGGCTTTAACACCCGACAAAGACCTAGGTATGAAGTTTGACT	NONHSAT198920.1	chr4	108692894	108710677	+	NONCODEv5	lncRNA	intergenic	NONHSAG087733.1				3	1463
clstr_145857_420_18	3.9571e-05	10.2536	3.35805	Up	7.67171	4.31366	Detected	Detected	Detected	Detected	Detected	Detected	Detected	Detected	6.93328	8.20922	7.41128	8.13307	4.10329	4.32788	4.35754	4.46593	TTTCCTCTTGACAGCAAGCTACCACTGTTTAGAGAGAGTCTCCTGTTGTCTTCGTCCTGA	lnc-ACTRT2-1:3	chr1	2814066	2817756	+	LNCipedia version 5.2	lncRNA	intergenic	lnc-ACTRT2-1				2	690
clstr_10184_2947_9	1.46789e-05	10.2247	3.35399	Up	4.5004	1.14642	Detected	Detected	Detected	Detected	Not Detected	Not Detected	Not Detected	Not Detected	4.62067	4.50731	3.80782	5.06581	1.21009	1.09877	1.23289	1.04391	CAGTCTGACAACCCGGACAACGATGAAGTGACTAATGGACAGGTAACATAGACATCATGA	ENST00000668538.1	chr1	241413750	241468661	+	GENCODE release 31	lncRNA		ENSG00000287516.1	AL359764.2			5	5788
clstr_8989_1672_10	0.00208271	10.2162	3.35279	Up	4.35096	0.998171	Detected	Not Detected	Detected	Detected	Not Detected	Not Detected	Not Detected	Not Detected	3.92694	2.81968	4.77375	5.88347	1.0226	0.98253	1.02494	0.962615	TTGTCATGATTGGGCATCAAAGGCATGAGCTTATAGGACCTTGATGTAAGATCCTCTCAA	NONHSAT157526.1	chr10	114077241	114083370	-	NONCODEv5	lncRNA	intergenic	NONHSAG061556.1				1	6129
clstr_25153_3394_10	0.000567956	10.2148	3.35259	Up	4.65083	1.29824	Detected	Detected	Detected	Detected	Not Detected	Not Detected	Not Detected	Not Detected	4.60105	3.78106	5.21729	5.00392	0.759414	0.89497	1.07368	2.46487	CATAACATCCACTCTATAGTAAGCTATATCCAGCTGATACCAGCCTGAGTCGAAGTCTGA	T342718	chr8	40233522	40273652	-	MiTranscriptome beta	lncRNA	intergenic	G080450	BRCAT30.2			3	3558
clstr_23838_176_16	4.44119e-06	10.2001	3.35051	Up	6.4444	3.09389	Detected	Detected	Detected	Detected	Not Detected	Detected	Detected	Detected	6.39497	6.6915	6.26518	6.42595	2.57124	3.40226	3.38598	3.01609	TCAATTGAAAGCCCTGGAGGGCTACACCCTAAGAACAGAAGTGAATCGGAGGTACACTTA	ENST00000454588.1	chr6	143039425	143042324	-	GENCODE release 31	lncRNA	intergenic	ENSG00000227192.1	AL023581.2			2	552
clstr_126220_46_12	5.62969e-06	10.1668	3.34579	Up	4.55791	1.21212	Detected	Detected	Detected	Detected	Not Detected	Not Detected	Not Detected	Not Detected	4.48928	4.06176	4.63899	5.04161	1.49585	1.1091	1.15185	1.09167	AGCCAATGTTTAACTAGTACTCCACCTAGTGGCCAAAGCTTGAATGAACGACTGTGGAAT	NONHSAT221912.1	chr9	72271998	72272834	.	NONCODEv5	lncRNA	intergenic	NONHSAG102813.1				1	836
clstr_86190_82_17	0.000518667	10.1409	3.34212	Up	4.34397	1.00185	Not Detected	Not Detected	Detected	Detected	Not Detected	Not Detected	Not Detected	Not Detected	3.62769	3.48775	4.67594	5.58451	0.928338	0.920732	0.958227	1.20012	TATAGAGTAGCTAAGCAATAACTGTTGCTTGAATCAGTGTTGTCTTACTGAGCCATCCAC	MSTRG.34269.7	chr2	70967435	70976471	-	RefLnc 2017	lncRNA	intergenic	MSTRG.34269				2	1348
clstr_219579_201_49	0.000337125	10.1217	3.33938	Up	4.58385	1.24447	Detected	Detected	Detected	Detected	Not Detected	Not Detected	Not Detected	Not Detected	4.98881	3.68857	5.26572	4.39232	0.75076	0.752255	1.92766	1.54722	TCAAATGGAATAGAATCATTTAGAATGGCCTCGAATGGAATGGAATGGAATGTGGTGGAC	MSTRG.72442.1	chrY	11643626	11643900	.	RefLnc 2017	lncRNA	intergenic	MSTRG.72442				1	275
clstr_12751_2494_12	2.72651e-06	10.0961	3.33573	Up	4.42182	1.08609	Detected	Detected	Detected	Detected	Not Detected	Not Detected	Not Detected	Not Detected	4.47396	4.62751	4.64556	3.94026	1.40744	0.989752	1.00262	0.944556	ATTGTCCACTTGAGGATTGATAGTGAGAGGCATTTATCCACTGGTGTCCAACGCTCACTG	MSTRG.28030.32	chr17	64455776	64474005	+	RefLnc 2017	lncRNA	intergenic	MSTRG.28030				2	18230
clstr_217349_19_25	2.92789e-05	10.0602	3.33058	Up	6.07123	2.74065	Detected	Detected	Detected	Detected	Detected	Detected	Not Detected	Not Detected	6.22522	6.69016	5.68445	5.68509	2.91812	3.11759	2.37263	2.55425	AGAGGATGCACTTGTCCAATCCTCAATCCTGTTCAACAGCCAAGGCCAAAGAAAGCTGAT	lnc-USP44-2:1	chr12	95663397	95665859	-	LNCipedia version 5.2	lncRNA	intronic	lnc-USP44-2				2	287
clstr_73472_1208_21	0.00058725	10.0437	3.32822	Up	7.08826	3.76004	Detected	Detected	Detected	Detected	Detected	Detected	Detected	Detected	5.73773	7.10699	7.44179	8.06653	3.6682	3.68616	4.09636	3.58944	TACTTTCCTCTCCATCTAGGAAGGGCTACTTTCCTGGTAACTTGAAATAGTCAGGCTTAT	ENST00000665362.1	chr8	41566858	41568641	+	GENCODE release 31	lncRNA		ENSG00000287535.1	AC009630.4			2	1595
clstr_34655_1045_13	0.001134	10.0291	3.32612	Up	4.16279	0.836677	Not Detected	Not Detected	Detected	Detected	Not Detected	Not Detected	Not Detected	Not Detected	3.1175	3.37081	4.58306	5.57981	0.790887	0.801778	0.798652	0.95539	CTTAGGGCAGCGATCTTAACTTCTGGAGAAATTGAGTTCCTAAGCTGTAGAGCCTTAGAA	lnc-SFT2D3-2:6	chr2	127884629	127894842	+	LNCipedia version 5.2	lncRNA	antisense	lnc-SFT2D3-2				2	2897
clstr_106121_681_17	0.000102192	10.0226	3.32519	Up	4.3262	1.00101	Detected	Detected	Detected	Detected	Not Detected	Not Detected	Not Detected	Not Detected	3.74082	3.7798	4.58297	5.20122	0.822618	1.07012	0.825977	1.28534	CTTGTGAGTGGACTATTGTCAGACTGCAGGAATGGGTTCTCATTATCACAGGAGTGGCTT	ENST00000641100.1	chr1	7998187	7999934	-	GENCODE release 31	lncRNA	intergenic	ENSG00000284716.1	AL034417.3			2	1043
clstr_171497_341_14	0.000183049	10.0009	3.32205	Up	4.63532	1.31327	Detected	Detected	Detected	Detected	Not Detected	Not Detected	Not Detected	Not Detected	4.45234	4.80662	3.70757	5.57475	1.30607	1.44708	0.967164	1.53275	GAAGAAACTCTGGGCACGTCGGAACATCGGAAGGAACAAACTCTGTACACACGATCTTTA	MSTRG.56938.1	chr6	95524807	95525365	.	RefLnc 2017	lncRNA	intergenic	MSTRG.56938				1	559
clstr_144504_41_15	2.94034e-08	9.97193	3.31787	Up	8.64404	5.32617	Detected	Detected	Detected	Detected	Detected	Detected	Detected	Detected	8.62533	8.57163	8.88261	8.49659	5.41582	5.25327	5.28042	5.35516	TATCTTGTCCTCTAGATAAGCTACCTTACCTTCCAGGCTCACAAACCACAAGTATGTAGC	ENST00000570210.1	chr16	56941028	56941726	+	GENCODE release 31	lncRNA	intronic	ENSG00000261114.1	AC012181.1			1	699
clstr_6399_1161_6	4.89258e-05	9.96636	3.31707	Up	8.60122	5.28415	Detected	Detected	Detected	Detected	Detected	Detected	Detected	Detected	8.01946	8.23399	9.13383	9.01758	5.55902	5.4873	5.24906	4.84122	TTTCTCTACACCACATTGTTTCCGTATAAGCAACTTATGTGTCGGGAGAGGACCTGCTCG	lnc-MIER3-6:5	chr5	57166416	57173593	-	LNCipedia version 5.2	lncRNA	bidirectional	lnc-MIER3-6				1	7178
clstr_14512_4194_10	4.70491e-05	9.94474	3.31393	Up	4.42323	1.10929	Detected	Detected	Detected	Not Detected	Not Detected	Not Detected	Not Detected	Not Detected	4.90993	4.93427	4.25663	3.59207	1.15462	1.12069	1.13061	1.03125	CACTATGGAAGACTCGATAATGGCGAAACTGACTGAAGTGTATAAGCAAAGTCTCAGACT	NONHSAT203600.1	chr5	173330155	173335120	+	NONCODEv5	lncRNA	intergenic	NONHSAG042265.3				2	4845
clstr_86816_579_11	1.52118e-05	9.91401	3.30947	Up	7.99651	4.68704	Detected	Detected	Detected	Detected	Detected	Detected	Detected	Detected	8.62546	8.16125	7.60267	7.59667	4.77553	4.87729	4.49475	4.60061	TGACATCATTAGCAAAGTCGACCTCATAGTGAATTCTGGAAAGTTGGGTACAACTGTAGA	lnc-GABRP-2:1	chr5	170896929	170904461	+	LNCipedia version 5.2	lncRNA	intronic	lnc-GABRP-2				2	1337
clstr_224913_76_16	0.00181346	9.88689	3.30552	Up	5.44736	2.14185	Detected	Detected	Detected	Detected	Not Detected	Not Detected	Not Detected	Not Detected	4.12232	4.90554	5.74382	7.01777	1.97321	2.11667	2.23485	2.24264	AATTTGCCTTACTCTAGGACCCACACTTTGGTGATCACAGCTGGATGAAGAATGTCAGGG	NONHSAT152243.1	chr1	147507601	147508034	-	NONCODEv5	lncRNA	intergenic	NONHSAG058106.1				2	243
clstr_148825_237_18	1.94829e-05	9.85647	3.30107	Up	6.33625	3.03518	Detected	Detected	Detected	Detected	Detected	Not Detected	Not Detected	Detected	6.26908	7.07701	6.1412	5.8577	3.14899	2.81089	3.03782	3.14303	TATCGATGGCAGAATGCTGACATGAGTTGCCCATAGTCCAGGTTTCCCAATGTAGCAGAT	ENST00000435946.1	chr6	74069451	74690727	+	GENCODE release 31	lncRNA	intergenic	ENSG00000223786.1	AL357507.1			4	669	101928516
clstr_62493_1780_16	0.00114362	9.84528	3.29943	Up	5.84818	2.54875	Detected	Detected	Detected	Detected	Not Detected	Not Detected	Not Detected	Detected	4.39793	6.05536	6.44131	6.49813	2.6744	1.75432	2.68035	3.08592	GGAAAGTAATAAGTAACCCAGCTCTTTCAACTCCCAAGGTTACTTTGTCAATAAAGTGCG	ENST00000566954.1	chr9	137293868	137295721	-	GENCODE release 31	lncRNA	intergenic	ENSG00000260996.1	BX255925.1			1	1854
clstr_23127_983_11	0.000620995	9.84308	3.29911	Up	8.27639	4.97728	Detected	Detected	Detected	Detected	Detected	Detected	Detected	Detected	7.27002	7.69825	8.59611	9.54118	4.98613	4.97745	4.86447	5.08107	TTTGTCTTGTACCTGCGGTATGTGGGCGGTGAAGGTTATGCAGAGTGAATTGACAGTGTT	lnc-PFKP-37:2	chr10	3785554	3789293	+	LNCipedia version 5.2	lncRNA	intergenic	lnc-PFKP-37				1	3740
clstr_180240_416_12	0.00037256	9.82434	3.29636	Up	5.42951	2.13315	Detected	Detected	Detected	Detected	Not Detected	Not Detected	Not Detected	Not Detected	4.88709	5.39356	5.39747	6.03993	1.13251	1.86983	2.76228	2.76798	AATGTGGCAGTCCTAATGAGAAGAGGGTTTGAAGCGCTAAGATGTGCTGACAGTCCTAAT	ENST00000619646.1	chr17	47279526	47280047	-	GENCODE release 31	lncRNA	antisense	ENSG00000276790.1	AC068234.3			1	522
clstr_137399_519_4	0.000347109	9.80241	3.29314	Up	8.4089	5.11576	Detected	Detected	Detected	Detected	Detected	Detected	Detected	Detected	7.1964	8.51872	8.53276	9.38771	5.09184	5.0791	5.07766	5.21445	TGAATCAGTTAACGATGAGCAATCGGTCCTTCTTTCAGAATCTGGCCTCCTTTGTGTGCG	ENST00000543624.1	chr11	62909546	62918361	+	GENCODE release 31	lncRNA		ENSG00000257002.1	AP000438.1			3	749
clstr_225687_119_18	0.000128064	9.792	3.2916	Up	4.53132	1.23972	Detected	Detected	Detected	Detected	Not Detected	Not Detected	Not Detected	Not Detected	4.46521	3.91394	4.54363	5.20251	0.80201	1.42603	1.92528	0.805555	GAGCTTATTGACAGCTGGCTGCAGAGAGAAGCAAGGAGTATTATTACAAAGGGCCCTGAT	NONHSAT208118.1	chr6	139053760	139054264	+	NONCODEv5	lncRNA	intergenic	NONHSAG093658.1				2	239
clstr_152874_306_16	0.0107005	9.75686	3.28642	Up	4.20394	0.917526	Not Detected	Not Detected	Detected	Detected	Not Detected	Not Detected	Not Detected	Not Detected	2.72587	2.72848	4.97333	6.38809	0.926563	0.934589	0.927729	0.881222	AGAATGTGGCATTTCTGCAGAATCACGTGCTTCCGAAAGCCTGGATTTGTTCACAGGGTA	lnc-FOXQ1-3:1	chr6	1324518	1327796	+	LNCipedia version 5.2	lncRNA	intergenic	lnc-FOXQ1-3				3	642
clstr_207590_106_19	0.00176379	9.73375	3.283	Up	4.48987	1.20687	Detected	Not Detected	Detected	Detected	Not Detected	Not Detected	Not Detected	Not Detected	3.81477	3.21567	5.20529	5.72376	1.03352	1.00846	1.77092	1.0146	AAGTGAATGTTAAGAGATTTGCAGGATTGGCATAGAGCTTTCTACATCGGTGTATCAGTC	lnc-ZNF326-1:1	chr1	89992367	90056533	+	LNCipedia version 5.2	lncRNA	sense-overlapping	lnc-ZNF326-1				3	349
clstr_228930_88_24	5.57825e-07	9.72729	3.28204	Up	10.5092	7.22713	Detected	Detected	Detected	Detected	Detected	Detected	Detected	Detected	10.8779	10.6087	10.2433	10.3067	7.18669	7.19716	7.23433	7.29033	AATGAAGCTGTTGTCATTTCTGGAAGGAAACTAGCCCAGCAGATCAAGCAGAAAGTGCGG	lnc-SEC63-2:1	chr6	107985811	107986031	-	LNCipedia version 5.2	lncRNA	intergenic	lnc-SEC63-2				1	221
clstr_8642_3753_7	8.27369e-05	9.69624	3.27743	Up	6.3882	3.11077	Detected	Detected	Detected	Detected	Detected	Detected	Not Detected	Detected	5.58835	6.69388	6.24307	7.02749	2.92744	3.35489	2.76156	3.3992	AAATATACAGGAGCGTGCCTTGGCTGTCTCTTTCGGAGTGGAGAAGCTTGACATTTGGAT	NONHSAT202242.1	chr5	9568779	9598818	+	NONCODEv5	lncRNA	intergenic	NONHSAG090005.1				2	6254
clstr_63993_942_6	1.12702e-07	9.69541	3.2773	Up	4.29151	1.01421	Detected	Detected	Detected	Detected	Not Detected	Not Detected	Not Detected	Not Detected	4.58732	4.33395	4.17567	4.0691	0.997035	0.995991	1.04632	1.01749	GAATATCCACAGTTGCATACAGCCGTGCACTGCTTAACTGAGTTTGTACTACCTCGTCTT	lnc-C16orf87-2:1	chr16	46882277	46884092	-	LNCipedia version 5.2	lncRNA	bidirectional	lnc-C16orf87-2				1	1816
clstr_43027_14_34	2.19516e-05	9.67283	3.27394	Up	4.54789	1.27396	Detected	Detected	Detected	Detected	Not Detected	Not Detected	Not Detected	Not Detected	5.06194	3.8659	4.73364	4.5301	1.47735	1.12786	1.45631	1.03429	TTGTCTGGAAGTCCTCTTTGAGCAAAGACATGGAGTCCACATGAGCAAAGACATGGAGGA	ENST00000518260.1	chr5	172816621	172819958	+	GENCODE release 31	lncRNA	intergenic	ENSG00000253628.2	AC110011.1			2	582
clstr_199863_163_18	2.60729e-05	9.66626	3.27296	Up	4.22731	0.954354	Not Detected	Detected	Detected	Detected	Not Detected	Not Detected	Not Detected	Not Detected	3.47289	4.34001	4.64361	4.45274	0.843739	0.833117	0.832036	1.30852	CCGATTCCCTTGCTTAAATTTACTTGACTTAGCAGCATATCTCTTGCAGTGACTTCATGC	lnc-RASGRP3-8:1	chr2	33576060	33576461	+	LNCipedia version 5.2	lncRNA	intergenic	lnc-RASGRP3-8				1	402
clstr_64142_480_18	0.00165602	9.64103	3.26919	Up	5.1069	1.83772	Detected	Detected	Detected	Detected	Not Detected	Not Detected	Not Detected	Not Detected	4.13645	4.30675	5.85939	6.12503	1.83811	1.73637	2.65949	1.1169	AGCCCATAAGCAAGTTCAGAAGAGACTTCTACTTGTCCAAAGCAACATGGAGTAAAGTGG	ENST00000452509.2	chr1	87353521	87371683	-	GENCODE release 31	lncRNA		ENSG00000227290.2	LINC01364	LINC01364		4	920	100505768
clstr_41338_529_14	4.13112e-05	9.61451	3.26521	Up	4.12081	0.855598	Detected	Detected	Detected	Detected	Not Detected	Not Detected	Not Detected	Not Detected	4.39036	4.78884	3.79053	3.51351	1.17959	0.746128	0.747275	0.749399	ATGGAAGAAAGGGCGATGAATTCTAATCATGAAAGGTTTCCCAATGTAGCAGATGACTCT	lnc-CD109-3:4	chr6	74138253	74692328	+	LNCipedia version 5.2	lncRNA	intergenic	lnc-CD109-3				7	2556
clstr_212621_149_386	0.00138944	9.61285	3.26496	Up	8.74468	5.47971	Detected	Detected	Detected	Detected	Detected	Detected	Detected	Detected	8.84748	7.81846	9.75755	8.55522	5.08918	6.16687	6.19451	4.46828	GGAATTGGATGGACTCATATGGAATGGAATGGAATGGACACGAATGGAATGGAATGGACA	MSTRG.41173.1	chr22	16354622	16354937	.	RefLnc 2017	lncRNA	intergenic	MSTRG.41173				1	316
clstr_67944_648_16	0.000637824	9.60869	3.26434	Up	5.5869	2.32256	Detected	Detected	Detected	Detected	Detected	Not Detected	Not Detected	Not Detected	5.95846	5.49864	5.4093	5.48119	3.13375	0.973453	2.9284	2.25463	TCCAAGCATTTGGGCCCTCTACTTGTTAGTCTTCAATGATGTTGCTTATGCCATATCCTA	NONHSAT177774.1	chr18	47745733	47748636	+	NONCODEv5	lncRNA	intergenic	NONHSAG074781.1				3	1721
clstr_201891_284_16	0.0022097	9.56178	3.25728	Up	4.93755	1.68027	Detected	Detected	Detected	Detected	Not Detected	Not Detected	Not Detected	Not Detected	4.17724	4.11982	5.72582	5.72732	1.03548	2.85983	1.88336	0.942403	TTTGCAGCTCTGACGTTGGCACTTCCACTATGTAGTAATAATGATGAGAGCTCAGGTTTC	NONHSAT213934.1	chr7	123641652	123658204	-	NONCODEv5	lncRNA	intergenic	NONHSAG048679.3				3	389
clstr_134112_267_20	0.000469656	9.56107	3.25717	Up	5.22116	1.96399	Detected	Detected	Detected	Detected	Not Detected	Not Detected	Not Detected	Not Detected	5.08205	3.95794	5.8451	5.99956	1.76386	1.88041	2.07564	2.13604	AAGGAATCATTCCGAGTTGAATAGAAGGGAATGTATTCGAGTGGAATGGAAACGAATGGA	MSTRG.51508.1	chr5	49601093	49603132	+	RefLnc 2017	lncRNA	intergenic	MSTRG.51508				3	2040
clstr_185513_58_17	5.7852e-05	9.55745	3.25663	Up	5.19828	1.94166	Detected	Detected	Detected	Detected	Not Detected	Not Detected	Not Detected	Not Detected	4.75452	4.98308	4.91454	6.141	1.79083	1.92396	2.13182	1.92002	AAAGCCTAGAAGCAACCTACACTGCACCTCAGTAAGGTTGATGGTTTGCCCACAAAGAAA	ENST00000555862.1	chr12	25096868	25100980	-	GENCODE release 31	lncRNA		ENSG00000258449.1	AC023510.1			3	490
clstr_183318_130_11	1.12094e-05	9.54771	3.25516	Up	4.40183	1.14667	Detected	Detected	Detected	Detected	Not Detected	Not Detected	Not Detected	Not Detected	4.6308	4.67721	4.29497	4.00433	0.786791	0.987929	1.66362	1.14835	GGAAGCTGAGAAAGTGATTCAAAGAAGCCCATCTGAAATCGGAAGCAACAGGGACGCTTT	ENST00000540868.1	chr12	253442	257299	-	GENCODE release 31	lncRNA	intronic	ENSG00000255746.1	AC007406.2			3	503	102723544
clstr_113918_355_6	0.000252714	9.53867	3.25379	Up	5.10832	1.85454	Detected	Detected	Detected	Detected	Not Detected	Not Detected	Not Detected	Not Detected	4.18155	4.90279	5.50836	5.84059	2.25584	1.26633	1.83617	2.05979	TATTTAATTTACTACGTAGCTCCACACTACGCTCTGGAACATCTACATCCTTCTACACCC	MSTRG.17309.1	chr13	51334980	51338058	-	RefLnc 2017	lncRNA	intergenic	MSTRG.17309				2	952
clstr_206935_9_12	0.000131041	9.5351	3.25325	Up	7.58537	4.33213	Detected	Detected	Detected	Detected	Detected	Detected	Detected	Detected	6.93003	7.21063	7.57396	8.62687	4.48466	4.34515	4.2104	4.2883	TCTTGAAGTCGGTGAGACCGAGAACCCTCCAATTGCAGACACAATATTACATGAGATGCC	ENST00000442108.1	chr1	179829609	179836124	-	GENCODE release 31	lncRNA	intergenic	ENSG00000231966.1	AL359853.2			2	353
clstr_23382_1242_10	0.0226568	9.52902	3.25233	Up	4.1055	0.853176	Not Detected	Detected	Detected	Detected	Not Detected	Not Detected	Not Detected	Not Detected	0.94803	4.75435	5.08528	5.63435	0.85867	0.872663	0.863159	0.818211	CTAACGTGGACGCTGTACACGACATTGCTAATGAGGACAGCGTATAAGACATCGCTAGTA	ENST00000436681.5	chr22	21300991	21309881	-	GENCODE release 31	lncRNA		ENSG00000206142.9	FAM230H	FAM230H		3	3714	100996335
clstr_145893_325_8	0.000176867	9.52428	3.25161	Up	4.80605	1.55444	Detected	Detected	Detected	Detected	Not Detected	Not Detected	Not Detected	Not Detected	4.258	4.15766	5.23104	5.57751	1.46214	1.66234	1.11759	1.97569	GAAATGACTTGGGTATCAATATAAGGCTCGATTGGAGACAGGGCGATGAGTTAGCAGGCT	NONHSAT154383.1	chr1	192815116	192815806	.	NONCODEv5	lncRNA	intergenic	NONHSAG059715.1				1	690
clstr_71224_1460_21	0.0031171	9.50314	3.2484	Up	4.24434	0.995937	Not Detected	Not Detected	Detected	Detected	Not Detected	Not Detected	Not Detected	Not Detected	3.26871	3.14022	4.66079	5.90764	0.787369	1.59009	0.797716	0.808571	AATGATCACTGCTGAGAAATAAGTTGATACCATGAGAGTTCAGGTGGAAGGAAATCTCAC	MSTRG.31419.1	chr19	29863156	29864800	.	RefLnc 2017	lncRNA	intergenic	MSTRG.31419				1	1645
clstr_91909_576_5	1.28253e-06	9.48731	3.246	Up	4.25432	1.00832	Detected	Detected	Detected	Detected	Not Detected	Not Detected	Not Detected	Not Detected	4.24069	3.99185	4.2411	4.54363	0.998995	1.36555	0.856763	0.811954	ATCAAGAGGCATTGAGAGGTAGACCAGCTCGCTGTATAATTGTTAGCGGTGCCAATCTGT	NONHSAT157929.1	chr10	12265897	12267147	.	NONCODEv5	lncRNA	intergenic	NONHSAG061831.1				1	1250
clstr_4040_416_13	6.25268e-05	9.47754	3.24451	Up	6.70361	3.45909	Detected	Detected	Detected	Detected	Detected	Detected	Detected	Detected	6.28127	6.22108	6.88325	7.42883	3.18814	3.94078	3.33709	3.37037	GCAAATCCTGATGTTATCCGAGAACAGGCACCTGTTACATAGGCTGTGTTACTGTGGCAA	ENST00000618199.1	chr17	32410159	32410746	+	GENCODE release 31	lncRNA	intergenic	ENSG00000278668.1	AC005899.7			1	588
clstr_20613_1262_6	0.000144979	9.46706	3.24292	Up	7.2765	4.03359	Detected	Detected	Detected	Detected	Detected	Detected	Detected	Detected	6.4634	6.94316	7.5252	8.17426	4.02447	4.27306	3.81349	4.02334	TCAGGTTATCAAGAGATTTCCGCACAGTTCAATGTGGCAGCTAATGAAGCCGTCCATACG	ENST00000430356.3	chr10	3141672	3148622	+	GENCODE release 31	lncRNA		ENSG00000237399.7	PITRM1-AS1	PITRM1-AS1		4	3998	100507034
clstr_161676_175_10	3.81692e-06	9.46585	3.24273	Up	9.91036	6.66762	Detected	Detected	Detected	Detected	Detected	Detected	Detected	Detected	9.66831	10.2825	10.0609	9.62968	7.04334	6.61235	6.51634	6.49847	AAAGACACAAACGCATCCAAAGCACCTTCCACGCCAATAGTTCACGGATAAGAAGTATTC	ENST00000610057.1	chr13	45340039	45341183	+	GENCODE release 31	lncRNA		ENSG00000273149.1	AL138963.3			2	588
clstr_185767_61_14	0.000528003	9.42859	3.23704	Up	8.9175	5.68046	Detected	Detected	Detected	Detected	Detected	Detected	Detected	Detected	7.75938	8.59672	9.32338	9.99054	5.7009	5.60254	5.79861	5.6198	ATGGATGGGTACCAATGACCTGCCATCAATGTTTGGAGCCTTGGCATCATCGTATGCAAA	lnc-HMCES-4:2	chr3	129334586	129335074	+	LNCipedia version 5.2	lncRNA	intergenic	lnc-HMCES-4				1	489
clstr_145896_363_18	0.000198755	9.42856	3.23704	Up	4.59531	1.35827	Detected	Detected	Detected	Detected	Not Detected	Not Detected	Not Detected	Not Detected	3.76333	4.57386	4.72249	5.32155	1.43407	1.16853	0.839172	1.9913	ATTTACACTATGCTACAAACCAGGGCTTGTTACACATGTACCAGCATCCCATCACTGCCC	NONHSAT180754.1	chr19	29622523	29623213	.	NONCODEv5	lncRNA	intergenic	NONHSAG076759.1				1	690
clstr_186470_381_17	0.00255953	9.39352	3.23167	Up	4.50927	1.2776	Not Detected	Detected	Detected	Detected	Not Detected	Not Detected	Not Detected	Not Detected	2.86881	4.16445	5.24163	5.76217	1.47365	1.04467	1.0833	1.50878	AATCTCTTATTACATAAGGAACACCTAGGTGCCACATTGGAGAGTGAGTCTGCATGGGTA	NONHSAT207027.1	chr6	28197823	28198330	+	NONCODEv5	lncRNA	intergenic	NONHSAG093092.1				2	485
clstr_79864_1214_22	0.00155311	9.38192	3.22988	Up	7.157	3.92712	Detected	Detected	Detected	Detected	Detected	Detected	Detected	Detected	5.797	6.70179	7.63935	8.48987	4.13699	3.76313	3.76128	4.04706	TGAGGCTAGAATTTCTCCATATACTTCAGCCAGGACAATATATTGCAACACGTTGAATGC	T032976	chr1	233455582	233463089	-	MiTranscriptome beta	lncRNA	intergenic	G007481	KHCAT326			2	1466
A_33_P3504522	0.00676154	9.37726	3.22917	Up	4.77019	1.54102	Detected	Detected	Detected	Not Detected	Not Detected	Not Detected	Not Detected	Not Detected	4.78652	4.52876	6.68287	3.08262	1.1595	1.48216	1.1149	2.40753	GGCAGCCGTGAGGGTGGACCCAGCTTTTGAAGGAAAATGGAAGAAAAGCAGCATTAAGTG	NR_027255					Refseq	lncRNA			AATK-AS1				1577
clstr_120388_263_22	0.0209184	9.37661	3.22907	Up	4.24265	1.01359	Not Detected	Detected	Not Detected	Detected	Not Detected	Not Detected	Not Detected	Not Detected	2.70649	7.22055	2.95925	4.08432	0.962236	0.932415	0.93787	1.22183	TTTGCCACGTAAGACAACTTATTCTCAGGTTCCAGGAGTTAGGACATACACACCTTTGTG	ENST00000658553.1	chr2	191792836	191820257	+	GENCODE release 31	lncRNA		ENSG00000225884.3	AC098872.1			5	886	729254
A_24_P68908	1.2539e-05	9.37125	3.22824	Up	9.6815	6.45326	Detected	Detected	Detected	Detected	Detected	Detected	Detected	Detected	9.62328	10.0456	10.0499	9.00727	6.50119	6.41363	6.3971	6.50113	CATCATATTGTAATCGTCTTATTTGCTAGTTTTCTTCCTTACTGTGAGTGACTAACAGTC	NR_033752					Refseq	lncRNA			LOC344887				11312
clstr_45314_352_12	0.00041866	9.37006	3.22806	Up	4.25288	1.02482	Not Detected	Not Detected	Detected	Detected	Not Detected	Not Detected	Not Detected	Not Detected	3.62858	3.32803	4.85657	5.19835	0.944408	1.17724	0.93672	1.04093	TACCCTCAATGGCTCAGTAGCCAGTGTAGATCCTGTCTTTCGTAATCAGCAGCTACATCT	T373826	chrX	45604474	45630636	-	MiTranscriptome beta	lncRNA	intergenic	G088207	CAT2279.2			3	2390
clstr_57149_326_20	0.0067543	9.36276	3.22693	Up	4.63682	1.40989	Not Detected	Not Detected	Detected	Detected	Not Detected	Not Detected	Not Detected	Not Detected	3.06047	3.56029	5.59061	6.33592	1.19908	1.75289	1.24183	1.44576	AAACCACAGAAGTCACATAGCATCACTTCCACCATAATCTGTGGTGGTAACAAGCCCTCC	lnc-SPTLC3-6:1	chr20	12898316	12919202	+	LNCipedia version 5.2	lncRNA	intergenic	lnc-SPTLC3-6				6	2000
clstr_216991_194_21	0.00277782	9.36096	3.22666	Up	4.64981	1.42316	Not Detected	Detected	Detected	Detected	Not Detected	Not Detected	Not Detected	Not Detected	3.04796	4.42327	5.15679	5.97125	1.56776	1.4329	1.89451	0.797469	AAACTGGCACTGGAGTACATGGTTTCAGCCTTACAGGTGAGTAAGAAAGGTCACTTCCTG	MSTRG.34865.1	chr2	96570199	96570488	.	RefLnc 2017	lncRNA	intergenic	MSTRG.34865				1	290
clstr_20179_246_9	5.6502e-08	9.35403	3.22559	Up	8.87148	5.64589	Detected	Detected	Detected	Detected	Detected	Detected	Detected	Detected	8.80305	8.82186	8.98222	8.87879	5.37911	5.74402	5.68684	5.77359	AATTGAGGAAGGACGGCTTGGTGGAAACACTGAAGGCGATTGGAGTACTTGAACTAAGAG	lnc-PTP4A2-6:1	chr1	32009479	32013528	-	LNCipedia version 5.2	lncRNA	bidirectional	lnc-PTP4A2-6				1	4050
clstr_50587_448_14	0.0287628	9.33043	3.22194	Up	4.11446	0.89252	Not Detected	Detected	Detected	Detected	Not Detected	Not Detected	Not Detected	Not Detected	1.0527	4.0283	5.02468	6.35218	0.905988	0.878073	0.907836	0.878182	TGTTCTTGGTTCCATTCATTCAGTCCTCCGGATGGACCAGTTCCTTAACTAGAAGTGGTC	lnc-C1orf61-2:27	chr1	156404258	156412556	-	LNCipedia version 5.2	lncRNA	intronic	lnc-C1orf61-2				3	2199
clstr_37593_173_18	0.00133842	9.31372	3.21936	Up	5.31708	2.09772	Detected	Detected	Detected	Detected	Not Detected	Not Detected	Not Detected	Not Detected	4.9978	4.41528	5.164	6.69123	1.38042	1.88606	2.78636	2.33804	AGAGCTGATACAGCTGCTCCAATCACCAGAGATGCAATCTCCTGCTAGATGTCTTCACAT	ENST00000399196.1	chr6	30812866	30830659	-	GENCODE release 31	lncRNA		ENSG00000214894.6	LINC00243	LINC00243		2	2052	401247
clstr_153314_260_22	2.81652e-05	9.30831	3.21852	Up	6.53184	3.31332	Detected	Detected	Detected	Detected	Detected	Detected	Detected	Detected	6.59534	7.16568	6.04026	6.32606	3.06454	3.37067	3.09804	3.72003	ATGGAATGTACAGCCCAAGAGTGAACCCTGCTGTACGCTATGAACTTTGGGTGATAGTGA	lnc-FTH1-5:1	chr11	61953979	61957677	-	LNCipedia version 5.2	lncRNA	antisense	lnc-FTH1-5				2	639
clstr_135557_420_12	6.78398e-05	9.29512	3.21647	Up	4.44245	1.22598	Detected	Detected	Detected	Detected	Not Detected	Not Detected	Not Detected	Not Detected	4.19364	4.70304	3.97215	4.90097	0.979004	0.976352	0.972018	1.97653	TTCTCACACTAGCTTTAGACTAAAGGGAAGCAATACTGGGTGAGAGGTGGAAGCAGACGT	lnc-MARCKSL1-1:1	chr1	32321198	32322561	-	LNCipedia version 5.2	lncRNA	antisense	lnc-MARCKSL1-1				2	763
clstr_128566_435_6	0.000162057	9.27988	3.21411	Up	5.84286	2.62876	Detected	Detected	Detected	Detected	Detected	Not Detected	Not Detected	Detected	5.16871	5.44073	5.96548	6.79654	2.95376	2.69845	2.26442	2.59841	ATTGCCTTCACGTAGGACACCTACAACATCCAGCGACAGAACGATCAACCTTCTTGAAGT	NONHSAT222887.1	chrX	103710942	103714030	+	NONCODEv5	lncRNA	intergenic	NONHSAG103510.1				4	816
clstr_42199_447_5	3.13386e-05	9.27085	3.2127	Up	4.22794	1.01524	Detected	Detected	Detected	Detected	Not Detected	Not Detected	Not Detected	Not Detected	4.71597	4.07143	3.62911	4.49526	1.48739	0.860618	0.787071	0.925886	ACATTCTGCATTTGGAGTCGAGGGTACACACAGTGCTGCGCTATAAAGACATTAAATGCG	NONHSAT188544.1	chr20	21557426	21562057	+	NONCODEv5	lncRNA	intergenic	NONHSAG081416.1				3	2518
clstr_225_18864_10	0.000216772	9.26926	3.21245	Up	4.47142	1.25896	Detected	Detected	Detected	Detected	Not Detected	Not Detected	Not Detected	Not Detected	4.0347	3.68134	5.00719	5.16244	1.54215	1.53556	0.770716	1.18744	ATAACATAGAACACCTCTGGAAACATACTCAAGGCCCTCGAAATTTCGATTGCCTATAAG	NONHSAT217282.1	chr8	81568812	81595351	-	NONCODEv5	lncRNA	intergenic	NONHSAG099575.1				1	26539
clstr_85203_500_15	0.00544693	9.25356	3.21001	Up	6.09401	2.88401	Detected	Detected	Detected	Detected	Detected	Not Detected	Not Detected	Detected	5.09563	4.92072	6.51261	7.8471	3.45859	2.81747	1.99899	3.26097	CTTATTCACTACCACGACCAAACCATATCAGCCAGTATCTGCCATCCCAAGTGAACTTAG	NONHSAT169820.1	chr14	20490572	20491937	.	NONCODEv5	lncRNA	intergenic	NONHSAG069497.1				1	1365
clstr_192046_4_5	1.019e-05	9.23797	3.20758	Up	11.1694	7.96181	Detected	Detected	Detected	Detected	Detected	Detected	Detected	Detected	10.687	11.4584	11.0967	11.4355	7.79012	8.18756	8.25257	7.61699	TAGGGAATCAGCTTAAGTGGAGGAGCGTTCGTTTAGTATGTGAGAGGTAACGGGATCGAT	lnc-C11orf24-4:1	chr11	68459774	68460225	-	LNCipedia version 5.2	lncRNA	bidirectional	lnc-C11orf24-4				1	452
clstr_48626_1764_14	3.71074e-06	9.2154	3.20405	Up	6.04835	2.8443	Detected	Detected	Detected	Detected	Detected	Not Detected	Detected	Detected	5.86196	5.77065	6.42164	6.13914	2.77198	2.54722	3.1975	2.86051	AAATTATCCACGATCTTTATACTCATGCCAGTCTCAGCTTTCCGGGTGTGTTAGACCATT	ENST00000424148.1	chr11	1572741	1599184	+	GENCODE release 31	lncRNA		ENSG00000233930.4	KRTAP5-AS1	KRTAP5-AS1		2	2265	338651
clstr_231607_13_7	0.000745248	9.21298	3.20367	Up	4.79711	1.59344	Detected	Detected	Detected	Detected	Not Detected	Not Detected	Not Detected	Not Detected	4.10062	4.77752	4.7362	5.57409	0.986793	0.792083	2.23304	2.36184	ATTAAACATAGCATCAGCAATCGTGGGACAAACAGACGCAAACATCTCCTGGTGTGAGGC	NONHSAT203672.1	chr5	177717610	177729563	+	NONCODEv5	lncRNA	intergenic	NONHSAG090732.1				3	208
clstr_192735_157_14	0.00411726	9.204	3.20226	Up	6.17979	2.97753	Detected	Detected	Detected	Detected	Not Detected	Not Detected	Detected	Detected	4.7587	5.40673	6.63615	7.9176	2.6048	2.95213	3.27849	3.07471	GGAGACACTGCCGCTCAAGACTACCTACTCTAATTACCTATGTGAGAAGACTAAACCCAT	NONHSAT210986.1	chr6	110939253	110939701	.	NONCODEv5	lncRNA	intergenic	NONHSAG095571.1				1	448
clstr_104756_45_18	0.000139793	9.19309	3.20055	Up	4.50009	1.29954	Detected	Detected	Detected	Detected	Not Detected	Not Detected	Not Detected	Not Detected	4.80049	4.00663	4.23824	4.95502	0.895374	2.15903	0.893356	1.25042	GCAGCACATGTACTTGAACTCAAGTTTGAGACTGAAGCTTGAAAGTGATAGGTTGAATGA	NONHSAT215092.1	chr7	129764057	129765117	.	NONCODEv5	lncRNA	intergenic	NONHSAG098361.1				1	1060
clstr_224699_43_20	1.70826e-05	9.1873	3.19964	Up	4.65969	1.46005	Detected	Detected	Detected	Detected	Not Detected	Not Detected	Not Detected	Not Detected	4.86447	4.29491	4.60583	4.87356	2.00722	1.15053	1.6211	1.06136	AAACCATCTTCCTTCAAGGCCACTGGTTGAATGTGAAGTGTGGGCAGGATGATGCCAATT	NONHSAT163549.1	chr12	52044859	52049059	-	NONCODEv5	lncRNA	intergenic	NONHSAG065456.1				2	244
clstr_79830_464_12	0.000118848	9.17713	3.19804	Up	4.89692	1.69887	Detected	Detected	Detected	Detected	Not Detected	Not Detected	Not Detected	Not Detected	4.58376	4.67045	4.9209	5.41256	0.777313	2.06965	1.85668	2.09185	TCAAATAAGCTACACGCACCAGATGTATTACTTACAGATAGGCAGCAAGGGACAGCGTAG	MSTRG.27433.2	chr17	44569015	44574984	+	RefLnc 2017	lncRNA	intergenic	MSTRG.27433				3	5970
clstr_35186_1581_9	0.00213212	9.16815	3.19663	Up	4.40218	1.20555	Detected	Not Detected	Detected	Detected	Not Detected	Not Detected	Not Detected	Not Detected	3.63591	3.34511	4.78204	5.84568	1.52888	0.790418	0.790866	1.71205	TGGACCTCAGATGACGCGTTACGTAGGAAAGGTAATTGTGACTACTCTCATTCCCACAAC	lnc-FAM174B-9:1	chr15	92847501	92850366	-	LNCipedia version 5.2	lncRNA	intergenic	lnc-FAM174B-9				1	2866
clstr_24498_3424_12	0.00025083	9.15843	3.1951	Up	4.10628	0.911183	Detected	Not Detected	Detected	Detected	Not Detected	Not Detected	Not Detected	Not Detected	3.83074	3.12078	4.58244	4.89117	0.787453	1.27306	0.794356	0.789864	TTTAGTGGTGCAGGACTTTAGTGGTGCATTATGAAGTGTGTTATCTCAGAAATTACCCTC	NONHSAT161303.1	chr11	75033393	75037009	.	NONCODEv5	lncRNA	intergenic	NONHSAG064105.1				1	3616
clstr_171372_395_34	1.41949e-05	9.14365	3.19277	Up	9.45052	6.25775	Detected	Detected	Detected	Detected	Detected	Detected	Detected	Detected	9.98296	9.64966	9.14761	9.02183	6.35885	6.24716	6.4749	5.95008	CTAACACCTCTGTATACACTGACAGATGTTAACATTCCTCCTAGAAGATTGGATCAGATG	lnc-LAMA4-3:2	chr6	112072782	112075151	-	LNCipedia version 5.2	lncRNA	intronic	lnc-LAMA4-3				2	559
clstr_193787_340_16	0.000803931	9.12676	3.1901	Up	5.02517	1.83507	Detected	Detected	Detected	Detected	Not Detected	Not Detected	Not Detected	Not Detected	4.76334	5.68099	5.42568	4.23066	2.55454	1.26074	2.47569	1.04929	AGCAGGTCCCGATGATATAATTTACCATGGTTAAGCTTTGACCAAAGCTAGACTTATTCC	ENST00000421318.1	chr6	74642384	74652002	+	GENCODE release 31	lncRNA	intergenic	ENSG00000224583.1	AL356277.2			2	441
clstr_86362_1042_12	6.67505e-05	9.10692	3.18696	Up	6.81477	3.62781	Detected	Detected	Detected	Detected	Detected	Detected	Detected	Detected	6.82556	5.92627	7.07363	7.43364	3.65642	3.4552	3.71643	3.68319	TTTACATAACCTAAGATTCGTGTGGCTCCGTTAAGACATAGGCAATATGACTCTGGGAGA	MSTRG.48746.1	chr4	108648236	108649580	.	RefLnc 2017	lncRNA	intergenic	MSTRG.48746				1	1345
clstr_105094_589_24	0.000114887	9.1027	3.18629	Up	4.02019	0.833899	Not Detected	Detected	Detected	Detected	Not Detected	Not Detected	Not Detected	Not Detected	2.99419	4.27569	4.17599	4.6349	0.779584	0.987095	0.778588	0.79033	GAATGGCTTTCTAGGAGGCATACTGTTCAACTCACCTTTACAACTTTCAATCACTGTGGC	NONHSAT206818.1	chr6	11933990	11960986	+	NONCODEv5	lncRNA	intergenic	NONHSAG043024.2				7	1056
clstr_216445_219_26	0.00113853	9.09934	3.18576	Up	5.94971	2.76395	Detected	Detected	Detected	Detected	Not Detected	Detected	Not Detected	Detected	5.58623	4.63145	6.52592	7.05523	2.62395	3.01135	2.49345	2.92704	GAACAATGAACAAGAACTCAAGGCAACAGCTCTGCAATAGGGCAAGAGCACAGTGAAACC	MSTRG.51390.17	chr5	40694993	40696908	+	RefLnc 2017	lncRNA	intergenic	MSTRG.51390				2	1916
clstr_83642_500_15	6.67094e-07	9.09583	3.18521	Up	5.89688	2.71167	Detected	Detected	Detected	Detected	Not Detected	Not Detected	Not Detected	Detected	5.71392	5.99809	5.92047	5.95504	2.37224	2.82086	2.64941	3.0042	AAGTGCAGCTACGACTGCTGCTGGGACCGCGATACTGTGATGAGACTTTGCATATTTAAA	lnc-RGL1-1:2	chr1	184119703	184122682	+	LNCipedia version 5.2	lncRNA	intronic	lnc-RGL1-1				3	1394
clstr_1617_4170_5	0.00668804	9.09066	3.18439	Up	4.58785	1.40347	Not Detected	Detected	Detected	Detected	Not Detected	Not Detected	Not Detected	Not Detected	2.86508	3.8864	5.38227	6.21766	1.74135	1.79234	0.791651	1.28853	CTGAAGTGTTCGTATAGTTGTCCCTAATGTCACGTGATACGTCTCTTCGTTGTCCTATAC	ENST00000601500.1	chr5	51372736	51379497	-	GENCODE release 31	lncRNA	intergenic	ENSG00000259663.2	AC010478.1			1	6762
clstr_55280_1650_14	2.06938e-05	9.09054	3.18437	Up	6.16659	2.98223	Detected	Detected	Detected	Detected	Detected	Not Detected	Not Detected	Detected	6.18914	5.77793	6.11407	6.58524	3.40138	2.43539	3.18403	2.9081	AAGGCATATACCAAGCATACGTGACTCCACACATTGTCAGAAAGGCAGTGGACTGGCTAA	lnc-RHOBTB3-4:1	chr5	95877988	95885889	+	LNCipedia version 5.2	lncRNA	antisense	lnc-RHOBTB3-4				4	2052
clstr_202271_131_18	0.00193626	9.08191	3.183	Up	4.72897	1.54597	Not Detected	Detected	Detected	Detected	Not Detected	Not Detected	Not Detected	Not Detected	3.86902	4.55704	4.55555	5.93426	1.04057	2.81799	1.22062	1.10471	CCAGTGAGAGCTGACTCAGTGAGGGAGACTACACACATGAGGAAGTGATAATTGAGTGTT	lnc-ATXN1-5:1	chr6	16163377	16163762	-	LNCipedia version 5.2	lncRNA	intergenic	lnc-ATXN1-5				1	386
A_22_P00007206	5.81579e-05	9.06576	3.18043	Up	4.50045	1.32002	Not Detected	Detected	Detected	Detected	Not Detected	Not Detected	Not Detected	Not Detected	3.94252	4.19609	4.71371	5.14947	0.918229	1.44016	1.7152	1.20649	ATAGTTGCACTACAAGAAGAATGTAGTTGTGCAAATCTATGCAAAACTGATGGTGGCCTG	NR_029489	chr13	91350891	91350972	+	Refseq	lncRNA			MIR19A				82	406979
clstr_187920_110_8	4.53159e-06	9.04644	3.17735	Up	9.61198	6.43463	Detected	Detected	Detected	Detected	Detected	Detected	Detected	Detected	9.56253	10.0857	9.68258	9.11713	6.38967	6.54974	6.33373	6.46536	AGTAACCCAGACATCGATCTAAACGTGTACCTGTGTGTTTCTCCAGGCTTAACTTTGCCC	MSTRG.55335.1	chr6	27688186	27688662	+	RefLnc 2017	lncRNA	intergenic	MSTRG.55335				1	477
clstr_33389_2_12	0.000298299	9.0253	3.17398	Up	6.03546	2.86149	Detected	Detected	Detected	Detected	Not Detected	Not Detected	Not Detected	Not Detected	5.3516	5.44138	6.17798	7.17088	2.88094	2.76249	3.01615	2.78636	CTAGCTAGGTTCACATTGGTGCAAAGAGCACTCGACATTGCCAGAAGTGTGCATCATCAT	ENST00000657344.1	chr3	39420644	39424870	+	GENCODE release 31	lncRNA		ENSG00000286996.1	AC099332.2			2	1140
clstr_170497_138_19	0.000278733	9.01172	3.1718	Up	5.75944	2.58764	Detected	Detected	Detected	Detected	Detected	Not Detected	Detected	Not Detected	5.64859	6.40866	5.87829	5.10224	3.19824	2.12878	3.07714	1.9464	AGTGCAGGAAGGATACTGAATTCCTTGAAACGTTGACCTCCAAGATGCTAACTCAGGTGG	ENST00000567984.1	chr16	29262273	29264479	-	GENCODE release 31	lncRNA	intergenic	ENSG00000260953.1	AC009093.4			2	561
clstr_165383_330_19	0.00365963	9.00774	3.17117	Up	5.36187	2.19071	Detected	Detected	Detected	Detected	Not Detected	Detected	Not Detected	Not Detected	4.89702	5.36159	5.2483	5.94057	0.990879	3.67883	2.88998	1.20314	AAATGCCGGCAGTGGCAGTGAGTGTGATGGACAAGGCTAAAGAGAAGACTCATGAACTTT	NONHSAT185874.1	chr2	170706792	170708881	-	NONCODEv5	lncRNA	intergenic	NONHSAG029790.3				2	577
clstr_95145_1033_14	0.000219931	9.00515	3.17075	Up	4.13895	0.968202	Detected	Not Detected	Detected	Detected	Not Detected	Not Detected	Not Detected	Not Detected	4.09743	3.02917	4.79657	4.63264	0.926479	0.922121	0.908433	1.11578	TTTAGCTCATTAGACTTGAAATAGCCACATGTGTTTAGTGGCTATTCTACTGGACAGCAC	T297391	chr6	11180522	11181720	-	MiTranscriptome beta	lncRNA	intergenic	G069480	CAT769			1	1198
clstr_196401_274_17	1.1044e-07	8.9964	3.16935	Up	11.3377	8.1683	Detected	Detected	Detected	Detected	Detected	Detected	Detected	Detected	11.0838	11.4481	11.3508	11.4679	8.3542	8.11904	8.06243	8.13754	TGGAACAAGGAATAGCAGTGATTGTACAACCGGGTGCATGCTGGCTTCTTAAAGACCTTG	lnc-FRMD4A-6:1	chr10	14602457	14604270	-	LNCipedia version 5.2	lncRNA	intronic	lnc-FRMD4A-6				2	425
clstr_194317_82_17	0.000133599	8.98912	3.16818	Up	5.50079	2.33261	Detected	Detected	Detected	Detected	Not Detected	Not Detected	Not Detected	Not Detected	4.68599	5.27073	5.81466	6.23178	2.33692	2.73971	2.22306	2.03074	AAGCTGTGCCTTCACATGATCTAGGACAGCGTTCAGAAGATGGCTACAGTCTGTTGGTTT	lnc-FBXO31-1:2	chr16	87386011	87392142	-	LNCipedia version 5.2	lncRNA	intronic	lnc-FBXO31-1				4	438
clstr_182961_49_11	5.92443e-06	8.98842	3.16807	Up	9.06916	5.90109	Detected	Detected	Detected	Detected	Detected	Detected	Detected	Detected	8.80784	8.68269	9.16534	9.62076	5.79872	5.97712	5.90307	5.92546	GTGGAATTGGGTGTATGCTCTCAGTATACAGGCTGATTGTTCCTGTCATATTTGATGGCC	ENST00000609669.1	chr1	162593103	162593754	+	GENCODE release 31	lncRNA	intronic	ENSG00000272574.1	AL596325.2			2	505
clstr_195010_124_29	0.045294	8.981	3.16688	Up	3.99766	0.830783	Not Detected	Not Detected	Detected	Detected	Not Detected	Not Detected	Not Detected	Not Detected	1.34594	2.56512	5.16565	6.91393	0.821326	0.819317	0.8489	0.83359	TGGAACCTCACTTTCACATCTGCTGAGTTACAAATCTTAAGACAGACCTTGAAAGCAATG	NONHSAT158160.1	chr10	52382262	52382696	.	NONCODEv5	lncRNA	intergenic	NONHSAG062062.1				1	434
clstr_95454_353_6	7.54285e-06	8.97132	3.16532	Up	8.27769	5.11237	Detected	Detected	Detected	Detected	Detected	Detected	Detected	Detected	8.11401	8.09689	8.38405	8.51582	4.84592	5.58117	5.28993	4.73248	AAGCAGACCTTCATAAGAAATAATCCTGATCCAATACAGCCGACGGTGTGACAGGCCACA	lnc-ARHGAP29-7:1	chr1	94533106	94541759	-	LNCipedia version 5.2	lncRNA	intronic	lnc-ARHGAP29-7				5	1193
clstr_48367_1071_11	8.96234e-05	8.9594	3.1634	Up	4.38947	1.22607	Detected	Detected	Detected	Detected	Not Detected	Not Detected	Not Detected	Not Detected	4.1871	4.88766	4.51784	3.96531	0.827939	1.20116	0.860425	2.01476	AAGAGCATTTGGATGTTCGAAGGGAGAGGATGTTTGACATCTAACCCGTCGTGGAAAGAG	ENST00000587182.2	chr17	10383144	10623886	+	GENCODE release 31	lncRNA		ENSG00000272975.1	MYHAS	MYHAS		11	2274	100128560
clstr_5700_7459_18	0.00398765	8.95519	3.16272	Up	4.42891	1.26619	Not Detected	Not Detected	Detected	Detected	Not Detected	Not Detected	Not Detected	Not Detected	2.88079	3.87136	5.12076	5.84275	1.1037	1.97182	0.99934	0.989896	TTGTGTTACCTCTTTGTAATCAGATAGGGCACAACTGGCTGAGATTGTTGTCAGTATGTG	ENST00000654233.1	chr10	100373521	100413389	+	GENCODE release 31	lncRNA		ENSG00000235823.3	OLMALINC	OLMALINC		4	7587	90271
clstr_177262_167_17	1.1084e-05	8.95056	3.16198	Up	6.11821	2.95623	Detected	Detected	Detected	Detected	Not Detected	Not Detected	Not Detected	Not Detected	5.7341	6.10319	5.95367	6.68189	2.96422	2.99456	3.23411	2.63205	TAAATCTGTGGACAGACAAGCGTGTCCTGAGAGCTGAGATTTAGAAAGGCTCTTAGGGCA	lnc-TUBB1-2:1	chr20	59032568	59033105	+	LNCipedia version 5.2	lncRNA	intergenic	lnc-TUBB1-2				1	538
clstr_108138_797_25	0.0011015	8.92796	3.15833	Up	4.20054	1.04221	Not Detected	Not Detected	Detected	Detected	Not Detected	Not Detected	Not Detected	Not Detected	3.13027	3.55006	4.60208	5.51973	0.96661	1.18312	1.02339	0.995703	TTCAGTGAGAATGACACTAAGTTTCAGACTTCAGGGCAATAGGAATGATGTCAGACTTCA	ENST00000622718.1	chr2	65030747	65053017	+	GENCODE release 31	lncRNA	intergenic	ENSG00000232613.6	LINC02576	LINC02576		3	1018	102724233
clstr_75371_144_12	0.000706348	8.91062	3.15553	Up	4.99331	1.83779	Detected	Detected	Detected	Detected	Not Detected	Not Detected	Not Detected	Not Detected	4.23184	4.9498	5.06247	5.72916	2.5713	1.717	2.26682	0.796034	ACTTCAGAGGACACGTTTATTCAGAGGACACATTTAAGGACAACGGATGAAAGTCTAAGA	lnc-PPP1R12B-7:1	chr1	202342177	202343732	+	LNCipedia version 5.2	lncRNA	intergenic	lnc-PPP1R12B-7				1	1556
clstr_114650_179_12	4.34603e-05	8.88876	3.15198	Up	4.16728	1.0153	Not Detected	Detected	Detected	Detected	Not Detected	Not Detected	Not Detected	Not Detected	3.43222	3.96882	4.46141	4.80668	1.04179	0.999901	1.04269	0.976827	ATCAGTAGAATGGGCTAACTACTTATGGTGCACTCAGGCTAAAGAGGCTGATGCTTGCAG	lnc-ITGAX-5:1	chr16	31386941	31387884	+	LNCipedia version 5.2	lncRNA	intergenic	lnc-ITGAX-5				1	944
clstr_232129_26_13	9.91707e-06	8.84982	3.14565	Up	6.17901	3.03336	Detected	Detected	Detected	Detected	Detected	Not Detected	Not Detected	Detected	6.12001	6.26353	6.07406	6.25843	3.2996	2.55111	2.76082	3.52193	AGAACTTATAGCCCTTGAAGTCAACCATCTCACACCTTTCCAAAGGACGCGACCATAACT	lnc-ERCC1-1:3	chr19	45409614	45478828	-	LNCipedia version 5.2	lncRNA	intronic	lnc-ERCC1-1				2	205
clstr_67837_24_6	0.00712799	8.83445	3.14314	Up	3.911	0.767861	Not Detected	Detected	Detected	Detected	Not Detected	Not Detected	Not Detected	Not Detected	1.64743	4.12036	4.67728	5.19894	0.773787	0.766823	0.765194	0.765642	CACCTACAGGAGTTCCGTGAACGTCATAACAAGATCCTCGACCAACTGAATGAACAGTGA	lnc-KLF14-5:1	chr7	130840204	130843725	-	LNCipedia version 5.2	lncRNA	intergenic	lnc-KLF14-5				5	1723
A_21_P0009341	0.000352088	8.81032	3.13919	Up	7.81055	4.67135	Detected	Detected	Detected	Detected	Detected	Detected	Detected	Detected	8.04749	8.59657	7.78489	6.81324	4.29634	5.26342	4.75132	4.37434	AGGGGATATGGGAGGCAGGGAAGAGGGGTTGTTTCTTTTAATAAATCATCATTGTTAAAA	NR_030732	chr17	60083566	60088467	-	Refseq	lncRNA			WFDC21P	WFDC21P	WFDC21P		621	645638
clstr_46364_363_10	0.000662225	8.80771	3.13877	Up	6.6	3.46123	Detected	Detected	Detected	Detected	Detected	Detected	Detected	Detected	5.66245	6.00531	7.02726	7.70497	3.77137	3.55476	3.374	3.14479	CAGTCATAGATCAGTAGCCTGTGAGACGTGTTAGACATAGAGAAAGTCAGTAGGGCTTGT	NONHSAT210353.1	chr6	26254345	26256694	.	NONCODEv5	lncRNA	intergenic	NONHSAG094938.1				1	2349
clstr_30762_2860_13	0.000328246	8.80704	3.13866	Up	3.94519	0.806532	Not Detected	Not Detected	Detected	Detected	Not Detected	Not Detected	Not Detected	Not Detected	3.26022	3.39708	3.98993	5.13353	0.780089	0.772355	0.767197	0.906484	ATTTGCCTCTAGATAAGCAACGTTAAAGCACTTTGCAGCTCCACTGGATGCTAACTGACC	lnc-TNFSF9-1:1	chr19	6566081	6569214	+	LNCipedia version 5.2	lncRNA	intergenic	lnc-TNFSF9-1				1	3134
clstr_214876_227_8	0.00117128	8.80578	3.13845	Up	5.4981	2.35965	Detected	Detected	Detected	Detected	Not Detected	Not Detected	Detected	Not Detected	5.01263	5.36851	5.68625	5.925	0.913001	2.55984	3.26303	2.70271	TTTCTACATCAGCAAAGACCGACGATCTATAATGGCAAACCTGGCACACATAGGGCATTT	NONHSAT192086.1	chr22	22487913	22488214	+	NONCODEv5	lncRNA	intergenic	NONHSAG083611.1				1	301
clstr_217271_72_20	0.00154365	8.80336	3.13805	Up	4.91971	1.78165	Detected	Detected	Detected	Detected	Not Detected	Not Detected	Not Detected	Not Detected	4.9371	5.37748	5.08969	4.27458	0.897352	2.76424	2.60658	0.858452	CAAGTGTGCATCACCCACAACACTAACTTCAGATGAGGAGAGCAAACTTCCTAAGAGCTG	NONHSAT212566.1	chr7	115779044	115780077	+	NONCODEv5	lncRNA	intergenic	NONHSAG096595.1				2	288
clstr_15238_508_15	0.0011848	8.75211	3.12963	Up	4.10514	0.975511	Not Detected	Detected	Not Detected	Detected	Not Detected	Not Detected	Not Detected	Not Detected	3.18007	4.31062	3.37552	5.55436	0.99106	0.983173	0.990291	0.937521	TCCGGACACACTTCCACATCTTCAGTTGACATATATGGTGTCGGAAGTGAGATCTGAACA	lnc-DNALI1-5:2	chr1	37519042	37527225	+	LNCipedia version 5.2	lncRNA	intergenic	lnc-DNALI1-5				2	4726
clstr_168752_251_21	8.31024e-07	8.71116	3.12287	Up	7.42351	4.30065	Detected	Detected	Detected	Detected	Detected	Detected	Detected	Detected	7.39311	7.38097	7.24093	7.67904	4.65807	4.14886	4.18685	4.2088	GATGTTTAAATTCTGAACCAGGAATTGTCTCCAACTCCAGGCGCTCAGGGAATCGCCTTT	NONHSAT211839.1	chr7	27114535	27122881	+	NONCODEv5	lncRNA	intergenic	NONHSAG047182.2				3	567
clstr_57235_505_4	9.02456e-05	8.70645	3.12208	Up	4.73947	1.61739	Detected	Detected	Detected	Detected	Not Detected	Not Detected	Not Detected	Not Detected	4.83515	4.02433	4.86099	5.23743	1.24597	2.13855	1.82826	1.25676	TTGTTTACTATTTGATTAAACGTGCGTGCATGTCTTACCTTCCTCGGAATGGCATTCGAA	lnc-VPS72-1:1	chr1	151196664	151215834	-	LNCipedia version 5.2	lncRNA	antisense	lnc-VPS72-1				2	1997
clstr_213493_128_112	0.000202159	8.70545	3.12192	Up	8.19476	5.07285	Detected	Detected	Detected	Detected	Detected	Detected	Detected	Detected	7.28418	8.72119	8.00781	8.76587	5.02703	4.65166	5.12294	5.48975	GGTTCCGAAGCGTTTATGACATATCAATCCCTCTACCATCAGGCACACATTTCACTGTTT	MSTRG.120.2	chr1	2814984	2817749	+	RefLnc 2017	lncRNA	intergenic	MSTRG.120				2	2766
clstr_214113_32_219	0.00143183	8.70029	3.12106	Up	6.19537	3.0743	Detected	Detected	Detected	Detected	Not Detected	Detected	Detected	Detected	6.06498	4.86139	7.20955	6.64555	2.42673	3.10966	3.11155	3.64926	GGAATGGAGTGTAAAGGAATTGAATAGAATCAACCCGAATGGAATGGAATGGAATGGAAC	MSTRG.51520.2	chr5	49657209	49659966	-	RefLnc 2017	lncRNA	intergenic	MSTRG.51520				3	306
clstr_134543_225_15	0.000227842	8.66707	3.11554	Up	4.60968	1.49414	Detected	Detected	Detected	Detected	Not Detected	Not Detected	Not Detected	Not Detected	5.06446	4.79425	4.44098	4.13902	1.43073	2.48046	1.06616	0.999181	ATGAACCAGAAATAACACCAGCGTGTCTGAGAAGAAACGGTGAAGAAATCCACCCTGGCT	ENST00000542763.2	chr12	131857420	131864538	+	GENCODE release 31	lncRNA	intergenic	ENSG00000256955.2	AC131009.2			3	770
clstr_54206_794_10	0.00276274	8.6583	3.11408	Up	3.96392	0.849833	Not Detected	Detected	Detected	Detected	Not Detected	Not Detected	Not Detected	Not Detected	2.23642	3.83769	4.72961	5.05195	1.14191	0.751509	0.754118	0.751793	AAAGAGCCGTCAGTTAAATACATTCCTCTCTCGTGGCAGGACGAGTCTATAAGATTTGTT	ENST00000443063.1	chr22	43038585	43052366	+	GENCODE release 31	lncRNA		ENSG00000230319.1	AL022476.1			3	2083	100506679
clstr_208912_99_3	6.66198e-05	8.64661	3.11213	Up	6.03285	2.92071	Detected	Detected	Detected	Detected	Not Detected	Detected	Not Detected	Detected	6.22545	6.23265	5.9791	5.69418	2.8006	3.41885	2.14341	3.31998	GGTTTACATCTCGAACGGAGCAAGTTAATTATTACCGGAATGGAGAATCCGAGAGACTTA	lnc-ACTR8-2:1	chr3	53888395	53891885	-	LNCipedia version 5.2	lncRNA	intronic	lnc-ACTR8-2				3	340
clstr_210933_155_16	0.00188737	8.63671	3.11048	Up	4.90098	1.7905	Not Detected	Detected	Detected	Detected	Not Detected	Not Detected	Not Detected	Not Detected	3.82861	4.24835	5.44219	6.08477	1.97904	1.01509	1.85497	2.31289	ACAAGCCTCCAGTTGGGTCCAAAGTCCCAGATCCTTTCAAGATAATCTATTTGGCTCTAA	NONHSAT196366.1	chr3	143949906	143951169	-	NONCODEv5	lncRNA	intergenic	NONHSAG085820.1				2	327
clstr_206497_71_17	3.21272e-05	8.63012	3.10938	Up	6.92785	3.81846	Detected	Detected	Detected	Detected	Detected	Detected	Detected	Detected	7.12535	6.88856	6.71982	6.97765	3.39204	4.51145	3.96851	3.40185	GAGGGAGCTGAACCGACATTTCTGAAAGAAGACGTACAAATGACCAACAAGAGCTTGAAG	ENST00000661699.1	chr11	71563389	71565608	-	GENCODE release 31	lncRNA		ENSG00000286948.1	AP000867.5			2	356
clstr_86425_349_32	0.000589741	8.61772	3.10731	Up	4.26273	1.15542	Detected	Not Detected	Detected	Detected	Not Detected	Not Detected	Not Detected	Not Detected	4.37245	3.52411	5.38126	3.77308	0.818178	0.821826	1.7867	1.19497	AATGGAATAGAATGCGATGGAATGAACTGGAATGGAATCAACCCGTGTGGAATGTAATGC	MSTRG.38906.1	chr20	31053211	31054554	.	RefLnc 2017	lncRNA	intergenic	MSTRG.38906				1	1344
clstr_125495_330_25	3.02752e-07	8.61265	3.10646	Up	9.60796	6.5015	Detected	Detected	Detected	Detected	Detected	Detected	Detected	Detected	9.53203	9.72994	9.41193	9.75793	6.38845	6.78922	6.40269	6.42564	CTCACTAGCTGCATGAGAAATCTATCTTACTGTGGTTCTCCATGGGCAGCAGGACCATTT	NONHSAT176217.1	chr17	42403073	42454679	-	NONCODEv5	lncRNA	intergenic	NONHSAG073676.1				2	842
clstr_211986_144_17	0.000236802	8.61057	3.10611	Up	4.73945	1.63334	Detected	Detected	Detected	Detected	Not Detected	Not Detected	Not Detected	Not Detected	4.7461	4.23707	4.77743	5.19721	1.0277	2.37316	2.07829	1.05423	CAGCAAAGGTACGGGATGAACCTGGAACATCCTGTCATACCAGAAAGCGAGGAACATATT	NONHSAT170787.1	chr15	52080872	52082340	+	NONCODEv5	lncRNA	intergenic	NONHSAG016917.2				2	320
clstr_135333_676_12	0.000388159	8.6055	3.10526	Up	4.11038	1.00512	Not Detected	Not Detected	Detected	Detected	Not Detected	Not Detected	Not Detected	Not Detected	3.44554	3.31109	4.58464	5.10025	0.984668	0.995657	1.03332	1.00684	TGGAAGCCCTGTATGACACTTGCAGTAAGAGCTCATCAGTACCAAGACGGAGATTTGTGT	NONHSAT167746.1	chr13	79708490	79709255	.	NONCODEv5	lncRNA	intergenic	NONHSAG068226.1				1	765
clstr_33013_294_28	0.00185084	8.6008	3.10447	Up	6.47911	3.37464	Detected	Detected	Detected	Detected	Detected	Not Detected	Detected	Detected	5.32023	5.87094	6.86457	7.86069	3.22146	2.9569	3.61184	3.70835	AGCTGCTTCCTGGTACAAGAGAAGAGTTACCATTTGAAATGACTCCACAGGAGAGTCTGA	ENST00000453051.5	chr1	179816184	179817424	-	GENCODE release 31	lncRNA	antisense	ENSG00000229407.5	AL359853.1			2	401
clstr_12878_4736_5	8.42497e-05	8.56996	3.09929	Up	4.16458	1.06529	Not Detected	Detected	Not Detected	Detected	Not Detected	Not Detected	Not Detected	Not Detected	3.88409	3.94658	3.68604	5.1416	1.10798	1.05989	1.08428	1.00901	AACAATGATAGGGTGTCGCAATCCTAAACGTGTGAGGAATTACTCTTAAGGTCCTCGTAC	LINC01220:9	chr14	75294441	75299598	+	LNCipedia version 5.2	lncRNA	intergenic	LINC01220	LINC01220	LINC01220		1	5158	731223
clstr_142048_605_11	6.70108e-06	8.56898	3.09912	Up	9.45582	6.3567	Detected	Detected	Detected	Detected	Detected	Detected	Detected	Detected	9.81859	9.72648	9.02155	9.25667	6.44061	6.13432	6.58047	6.2714	TGACTGGCATCTGGAGATACCTAACGAATACAAGTAGTAGGGATATGTTCAACAATACCT	lnc-CD70-1:1	chr19	6562123	6563848	-	LNCipedia version 5.2	lncRNA	intergenic	lnc-CD70-1				3	717
clstr_95062_433_20	4.94276e-05	8.535	3.09339	Up	6.90044	3.80705	Detected	Detected	Detected	Detected	Detected	Detected	Detected	Detected	6.40739	6.93623	7.13606	7.12208	4.12195	3.22538	4.30386	3.577	TCCCAATCACCTCACTGGACCATTCCTTCAGAAAGCAAACACCTAATCCTTACTATATAC	lnc-CXorf58-2:1	chrX	23983608	23984806	+	LNCipedia version 5.2	lncRNA	antisense	lnc-CXorf58-2				1	1199
clstr_17363_4250_10	5.11984e-05	8.48678	3.08522	Up	4.01527	0.930049	Not Detected	Not Detected	Detected	Not Detected	Not Detected	Not Detected	Not Detected	Not Detected	3.49943	3.94759	4.87665	3.7374	0.984805	0.906936	0.917543	0.910913	GTGTGCTGAGTACCGAAATTTCGACGTTTACTTGTTACTGCTGGATTGCTTAGCATACAC	ENST00000659078.1	chr10	44793592	44959661	-	GENCODE release 31	lncRNA		ENSG00000224812.3	TMEM72-AS1	TMEM72-AS1		9	4391	220980
clstr_52799_1895_15	0.00555685	8.48592	3.08507	Up	5.24105	2.15597	Detected	Detected	Detected	Detected	Detected	Not Detected	Not Detected	Not Detected	4.47535	4.07194	5.85994	6.55696	2.90708	2.41462	2.42652	0.875674	TGTTATTTCGTGAACGAACAAACCTCCTAACTGGTTCTTCAGTTAGTCTCAGCAACACAT	MSTRG.51389.1	chr5	40678384	40680511	-	RefLnc 2017	lncRNA	intergenic	MSTRG.51389				1	2128
clstr_113964_366_12	0.000338653	8.48095	3.08423	Up	6.59196	3.50773	Detected	Detected	Detected	Detected	Detected	Detected	Detected	Detected	5.7954	6.40946	6.41389	7.74907	3.36838	3.32686	3.71348	3.62219	AGGATTGCTGCCTCCTGAGAGTCAGTTAGTGACCAAGAGTACTCATTAGGCCTCTAGATA	lnc-FPGT-1:3	chr1	74467759	74469295	+	LNCipedia version 5.2	lncRNA	intronic	lnc-FPGT-1				2	951
clstr_26802_300_15	5.85943e-05	8.47735	3.08361	Up	5.62033	2.53672	Detected	Detected	Detected	Detected	Detected	Not Detected	Detected	Not Detected	5.45148	5.29791	5.73919	5.99274	3.0199	2.09105	2.98035	2.05557	CTCTCTCCAAGGTTGCATCTCGGAGAAACAAGCCATCAGATTCTTGTCTAAACTTTGCCT	lnc-ZNF398-3:3	chr7	149028938	149032354	+	LNCipedia version 5.2	lncRNA	intergenic	lnc-ZNF398-3				1	3417
clstr_148642_234_9	0.000188912	8.43728	3.07678	Up	4.92922	1.85245	Detected	Detected	Detected	Detected	Not Detected	Not Detected	Not Detected	Not Detected	4.44438	4.28026	5.14668	5.84557	2.15009	1.80152	1.55108	1.9071	CAGTACTGAATGCCTCTTCTATCGCTGGGTACCATAACCATGTGGTACACGGTGAAAGAT	NONHSAT221913.1	chr9	72274466	72275137	.	NONCODEv5	lncRNA	intergenic	NONHSAG102814.1				1	671
clstr_20004_252_16	0.000961396	8.42992	3.07552	Up	6.09231	3.01679	Detected	Detected	Detected	Detected	Not Detected	Detected	Not Detected	Detected	5.54655	5.60638	5.8604	7.35592	2.61472	3.83733	2.66254	2.95257	CACCGGAAGAAAGAAACTTCGAACACATCCGAACATGAGAAATAACAAACTCCAGATACG	MSTRG.33258.20	chr2	26815190	26838131	+	RefLnc 2017	lncRNA	intergenic	MSTRG.33258				2	22942
clstr_11838_829_10	0.00242045	8.42924	3.0754	Up	3.95628	0.880879	Not Detected	Not Detected	Detected	Detected	Not Detected	Not Detected	Not Detected	Not Detected	3.18957	2.6366	4.93278	5.06618	0.897584	0.89557	0.87684	0.853522	TTCATGAGGAGATCACTCTAGGTAAGTGGGACTTAAGCGAAGCACTTGACAAGATATCAT	lnc-BTBD10-7:2	chr11	13271757	13277131	-	LNCipedia version 5.2	lncRNA	antisense	lnc-BTBD10-7				1	5375
clstr_223234_60_27	0.00112541	8.42122	3.07403	Up	3.9921	0.918071	Not Detected	Detected	Detected	Detected	Not Detected	Not Detected	Not Detected	Not Detected	2.72197	4.16752	3.85152	5.22739	0.794313	1.25509	0.807368	0.815514	TCCTAAACAGACAGAGCCTCAGAACATCTCACAGAGGCATGGCATCAACTCTGTCTTAAA	MSTRG.5792.1	chr1	229880156	229881299	+	RefLnc 2017	lncRNA	intergenic	MSTRG.5792				3	1144
clstr_197679_118_13	0.00485763	8.41088	3.07226	Up	7.71691	4.64465	Detected	Detected	Detected	Detected	Detected	Detected	Detected	Detected	6.54118	6.81532	8.02333	9.48779	4.06429	4.64243	5.1263	4.74558	AAATCATTTGCTGCTTGGGATGCTCTAGGACGATTGAACAGGAGCTTTGGCTCACAAGAC	lnc-HIST1H2AD-2:1	chr6	26204051	26204467	-	LNCipedia version 5.2	lncRNA	bidirectional	lnc-HIST1H2AD-2				1	417
clstr_180700_80_26	5.23878e-08	8.39854	3.07014	Up	12.203	9.13286	Detected	Detected	Detected	Detected	Detected	Detected	Detected	Detected	12.3823	11.9684	12.1722	12.2891	9.20778	9.11204	9.07932	9.1323	CCCACACGTGCCGATGTCAGGTTCATTGAAATACCTCAGATTTGTAATTGTTGATGTTTG	lnc-CLK3-2:1	chr15	74596596	74597977	+	LNCipedia version 5.2	lncRNA	intronic	lnc-CLK3-2				2	520
clstr_57059_1190_15	2.72831e-05	8.39255	3.06911	Up	7.15836	4.08926	Detected	Detected	Detected	Detected	Detected	Detected	Detected	Detected	6.87015	7.6081	7.42317	6.73203	3.60525	4.13706	4.29151	4.32321	ATTCAGATGAAGGGATATTGCCTGAAGTTTCATCAGCCTTCGGTGTGGAGTTGGCCTGAT	ENST00000651492.1	chr19	55214287	55217281	-	GENCODE release 31	lncRNA		ENSG00000286230.1	AC010327.7			2	2002
clstr_211562_163_12	0.00014889	8.38033	3.06701	Up	6.58684	3.51984	Detected	Detected	Detected	Detected	Detected	Detected	Detected	Detected	6.18332	6.2759	6.44816	7.43999	3.1475	3.79911	3.14856	3.98416	CTGGAGCTTACAGCGTCTTACGACTTGGAAGTAGATTCAGAGGATAGGACAGTACACTTG	ENST00000440802.1	chr2	132285795	132294377	-	GENCODE release 31	lncRNA	intergenic	ENSG00000230803.1	AC097532.1			3	322
clstr_136249_215_32	0.000372388	8.37604	3.06627	Up	4.51897	1.4527	Detected	Not Detected	Detected	Detected	Not Detected	Not Detected	Not Detected	Not Detected	5.00044	3.60514	4.55409	4.9162	2.26415	1.42644	1.09772	1.02248	TTTGAACAACCAGCTTTCCCAGGAAAGGTATTAGTCCTTTCATGAGAGATCTGCCCTCAT	lnc-MUC13-4:1	chr3	124976226	124976983	-	LNCipedia version 5.2	lncRNA	intronic	lnc-MUC13-4				1	758
clstr_32252_1324_14	0.000541042	8.36327	3.06407	Up	6.90086	3.83679	Detected	Detected	Detected	Detected	Detected	Detected	Detected	Detected	6.25135	6.04317	7.4613	7.84761	4.11563	3.81962	3.56935	3.84255	TTTCACAGCCGGATTCAAGGTGTTCTAGACTACTTGTAGGCACTTTCAAGATCCCATCTG	lnc-ADRB1-3:1	chr10	114045770	114048809	+	LNCipedia version 5.2	lncRNA	intronic	lnc-ADRB1-3				1	3040
clstr_119971_566_24	7.80115e-08	8.35346	3.06237	Up	9.88584	6.82347	Detected	Detected	Detected	Detected	Detected	Detected	Detected	Detected	9.75995	9.84841	9.98281	9.9522	7.07413	6.7069	6.79022	6.72261	GATTACAGGCATGAGCCACCTTGCTTACCCTTGTTAACTGGTTATTCCTATTCACTTAAT	MSTRG.36991.11	chr2	197507902	197510988	+	RefLnc 2017	lncRNA	intergenic	MSTRG.36991				2	3087
clstr_218461_158_100	0.000465656	8.35144	3.06203	Up	6.12725	3.06522	Detected	Detected	Detected	Detected	Not Detected	Detected	Detected	Not Detected	6.23185	5.62169	6.78384	5.87161	3.06131	3.64887	3.51912	2.03159	AATGGAATGGACCAGAATGGAATGGACTGGAATAGAGTGGACTCGAATGGAATGGAATCA	lnc-ZNF37A-19:1	chr10	38821096	38829353	+	LNCipedia version 5.2	lncRNA	intergenic	lnc-ZNF37A-19				3	281
clstr_141926_458_14	0.00102964	8.34113	3.06024	Up	4.39741	1.33717	Detected	Detected	Detected	Detected	Not Detected	Not Detected	Not Detected	Not Detected	4.31919	3.80709	3.93033	5.53303	0.84495	2.21117	1.50618	0.786359	CAAATCTGAAGCTATACCTGAGGAATTAGCTGGAGCTGGACAACAGTAACGAGGTGCAAG	NONHSAT149792.1	chr1	150900066	150912509	+	NONCODEv5	lncRNA	intergenic	NONHSAG056830.2				2	718
clstr_29844_2424_10	0.0034805	8.3281	3.05799	Up	5.18684	2.12886	Detected	Detected	Detected	Detected	Not Detected	Not Detected	Not Detected	Not Detected	4.00024	4.25508	5.78046	6.7116	2.04121	2.533	1.94823	1.99298	TGTCAGCTGTGGGAGCTTTAACACTTGAACCGTCTTTACTGTGGGTCTAGCCTATTCGTT	T261189	chr4	10118676	10122078	+	MiTranscriptome beta	lncRNA	intergenic	G060070	THCAT470			3	3196
clstr_121707_658_12	7.29148e-07	8.26832	3.04759	Up	11.9552	8.90763	Detected	Detected	Detected	Detected	Detected	Detected	Detected	Detected	12.0986	11.567	12.1032	12.0521	8.9229	9.03754	8.93263	8.73745	TCACCAGAAGTTTGCTATGACTCTGTATGAACAGTGTGTGTGTCGTAGCTGTGGAGCATC	NONHSAT199001.1	chr4	119212647	119259919	+	NONCODEv5	lncRNA	intergenic	NONHSAG038749.2				7	875
clstr_118576_218_14	0.000694424	8.25335	3.04498	Up	4.39133	1.34635	Detected	Detected	Detected	Detected	Not Detected	Not Detected	Not Detected	Not Detected	5.17465	4.60498	4.1598	3.62591	0.904661	1.20602	0.91401	2.36072	CTTAAGGATTAGTTTGGGTAGTGAGGAAAGAGGAAAGAGCTGTCGGAGCCTGTTTCATTT	lnc-FCGR3A-4:1	chr1	161529937	161530840	-	LNCipedia version 5.2	lncRNA	intergenic	lnc-FCGR3A-4				1	904
clstr_145176_445_12	7.60905e-05	8.24609	3.04371	Up	7.9202	4.87649	Detected	Detected	Detected	Detected	Detected	Detected	Detected	Detected	7.17653	8.40177	7.64549	8.45699	4.70063	4.90013	4.82608	5.0791	TTCTTCCATCTGCACGGAGGTTCCGAAGCGTTTATGACATATCAATCCCTCTACCATCAG	ENST00000664694.1	chr1	2814056	2817767	+	GENCODE release 31	lncRNA		ENSG00000287396.1	AL592464.3			2	663
clstr_195664_172_24	0.00170494	8.24468	3.04346	Up	6.24026	3.19679	Detected	Detected	Detected	Detected	Not Detected	Detected	Detected	Detected	5.32723	5.40102	6.70876	7.52402	2.66149	3.4432	3.17699	3.5055	TTCTATGTGGTCATCAAACTGCCATTTGTTTGGTTCATCCTCAAAGGAGGTAAGTATCTC	NONHSAT223632.1	chrX	151552338	151554440	-	NONCODEv5	lncRNA	intergenic	NONHSAG103925.1				2	430
clstr_187671_232_16	0.000196887	8.22494	3.04001	Up	4.88017	1.84016	Detected	Detected	Detected	Detected	Not Detected	Not Detected	Not Detected	Not Detected	4.72476	5.07918	4.47195	5.24477	1.08754	2.68746	1.61924	1.9664	ACACCCGAAGTATACTTGTTTATATCGATTCAGGGTCCATGGCACACCAGGCAAGCACAT	lnc-SUN3-3:2	chr7	47987148	47988963	-	LNCipedia version 5.2	lncRNA	intronic	lnc-SUN3-3				2	478
clstr_104904_141_16	2.60674e-05	8.22346	3.03975	Up	6.75848	3.71874	Detected	Detected	Detected	Detected	Detected	Detected	Detected	Detected	6.00712	6.92669	7.05615	7.04398	3.67	3.78235	3.89837	3.52423	TTTGCTGTTGTTGTCCACAGAAGGATAACAACAGCCTTTCAAGATCCTCCAATAGCCTAA	lnc-SPC24-1:1	chr19	11088240	11089297	-	LNCipedia version 5.2	lncRNA	bidirectional	lnc-SPC24-1				1	1058
clstr_222141_73_12	4.45534e-05	8.21637	3.0385	Up	5.82458	2.78608	Detected	Detected	Detected	Detected	Not Detected	Not Detected	Not Detected	Not Detected	5.33016	5.36442	6.10656	6.4972	2.87022	2.78687	2.82071	2.66653	CTATGCGCTTCCTAAACCGCACGTGAAGCTACTGGGTTGGTCCAAAGGTAATTGCAATTA	lnc-GPATCH1-1:1	chr19	33067175	33067433	+	LNCipedia version 5.2	lncRNA	intergenic	lnc-GPATCH1-1				1	259
clstr_80307_859_12	1.88465e-06	8.19577	3.03488	Up	9.31437	6.27949	Detected	Detected	Detected	Detected	Detected	Detected	Detected	Detected	9.04722	9.525	9.60639	9.07888	6.06433	6.2373	6.36896	6.44738	GCTGCTTCAGCTACACCTCCCGACAGATTCCACAGAATTTCATAGCTGACTACTTTGAGA	lnc-CCL3L1-1:2	chr17	36194869	36196747	-	LNCipedia version 5.2	lncRNA	intronic	lnc-CCL3L1-1				2	1458
clstr_153492_544_20	0.000101206	8.18948	3.03377	Up	4.28201	1.24824	Detected	Not Detected	Detected	Detected	Not Detected	Not Detected	Not Detected	Not Detected	4.19284	3.49959	4.66712	4.76848	1.13573	1.46598	1.5657	0.825545	ATATCCACTGCAGGTCAAAGGTGGATAAGACACAGCACAGTTTCTTACAGTCTCATAGTG	NONHSAT197737.1	chr3	160600402	160601040	.	NONCODEv5	lncRNA	intergenic	NONHSAG086918.1				1	638
clstr_9625_0_28	0.000225724	8.17872	3.03188	Up	8.27501	5.24314	Detected	Detected	Detected	Detected	Detected	Detected	Detected	Detected	7.4112	8.02431	8.51721	9.14733	5.55427	5.14151	5.26421	5.01255	GTATCCATAAATTCCCTGACATGCAGGCAATATGCACATGCTTCTGAGTGAGGAGAGAAA	ENST00000611946.1	chr15	44778196	44778721	-	GENCODE release 31	lncRNA	intergenic	ENSG00000276121.1	AC122108.2			1	526
clstr_73696_561_28	7.27277e-05	8.17697	3.03157	Up	6.41044	3.37887	Detected	Detected	Detected	Detected	Detected	Detected	Detected	Detected	5.57974	6.66553	6.74142	6.65507	3.19325	3.73035	3.0741	3.51779	GCAGCTGTGTATACCTGCAGTGATTGTTTCTCTTGTTGAATTGCTGAGAAGGGTTCCATC	ENST00000656988.1	chr10	132510759	132518280	-	GENCODE release 31	lncRNA		ENSG00000226900.2	AL451069.1			2	1590
clstr_182824_333_18	0.000109957	8.16747	3.02989	Up	4.80158	1.77169	Detected	Detected	Detected	Detected	Not Detected	Not Detected	Not Detected	Not Detected	4.53448	4.25398	4.84987	5.56798	2.00242	1.38359	1.53095	2.16979	GCCAAGTGAAACACTAAGGAGGCTCTGTAAGGCATGACTCTGAAGAAGGCCACTATCTTT	ENST00000457108.1	chr2	165833048	165839098	-	GENCODE release 31	lncRNA	intergenic	ENSG00000232411.1	AC009495.2			3	506
clstr_180239_43_12	8.65949e-07	8.15772	3.02817	Up	8.01603	4.98787	Detected	Detected	Detected	Detected	Detected	Detected	Detected	Detected	8.10072	8.25086	7.79141	7.92114	4.86567	5.30931	4.90964	4.86685	AGTTGAAGAAGCTGAAGAAGTTGATGACGGAGAAGATGTCCTTGGAGAAGGCGTAGAGCA	ENST00000563687.1	chr16	87836532	87837663	+	GENCODE release 31	lncRNA		ENSG00000260466.1	AC126696.2			2	522
A_32_P37495	0.0164941	8.15183	3.02712	Up	4.16479	1.13767	Not Detected	Detected	Detected	Detected	Not Detected	Not Detected	Not Detected	Not Detected	1.51563	4.42679	5.06317	5.65358	1.19635	1.14367	1.16625	1.0444	GATGTTGAAACAGACCCTGAGGTTAATGCATTCTTTCCAACATTAGGTCCTAAAACTTCT	NR_109999	chr14	81441987	81450157	-	Refseq	lncRNA			LOC100506700				656
clstr_233266_126_52	0.00205051	8.15031	3.02685	Up	4.33611	1.30926	Not Detected	Not Detected	Detected	Detected	Not Detected	Not Detected	Not Detected	Not Detected	3.43005	3.49473	4.60721	5.81246	1.77306	1.28491	1.09603	1.08302	GAGGCTCAGAAAGGTAAACTACCTTCCTTAAGGTCTCACAGCTAAATAAATGGCAAAGCC	MSTRG.14383.1	chr12	52962193	52962393	.	RefLnc 2017	lncRNA	intergenic	MSTRG.14383				1	201
clstr_224092_139_21	0.00116275	8.13256	3.02371	Up	4.4159	1.39219	Detected	Detected	Not Detected	Detected	Not Detected	Not Detected	Not Detected	Not Detected	5.21719	5.03624	3.18362	4.22657	1.07846	2.05254	1.44012	0.997656	AATACCACATGAAGAAGAGCAACTGAAGCAGGCGTGAGGAGGAAACTTGGCTTAAGATTG	MSTRG.22587.1	chr15	75799917	75800164	.	RefLnc 2017	lncRNA	intergenic	MSTRG.22587				1	248
clstr_208348_185_10	0.00985124	8.13029	3.02331	Up	4.32832	1.30501	Not Detected	Not Detected	Detected	Detected	Not Detected	Not Detected	Not Detected	Not Detected	2.82368	3.66372	4.49215	6.33373	0.984888	0.974293	1.01893	2.24193	ATTGCTGCTGTGCGGATGCTTCAAAGTCTAACCACATGAACCATCAGTTACCAGCCATCT	NONHSAT200322.1	chr4	118961982	118984816	-	NONCODEv5	lncRNA	intergenic	NONHSAG088484.1				2	344
clstr_115246_627_20	0.000145949	8.12578	3.02251	Up	5.39901	2.3765	Detected	Detected	Detected	Detected	Not Detected	Not Detected	Not Detected	Not Detected	5.21628	5.45951	5.3639	5.55635	2.13604	2.76123	3.09211	1.51661	AACACAACAGCATCCCACACTAGGCTGCCACAGTCAGAAACCTCAAAGTCACCCTTTATT	NONHSAT154080.1	chr1	117213032	117213970	.	NONCODEv5	lncRNA	intergenic	NONHSAG059412.1				1	938
clstr_103552_700_11	0.00656676	8.05639	3.01013	Up	4.16877	1.15864	Not Detected	Not Detected	Detected	Detected	Not Detected	Not Detected	Not Detected	Not Detected	2.40394	3.62955	4.93528	5.70632	1.54686	1.05245	1.04265	0.992583	AGGTAATTAAAGAGTACCTGGAACGTCTGTGTACAGTGGAACTAGCAGAGCCAGATGACT	NONHSAT187905.1	chr2	191746674	191747750	.	NONCODEv5	lncRNA	intergenic	NONHSAG080871.1				1	1076
clstr_126797_111_24	0.00030478	8.05497	3.00988	Up	4.51501	1.50514	Detected	Detected	Detected	Detected	Not Detected	Not Detected	Not Detected	Not Detected	4.54304	4.27347	4.57369	4.66987	1.08898	1.06766	1.1733	2.69061	TTCAAATCAGGCAACTTCCACTGGCTGTCAGGGTGATGCATGAAATCCCTAGAGAAGAGA	lnc-NUAK1-7:1	chr12	106239894	106304251	-	LNCipedia version 5.2	lncRNA	intronic	lnc-NUAK1-7				3	831
clstr_88287_1112_11	0.0145704	8.02517	3.00453	Up	4.27166	1.26713	Not Detected	Detected	Detected	Detected	Not Detected	Not Detected	Not Detected	Not Detected	2.02337	4.57034	4.26675	6.22618	1.82891	1.06784	1.15125	1.0205	GAAGGCACATGGTATTGTATTCTGGTAGAACACGTCATCTACATGACACCCGTTGCTGTT	NONHSAT158274.1	chr10	68222224	68223536	+	NONCODEv5	lncRNA	intergenic	NONHSAG062176.1				1	1312
clstr_106773_211_12	0.00581934	8.02268	3.00408	Up	4.28305	1.27896	Not Detected	Not Detected	Detected	Detected	Not Detected	Not Detected	Not Detected	Not Detected	2.83408	3.65376	4.51917	6.12518	1.36872	1.27295	0.88755	1.58663	AAGCCCGGGAGCCAGTTGCAGTAAAGTCTTGCCAGTAACGTTTCTCTTAAGAACGAGAAA	ENST00000654638.1	chr8	85523860	85534760	+	GENCODE release 31	lncRNA		ENSG00000254380.2	AC084734.1			4	1035
clstr_14255_608_18	9.04431e-06	8.02078	3.00374	Up	8.48364	5.4799	Detected	Detected	Detected	Detected	Detected	Detected	Detected	Detected	8.26672	8.1297	8.74375	8.79441	5.26155	5.71514	5.72599	5.21693	GGACCTGAGGCCTTACCTTGCAGAGACCGCGTATTGTAAGAGATTAGAAATGCTTGCAAA	ENST00000624141.1	chr9	127690098	127690840	-	GENCODE release 31	lncRNA	intronic	ENSG00000279571.3	AL162426.1			1	743
clstr_190673_281_22	0.00408794	8.01112	3.002	Up	7.0278	4.0258	Detected	Detected	Detected	Detected	Detected	Detected	Detected	Detected	6.05266	5.88009	7.60673	8.57175	4.45715	4.08883	3.90599	3.65124	CCAAGGATACAGCTGTCTCTCAAACCCTTGTCAAGATAAAGAATACTACCGTAACTCCCA	MSTRG.35260.1	chr2	111169791	111170251	.	RefLnc 2017	lncRNA	intergenic	MSTRG.35260				1	461
clstr_189143_221_18	0.000604056	8.00309	3.00056	Up	4.05763	1.05707	Detected	Not Detected	Detected	Detected	Not Detected	Not Detected	Not Detected	Not Detected	3.75374	3.07037	4.31246	5.09395	0.89708	0.885416	0.907112	1.53869	GGAGAAGATGAAGATATCAGAAGGTGTAATGCTGGCATTGTTCCATAGCAACGGGCCTTA	MSTRG.28884.2	chr18	9404731	9421085	+	RefLnc 2017	lncRNA	intergenic	MSTRG.28884				3	16355
clstr_4576_7375_8	2.64118e-05	7.99924	2.99986	Up	5.37612	2.37626	Detected	Detected	Detected	Detected	Not Detected	Not Detected	Not Detected	Not Detected	4.96867	4.99928	5.61016	5.92638	2.03863	2.52767	2.49662	2.44211	AAAGCGAAGAAGTGCTGCGCTACCACAATTATGCGAATGTGCACCCAACCATGAGCAATA	NONHSAT198959.1	chr4	114735702	114744057	+	NONCODEv5	lncRNA	intergenic	NONHSAG087759.1				1	8355
clstr_119013_569_12	0.000278238	7.98189	2.99673	Up	5.61757	2.62084	Detected	Detected	Detected	Detected	Not Detected	Detected	Not Detected	Not Detected	4.88792	5.36041	5.65794	6.564	2.29693	3.13375	2.48113	2.57155	ACCAATTCGGGACACAATATGAAAGGAAGACTAACGTTTGCACTCCACCTAACCTACTAC	MSTRG.45593.6	chr3	156041966	156044130	+	RefLnc 2017	lncRNA	intergenic	MSTRG.45593				2	2165
clstr_103167_735_24	2.75422e-06	7.97491	2.99547	Up	9.7219	6.72644	Detected	Detected	Detected	Detected	Detected	Detected	Detected	Detected	10.0877	9.89697	9.30353	9.59939	6.7724	6.80535	6.72253	6.60546	CAGTGTTTCTCTTGTATGCAACATATTGCTGAACCTTAAGGAAGAAACTCAACCCAGGAA	lnc-S100A16-3:1	chr1	153589227	153590307	-	LNCipedia version 5.2	lncRNA	intergenic	lnc-S100A16-3				1	1081
clstr_159242_509_12	9.19573e-08	7.97158	2.99487	Up	13.6612	10.6663	Detected	Detected	Detected	Detected	Detected	Detected	Detected	Detected	13.7946	13.5021	13.7139	13.6341	10.804	10.712	10.7079	10.4413	GCTTTGTTCTTCCTGTTAAGTGGTGTACTGGTGATGACCGGAAGCATGGCCTTGATTGTT	lnc-SLC38A1-4:1	chr12	46361118	46362904	-	LNCipedia version 5.2	lncRNA	intronic	lnc-SLC38A1-4				3	601
clstr_66735_834_12	7.17261e-06	7.96908	2.99441	Up	6.76975	3.77533	Detected	Detected	Detected	Detected	Detected	Detected	Detected	Detected	6.47535	6.47404	6.92019	7.20941	3.96694	3.82306	3.83585	3.47549	TGACAATGACGATGACAACGGTAATGATTTGGAAGTTCCCGACGACAACAGTGATGATTC	NONHSAT222776.1	chrX	71578057	71604570	+	NONCODEv5	lncRNA	intergenic	NONHSAG103450.1				8	1750
clstr_110241_648_14	0.000188046	7.96198	2.99313	Up	4.31026	1.31714	Not Detected	Detected	Detected	Detected	Not Detected	Not Detected	Not Detected	Not Detected	3.30054	4.85857	4.67435	4.40759	1.38784	1.01254	1.58479	1.28338	GTAAAGCTTACCACTGTTGTAATTACTTGTTTACTGATCTGTCTTTCCGTTAGGCTGTGC	NONHSAT151191.1	chr1	17440123	17441382	-	NONCODEv5	lncRNA	intergenic	NONHSAG057547.1				2	994
clstr_15870_1053_10	8.17725e-06	7.95143	2.99121	Up	8.40166	5.41045	Detected	Detected	Detected	Detected	Detected	Detected	Detected	Detected	8.09683	8.6744	8.7253	8.11013	5.73332	5.29159	5.46528	5.15161	AAATTACACGTAACAATTATACATAGTGTATATCCAGATCCGTCTGCAGGCGAACTCTGC	lnc-MTUS2-1:1	chr13	29509415	29514078	+	LNCipedia version 5.2	lncRNA	antisense	lnc-MTUS2-1				2	4619
clstr_214057_0_56	0.000213707	7.94864	2.99071	Up	5.95079	2.96008	Detected	Detected	Detected	Detected	Not Detected	Detected	Detected	Not Detected	5.84458	5.55706	6.75992	5.6416	2.50892	3.54887	3.23094	2.55161	AAGGGACTCGAATGGAATGGAATGAACTTGACTGCAATAGAATGGAAAGGACTCTAATGC	lnc-DEFB115-2:1	chr20	31217212	31221760	+	LNCipedia version 5.2	lncRNA	intergenic	lnc-DEFB115-2				2	306
clstr_196472_86_16	0.00261477	7.94374	2.98982	Up	4.64497	1.65515	Detected	Detected	Detected	Detected	Not Detected	Not Detected	Not Detected	Not Detected	4.00767	4.3393	4.39183	5.84107	2.32618	2.52942	0.885488	0.879507	AGATGGTGCTATTGGAGTCCAGTGGTGTAGAGATCAGGGATGCTACTAAACATCGTATGG	MSTRG.54883.1	chr6	12314437	12334754	+	RefLnc 2017	lncRNA	intergenic	MSTRG.54883				4	20318
clstr_76100_1310_17	0.000581846	7.94219	2.98954	Up	5.10592	2.11639	Detected	Detected	Detected	Detected	Not Detected	Not Detected	Not Detected	Not Detected	4.79348	5.06528	4.89416	5.67078	0.928619	2.61751	2.23443	2.68498	ATTAAGAGTGGAAGAAGGAAGATGACGACAATCCAGACCAGAGATGAAGGTGGCTTGAGG	lnc-SMOC1-1:1	chr14	69811762	69816568	+	LNCipedia version 5.2	lncRNA	intergenic	lnc-SMOC1-1				2	1541
clstr_6530_1_5	0.000687057	7.92734	2.98684	Up	4.71816	1.73132	Detected	Detected	Detected	Detected	Not Detected	Not Detected	Not Detected	Detected	4.51971	4.17108	4.8227	5.35913	0.987837	1.51391	1.58189	2.84164	AAACTCGGAATAGTCACAATTTACTACCGGGAGGTGGTGTCCGATCCTTAACGCTAAAGG	lnc-B3GLCT-6:2	chr13	31162207	31169314	+	LNCipedia version 5.2	lncRNA	antisense	lnc-B3GLCT-6				1	7108
clstr_216194_125_17	0.00258302	7.91724	2.985	Up	4.12956	1.14456	Detected	Not Detected	Detected	Detected	Not Detected	Not Detected	Not Detected	Not Detected	3.80511	2.74927	5.19306	4.7708	1.87405	1.1659	0.765901	0.772401	TTTGAAGATTAGTGTTGGGAGTGAGAGCATTTGACTGCCTAAGTGTTCAATCTCCCAGGT	NONHSAT200596.1	chr4	152307075	152307369	-	NONCODEv5	lncRNA	intergenic	NONHSAG088601.1				1	294
clstr_196120_183_3	0.0018619	7.85929	2.9744	Up	3.96021	0.985811	Detected	Detected	Detected	Not Detected	Not Detected	Not Detected	Not Detected	Not Detected	4.35723	4.69232	4.47893	2.31236	0.815584	1.22183	0.810566	1.09527	AATTGTCAGAACTATGGCGCAACGGCAACTCGAATAACGGTGGGAACGTTAATTGTCCTG	lnc-TBP-10:1	chr6	170553364	170553790	+	LNCipedia version 5.2	lncRNA	intergenic	lnc-TBP-10				1	427
clstr_51850_1125_18	1.51571e-05	7.85363	2.97336	Up	8.34634	5.37298	Detected	Detected	Detected	Detected	Detected	Detected	Detected	Detected	7.94523	8.01239	8.52631	8.90145	5.47421	5.38143	5.45374	5.18255	TTACTGGATGCGGACAGGAGAGCCAGTTACTGAAAGCAGATATAACGCGGATCCTGTAAA	lnc-C12orf74-3:23	chr12	92145573	92167560	+	LNCipedia version 5.2	lncRNA	antisense	lnc-C12orf74-3				5	2158
clstr_40117_208_15	2.83542e-05	7.8511	2.97289	Up	4.28517	1.31227	Detected	Detected	Detected	Detected	Not Detected	Not Detected	Not Detected	Not Detected	4.27254	3.71898	4.221	4.92815	1.23586	1.17996	1.26946	1.56382	TTTAATCGTTTAGTGTAGTTCGTGGCAGGGTCTGATACCCTATTTCAATAGTGGAGAGAA	ENST00000609674.1	chr7	143363899	143364229	+	GENCODE release 31	lncRNA	intergenic	ENSG00000272619.1	AC093673.2			1	331
clstr_16085_3122_14	0.00242993	7.84633	2.97202	Up	5.30486	2.33284	Detected	Detected	Detected	Detected	Not Detected	Not Detected	Not Detected	Not Detected	4.16711	4.83257	5.9415	6.27825	2.98852	2.01284	2.78354	1.54645	AGTTCATGACCCTGATACATTCTTGTCCAGGTAGTATAGCTCCAGACCAAATGTCTGCGG	T196772	chr2	111953638	112124381	-	MiTranscriptome beta	lncRNA	intergenic	G045365	MIR4435-1HG.8			4	4586
clstr_18914_102_24	0.00232797	7.83925	2.97072	Up	4.75248	1.78177	Not Detected	Detected	Detected	Detected	Not Detected	Not Detected	Not Detected	Not Detected	3.46505	4.90777	4.90667	5.73046	2.14291	1.00198	2.56583	1.41635	TATGTGTGTTTGCATCTCTGGAAGTGGTTGCTTCTTAGGATGGTCACTGTGGGACTAGGA	ENST00000605981.1	chr8	42139461	42139752	-	GENCODE release 31	lncRNA	intergenic	ENSG00000271938.1	AC103724.4			1	292
clstr_110502_385_20	0.000176573	7.83644	2.9702	Up	6.47333	3.50314	Detected	Detected	Detected	Detected	Detected	Not Detected	Detected	Detected	6.06465	6.08105	6.78277	6.96487	3.87503	2.73791	3.93687	3.46275	CTGAGTGTCATCAGTTGCTCTCTAGGTTTGACATAGATAATTAAGCAACTACAAAGCGTG	ENST00000417692.1	chr2	47906830	47907810	+	GENCODE release 31	lncRNA	intergenic	ENSG00000233230.1	AC079807.1			2	656
clstr_82520_206_22	0.0010759	7.81799	2.9668	Up	6.97786	4.01106	Detected	Detected	Detected	Detected	Detected	Detected	Detected	Detected	5.77818	6.8639	7.11191	8.15746	4.14356	4.25685	3.9767	3.66715	AGTTTGAGCTCCGGTGAAGCACTCCTTCTTGATGGCTCTGGTTTCCCAGCATAATGTAAA	RPARP-AS1:1	chr10	102438136	102456289	+	LNCipedia version 5.2	lncRNA	antisense	RPARP-AS1	RPARP-AS1			3	1416	100505761
clstr_36953_849_10	0.00226455	7.80681	2.96473	Up	5.09424	2.1295	Detected	Detected	Detected	Detected	Not Detected	Not Detected	Not Detected	Not Detected	4.4277	4.3767	5.50026	6.07228	2.06977	2.9408	1.02511	2.48232	ATGGAAGACATTACTGATCGTGGACATCGAGGGTGGAGAGAGAAACTTGGGCATCAAACT	ENST00000651012.1	chrX	101640421	101644352	+	GENCODE release 31	lncRNA		ENSG00000286000.1	AC234775.4			2	2772
clstr_166582_0_11	0.00292152	7.80556	2.9645	Up	5.84323	2.87873	Detected	Detected	Detected	Detected	Not Detected	Detected	Not Detected	Not Detected	4.5837	5.13373	6.48413	7.17136	2.70109	3.30123	2.86375	2.64884	AAATCATGATGAGCTTCAACCATGGCCACTGACGAAACCTCAGGCATTTCGGCTGGTATT	lnc-GALNT3-1:3	chr2	165832888	165846197	-	LNCipedia version 5.2	lncRNA	intergenic	lnc-GALNT3-1				2	573
A_33_P3324186	3.55729e-05	7.77091	2.95808	Up	8.21031	5.25223	Detected	Detected	Detected	Detected	Detected	Detected	Detected	Detected	7.44104	8.38825	8.34257	8.66941	5.28656	5.26687	5.35288	5.10261	TTATATCCATGTTCCAATCCTCTGGGCTTTCCTCGAAATGAATAAAATTGTGGAAATGAA	NR_046243	chr5	51372736	51383332	-	Refseq	lncRNA			LOC642366				6699	642366
clstr_210433_203_12	4.17265e-06	7.76519	2.95702	Up	6.06164	3.10462	Detected	Detected	Detected	Detected	Detected	Detected	Detected	Detected	6.50325	5.91071	6.11456	5.71803	3.22866	2.90911	3.26042	3.02027	ATAGCCAATATGTGTCGTTTCTATGAAATGAAGCCAGACCGAGATGTCAATCTCACCCAC	lnc-SENP2-11:1	chr3	185976043	185979832	+	LNCipedia version 5.2	lncRNA	intergenic	lnc-SENP2-11				2	330
clstr_232291_9_10	0.001121	7.74582	2.95342	Up	6.32205	3.36863	Detected	Detected	Detected	Detected	Detected	Detected	Detected	Detected	5.40425	5.80584	6.45138	7.62673	3.60139	3.01304	3.60861	3.25148	CAAGGGTCTCACTTTCTCCGAGGAAAGTCAGCAAATCTATATCCAAGGTCAATCCGCTTC	MSTRG.55361.1	chr6	27889952	27890156	-	RefLnc 2017	lncRNA	intergenic	MSTRG.55361				1	205
clstr_130000_603_9	0.00139161	7.73876	2.9521	Up	4.07604	1.12393	Detected	Detected	Not Detected	Not Detected	Not Detected	Not Detected	Not Detected	Not Detected	5.02962	4.84729	3.21485	3.21238	1.13187	1.60602	0.8961	0.861752	GAAGAATAAGGATACGCTGGGCATTGAAGTGGAACCAAGGGCGGGTAATATCAGAAGAAA	MSTRG.16892.1	chr13	34696419	34699087	+	RefLnc 2017	lncRNA	intergenic	MSTRG.16892				2	2669
clstr_86885_553_17	0.000199434	7.73685	2.95175	Up	4.54738	1.59564	Not Detected	Detected	Detected	Detected	Not Detected	Not Detected	Not Detected	Not Detected	3.90832	4.24218	5.2425	4.79653	1.92409	1.67986	1.82229	0.956302	CCTGACAACTAAGGTAGTTGGTTGCCAGGTAAGCAGAGGTCCAGCTGGAACATATAGATT	NONHSAT153504.1	chr1	24847151	24848487	.	NONCODEv5	lncRNA	intergenic	NONHSAG058836.1				1	1336
clstr_140290_594_14	1.39115e-05	7.73335	2.95109	Up	7.66016	4.70906	Detected	Detected	Detected	Detected	Detected	Detected	Detected	Detected	7.67149	8.23521	7.25945	7.47447	4.95209	4.67455	4.72559	4.48403	GGCTTACCTCGCAGGGTTATTACAAGACAAATGAAATAACTTTGGCACACTATTAAAGGC	T265047	chr4	56782087	56814327	-	MiTranscriptome beta	lncRNA	intergenic	G061188	CAT549.1			4	729
clstr_29871_344_8	0.000584794	7.72551	2.94963	Up	4.88611	1.93648	Detected	Detected	Detected	Detected	Not Detected	Not Detected	Not Detected	Not Detected	4.11893	5.57257	5.00504	4.84789	1.19356	1.5663	2.5871	2.39896	AATACAACGAAATTTAATCGAATGGACTCTAATGTAACGGAATGTTGCGGGCTCCAATGG	NONHSAT158094.1	chr10	38526701	38529896	.	NONCODEv5	lncRNA	intergenic	NONHSAG061996.1				1	3195
clstr_133696_696_12	0.00555865	7.71425	2.94753	Up	6.01451	3.06698	Detected	Detected	Detected	Detected	Detected	Not Detected	Detected	Detected	4.89784	5.05347	6.33918	7.76753	3.22336	2.50207	3.46746	3.07503	GGCTATGCTTAGCGTCATTAAGCTGACAGGAATACAGCGCATTCAACTTGCAAACACCCT	NONHSAT210350.1	chr6	26102990	26103767	.	NONCODEv5	lncRNA	intergenic	NONHSAG094935.1				1	777
clstr_62438_1255_11	0.000509502	7.71264	2.94722	Up	4.31653	1.3693	Not Detected	Detected	Detected	Detected	Not Detected	Not Detected	Not Detected	Not Detected	3.45718	4.71341	4.67529	4.42022	1.86893	0.817696	0.809164	1.98142	TAATTTACACAAGACTCGGTGTCTCTGCATCTCACACTGGTTGTATATTGCATTAAACGG	lnc-B3GAT1-2:1	chr11	134945584	134976699	-	LNCipedia version 5.2	lncRNA	intergenic	lnc-B3GAT1-2				6	1856
clstr_109186_151_17	0.00185306	7.70858	2.94646	Up	6.6178	3.67133	Detected	Detected	Detected	Detected	Detected	Detected	Not Detected	Detected	5.87008	5.64027	7.38622	7.57462	3.4024	3.82831	3.17802	4.27659	TTTCCTTTAACTCGTGACTCAGAGATCCTAAAGCCTTCCATCTTGTGGCTCCACTATGCC	NONHSAT205308.1	chr5	9574421	9575427	.	NONCODEv5	lncRNA	intergenic	NONHSAG091627.1				1	1006
clstr_142337_40_17	0.000445421	7.70093	2.94503	Up	4.77013	1.8251	Detected	Detected	Detected	Detected	Not Detected	Not Detected	Not Detected	Not Detected	4.26165	3.92315	5.23563	5.66009	2.06071	1.94586	1.49565	1.79816	AGAAATAGAGGGAAGACATTGGCTGATGATCTCTCGCTTGTAGACTTAGTTGCTTAATTG	NONHSAT203029.1	chr5	109907494	109912266	+	NONCODEv5	lncRNA	intergenic	NONHSAG041219.2				3	715
clstr_199279_84_22	0.00252255	7.694	2.94373	Up	4.71671	1.77297	Not Detected	Detected	Detected	Detected	Not Detected	Not Detected	Not Detected	Not Detected	3.63911	4.25148	5.21647	5.75976	0.968426	2.45375	1.40289	2.26682	CCGCCATCAATAGACATTGCAGGATGTGATACCACTCTGGAGGACTTTGAAGTTTCTGGA	lnc-HOMER1-3:1	chr5	79361961	79363589	-	LNCipedia version 5.2	lncRNA	intergenic	lnc-HOMER1-3				2	406
clstr_145504_391_15	1.21005e-06	7.68543	2.94213	Up	3.98159	1.03947	Detected	Not Detected	Detected	Not Detected	Not Detected	Not Detected	Not Detected	Not Detected	4.41251	3.79038	3.96773	3.75575	1.06609	1.04619	1.04374	1.00184	ATCCTTCTGGTCAGCCAGTATATGGAGCCGTTGTTAAGCTTTGGAATCAGACTTCCTAGC	ENST00000564381.2	chr16	27158451	27176587	-	GENCODE release 31	lncRNA	intergenic	ENSG00000261045.2	LINC02129	LINC02129		4	692
clstr_161856_477_22	0.00148304	7.66621	2.93851	Up	4.88122	1.9427	Detected	Detected	Detected	Detected	Not Detected	Detected	Not Detected	Not Detected	5.07593	5.26166	3.95684	5.23044	1.80449	3.0942	1.00036	1.87176	ACAGAAGACGCGGAATGAGCCAGTGCGGTTAACAAGAGGAAGCACATGAATTGGAAAGTT	NONHSAT211607.1	chr7	5781651	5816331	+	NONCODEv5	lncRNA	intergenic	NONHSAG046857.2				5	588
clstr_222737_54_20	0.0243155	7.65499	2.9364	Up	4.0832	1.1468	Detected	Not Detected	Detected	Detected	Not Detected	Not Detected	Not Detected	Not Detected	4.03325	1.47844	5.37227	5.44883	2.11813	0.803641	0.83356	0.831857	CCAAACAATCTACCTTTGGACTACAAATCGTAGGAGACCTTCATGTCATCAAATTTCAGC	MSTRG.18059.1	chr13	97407947	97408202	.	RefLnc 2017	lncRNA	intergenic	MSTRG.18059				1	256
clstr_119601_111_20	0.00104053	7.64409	2.93434	Up	4.08872	1.15437	Detected	Detected	Not Detected	Not Detected	Not Detected	Not Detected	Not Detected	Not Detected	4.97592	4.75151	3.63042	2.99703	0.991701	0.989206	0.987589	1.649	TGAGGTAGAAGACACTGCCAGGGCAAGCAATGAGGAAGAAGGTGATAGAGTAGAAGAAGA	lnc-ALAS2-1:1	chrX	55054945	55055838	-	LNCipedia version 5.2	lncRNA	intergenic	lnc-ALAS2-1				1	894
clstr_13742_3324_8	0.00387422	7.63835	2.93326	Up	6.07369	3.14043	Detected	Detected	Detected	Detected	Not Detected	Detected	Detected	Detected	5.30774	4.70505	6.84358	7.43839	2.94268	3.16309	3.16513	3.29083	AGTAAATCACTATACACAAGGCCTAGTACTAATTGTTAGGTGGTAGTGATACGGTGATGG	lnc-RASA1-27:2	chr5	87413127	87418110	+	LNCipedia version 5.2	lncRNA	intergenic	lnc-RASA1-27				1	4984
clstr_9013_484_19	7.97622e-06	7.62177	2.93013	Up	7.16915	4.23903	Detected	Detected	Detected	Detected	Detected	Detected	Detected	Detected	6.88077	7.57328	7.37208	6.85048	4.35681	4.1642	3.98376	4.45134	CATCCACTGTTCACACTCTCATCTTCAATGTTTGACCAGTGGCTGAACTGTTTGGAGTTG	ENST00000457833.5	chr6	169286534	169287476	-	GENCODE release 31	lncRNA	intergenic	ENSG00000233085.5	BX322234.2			2	654
A_23_P125686	0.00303051	7.59143	2.92437	Up	3.93697	1.0126	Not Detected	Not Detected	Not Detected	Detected	Not Detected	Not Detected	Not Detected	Not Detected	3.84587	2.59514	3.74948	5.55739	1.03659	1.02005	1.02196	0.971797	GAACAAAATAAGCCAGTGTGTTGATTACATTGCCACCTTTGCTGAGGTGCAGGAAGTGTA	NR_002226	chrX	71491681	71492449	-	Refseq	lncRNA			INGX	INGX	INGX		769	27160
clstr_213057_220_47	0.0224523	7.57241	2.92075	Up	4.35537	1.43462	Not Detected	Not Detected	Detected	Detected	Not Detected	Not Detected	Not Detected	Not Detected	2.95291	2.72025	5.38066	6.36767	2.38805	1.0248	1.05369	1.27195	AAACTCCATGAGAGCAGGAATGTTTGTTCTGCTCACTGTGGTGTTGACCTAGAACAGTGC	MSTRG.52731.1	chr5	103293679	103293991	.	RefLnc 2017	lncRNA	intergenic	MSTRG.52731				1	313
clstr_191738_139_14	0.000392976	7.56828	2.91996	Up	7.13445	4.21448	Detected	Detected	Detected	Detected	Detected	Detected	Detected	Detected	6.85576	6.16919	7.44586	8.06698	4.28112	4.13157	4.37081	4.07443	AAACACATGGTCTACCTCATTGTAGAAGGAGTGCCTCGATGGGTTTGAACACACTTCTGT	lnc-TCP1-5:1	chr6	159682610	159692650	-	LNCipedia version 5.2	lncRNA	intronic	lnc-TCP1-5				3	454
clstr_84244_604_7	0.00081246	7.54152	2.91486	Up	5.1337	2.21885	Detected	Detected	Detected	Detected	Not Detected	Not Detected	Not Detected	Not Detected	5.54838	5.59855	4.71825	4.66963	1.08418	2.88011	2.31289	2.59821	GAAGGATTAGGAAACGCACAGGAACATGTACGAAAGAAGGCGAAATGTGAGGTGTAACTT	ENST00000568856.2	chr13	25300124	25301438	-	GENCODE release 31	lncRNA	bidirectional	ENSG00000260509.2	AL590787.1			1	1315
clstr_33776_552_9	0.0221089	7.53348	2.91332	Up	4.66031	1.747	Not Detected	Not Detected	Detected	Detected	Not Detected	Not Detected	Not Detected	Not Detected	3.95706	2.85348	5.06956	6.76114	2.40847	2.65916	0.969246	0.951099	TTCGTAATGATGAGGCGATTGCTCAAGCTTAGTTAGAGTTGGGTCTAACAAAGAATTCTG	NONHSAT206984.1	chr6	26260731	26263681	+	NONCODEv5	lncRNA	intergenic	NONHSAG093068.1				1	2950
clstr_59886_623_6	0.000182462	7.5263	2.91194	Up	7.47161	4.55967	Detected	Detected	Detected	Detected	Detected	Detected	Detected	Detected	7.10643	6.81789	7.59494	8.36717	4.62006	4.65115	4.73598	4.23149	CATGGAAACACACTCGGACAGATTTGCATAACGTAACCTTAAGGCTCAGGGAATCCGAAA	MSTRG.5626.1	chr1	225999497	226019857	+	RefLnc 2017	lncRNA	intergenic	MSTRG.5626				5	20361
clstr_217110_179_21	0.00780161	7.51028	2.90887	Up	4.27249	1.36362	Not Detected	Detected	Detected	Detected	Not Detected	Not Detected	Not Detected	Detected	2.71613	4.33366	4.48985	5.5503	1.07737	0.815677	0.839569	2.72186	AGAACTAAATACGAGCGGCTTGTAGACAGCAAAGGTCAAATAAGAGAATTAAACCAACGG	NONHSAT208881.1	chr6	24694669	24695556	-	NONCODEv5	lncRNA	intergenic	NONHSAG094028.1				2	289
clstr_132521_153_13	0.00611228	7.50223	2.90732	Up	4.10429	1.19698	Not Detected	Not Detected	Detected	Detected	Not Detected	Not Detected	Not Detected	Not Detected	3.32278	2.84948	4.3049	5.94001	1.624	1.16792	0.805383	1.1906	TTTGCAAATGAGAGACATGAGGCACAAGTAGGTCAATGACTTATTGAGGTACTTGGAGAG	MSTRG.31492.1	chr19	32679295	32682793	-	RefLnc 2017	lncRNA	intergenic	MSTRG.31492				2	786
clstr_9511_426_11	0.000162227	7.49812	2.90653	Up	4.02016	1.11363	Detected	Not Detected	Detected	Detected	Not Detected	Not Detected	Not Detected	Not Detected	4.28374	2.98208	4.36599	4.44885	1.08032	1.05285	1.1451	1.17626	CTTTATTAATTCACTACGTGGATGGCCATGAGCTAGCCACAATGAAAGTAGAACGATGAA	lnc-TCP1-6:1	chr6	159962930	159968902	-	LNCipedia version 5.2	lncRNA	bidirectional	lnc-TCP1-6				1	5973
clstr_155765_439_26	0.000276406	7.49623	2.90616	Up	5.45058	2.54442	Detected	Detected	Detected	Detected	Not Detected	Detected	Not Detected	Detected	4.85028	5.37311	5.41981	6.15912	2.44735	2.87665	1.81344	3.04023	ATGTCAAGGAAATGAATGGAGCTAAGCAGGAAACAGCCAACTCTTCTCAAACATGATGGG	lnc-FRK-1:1	chr6	115901814	115926694	-	LNCipedia version 5.2	lncRNA	intergenic	lnc-FRK-1				2	623
clstr_9379_2021_12	5.18004e-05	7.49402	2.90574	Up	3.84007	0.934326	Not Detected	Not Detected	Not Detected	Detected	Not Detected	Not Detected	Not Detected	Not Detected	3.56496	3.69685	3.4208	4.67764	0.959015	0.925895	0.926736	0.925656	ACCAACAGGTGAGAGATTGGCATGTTCCGTAGCTTAACCATCCAGTAGTTGAGATTGTCC	NONHSAT194425.1	chr3	127047246	127054732	+	NONCODEv5	lncRNA	intergenic	NONHSAG084928.1				2	6012
clstr_191995_114_3	0.000830062	7.48236	2.90349	Up	4.91891	2.01542	Detected	Detected	Detected	Detected	Not Detected	Not Detected	Not Detected	Not Detected	5.34136	5.39724	4.26472	4.67232	2.67033	2.30763	0.911198	2.17251	CATATCAAATCTGTATCGGCTAACGGGAAGGAAGTTACGAGCAAGTTCCACCGGAAAGAA	ENST00000447880.1	chr2	238427077	238427729	-	GENCODE release 31	lncRNA	antisense	ENSG00000229915.1	AC016999.1			2	452
clstr_185945_393_16	0.000659156	7.44043	2.89539	Up	4.39232	1.49694	Not Detected	Not Detected	Detected	Detected	Not Detected	Not Detected	Not Detected	Not Detected	3.79015	3.70774	4.67519	5.39621	1.82554	1.86317	1.24276	1.05627	TTTACAAAGAGAAGAAGGTGGAGTGACCTCTATTGCAGAGAGTGATACCGCCTTCTTTCC	NONHSAT218058.1	chr8	37703696	37704184	.	NONCODEv5	lncRNA	intergenic	NONHSAG100099.1				1	488
clstr_10957_2174_10	0.00178073	7.43604	2.89453	Up	4.18001	1.28548	Not Detected	Not Detected	Detected	Detected	Not Detected	Not Detected	Not Detected	Not Detected	3.12896	3.49504	4.7927	5.30335	0.944776	1.71173	1.362	1.12341	TCAAGAGACAGGACGGCATCCTAGACATGGATACTTGGGAAAGAGCTTTAGAGCCTTAAA	NONHSAT158392.1	chr10	89071752	89077341	.	NONCODEv5	lncRNA	intergenic	NONHSAG062294.1				1	5589
clstr_303_928_3	6.72077e-05	7.43251	2.89385	Up	7.36418	4.47033	Detected	Detected	Detected	Detected	Detected	Detected	Detected	Detected	7.14972	6.82939	7.79955	7.67808	4.56026	4.5033	4.86825	3.94954	CTGCAATGTTCTAGACAAATTAACTCGGAGCGCTCCAATGGACCCGCATTTGTCTCTTTA	ENST00000561559.1	chr2	64522187	64524093	-	GENCODE release 31	lncRNA	bidirectional	ENSG00000260101.1	AC008074.2			1	1907	101927402
clstr_230094_15_21	0.00743835	7.42682	2.89274	Up	4.79763	1.90489	Not Detected	Detected	Detected	Detected	Not Detected	Not Detected	Not Detected	Not Detected	3.36072	4.4194	4.97846	6.43195	2.68877	1.71706	1.03265	2.18108	CACTTCTGTTTCTAACAGGTAGTAGTTCATGGGTCAGACATTCATAGTGTCCTTTCCTTT	lnc-C6orf48-1:1	chr6	31857550	31857764	+	LNCipedia version 5.2	lncRNA	antisense	lnc-C6orf48-1				1	215
clstr_26166_2343_8	0.00375485	7.42177	2.89176	Up	3.7758	0.88404	Not Detected	Not Detected	Detected	Detected	Not Detected	Not Detected	Not Detected	Not Detected	2.48031	2.93121	4.63022	5.06147	0.871019	0.869336	0.908021	0.887784	AAATCAGTTCATGCGTAAAGTAGTAAGGGTATGACCCTAGTGACCATTGGGATACAAATG	NONHSAT187907.1	chr2	191768614	191772085	.	NONCODEv5	lncRNA	intergenic	NONHSAG080873.1				1	3471
A_21_P0000710	0.00750677	7.41409	2.89027	Up	6.0549	3.16463	Detected	Detected	Detected	Detected	Detected	Not Detected	Detected	Detected	4.73181	5.27333	6.4634	7.75105	3.66355	2.3273	3.31488	3.35278	CTCTGCCTCTAGCTTCCTACTTGCAGTTACTTAAGTTAAAAAAGAAAATCCTGTTCTAAA	NR_037938	chr6	134113962	134117680	-	Refseq	lncRNA			HMGA1P7	HMGA1P7	HMGA1P7		2200	387065
clstr_23391_3469_14	0.000254682	7.41325	2.89011	Up	5.27699	2.38689	Detected	Detected	Detected	Detected	Not Detected	Not Detected	Detected	Not Detected	4.98944	4.73141	6.08186	5.30527	2.18477	2.26571	3.07854	2.01853	CAGAGAGTAACTCTTATAAACATGGCCGGTGTAAATCATGATGTCATCACCAAATCGGAA	NONHSAT157644.1	chr10	123952096	123994728	-	NONCODEv5	lncRNA	intergenic	NONHSAG007101.3				10	3714
clstr_130369_696_26	0.000844836	7.39376	2.88631	Up	7.12827	4.24197	Detected	Detected	Detected	Detected	Detected	Detected	Detected	Detected	5.8369	7.20297	7.46382	8.00941	4.32385	4.09342	4.42917	4.12143	ATGCCTAAGTGATGGTATGGAACAGAGGATCCCTCTTCTCACCATTGTCTTGCATGTTTC	MSTRG.5264.13	chr1	209661354	209675492	-	RefLnc 2017	lncRNA	intergenic	MSTRG.5264				3	802
clstr_194979_197_12	3.34315e-05	7.3893	2.88544	Up	8.36222	5.47678	Detected	Detected	Detected	Detected	Detected	Detected	Detected	Detected	7.67235	8.50998	8.39182	8.87473	5.58407	5.32177	5.61613	5.38516	TTTGGAGGCACAGTGTGGACGCGTAGTATGAACTGAATGAAAGAAATCGGTTTCGTCAAA	lnc-SUMF2-17:1	chr7	56106682	56107115	+	LNCipedia version 5.2	lncRNA	intergenic	lnc-SUMF2-17				1	434
clstr_85051_27_18	0.00176012	7.35566	2.87886	Up	4.87727	1.99841	Detected	Detected	Detected	Detected	Not Detected	Not Detected	Not Detected	Not Detected	4.15811	4.26687	5.08727	5.99683	1.60354	2.25333	1.33737	2.79942	CAGCAAGAATTACAAGTTCAACCAAGTACATAGTTATGCAAGCAACCTGAAAGACCAGAG	MSTRG.47375.1	chr4	39467647	39470022	-	RefLnc 2017	lncRNA	intergenic	MSTRG.47375				3	1368
clstr_231432_61_15	0.00604253	7.35351	2.87843	Up	4.17991	1.30148	Not Detected	Detected	Detected	Detected	Not Detected	Not Detected	Not Detected	Not Detected	2.36351	4.69105	4.35079	5.3143	0.846371	1.78	1.77608	0.803463	AATGTTGGCAAGGATGTGCAGAAACGATCCTTCATAGACAGCTGATGGGAATGGAAGACG	NONHSAT182627.1	chr2	127896822	127899057	+	NONCODEv5	lncRNA	intergenic	NONHSAG077731.2				2	209
clstr_133516_506_22	0.00627046	7.33467	2.87473	Up	9.61766	6.74293	Detected	Detected	Detected	Detected	Detected	Detected	Detected	Detected	8.23264	8.77953	10.1698	11.2886	6.91824	6.88666	6.73216	6.43465	CAAGATGTTGGTAATTGTTGAAGCCTGTGCGACGAGACTTGGGAAGTGCAGGATTCTCTA	lnc-HIST1H2BJ-5:1	chr6	27100387	27128083	-	LNCipedia version 5.2	lncRNA	intronic	lnc-HIST1H2BJ-5				2	778
clstr_48192_272_12	9.5114e-05	7.31607	2.87107	Up	5.28632	2.41525	Detected	Detected	Detected	Detected	Not Detected	Not Detected	Not Detected	Not Detected	4.92624	5.10322	5.06836	6.04747	2.29833	2.92402	2.3585	2.08017	GCCTGAATGAGAATGTCTGCGGTATTTCCCGAAATAAGTATCCCTCAAGGATGATACTGT	lnc-ZNF519-1:1	chr18	14075990	14132490	-	LNCipedia version 5.2	lncRNA	intronic	lnc-ZNF519-1				6	2281
clstr_201508_219_20	0.0013901	7.31433	2.87073	Up	3.95494	1.08421	Not Detected	Not Detected	Detected	Detected	Not Detected	Not Detected	Not Detected	Not Detected	3.25231	3.0745	4.19983	5.29311	1.06774	1.0202	1.2558	0.993118	CTTCAATATGTCTGGTGTCATAAGAAAGACAACAGGAGCACAAGTGCATAAAGGGACGAC	ENST00000604680.1	chr5	137761546	137761936	+	GENCODE release 31	lncRNA	intergenic	ENSG00000270697.1	AC106791.2			1	391
clstr_230714_87_62	0.00706191	7.31374	2.87061	Up	4.77651	1.9059	Detected	Detected	Detected	Detected	Not Detected	Not Detected	Not Detected	Detected	4.41179	4.69717	5.84774	4.14933	0.874644	0.87478	2.60175	3.27243	GGAATGGAATGGAATGGAAGGTTATGGAATCGAATGGAATGCATTTGAATTGAATGGACC	lnc-ZNF37A-15:1	chr10	38578996	38580703	+	LNCipedia version 5.2	lncRNA	intergenic	lnc-ZNF37A-15				2	212
clstr_861_795_15	0.000127383	7.3093	2.86973	Up	4.04109	1.17135	Not Detected	Not Detected	Detected	Detected	Not Detected	Not Detected	Not Detected	Not Detected	3.26575	3.73982	4.51313	4.64565	1.10777	1.2936	1.1904	1.09365	GAGAAACATCTAAGACTCCTGTAGACAGTTAATGTGTTCATAAACATTGAGCAGAACCGG	ENST00000662507.1	chr9	35012963	35016076	-	GENCODE release 31	lncRNA		ENSG00000286782.1	AL355377.3			2	1999
clstr_216195_111_20	2.13541e-06	7.3016	2.86821	Up	5.95713	3.08892	Detected	Detected	Detected	Detected	Not Detected	Detected	Detected	Detected	5.85491	6.2162	6.11608	5.64134	2.82732	3.1475	3.29639	3.08447	TAAACAGACCTCTTCTCTCAGGGTTTGCTCAGCACGTCACTTGTTGAGTCTTGCAGTCTA	NONHSAT218150.1	chr8	46616802	46617096	.	NONCODEv5	lncRNA	intergenic	NONHSAG100191.1				1	294
clstr_152659_406_20	0.00010853	7.28278	2.86449	Up	5.94851	3.08402	Detected	Detected	Detected	Detected	Not Detected	Not Detected	Not Detected	Detected	5.75704	5.69756	5.59788	6.74158	3.05817	2.80362	2.88283	3.59148	AAGATCTTGCTAAGGGTATGCACAGATGTGGAAACAGGAACTGATGTGTCCATTACACCA	ENST00000579007.5	chr18	3466297	3478978	+	GENCODE release 31	lncRNA	intergenic	ENSG00000266835.6	GAPLINC	GAPLINC		4	643	100505592
clstr_37816_227_10	4.56613e-06	7.27955	2.86385	Up	6.42083	3.55698	Detected	Detected	Detected	Detected	Detected	Detected	Detected	Detected	6.02357	6.49505	6.58827	6.57645	3.92365	3.33862	3.4597	3.50596	AGCGCTAGAGATTTCGTGCCCTTTAGCCAAGCTGAGGGTATTTGCAAACCCTGAAGATTT	lnc-MSH6-2:12	chr2	47906815	47909734	+	LNCipedia version 5.2	lncRNA	intergenic	lnc-MSH6-2				2	2726
clstr_198404_301_19	0.000946541	7.27195	2.86234	Up	6.07701	3.21467	Detected	Detected	Detected	Detected	Not Detected	Detected	Detected	Detected	5.60649	5.51394	6.49521	6.69241	2.17474	3.76476	3.69979	3.21938	GGTAGACATTGGCTGACAGATTTGGGATCTGATAAGAGGCTGTTGATTTCATTCGTTTGT	lnc-FARS2-3:1	chr6	5796505	5815219	+	LNCipedia version 5.2	lncRNA	intergenic	lnc-FARS2-3				3	412
A_22_P00015140	2.34189e-05	7.26849	2.86166	Up	8.11517	5.25351	Detected	Detected	Detected	Detected	Detected	Detected	Detected	Detected	7.63813	7.95096	8.26249	8.6091	5.56301	5.24956	4.93609	5.26541	GTATCAATAGGTTTTACTTCCCCTTGTTCTGGATTTCAGTGATTGATGACTGAATACAAT	NR_126336	chr18	70335439	70352459	+	Refseq	lncRNA			LOC101927481				815	101927481
clstr_107688_688_18	0.000335931	7.26459	2.86088	Up	6.09777	3.23689	Detected	Detected	Detected	Detected	Detected	Detected	Detected	Not Detected	5.83532	5.56744	5.98691	7.0014	3.2901	3.58803	3.51123	2.55819	GTTTCACCGAGAACATCGTGCCCGAGCTGAGAAGATGAAACACCTTGAGAAGAACTTGAA	NONHSAT209311.1	chr6	73368553	73395133	-	NONCODEv5	lncRNA	intergenic	NONHSAG094276.1				5	1024
clstr_117388_199_12	7.9242e-05	7.26391	2.86075	Up	6.49711	3.63637	Detected	Detected	Detected	Detected	Detected	Detected	Detected	Detected	5.99315	6.40768	6.36083	7.22679	3.62874	3.34284	3.51128	4.06261	ACCGAAGTTGTAGCAGAGCGATAGGGAAAGTTTCTGGAGTCATGTTCTTCAGAAGGTGAG	NONHSAT152303.1	chr1	151276235	151281654	-	NONCODEv5	lncRNA	antisense	NONHSAG002908.2				2	916
clstr_83924_365_9	0.00207359	7.2625	2.86047	Up	4.16493	1.30447	Not Detected	Not Detected	Detected	Detected	Not Detected	Not Detected	Not Detected	Not Detected	3.83687	2.89516	5.13852	4.78919	1.9813	1.11044	1.1022	1.02394	GGTCAGTCAACAACTTAGTCCATCTACTGGTCCTTATAAGTATATCAGGACACAATTACC	lnc-STX6-8:2	chr1	181086709	181088501	-	LNCipedia version 5.2	lncRNA	bidirectional	lnc-STX6-8				2	1389
clstr_62089_1757_12	0.00282136	7.25425	2.85883	Up	6.88014	4.02132	Detected	Detected	Detected	Detected	Detected	Detected	Detected	Detected	5.66227	6.28725	7.28102	8.29003	4.14811	3.69905	4.23971	3.99838	AAAGCACCTTGAGCTCTGTAAAGAAGTGCTGAGTTCACTTCGCAGAAATAAGCCCGCTGT	lnc-HIST1H1T-1:2	chr6	26086291	26088155	-	LNCipedia version 5.2	lncRNA	antisense	lnc-HIST1H1T-1				1	1865
clstr_126692_62_11	3.38234e-06	7.25173	2.85833	Up	8.066	5.20768	Detected	Detected	Detected	Detected	Detected	Detected	Detected	Detected	7.69825	8.06221	8.27107	8.23249	5.37273	5.21437	5.3683	4.87532	TGTTCACAACTTGAAAGACACTTGGATATGCAGACAGACGTTAAACAATTTCGTGTTGCG	lnc-CTNNA1-5:1	chr5	138575951	138576782	+	LNCipedia version 5.2	lncRNA	intergenic	lnc-CTNNA1-5				1	832
clstr_146429_124_26	1.34765e-07	7.25083	2.85815	Up	6.848	3.98985	Detected	Detected	Detected	Detected	Detected	Detected	Detected	Detected	6.80973	7.03387	6.69709	6.8513	4.05809	3.99116	3.78422	4.12594	AATCCATTCCAGGTTGACTCCACCAGCGAGAATCACAGATGAGGAAGCTGAGGTTAAAGT	lnc-ZBTB46-2:1	chr20	63863747	63865202	-	LNCipedia version 5.2	lncRNA	bidirectional	lnc-ZBTB46-2				2	686
clstr_119389_561_13	0.0144266	7.22336	2.85267	Up	4.31845	1.46578	Not Detected	Detected	Detected	Detected	Not Detected	Not Detected	Not Detected	Not Detected	2.14304	3.9812	5.46789	5.68168	1.72564	1.72718	1.46076	0.949559	GCTCCAGTATAAATGCGTCTGGCCAGACTTGCTTTACAACTATGCATAATGGATAGTTGG	lnc-NUCB1-2:2	chr19	48928108	48929003	+	LNCipedia version 5.2	lncRNA	intergenic	lnc-NUCB1-2				1	896
clstr_216133_68_19	0.00430751	7.21975	2.85195	Up	7.27254	4.42059	Detected	Detected	Detected	Detected	Detected	Detected	Detected	Detected	6.03175	6.63478	7.53027	8.89338	4.07354	4.70194	4.6495	4.25739	CCAGGAGTTCTGGGCTATGAGATGCTATGCCCAATACATGTTCACACTAAGTTCAACATC	lnc-HES1-6:1	chr3	194145674	194145967	+	LNCipedia version 5.2	lncRNA	intergenic	lnc-HES1-6				1	294
clstr_192223_54_18	0.000783277	7.21426	2.85085	Up	4.10988	1.25903	Detected	Not Detected	Detected	Detected	Not Detected	Not Detected	Not Detected	Not Detected	4.20923	3.04033	4.12659	5.06336	1.65689	1.51263	0.881317	0.985275	TTATACAGCTGTGCTTAGCTCTTCGATACTTACACAAGGAGAAGAGGATTGTCCATAGAG	lnc-SLC4A7-2:1	chr3	27278688	27284901	-	LNCipedia version 5.2	lncRNA	intronic	lnc-SLC4A7-2				3	451
clstr_24936_2228_10	0.00642292	7.20564	2.84913	Up	3.74057	0.891447	Not Detected	Not Detected	Detected	Detected	Not Detected	Not Detected	Not Detected	Not Detected	2.02876	3.37154	4.2383	5.3237	0.891072	0.889278	0.884545	0.900893	AGACATCGCTAATTATGACGCTGTATACGACATCGCTAATGACACCGTACGAGGCACACT	ENST00000619172.5	chr22	18361820	18386597	-	GENCODE release 31	lncRNA		ENSG00000274044.5	FAM230J	FAM230J		12	3575	729461
clstr_93126_487_26	0.00242941	7.20108	2.84821	Up	3.75808	0.909871	Not Detected	Not Detected	Detected	Detected	Not Detected	Not Detected	Not Detected	Not Detected	3.02622	2.6855	4.2153	5.10531	0.782615	0.795716	0.795272	1.26588	TCAGGAGGTCTAGGATGTAGTATGTGGCAATCTGTACAATTTCAGCAGTCACAGGAAACA	NONHSAT214887.1	chr7	100445768	100446997	.	NONCODEv5	lncRNA	intergenic	NONHSAG098156.1				1	1229
clstr_222188_173_19	0.000114036	7.19207	2.84641	Up	5.73234	2.88593	Detected	Detected	Detected	Detected	Not Detected	Detected	Not Detected	Not Detected	5.61524	5.32692	5.58193	6.40527	2.72276	3.54064	2.58881	2.69153	GCACTACAGACCGCAGAAATAAATGACAGTACACTGATGGAGATTGAAATTCCTTCACTT	NONHSAT217409.1	chr8	100241855	100243850	-	NONCODEv5	lncRNA	intergenic	NONHSAG099644.1				2	259
clstr_190514_187_8	2.43052e-07	7.16477	2.84092	Up	7.74567	4.90475	Detected	Detected	Detected	Detected	Detected	Detected	Detected	Detected	7.65915	7.70648	7.624	7.99304	4.99982	4.77165	4.78746	5.06005	AATATCAATCTCTATCATATACCAGGCCACGGTACATGTTTGCACGCAGGGTCACGTTCT	ENST00000423276.1	chr21	41739373	41741308	+	GENCODE release 31	lncRNA		ENSG00000236883.1	AP001615.1			2	461
clstr_193336_254_18	0.00417346	7.15759	2.83947	Up	3.81341	0.973934	Detected	Detected	Detected	Not Detected	Not Detected	Not Detected	Not Detected	Not Detected	4.02447	4.86591	4.37716	1.98609	0.993637	0.964154	0.998251	0.939696	AAAGCACTTGTGCTTGGCACCTAGTACATGCTGTAGAAGTATTTGCCAGTATTCTCATCG	lnc-C1QL4-5:1	chr12	49291747	49292190	-	LNCipedia version 5.2	lncRNA	intergenic	lnc-C1QL4-5				1	444
clstr_180656_445_26	0.0147054	7.15319	2.83859	Up	3.69239	0.853809	Not Detected	Not Detected	Detected	Detected	Not Detected	Not Detected	Not Detected	Not Detected	1.61457	3.14565	4.58649	5.42286	0.837482	0.821023	0.945846	0.810884	CAGGCAGCAGGAAATGAATCTGTCTTCTGTTCATATCTGGCTGCAAAGCTCACAAACGCT	lnc-MT1X-2:1	chr16	56703187	56709244	+	LNCipedia version 5.2	lncRNA	intergenic	lnc-MT1X-2				2	520
clstr_67526_489_19	0.00135432	7.15313	2.83858	Up	6.47053	3.63195	Detected	Detected	Detected	Detected	Detected	Detected	Detected	Detected	5.35963	6.14339	6.69521	7.68387	3.73946	3.73196	3.80498	3.25141	TGCCTTGCTAGGGATCCAGGTTTGCCTTCCTGTTGAGGTATCCCATTTCATTACAGTTGA	MSTRG.3493.4	chr1	147365273	147517898	-	RefLnc 2017	lncRNA	intergenic	MSTRG.3493				6	1731
clstr_131403_53_26	1.25081e-05	7.12439	2.83277	Up	7.16868	4.33591	Detected	Detected	Detected	Detected	Detected	Detected	Detected	Detected	7.70317	7.06849	6.88103	7.02203	4.03163	4.27069	4.54095	4.50038	ATGTAAGGTTACAGGGAGAGCACCCTGTCTGTGAAGAAGCAGGTTCTCATCTGATACCAA	NONHSAT189466.1	chr20	22997166	23000353	-	NONCODEv5	lncRNA	intergenic	NONHSAG031465.2				4	794
clstr_6920_1516_13	0.00125066	7.10501	2.82884	Up	4.27076	1.44192	Not Detected	Detected	Detected	Detected	Not Detected	Not Detected	Not Detected	Not Detected	3.35017	4.6043	4.18677	4.94179	0.851712	0.846741	2.28533	1.78391	AATGATAGTAGAAGCCAGGCGATCAGGGAGAACACTACTGCAGTAGTCCAAGCAAGTGAT	LINC02356:8	chr12	111369264	111376535	+	LNCipedia version 5.2	lncRNA	intergenic	LINC02356	LINC02356	LINC02356		2	6923	105369984
clstr_150767_402_28	0.000139578	7.1001	2.82784	Up	6.98295	4.15511	Detected	Detected	Detected	Detected	Detected	Detected	Detected	Detected	6.61504	6.26957	7.50017	7.54702	4.06884	4.35799	4.20736	3.98626	AGGAGATGAACAGGCTGCAAATAAGGATTTGAGAGCCATTGGAGGATGGATGATAATGGA	ENST00000564612.2	chrX	101627868	101628523	+	GENCODE release 31	lncRNA	intergenic	ENSG00000261101.2	AC234775.3			1	656
clstr_14887_3378_11	0.000528156	7.09742	2.82729	Up	4.54355	1.71625	Detected	Detected	Detected	Detected	Not Detected	Not Detected	Not Detected	Not Detected	3.5819	4.49533	4.94901	5.14796	1.58085	1.22313	1.70764	2.3534	AGGGTCTAGTGGTTAACAGGGACAACTAAACTGTACTCTTCGGCCATCATATCCAGGATG	T313558	chr6	150611962	150620458	+	MiTranscriptome beta	lncRNA	intergenic	G073509	THCAT612			2	4783
clstr_215890_68_17	0.00338331	7.08957	2.8257	Up	4.73688	1.91118	Detected	Detected	Detected	Detected	Not Detected	Detected	Not Detected	Not Detected	4.11106	4.53054	5.08854	5.21738	2.43539	3.19987	1.01864	0.990835	AAAGATTTCTGGACTCACGAATCTGTAGCAAGATCCAGGACTCAGGAGAGAGGACATGTG	ENST00000511758.1	chr5	7924292	7925398	+	GENCODE release 31	lncRNA	intergenic	ENSG00000251168.1	AC025174.1			3	295
clstr_202507_303_36	5.50979e-05	7.08614	2.825	Up	4.45951	1.63452	Detected	Detected	Detected	Detected	Not Detected	Not Detected	Not Detected	Not Detected	4.14693	4.0079	4.78368	4.89955	1.95003	1.81562	1.59237	1.18004	TTTCCCATGTCTGAGCCAACTCAGCATGAACACAATGAGGATGAAGGCATTTATGATGAC	MSTRG.1038.5	chr1	31475675	31482146	+	RefLnc 2017	lncRNA	intergenic	MSTRG.1038				3	6472
clstr_218112_62_42	0.00901387	7.08513	2.82479	Up	3.79929	0.974494	Detected	Detected	Not Detected	Not Detected	Not Detected	Not Detected	Not Detected	Not Detected	5.41198	4.66152	2.24519	2.87846	0.921812	0.91564	0.91498	1.14555	AAACAAGATTGGCAGAGCAATAGAAGAGAACCAGGACTTGGAAGAAGCAGGAGGCAGAGA	NONHSAT150736.1	chr1	232314120	232314940	+	NONCODEv5	lncRNA	intergenic	NONHSAG004637.2				3	283
clstr_119119_50_18	0.00160257	7.06645	2.82098	Up	4.47085	1.64986	Not Detected	Detected	Detected	Detected	Not Detected	Not Detected	Not Detected	Not Detected	3.3385	4.6924	5.43928	4.41322	1.03187	1.4239	2.35948	1.78421	GGTTTAGGAGATGAGTACAAGAGCTCAGGGCCTCTGATCTGGACATGATCTTCATCAGAT	ENST00000522805.1	chr8	22895434	22897813	-	GENCODE release 31	lncRNA	intronic	ENSG00000253142.1	AC037441.2			2	898
clstr_80112_728_23	0.00781266	7.06285	2.82025	Up	6.03163	3.21137	Detected	Detected	Detected	Detected	Detected	Not Detected	Detected	Detected	4.3199	5.74214	6.58573	7.47873	3.43599	2.48726	3.68544	3.23681	TATGATGTCTCAGTGTATTGGTCTATTGCTGCTCAGTGGGCATATGAATCTGGCAGTCCT	MSTRG.66803.8	chr9	63126007	63161942	+	RefLnc 2017	lncRNA	intergenic	MSTRG.66803				3	35936
clstr_139450_366_12	0.000918273	7.05343	2.81832	Up	5.76535	2.94703	Detected	Detected	Detected	Detected	Detected	Detected	Not Detected	Detected	5.05279	5.66159	5.32975	7.01727	2.90409	3.20544	2.4993	3.17927	AACCCACCAATTCAGGACACAATAGCAACCTGTGTAACTCTTCTCTCGGGCCATTCACTA	MSTRG.62703.1	chr8	16784884	16785618	.	RefLnc 2017	lncRNA	intergenic	MSTRG.62703				1	735
clstr_23072_3355_13	0.00265506	7.04623	2.81685	Up	6.35544	3.53859	Detected	Detected	Detected	Detected	Detected	Detected	Not Detected	Detected	5.86576	5.53099	6.57682	7.44821	3.75101	3.86708	2.41068	4.1256	AAACCTGATACATGGCACTTAATGTGGTACTGCAGATCAAGTCCCAGAAACATCGCCATT	T307868	chr6	89798034	89801779	+	MiTranscriptome beta	lncRNA	intergenic	G072003	CAT838			1	3745
clstr_8264_2187_8	1.5599e-06	7.02015	2.8115	Up	9.31329	6.50179	Detected	Detected	Detected	Detected	Detected	Detected	Detected	Detected	9.36692	9.65811	9.29146	8.93667	6.52283	6.52844	6.54077	6.41513	CACCAGCACTTCACATCCGGCTTACTACCTCCGGGCACTATTCTAAGTATGTTACAAATA	T177854	chr19	47738374	47746523	-	MiTranscriptome beta	lncRNA	intergenic	G041109	CAT2117.1			2	6389
clstr_14103_3392_4	0.000280634	7.01071	2.80956	Up	4.5909	1.78134	Not Detected	Detected	Detected	Detected	Not Detected	Not Detected	Not Detected	Not Detected	3.83248	4.82808	4.7379	4.96516	1.71303	2.56253	1.44299	1.40683	TGTAACTGGATGCCAGCATGCAGGGATGCAGACCGAAATATCCAAGTAACGATAGCAACT	ENST00000665917.1	chr8	23001447	23019261	-	GENCODE release 31	lncRNA		ENSG00000245025.3	AC107959.1			3	4918
clstr_107632_770_21	0.00100924	7.00949	2.80931	Up	4.16707	1.35776	Not Detected	Detected	Detected	Detected	Not Detected	Not Detected	Not Detected	Not Detected	3.14413	3.81054	4.76848	4.94513	1.96953	1.07581	1.31096	1.07474	CCTTGGCATTAGAGGTTCCTACAATATTTGAGTCTGGTTTGTATGTGAAGGTGGGTTGGG	NONHSAT179053.1	chr18	42107885	42108910	.	NONCODEv5	lncRNA	intergenic	NONHSAG075646.1				1	1025
clstr_114259_344_5	0.00186066	6.99384	2.80609	Up	7.89374	5.08766	Detected	Detected	Detected	Detected	Detected	Detected	Detected	Detected	7.02735	7.19527	8.06178	9.29057	4.91119	5.07297	4.93974	5.42673	GGAATGAGTTTCTGTAGTATGGTGGTTATCACGTTAGTCTCACACGTGAAAGGTCCCTGG	lnc-HIST1H2AH-1:1	chr6	27149892	27150839	+	LNCipedia version 5.2	lncRNA	intergenic	lnc-HIST1H2AH-1				1	948
clstr_149852_385_22	0.00133782	6.9797	2.80317	Up	4.15182	1.34866	Detected	Detected	Not Detected	Detected	Not Detected	Not Detected	Not Detected	Not Detected	4.57555	4.08143	3.0809	4.86942	1.41978	2.18765	0.91143	0.875768	TGAGACCAAGAGTGTATGCTCTGAAGGGAACACAGAGAAGGAAACTTCAGCCCGAATGAA	NONHSAT176964.1	chr17	43406589	43407252	.	NONCODEv5	lncRNA	intergenic	NONHSAG074192.1				1	663
clstr_152806_321_12	0.00341294	6.97818	2.80285	Up	6.19565	3.3928	Detected	Detected	Detected	Detected	Not Detected	Detected	Detected	Detected	5.3461	5.32484	6.49058	7.62108	2.76588	3.93585	3.32823	3.54123	CCCAGGGTAATAGCCTTGAACGTCTCTTCCTTGGTGAGCGATGAATATACTAGAGCAGAA	ENST00000417765.1	chr1	244375100	244409592	-	GENCODE release 31	lncRNA	intronic	ENSG00000240963.1	AL645465.1			4	642
clstr_133149_461_17	0.0107659	6.97258	2.80169	Up	3.92166	1.11996	Not Detected	Not Detected	Detected	Detected	Not Detected	Not Detected	Not Detected	Not Detected	3.39612	2.05882	5.05212	5.17956	0.926515	0.915551	0.916788	1.72101	TAATAGAGGAGACTATTTCCGAAGCAGATGGCAAGATCAAGCATGCTGGAGACTTATAAA	NONHSAT188159.1	chr2	230839941	230840722	.	NONCODEv5	lncRNA	intergenic	NONHSAG081125.1				1	781
clstr_116724_255_26	1.11299e-05	6.96831	2.80081	Up	9.31906	6.51825	Detected	Detected	Detected	Detected	Detected	Detected	Detected	Detected	9.36609	9.87368	9.02601	9.01043	6.55532	6.34529	6.58573	6.58665	AGTATCTGATGAAGCTCTCCTTTGGAGTAATATGTTGTCTGTGCCAAGGATGGAATGAAA	NONHSAT181476.1	chr2	27716825	27755214	+	NONCODEv5	lncRNA	intergenic	NONHSAG027339.2				3	923
clstr_8254_5994_8	0.00431939	6.95552	2.79816	Up	6.93607	4.13791	Detected	Detected	Detected	Detected	Detected	Detected	Detected	Detected	5.73137	6.27762	7.15412	8.58117	4.29399	3.88016	4.24105	4.13645	CAAAGTTTGGTTTCCGCCAATGTGCTTCGTGCGAAATGATAACTCCCAGTAGTTGCAGTA	NONHSAT158239.1	chr10	60807009	60813400	.	NONCODEv5	lncRNA	intergenic	NONHSAG062141.1				1	6391
clstr_26927_1985_10	9.15642e-05	6.94565	2.79611	Up	4.10446	1.30835	Detected	Detected	Detected	Detected	Not Detected	Not Detected	Not Detected	Not Detected	4.22709	4.15542	3.99318	4.04213	1.03647	1.02236	2.20258	0.971974	GGGTGAGTTAACCATCTTATGATGGACCAGCGATTAAAGGAGACTCAAACACCACTACAC	lnc-ELL2-3:2	chr5	95813979	95819502	-	LNCipedia version 5.2	lncRNA	intronic	lnc-ELL2-3				2	3407
clstr_66136_2_14	0.0419232	6.92523	2.79186	Up	4.0742	1.28233	Not Detected	Not Detected	Detected	Detected	Not Detected	Not Detected	Not Detected	Not Detected	2.2132	2.63307	4.95367	6.49684	0.887096	0.882836	0.883754	2.47565	TTCTGGGTCACTTACCCATAATGGGTCTAGAAAGCAGGCTAGTTTCCTATCATGGTGCCA	NONHSAT152995.1	chr1	221779098	221782941	-	NONCODEv5	lncRNA	intergenic	NONHSAG058496.1				2	1764
A_23_P126089	2.322e-05	6.92082	2.79094	Up	12.6125	9.82161	Detected	Detected	Detected	Detected	Detected	Detected	Detected	Detected	12.2957	13.1975	12.7213	12.2357	9.78589	9.98236	9.60309	9.91508	AGAATTATTTTGATGTCTTCTGTCTCTGTCTGTCACCTGGCATGAGCTTCTACTATCTGT	NR_003062	chr1	153140118	153141493	-	Refseq	lncRNA			SPRR2C	SPRR2C	SPRR2C		678	6702
clstr_101352_93_6	0.00361794	6.91672	2.79009	Up	5.15237	2.36229	Not Detected	Detected	Detected	Detected	Not Detected	Not Detected	Not Detected	Not Detected	3.81671	4.7673	5.73478	6.2907	1.77023	2.90114	2.67897	2.09881	AAACAATGTCAACACTCGTTTATCTACCATGGACAGATGCGGTGCCATCATGATCCACCC	NONHSAT203352.1	chr5	142912823	142932682	+	NONCODEv5	lncRNA	intergenic	NONHSAG041809.2				2	1106
clstr_123400_693_16	0.000100298	6.91439	2.7896	Up	5.78519	2.99559	Detected	Detected	Detected	Detected	Not Detected	Detected	Not Detected	Detected	5.07986	5.89858	5.99901	6.16331	2.54123	3.4208	2.85761	3.1627	AGGGCTCATCAAAGACGCTGCCCAGATGCATTGAACGTAAGCAAGATCAGCAAAGGTTTA	lnc-TNFAIP2-2:1	chr14	103138743	103140014	+	LNCipedia version 5.2	lncRNA	intergenic	lnc-TNFAIP2-2				2	860
clstr_99699_533_20	0.00036409	6.89504	2.78556	Up	8.42709	5.64153	Detected	Detected	Detected	Detected	Detected	Detected	Detected	Detected	7.9869	7.65324	8.68466	9.38354	5.73026	5.54137	5.59326	5.70121	GAATTAGTCTCTTGGAAGAGCTAGCGATTGGAGGCTCAGGAGTTAGGCTGTTTCCTTGTT	lnc-IL3-4:1	chr5	131797206	131798334	+	LNCipedia version 5.2	lncRNA	intergenic	lnc-IL3-4				1	1129
clstr_52000_977_15	0.00221542	6.8858	2.78362	Up	3.96375	1.18012	Not Detected	Not Detected	Detected	Detected	Not Detected	Not Detected	Not Detected	Not Detected	3.39687	3.27048	3.80573	5.38191	1.82338	0.796581	1.31324	0.787283	TGGTTCCTACAAGGGACGCCTAAACACAGAGTCCTAAACACAGAGTCCTAAACACATGCA	ENST00000671359.1	chr2	84926019	84966685	+	GENCODE release 31	lncRNA		ENSG00000287625.1	AC022210.2			4	2153
clstr_194491_287_16	0.00132172	6.87994	2.7824	Up	4.44502	1.66262	Not Detected	Detected	Detected	Detected	Not Detected	Not Detected	Not Detected	Not Detected	3.85125	3.84695	4.88053	5.20134	1.2374	1.26412	1.45735	2.69162	CAAATGGAGTTATAAATCAACTCTGTACTCTACAGGATTGACTCAACTGCAGACATCTCC	lnc-TYR-2:1	chr11	88424381	88428109	+	LNCipedia version 5.2	lncRNA	intergenic	lnc-TYR-2				2	437
clstr_134136_565_14	3.76883e-05	6.86268	2.77877	Up	3.86312	1.08435	Not Detected	Detected	Detected	Detected	Not Detected	Not Detected	Not Detected	Not Detected	3.2462	4.48338	3.86274	3.86015	1.04564	1.01968	1.03346	1.2386	AGATGAGAATCAGACAAGCATAGAGTCCTTCTGAGCTTAGAGCCTTACGTGACCACAAGG	ENST00000667914.1	chr9	90921990	90922856	+	GENCODE release 31	lncRNA		ENSG00000287212.1	AL162585.1			2	773
clstr_164125_338_23	8.20826e-05	6.85668	2.77751	Up	6.38029	3.60278	Detected	Detected	Detected	Detected	Detected	Detected	Detected	Detected	5.83727	6.04131	6.89945	6.7431	3.79233	3.42916	3.30375	3.88587	ATTTCTCTTGGGAAGATACTGAGGAGTCAGATTGCTGGATCCCGTGAAGAATGTGCACCT	ENST00000439299.1	chr13	109163902	109201483	-	GENCODE release 31	lncRNA	antisense	ENSG00000236242.1	MYO16-AS1	MYO16-AS1		4	580	100885782
clstr_103097_928_23	0.000485133	6.85638	2.77745	Up	6.93389	4.15644	Detected	Detected	Detected	Detected	Detected	Detected	Detected	Detected	5.86818	6.9533	7.1008	7.81327	4.1566	4.18505	4.29694	3.98717	ATCTTTAAGGCTGTGTGTCCTGGTTGGTGCAGCTACAAGATGGCAGAAATGCCTAAGTGA	lnc-LAMB3-1:6	chr1	209661354	209676051	-	LNCipedia version 5.2	lncRNA	antisense	lnc-LAMB3-1				3	1082
clstr_143454_584_6	9.11527e-05	6.83944	2.77388	Up	8.41807	5.64419	Detected	Detected	Detected	Detected	Detected	Detected	Detected	Detected	7.78643	8.34485	8.45821	9.08278	5.9916	5.35579	5.49256	5.73681	AGAGAGGTCTCACAAGTAGGCACGTCGTCCATAAATGAGACTCGCATGTTGAATATTTAC	lnc-ZNF846-2:3	chr19	9787405	9793176	-	LNCipedia version 5.2	lncRNA	intronic	lnc-ZNF846-2				2	707
clstr_40942_735_13	0.000560254	6.83143	2.77219	Up	5.82311	3.05093	Detected	Detected	Detected	Detected	Detected	Not Detected	Detected	Detected	4.98457	6.19489	6.01299	6.10001	3.38665	2.13343	3.41194	3.27168	TCCAATTGCTGACTACTAAGCGCTAACCTGATTAATCACCACAGCACATATTTATTGAGG	ENST00000649486.1	chr1	22028317	22052927	-	GENCODE release 31	lncRNA		ENSG00000285752.1	AL031281.2			3	2574
clstr_97985_989_16	0.00931736	6.82937	2.77175	Up	3.73188	0.960133	Not Detected	Not Detected	Detected	Detected	Not Detected	Not Detected	Not Detected	Not Detected	2.02452	3.18675	4.2481	5.46817	0.981441	0.962777	0.973719	0.922597	TTTGGCAGTAGCATGGATTTCAGATTGGAATTGAACACTGGCGTTGACACTAGTTATTTG	NONHSAT187909.1	chr2	191831105	191832260	.	NONCODEv5	lncRNA	intergenic	NONHSAG080875.1				1	1155
clstr_206389_271_24	0.00113039	6.8158	2.76888	Up	4.981	2.21212	Detected	Detected	Detected	Detected	Detected	Not Detected	Not Detected	Not Detected	4.59298	5.00855	4.85342	5.46907	2.8639	2.80089	0.971861	2.21182	AAACAGTGGACGGTGTCCGTGGTCTTTGAATCCTTTCTACAGGTCCTTCTCAAATATCAG	lnc-MTUS2-2:1	chr13	29595883	29596782	+	LNCipedia version 5.2	lncRNA	intergenic	lnc-MTUS2-2				2	357
clstr_102988_368_14	0.000290769	6.81399	2.7685	Up	6.85041	4.08191	Detected	Detected	Detected	Detected	Detected	Detected	Detected	Detected	5.98578	6.60532	7.18417	7.62636	3.98683	4.15086	4.31886	3.87107	TGATGCTAAGACACCTCAGAAACACCAATGTTAAGCAGATTTCCATCGTTGGAGGTTAAA	ENST00000669393.1	chr1	206634199	206635683	-	GENCODE release 31	lncRNA		ENSG00000237605.2	AL591846.2			3	904
clstr_219903_54_14	0.000698062	6.8131	2.76831	Up	4.12591	1.3576	Not Detected	Not Detected	Detected	Detected	Not Detected	Not Detected	Not Detected	Not Detected	3.99415	3.45894	4.03682	5.01374	0.970882	2.18397	1.32864	0.946913	CCAATCAGCCTCAGACCATCAGGGACAAACCTGTAGTTGAAAGAAGTACGGTTTACTGAC	MSTRG.48286.1	chr4	82404251	82404523	.	RefLnc 2017	lncRNA	intergenic	MSTRG.48286				1	273
clstr_178898_438_15	0.00448475	6.80337	2.76625	Up	3.51611	0.749861	Not Detected	Not Detected	Detected	Detected	Not Detected	Not Detected	Not Detected	Not Detected	3.14787	1.91748	4.29857	4.70052	0.745146	0.749938	0.752885	0.751473	CTATATACCAAACTCCCTTGACACGCAATTTACTCACATGACAAACTTGCACGTATACCC	MSTRG.5184.1	chr1	206996673	206997202	.	RefLnc 2017	lncRNA	intergenic	MSTRG.5184				1	530
clstr_92344_51_6	3.83962e-06	6.79474	2.76442	Up	5.50493	2.74052	Detected	Detected	Detected	Detected	Not Detected	Not Detected	Not Detected	Not Detected	5.53618	5.6389	5.58359	5.26106	2.37668	2.81794	3.10278	2.66466	AAACGGCTTTAGCGGCTTTGGGAATTGCGGGCGAAAGTTAAACGGAGAGATCTTAGAGAT	lnc-AFG1L-2:3	chr6	108261341	108269028	+	LNCipedia version 5.2	lncRNA	intergenic	lnc-AFG1L-2				2	1242
clstr_56029_10_14	8.4585e-05	6.78365	2.76206	Up	4.14449	1.38242	Not Detected	Detected	Detected	Detected	Not Detected	Not Detected	Not Detected	Not Detected	3.55982	4.03426	4.40704	4.57682	0.866442	1.36698	1.5288	1.76748	GGTTAGAAGACACACTAGACTGCTGTGCCGAGTGGAAAGAACACCAGGTTGAGACTTAAA	NONHSAT154298.1	chr1	180225472	180227503	.	NONCODEv5	lncRNA	intergenic	NONHSAG059630.1				1	2031
clstr_32066_582_15	2.12434e-05	6.77507	2.76023	Up	6.61164	3.8514	Detected	Detected	Detected	Detected	Detected	Detected	Detected	Detected	6.86465	6.99041	6.18799	6.40351	4.20336	3.61525	3.67468	3.91233	TGTGGAGACTAATTGAGATCATCTGTGTGACTCCCGAAGCCCGCTGTAAATGTAGCTGTT	LINC01169:3	chr15	66660222	66681776	+	LNCipedia version 5.2	lncRNA	intergenic	LINC01169	LINC01169	LINC01169		5	3051	102723165
clstr_177218_81_18	0.000334556	6.76651	2.75841	Up	3.92958	1.17117	Not Detected	Detected	Not Detected	Not Detected	Not Detected	Not Detected	Not Detected	Not Detected	3.45577	4.99535	3.7641	3.50312	0.988863	1.3466	0.980635	1.36859	ATTAGCGAGCCCTGGGAGGGTAGCAGAAGATGTAGGGTATAAGGCTATGATTTGAATGTG	lnc-RPS27L-7:1	chr15	63375460	63379073	-	LNCipedia version 5.2	lncRNA	intronic	lnc-RPS27L-7				2	538
clstr_178929_369_24	2.44646e-05	6.76002	2.75703	Up	3.88137	1.12434	Not Detected	Detected	Detected	Detected	Not Detected	Not Detected	Not Detected	Not Detected	3.40336	4.28221	4.11372	3.72617	0.795985	1.37633	1.03193	1.2931	CAGTGGGTAAGCGGAGGTGGGATTCAAATTCAGTTCAAGGACTGTGCTCTCAATCTCTAT	ENST00000519368.1	chr8	17882043	17882661	+	GENCODE release 31	lncRNA		ENSG00000253215.1	AC087273.1			2	529
clstr_174992_125_18	0.0118366	6.75376	2.75569	Up	4.47432	1.71863	Not Detected	Detected	Detected	Detected	Not Detected	Not Detected	Not Detected	Not Detected	2.73159	4.31683	4.82406	6.0248	1.71447	2.65133	0.883212	1.6255	ATATCACATACTTGGAGAATTGATCTAACAGGCCGACCTCCACTGAGGTCTCAGAGTGAC	MSTRG.42370.1	chr22	49979595	49980141	.	RefLnc 2017	lncRNA	intergenic	MSTRG.42370				1	547
clstr_98235_528_18	2.28343e-05	6.74871	2.75461	Up	3.83798	1.08337	Detected	Not Detected	Detected	Detected	Not Detected	Not Detected	Not Detected	Not Detected	4.14278	3.45507	3.95843	3.79565	0.914953	1.63205	0.914939	0.871525	AGCTCAGTGATATGGCATAATGGTTAACAACAGGGAGGCATGATATTCATGCAAATGTGG	NONHSAT206344.1	chr5	134413749	134414900	.	NONCODEv5	lncRNA	intergenic	NONHSAG092663.1				1	1151
clstr_210097_166_14	0.0012441	6.74522	2.75387	Up	6.19349	3.43962	Detected	Detected	Detected	Detected	Detected	Detected	Detected	Detected	5.21686	5.69516	6.59317	7.26877	3.76153	3.05864	3.56544	3.37289	AGGATGCTGTTGCCAGTTTACCACCGAATAACACGTATGCTTCTTATATGACCTGCCTGG	ENST00000532022.1	chr11	47123104	47130801	-	GENCODE release 31	lncRNA	antisense	ENSG00000255520.1	AC090589.2			2	332
clstr_8525_1540_12	0.000191676	6.74398	2.7536	Up	4.52034	1.76674	Detected	Detected	Detected	Detected	Not Detected	Not Detected	Not Detected	Not Detected	4.65535	4.41016	4.92415	4.09171	1.6776	2.20291	0.978448	2.208	CACAGACTCAGTAAGTAATCATGCCAGCACCTAGGTCACATGCGATGGTCACAAGCTATA	lnc-USP7-4:2	chr16	9062118	9068412	-	LNCipedia version 5.2	lncRNA	intergenic	lnc-USP7-4				1	6295
clstr_100377_639_6	0.00614021	6.73478	2.75163	Up	3.97851	1.22688	Not Detected	Not Detected	Detected	Detected	Not Detected	Not Detected	Not Detected	Not Detected	2.56985	3.58666	4.24865	5.50889	0.97446	0.957148	1.9872	0.988714	AGGGAAGACTCACGAGAATCGTTTCACGAACTTATAAGCAAGAGTTCAGAGAAGTCCCAA	MSTRG.35142.1	chr2	106585307	106778166	+	RefLnc 2017	lncRNA	intergenic	MSTRG.35142				4	192860
clstr_94556_807_9	0.000930957	6.73035	2.75068	Up	4.63525	1.88457	Detected	Detected	Detected	Detected	Not Detected	Not Detected	Not Detected	Not Detected	4.15163	4.46521	4.92925	4.9949	0.937663	2.52651	2.6091	1.465	GATCTCAACTCAGAAAGACGGAGAAACGAGTCATTTAACATGCACTTATCCGTGGCTCCC	NONHSAT221903.1	chr9	70373731	70374938	.	NONCODEv5	lncRNA	intergenic	NONHSAG102804.1				1	1207
clstr_8013_3159_10	0.000123386	6.71599	2.7476	Up	3.58566	0.838059	Not Detected	Not Detected	Detected	Detected	Not Detected	Not Detected	Not Detected	Not Detected	2.82927	3.39105	4.25044	3.87188	0.765441	0.770679	1.03029	0.785829	AAGAGCCATAAATGTAACTGGCCACTAATGTGGAAGGATTGTGATCTCCGGCAAACAGCC	lnc-ATF3-1:6	chr1	212558318	212564785	+	LNCipedia version 5.2	lncRNA	intergenic	lnc-ATF3-1				1	6468
clstr_222386_109_26	0.0050811	6.71592	2.74759	Up	4.45115	1.70356	Not Detected	Not Detected	Detected	Detected	Not Detected	Not Detected	Not Detected	Not Detected	3.44988	3.31012	5.33606	5.70852	1.93823	1.78488	1.78488	1.30625	TGGGTTGTTTATACTCCTTTGGTGGTGAAGCTCTATTCATTTGGAATTTGCTCTGGACAA	MSTRG.30151.1	chr18	70362580	70362837	.	RefLnc 2017	lncRNA	intergenic	MSTRG.30151				1	258
clstr_189638_351_16	0.00802484	6.71041	2.7464	Up	4.11287	1.36646	Detected	Detected	Not Detected	Not Detected	Not Detected	Not Detected	Not Detected	Not Detected	5.17548	5.06596	3.62777	2.58225	0.967287	2.36226	0.968634	1.16768	AAAGGGAGAATATGGGAGGGAACAACATGGGAATATAAGTCAGACTAGCAACGGCACCCT	ENST00000421326.1	chr2	139469775	139477747	+	GENCODE release 31	lncRNA	intergenic	ENSG00000229131.1	AC016710.1			2	466
clstr_12115_5201_10	0.0184139	6.70759	2.74579	Up	4.34308	1.59728	Not Detected	Not Detected	Detected	Detected	Not Detected	Not Detected	Not Detected	Not Detected	2.55404	3.8946	4.80393	6.11974	0.987479	0.932651	1.79012	2.67888	AATTCCCAATCACTACATTGCCTTTGGACCTCCGTGTGACACTGAAGAATATATGGTCGA	NONHSAT218248.1	chr8	56237368	56242683	.	NONCODEv5	lncRNA	intergenic	NONHSAG100289.1				1	5315
clstr_161202_227_17	0.000414676	6.70741	2.74576	Up	4.74976	2.00401	Detected	Detected	Detected	Detected	Not Detected	Not Detected	Not Detected	Not Detected	4.2784	4.67254	4.73951	5.3086	1.98559	2.3948	1.08668	2.54897	AAATAAAGAGAGCACCTTAAAGGCAGCCAGAATAGGACTCACTCCATACAGTGAAACAAA	MSTRG.51595.1	chr5	53175501	53176091	.	RefLnc 2017	lncRNA	intergenic	MSTRG.51595				1	591
clstr_73719_755_10	0.00262021	6.70653	2.74557	Up	4.65838	1.91281	Detected	Detected	Detected	Detected	Not Detected	Not Detected	Not Detected	Not Detected	4.3166	3.81758	5.01749	5.48185	2.91841	1.02691	2.22849	1.47745	AAATGACGTGGATGTTGTACCTCGTTCAAAGTGTTAAGCGTTTCAAGATGGCAACAGCAG	lnc-KCNE1B-8:1	chr21	9975017	10119414	-	LNCipedia version 5.2	lncRNA	intergenic	lnc-KCNE1B-8				11	1590
clstr_48477_2052_14	0.000434419	6.70618	2.74549	Up	3.98932	1.24383	Not Detected	Not Detected	Detected	Detected	Not Detected	Not Detected	Not Detected	Not Detected	3.3816	3.7908	4.10369	4.6812	0.98387	0.980613	2.09243	0.918402	AAGAAGCATCTGAACGTGGTGAGGAGTTTGGCTATGGACAGTCAGAAAGGAGTTCATCCT	MSTRG.68103.1	chr9	114662995	114700233	+	RefLnc 2017	lncRNA	intergenic	MSTRG.68103				6	37239
clstr_177130_252_15	0.00206753	6.67253	2.73823	Up	3.9913	1.25306	Not Detected	Not Detected	Detected	Detected	Not Detected	Not Detected	Not Detected	Not Detected	3.47956	3.01239	4.68778	4.78545	1.50466	0.785025	1.96131	0.761252	AGACAGTTTGAGCGCAATGATGACCATAAATGTGTCAGAATCAAGGAAAGTTACGCTTGG	ENST00000588397.1	chr18	13644815	13645685	-	GENCODE release 31	lncRNA	antisense	ENSG00000266954.1	AP001010.1			2	538
clstr_88558_813_13	0.000693295	6.65655	2.73477	Up	7.14722	4.41244	Detected	Detected	Detected	Detected	Detected	Detected	Detected	Detected	6.72719	6.33945	7.28948	8.23274	4.53699	4.55051	4.05348	4.50878	TATATCTTGTACCCACGTTCAGCAGTTCCTGAGCTCTTGTGCTATGCCCAAGAAGGATAA	lnc-IGFBP7-12:1	chr4	58545601	58670323	-	LNCipedia version 5.2	lncRNA	intergenic	lnc-IGFBP7-12				5	1307
clstr_158558_105_10	1.47026e-05	6.65653	2.73477	Up	6.53572	3.80095	Detected	Detected	Detected	Detected	Detected	Detected	Detected	Detected	6.70702	6.53403	6.57843	6.32341	4.04375	3.2028	3.95169	4.00557	TCTGATGCTTGTCGGCTGGATATTGGAATTAGAACAACAGATCGTGAGAACTGTCAAGAC	lnc-RAB27A-3:3	chr15	55192720	55196629	-	LNCipedia version 5.2	lncRNA	intronic	lnc-RAB27A-3				5	605
clstr_6474_645_12	0.000287689	6.64654	2.7326	Up	3.94296	1.21036	Not Detected	Detected	Detected	Detected	Not Detected	Not Detected	Not Detected	Not Detected	3.38553	3.88502	3.95156	4.54973	0.807971	1.30769	1.94896	0.776809	ACTGATTACTTATTGGCAATCACGGGACTCTTGTCTGCACTTGTTCACGGAGAGTATTTA	lnc-CALCB-1:1	chr11	14892207	14899344	+	LNCipedia version 5.2	lncRNA	antisense	lnc-CALCB-1				1	7138
clstr_179223_374_22	0.000104753	6.6436	2.73197	Up	3.83337	1.10141	Detected	Not Detected	Detected	Detected	Not Detected	Not Detected	Not Detected	Not Detected	3.78476	3.29027	3.72832	4.53014	0.944498	0.936843	0.940768	1.58352	ATTCATGGATTCACAACGGGCAACAAACTAGATGACTATTAGGAAGAGAAGAGCAAACCT	lnc-CHST4-1:5	chr16	71513828	71517847	+	LNCipedia version 5.2	lncRNA	antisense	lnc-CHST4-1				4	528
clstr_198478_211_5	1.96664e-05	6.64338	2.73192	Up	3.90273	1.17082	Not Detected	Detected	Not Detected	Detected	Not Detected	Not Detected	Not Detected	Not Detected	3.54887	3.9341	3.77995	4.348	1.0507	1.02842	1.62331	0.980829	ATCAGACGTGCCTAGGAAAGCGATGATGCCCATCGATTGGTGTGAACTTTCTAGAAACGT	NONHSAT198429.1	chr4	27100766	27103130	+	NONCODEv5	lncRNA	intergenic	NONHSAG087475.1				2	412
clstr_139875_505_20	0.000801892	6.63988	2.73116	Up	4.97764	2.24649	Detected	Detected	Detected	Detected	Detected	Not Detected	Not Detected	Not Detected	4.84428	5.75976	4.60688	4.69966	3.17152	1.53562	1.92737	2.35144	TTTCACAGTACCTGAAAGTTCTGTGGCCTTTCCTAGACACCAGTTCATGTGATCACCAGA	MSTRG.19829.1	chr14	68679369	68683346	-	RefLnc 2017	lncRNA	intergenic	MSTRG.19829				2	732
clstr_144177_258_10	0.000125043	6.63657	2.73044	Up	4.26788	1.53744	Detected	Detected	Detected	Detected	Not Detected	Not Detected	Not Detected	Not Detected	4.67871	4.31979	4.07035	4.00267	1.60757	2.27471	1.23102	1.03648	AACAAGAGAAGGGACACGTGTCGAAAGCAGAGAGCAGCATCGACCTGTGTTCATAGTTAA	NONHSAT191907.1	chr21	45049390	45050092	-	NONCODEv5	lncRNA	intergenic	NONHSAG083523.2				1	702
clstr_80859_1227_18	6.13559e-05	6.63389	2.72985	Up	6.6562	3.92635	Detected	Detected	Detected	Detected	Detected	Detected	Detected	Detected	6.3002	6.30995	6.58535	7.4293	4.13657	3.89861	3.86324	3.80697	TGGAATTGTGTGCAAACAGTTTGACTTCTGTAGAGATGTGGGTCCTCGGCAAACTGTATA	lnc-RPS16-3:1	chr19	39411726	39413172	-	LNCipedia version 5.2	lncRNA	antisense	lnc-RPS16-3				1	1447
clstr_227842_95_16	0.000509907	6.63181	2.7294	Up	3.57292	0.843519	Not Detected	Not Detected	Detected	Detected	Not Detected	Not Detected	Not Detected	Not Detected	3.29889	2.61567	4.4565	3.92063	0.758343	0.751926	1.05397	0.809837	GAATAAGTGGGTGACCATTGTATGCAGGCAAACTTGTGAGAACCTGCTGAGATATTAATG	NONHSAT194231.1	chr3	100790108	100803313	+	NONCODEv5	lncRNA	intergenic	NONHSAG084829.1				2	227
clstr_190111_295_16	0.0083537	6.62899	2.72879	Up	4.72823	1.99944	Detected	Detected	Detected	Detected	Not Detected	Not Detected	Not Detected	Detected	5.69056	5.35444	4.09087	3.77706	1.09271	2.82788	1.07585	3.00133	TGCAGGTAAGTCAAGATCAATGACAGGAGAAGGGAGAGAATAAGGCGGGATGCTACTGTT	NONHSAT190130.1	chr20	16228427	16228891	.	NONCODEv5	lncRNA	intergenic	NONHSAG082275.1				1	464
clstr_174370_300_20	0.000439454	6.62803	2.72858	Up	4.02954	1.30096	Detected	Detected	Detected	Detected	Not Detected	Not Detected	Not Detected	Not Detected	4.08779	4.45139	3.78971	3.78927	0.810687	0.927214	2.36481	1.10112	AGAAATCGCCAAAGCAGAGTGACGGTGACTTGATGAGGCTGAAGAAAGCTCAGTCTCAAT	lnc-RNF152-3:11	chr18	61875005	61893734	-	LNCipedia version 5.2	lncRNA	intronic	lnc-RNF152-3				3	549
clstr_149066_452_14	0.00121785	6.62667	2.72828	Up	9.63355	6.90527	Detected	Detected	Detected	Detected	Detected	Detected	Detected	Detected	8.57589	9.29774	9.87544	10.7851	6.79368	7.15702	6.91097	6.75939	TGCAGTATGGAGGTTGGGTTACGGTTGCTGCATGTAGAAGATATTCCAGACAGAAGAGTC	lnc-LRRC23-1:5	chr12	6875220	6882324	+	LNCipedia version 5.2	lncRNA	intronic	lnc-LRRC23-1				2	668
clstr_180177_129_15	3.59891e-05	6.6164	2.72605	Up	4.0025	1.27645	Detected	Detected	Detected	Not Detected	Not Detected	Not Detected	Not Detected	Not Detected	4.26451	3.76023	4.4847	3.50055	1.2014	1.13902	1.60208	1.16331	AGTAACAGAATGGTATGGATCCTCCTTAGGGTCTATGTCACAGAGGAACAAAGGGAGGCA	lnc-RASGRP3-7:1	chr2	33575222	33575744	+	LNCipedia version 5.2	lncRNA	intergenic	lnc-RASGRP3-7				1	523
clstr_122766_652_7	0.00291242	6.61551	2.72585	Up	3.48534	0.759488	Not Detected	Not Detected	Not Detected	Detected	Not Detected	Not Detected	Not Detected	Not Detected	2.33258	3.25903	3.31114	5.03862	0.766446	0.759577	0.756326	0.755603	TCCATCGTAACAGAAAGGAAGCATTCGCTGTTCTTGACCGTATCTGTAAGAAGTCAAGAA	NONHSAT163752.1	chr12	76009400	76012894	-	NONCODEv5	lncRNA	intergenic	NONHSAG065567.1				4	866
clstr_182759_388_17	0.00214084	6.61219	2.72513	Up	5.51579	2.79066	Detected	Detected	Detected	Detected	Detected	Detected	Not Detected	Not Detected	5.54859	4.55471	6.54645	5.41341	3.02555	3.53307	1.91813	2.68589	CCTCAGCCAGCTAATCTGTACCTGGATTCCTAACCTGGAGAAACTGAAATAGCAACGCAT	lnc-PAPOLG-4:1	chr2	60420012	60424657	+	LNCipedia version 5.2	lncRNA	intergenic	lnc-PAPOLG-4				2	507
clstr_185445_141_14	0.000997652	6.60214	2.72293	Up	3.86119	1.13826	Not Detected	Detected	Detected	Detected	Not Detected	Not Detected	Not Detected	Not Detected	2.84656	3.76967	3.99361	4.83492	0.787745	1.49964	0.781795	1.48385	ACTATTGGAGAATGTACTCCACCAAAGTGAAGGTGTACACATGGCAAGACGACAACCTGG	lnc-CRTC3-1:1	chr15	90518568	90525108	+	LNCipedia version 5.2	lncRNA	intergenic	lnc-CRTC3-1				2	491
clstr_157358_258_16	4.2579e-05	6.59673	2.72175	Up	6.10763	3.38588	Detected	Detected	Detected	Detected	Detected	Detected	Not Detected	Detected	6.66007	5.98245	5.67078	6.1172	3.65885	3.40504	2.94922	3.53039	ATACCTACCAGTTTGTGGTTCTGACTACATCACCTATGGGAATGAATGTCACTTGTGTAC	MSTRG.53650.1	chr5	148310057	148315924	+	RefLnc 2017	lncRNA	intergenic	MSTRG.53650				4	5868
clstr_211427_59_15	6.23281e-07	6.59421	2.7212	Up	8.12448	5.40328	Detected	Detected	Detected	Detected	Detected	Detected	Detected	Detected	7.77218	8.19544	8.25178	8.27852	5.35203	5.52331	5.37142	5.36636	AGGTTCAAATTTCGTGCAGCTTCTGGAAATTCTCCATCTTGATCATCGTACCGTGGAGCT	ENST00000432229.1	chr13	98435405	98435840	-	GENCODE release 31	lncRNA	antisense	ENSG00000231194.1	FARP1-AS1	FARP1-AS1		2	323
clstr_113456_671_14	0.00155408	6.59138	2.72058	Up	7.64949	4.92891	Detected	Detected	Detected	Detected	Detected	Detected	Detected	Detected	6.46862	7.58069	7.67228	8.87637	4.88492	5.08938	4.98509	4.75624	TTGCCAGGAAGATAGTGCTGCTCTAATGGCAGCAGGTTGCGTGATGACAAACATGATGAT	MSTRG.56160.16	chr6	52939635	52948177	-	RefLnc 2017	lncRNA	intergenic	MSTRG.56160				4	957
clstr_79699_308_16	1.53945e-05	6.59129	2.72056	Up	3.75562	1.03506	Detected	Detected	Not Detected	Not Detected	Not Detected	Not Detected	Not Detected	Not Detected	4.16043	4.09435	3.41367	3.35402	1.06418	1.01894	1.06448	0.992639	TTTCCTGTCGACATCGCTGCATGGATACTTCTTAGAAGAACATAACAGCATTAGCACTCA	ENST00000548722.2	chr12	90107739	90112779	+	GENCODE release 31	lncRNA	intergenic	ENSG00000257194.2	AC126178.1			2	926
clstr_86822_193_14	0.00232379	6.57299	2.71655	Up	3.78529	1.06874	Detected	Detected	Not Detected	Detected	Not Detected	Not Detected	Not Detected	Not Detected	3.98416	3.68775	2.49161	4.97766	1.51628	1.11121	0.82274	0.824739	CCAAACCAGGGACCAACACCGCCAATCAGGGAAGATTTACACGCATTTAATTATCCTGCA	ENST00000504957.1	chr4	152207421	152225870	-	GENCODE release 31	lncRNA	intergenic	ENSG00000251377.2	AC079340.2			3	495
clstr_64777_1159_24	2.69536e-06	6.56961	2.71581	Up	10.1702	7.45442	Detected	Detected	Detected	Detected	Detected	Detected	Detected	Detected	10.1222	9.89326	10.1433	10.5222	7.2171	7.45445	7.67286	7.47329	TTAACAGTGCTAATGTTATTGGTGTCTTCACTGGATGTATTTGACTGCTGTGGACTTGAG	NONHSAT207308.1	chr6	43778492	43785638	+	NONCODEv5	lncRNA	intergenic	NONHSAG112934.1				4	1797
clstr_66150_1658_12	0.00178865	6.55373	2.71232	Up	4.12961	1.41729	Detected	Detected	Not Detected	Detected	Not Detected	Detected	Not Detected	Not Detected	4.27425	4.39591	3.52655	4.32171	0.923905	2.79832	0.776433	1.1705	AGTGGAAATAGGATAAGGCAGGGAGAGTCACAAGTTGTTTGATCGGTTGGTTGGTTCGGA	ENST00000600074.1	chr19	51152923	51181966	-	GENCODE release 31	lncRNA	antisense	ENSG00000269072.1	AC063977.6			5	1763	101928517
clstr_213389_157_30	0.000424089	6.55265	2.71208	Up	4.34236	1.63028	Detected	Detected	Not Detected	Detected	Not Detected	Not Detected	Not Detected	Not Detected	5.06561	4.6112	3.58542	4.10721	1.67046	2.05126	1.01665	1.78276	AAGAAAGTGATAGAAGCAGAATTTAAGACCTGGAGAGGAGGATAAAGCAGGAACAGCGGT	lnc-SLC12A7-3:1	chr5	1159411	1161303	-	LNCipedia version 5.2	lncRNA	intergenic	lnc-SLC12A7-3				2	310
clstr_161408_340_16	0.0223491	6.54497	2.71039	Up	3.61031	0.899926	Not Detected	Not Detected	Detected	Detected	Not Detected	Not Detected	Not Detected	Not Detected	1.3747	3.04752	4.68524	5.33379	0.899392	0.884621	0.923021	0.89267	TTTCATGTACTCCACAGTGGGAATGTCAGACTTAGAGCTCTCATTGGAGGCAACAGGAAG	MSTRG.43357.1	chr3	43775441	43776030	.	RefLnc 2017	lncRNA	intergenic	MSTRG.43357				1	590
clstr_118193_170_17	0.0464444	6.53685	2.7086	Up	4.40997	1.70138	Not Detected	Not Detected	Detected	Detected	Not Detected	Not Detected	Detected	Not Detected	3.13851	2.71671	5.99521	5.78946	1.12957	0.994401	3.66872	1.01282	TTCTTTAAGTGGCTACCAACTCCCACTGATTTGCAGCTAGAGTTTATGCTCTAAATAAGG	NONHSAT206336.1	chr5	131798671	131799579	+	NONCODEv5	lncRNA	intergenic	NONHSAG092655.2				1	908
clstr_54019_1389_13	0.000303371	6.53678	2.70858	Up	4.77884	2.07026	Detected	Detected	Detected	Detected	Not Detected	Not Detected	Not Detected	Not Detected	4.58073	4.7263	4.87869	4.92964	2.79573	2.33508	1.1123	2.03794	TGGTCAAATACTCTTCGATCATCAGGTGTGAAGCTGAACAGATTCAGACGGAGCTGAGAG	lnc-TIAL1-1:5	chr10	119670328	119725792	-	LNCipedia version 5.2	lncRNA	antisense	lnc-TIAL1-1				4	2089
clstr_169005_221_18	1.52527e-07	6.53176	2.70747	Up	11.8049	9.0974	Detected	Detected	Detected	Detected	Detected	Detected	Detected	Detected	11.8703	11.6515	11.9756	11.7221	9.23279	9.02488	9.18191	8.95002	GGAAGCTGCTTTGATAATTAACGAAACAATAAACACCACCTTAACACAGCCAACAGCTCT	lnc-SLC38A1-5:1	chr12	46363115	46364742	-	LNCipedia version 5.2	lncRNA	intronic	lnc-SLC38A1-5				4	566
clstr_16617_1969_8	0.00320982	6.53151	2.70742	Up	3.69215	0.984739	Not Detected	Not Detected	Detected	Detected	Not Detected	Not Detected	Not Detected	Not Detected	2.5239	2.92111	4.46082	4.86278	1.02366	0.980451	0.995427	0.939416	TGGGAGAACTGGGCATGACGTGTGATTAGGTTATTATTAATTCGCTAGTAACTACTACCC	lnc-DUSP1-11:1	chr5	172829220	172834164	-	LNCipedia version 5.2	lncRNA	bidirectional	lnc-DUSP1-11				3	4505
clstr_230160_43_22	0.0371572	6.51758	2.70434	Up	4.51193	1.80759	Detected	Detected	Not Detected	Detected	Not Detected	Not Detected	Not Detected	Not Detected	4.42307	4.15055	2.32034	7.15375	1.40125	2.19901	2.03388	1.59623	GAAGTTTCTCTGGACATGTGGAGCACCAGAAACCATGAGAAGGAGATGTAGTGTTCTCTC	lnc-HOXB1-2:1	chr17	48382372	48382586	-	LNCipedia version 5.2	lncRNA	intronic	lnc-HOXB1-2				1	215
clstr_163239_466_22	0.00607898	6.51689	2.70418	Up	4.1281	1.42391	Detected	Detected	Not Detected	Not Detected	Not Detected	Not Detected	Not Detected	Not Detected	5.20163	4.85796	3.3436	3.10921	0.829487	2.52336	1.38534	0.957472	AGAGAATCTGTCAACTACGGAGATGAAAGCAGGGATGATGCATGGAAGGGAGGGAAGTTT	NONHSAT214485.1	chr7	29747282	29747865	.	NONCODEv5	lncRNA	intergenic	NONHSAG097754.1				1	583
clstr_197409_131_32	0.000661235	6.50246	2.70099	Up	3.8124	1.11141	Detected	Detected	Not Detected	Not Detected	Not Detected	Not Detected	Not Detected	Not Detected	4.46705	4.33755	3.54097	2.90401	1.30671	0.771957	0.7703	1.59668	ATTCTGCAAAGAAGCTTGGAGAGAAAGGCCTTGCAAAGAAGAGGAACAGCATCCGCTATG	lnc-PFKP-33:1	chr10	3858396	3864798	+	LNCipedia version 5.2	lncRNA	intergenic	lnc-PFKP-33				2	419
clstr_5063_6662_14	0.00028257	6.49939	2.7003	Up	4.03277	1.33246	Detected	Detected	Detected	Detected	Not Detected	Not Detected	Not Detected	Not Detected	3.67823	3.76327	4.18324	4.50634	2.00961	0.812557	1.67419	0.833487	GGGAGAAACGTGGTGTCACTTGGTCCCATTATTGATGGTGTTCACTTTGATCAGCGGATT	lnc-OSBPL9-6:1	chr1	51530172	51538169	+	LNCipedia version 5.2	lncRNA	intergenic	lnc-OSBPL9-6				1	7998
clstr_71825_50_13	0.00047287	6.49436	2.69919	Up	4.03789	1.3387	Detected	Detected	Detected	Detected	Not Detected	Not Detected	Not Detected	Not Detected	3.80848	3.90393	4.50712	3.93203	0.975577	0.800271	1.18604	2.39293	TCTGTTCCATATAGCTGCTTAGGGACCCTGGATGTTGGATGTACCAAATTTCAACACGGA	MSTRG.56001.1	chr6	43918375	43920005	.	RefLnc 2017	lncRNA	intergenic	MSTRG.56001				1	1631
clstr_142970_372_4	0.00316975	6.49214	2.6987	Up	4.3542	1.6555	Not Detected	Detected	Detected	Detected	Not Detected	Not Detected	Not Detected	Not Detected	3.28408	4.30896	4.55524	5.26851	1.21383	1.34443	1.23178	2.83196	TCTAGCTATTGCGACCACATTTACAAATGGATAGGCAGCGCTCCGGAGTTGGATGTAAGA	MSTRG.55279.1	chr6	27176576	27177286	.	RefLnc 2017	lncRNA	intergenic	MSTRG.55279				1	711
clstr_103727_544_17	3.92583e-05	6.48633	2.6974	Up	8.21734	5.51994	Detected	Detected	Detected	Detected	Detected	Detected	Detected	Detected	8.00981	7.81853	8.21561	8.82543	5.6881	5.61778	5.62881	5.14507	ACAGGTGTGTTGCTAAGAATAAGGTCTGGGCTAGAAATATGGATTCTTAGTTGTGGTTGA	ENST00000652364.1	chr19	7944241	7945400	+	GENCODE release 31	lncRNA		ENSG00000286138.1	AC010336.8			2	1073
clstr_117375_427_20	0.00106053	6.48349	2.69677	Up	4.13175	1.43498	Not Detected	Detected	Detected	Not Detected	Not Detected	Not Detected	Not Detected	Not Detected	3.5857	5.26111	4.01334	3.66684	2.10899	1.05133	1.10781	1.47177	TTTGGATACTGCTAATCAGTCCTAGCACTCTTTCTCTTTGAACCTGGACAAGGTGTCTGA	lnc-HEATR6-1:2	chr17	60083569	60088628	-	LNCipedia version 5.2	lncRNA	intergenic	lnc-HEATR6-1				4	916
clstr_140737_388_22	0.000277098	6.48303	2.69667	Up	5.41052	2.71386	Detected	Detected	Detected	Detected	Detected	Detected	Not Detected	Not Detected	4.9327	5.44063	5.26037	6.0084	3.23305	3.00497	2.65001	1.9674	CAGCCATCTCCTGAAGATAACATTGTCTGCTAGAGATTGTCATGTATGTGGATTGAATCT	LINC00862:2	chr1	200329205	200374191	-	LNCipedia version 5.2	lncRNA	intergenic	LINC00862	LINC00862	LINC00862		5	726	554279
clstr_121439_763_16	0.000195294	6.48085	2.69618	Up	7.31552	4.61934	Detected	Detected	Detected	Detected	Detected	Detected	Detected	Detected	6.51455	7.55651	7.13495	8.05608	4.43328	4.63888	4.62041	4.78477	CTGAAGCCTCTTGGTAATAATATGAACCTGTGATCAATTAAGCAGCCGACCAATTGTTAC	LINC00624:5	chr1	147478460	147515768	-	LNCipedia version 5.2	lncRNA	intergenic	LINC00624	LINC00624	LINC00624		3	877	100289211
clstr_130493_724_34	0.000376309	6.47998	2.69599	Up	5.99188	3.29589	Detected	Detected	Detected	Detected	Detected	Detected	Detected	Detected	4.94637	6.02834	6.36146	6.63134	3.30678	3.37961	3.08609	3.41108	CCCTGTGACATGTAGATTGCTAAACCCATCTCACAGGGCTATCTTCTGCATTTAAAGAAT	NONHSAT182472.1	chr2	113979884	114007299	+	NONCODEv5	lncRNA	intergenic	NONHSAG029042.3				2	801
clstr_163215_244_16	0.000152191	6.47928	2.69583	Up	3.77168	1.07585	Not Detected	Not Detected	Detected	Detected	Not Detected	Not Detected	Not Detected	Not Detected	3.32029	3.44624	4.34497	3.97523	1.66178	0.756157	0.759662	1.12581	TGACAGTGTTAAACCCAATGAAGCCAGTAGATGGCAGCATTATGAATGAAACGGACCTCA	lnc-YIPF7-2:2	chr4	44629171	44651641	-	LNCipedia version 5.2	lncRNA	intronic	lnc-YIPF7-2				3	583
clstr_100389_333_24	0.000104373	6.47666	2.69525	Up	3.84522	1.14997	Detected	Not Detected	Not Detected	Detected	Not Detected	Not Detected	Not Detected	Not Detected	4.49695	3.43994	3.29688	4.14712	1.08599	1.03106	1.41046	1.07237	TAATAAAGCCAGACTCATGGAAGCAGAGAGTAGAGCAGAGGTTGCCAGAAGCTTGGATTG	ENST00000567258.1	chr13	81225865	81226983	-	GENCODE release 31	lncRNA	intergenic	ENSG00000260094.1	LINC00564	LINC00564		1	1119	100861546
clstr_174647_341_14	0.000694098	6.47151	2.6941	Up	3.69208	0.997975	Not Detected	Not Detected	Detected	Detected	Not Detected	Not Detected	Not Detected	Not Detected	2.64473	3.37394	4.37478	4.37485	1.00706	1.04687	0.997656	0.940313	AAGACAAGAATGGAGGACACTTTCTGGAACTCCAGGCTTGACAACATCTCTCGGTGTTGT	lnc-SHCBP1-3:2	chr16	46474122	46478439	-	LNCipedia version 5.2	lncRNA	intergenic	lnc-SHCBP1-3				3	548
clstr_200405_249_28	0.000273793	6.46371	2.69236	Up	3.74542	1.05306	Detected	Not Detected	Detected	Not Detected	Not Detected	Not Detected	Not Detected	Not Detected	4.60833	3.70784	3.79215	2.87337	1.04745	1.01975	1.03552	1.10952	AAACAGAAATTATCGGACTTGCAGGATTAAGAGAGATGGAGTGTCACTATGTGGCCCAGG	NONHSAT213533.1	chr7	57483631	57579697	-	NONCODEv5	lncRNA	intergenic	NONHSAG097120.1				4	399
clstr_207194_158_15	0.00575765	6.45912	2.69134	Up	3.65782	0.966478	Detected	Detected	Not Detected	Not Detected	Not Detected	Not Detected	Not Detected	Not Detected	4.91802	4.58128	2.31533	2.81663	0.989037	0.982801	0.976669	0.917404	GGGAATTATAGGATCGAGTGGAGAGCAGAAAGGCAAGCATATACAGTTTATCCCTTAGTA	NONHSAT167553.1	chr13	53650480	53650832	.	NONCODEv5	lncRNA	intergenic	NONHSAG068033.1				1	352
clstr_10443_5269_16	0.0171797	6.45297	2.68996	Up	4.95507	2.2651	Not Detected	Detected	Detected	Detected	Not Detected	Not Detected	Not Detected	Detected	3.36576	4.98415	4.77438	6.69598	0.912527	2.55737	2.58655	3.00396	AAAGACCTGAGACATAACAACGAATCACAGGCGTGGGCTTCATTTAGATCTTGACTGAAG	ENST00000658658.1	chr6	3585193	3719820	-	GENCODE release 31	lncRNA		ENSG00000228793.2	AL033523.1			4	5718	100507336
clstr_61356_1384_18	2.33276e-05	6.44891	2.68905	Up	8.74193	6.05287	Detected	Detected	Detected	Detected	Detected	Detected	Detected	Detected	8.52561	8.22365	9.11841	9.10004	5.9956	5.96385	6.23756	6.01448	AAACAGTATCGCTTATTCTTCCAGTGCATGCTGGACTTCAGACCTCAGGGATCCTTTCGA	lnc-RAET1L-2:1	chr6	149998019	150005144	-	LNCipedia version 5.2	lncRNA	intergenic	lnc-RAET1L-2				4	1883
clstr_207345_5_27	0.00349876	6.44855	2.68898	Up	3.93688	1.24791	Detected	Detected	Detected	Not Detected	Not Detected	Not Detected	Not Detected	Not Detected	4.73306	4.71173	3.8874	2.41533	1.08648	1.83179	1.07144	1.00192	AGCGAGGGAGACAGCTAGAAATAGAGAATGCTTGACAAGGCTAGAAAGTAGAAGTGAAGA	NONHSAT187586.1	chr2	145591241	145591592	.	NONCODEv5	lncRNA	intergenic	NONHSAG080552.1				1	351
clstr_156498_425_22	3.04697e-05	6.44568	2.68833	Up	10.7105	8.02221	Detected	Detected	Detected	Detected	Detected	Detected	Detected	Detected	11.3126	10.5561	10.2571	10.7164	8.15258	7.82004	8.20089	7.91534	AATCAGTCACAGTCTTAATGAACTTAAGAAAGAACTTCATAGTACAGCGACACAGCTGGC	lnc-TMEM245-1:1	chr9	108972675	108977420	-	LNCipedia version 5.2	lncRNA	intronic	lnc-TMEM245-1				2	618
clstr_29965_1317_13	0.00677545	6.44241	2.6876	Up	3.61678	0.929184	Not Detected	Not Detected	Detected	Detected	Not Detected	Not Detected	Not Detected	Not Detected	2.4837	2.54848	4.24264	5.19232	0.938103	0.948306	0.941094	0.889235	CTTACTTCATAGCATGGAGTACCGCATTCATCAATACAACCTCCAAGGTTCTGCAGACTT	lnc-NPTN-1:1	chr15	73514725	73525678	-	LNCipedia version 5.2	lncRNA	antisense	lnc-NPTN-1				3	3188
clstr_16898_345_30	0.001721	6.43588	2.68614	Up	3.86483	1.17869	Not Detected	Detected	Detected	Detected	Not Detected	Not Detected	Not Detected	Not Detected	3.01058	4.32862	3.87051	4.24959	0.765268	2.37684	0.758144	0.814515	TTTAAACAGCCAGGTCTTGAGAGAAGTCACTTGCTATCATGAGGACAGCACCAAGGGATG	ENST00000584125.1	chr17	32430967	32432841	+	GENCODE release 31	lncRNA	intergenic	ENSG00000264083.1	AC005899.1			2	563
clstr_107228_821_25	0.00121047	6.43053	2.68494	Up	5.68779	3.00285	Detected	Detected	Detected	Detected	Not Detected	Detected	Not Detected	Detected	4.73651	5.36556	5.86709	6.78199	2.78071	3.13717	2.65173	3.44177	GATTTAAATCCTAGATCTGCTTCCATCAGCTGAGTGACTTGGCTAAGTTTCTTAAGCTCT	NONHSAT194682.1	chr3	153203610	153205406	+	NONCODEv5	lncRNA	intergenic	NONHSAG085063.1				2	1030
clstr_12223_3887_13	0.0188487	6.42626	2.68398	Up	3.57129	0.887313	Not Detected	Not Detected	Detected	Detected	Not Detected	Not Detected	Not Detected	Not Detected	1.58033	3.00146	4.18047	5.5229	0.809659	0.815506	1.02045	0.903632	ATGGCATTCTTTCCAACGAGCAGGTATAGCTTCAAAGTTCTTCACAACATGACCTTCTAG	NONHSAT197740.1	chr3	161335757	161341044	.	NONCODEv5	lncRNA	intergenic	NONHSAG086921.1				1	5287
clstr_46342_1860_16	0.000133462	6.423	2.68325	Up	6.67791	3.99466	Detected	Detected	Detected	Detected	Detected	Detected	Detected	Detected	5.8587	6.70804	6.91799	7.22691	4.30238	3.84657	3.92402	3.90569	CTCCTGTCCTCATTTGCTGTAAACCGGTGTAAATTCTTACTTGTGCATCTACAATCTGTA	T082900	chr12	79785772	79937099	-	MiTranscriptome beta	lncRNA	intergenic	G019218	CAT1552.1			2	2350
clstr_115156_837_12	0.00624293	6.41943	2.68244	Up	3.65642	0.973975	Detected	Detected	Not Detected	Not Detected	Not Detected	Not Detected	Not Detected	Not Detected	5.26924	4.07744	2.30904	2.96996	1.06115	0.975362	0.830547	1.02884	GAGCAGTGAGAACACGGGAGGAACAAGGGTATTTGAAAGTCTTGCAGGATCTTTCCGAAA	NONHSAT164991.1	chr12	89343520	89344459	.	NONCODEv5	lncRNA	intergenic	NONHSAG066534.1				1	939
clstr_65124_1280_13	0.000239514	6.41784	2.68209	Up	3.74303	1.06094	Not Detected	Not Detected	Detected	Detected	Not Detected	Not Detected	Not Detected	Not Detected	3.28538	3.08873	4.33915	4.25885	1.00411	0.904817	0.921026	1.4138	GCCAAGAAATAGAATTGCTGCGTATTGCCAAAGGCCAATACTGTTTCAAGTTAGTCTACA	T284768	chr5	78810073	78811974	+	MiTranscriptome beta	lncRNA	intergenic	G066429	THCAT406			2	1789
clstr_188590_134_18	0.0219713	6.41521	2.6815	Up	3.74613	1.06463	Not Detected	Not Detected	Detected	Detected	Not Detected	Not Detected	Not Detected	Not Detected	1.38338	3.59802	4.88371	5.11941	0.838429	0.834202	1.00296	1.58294	TCATTCCTTAACTTCAGTTAAGGGTCATGAAATGAGTTCATCCTGGATTAGCTAGGTGGG	T022585	chr1	156600654	156601127	-	MiTranscriptome beta	lncRNA	intergenic	G004898	KPCAT10			1	473
clstr_45074_549_14	0.000177215	6.40494	2.67918	Up	7.12336	4.44418	Detected	Detected	Detected	Detected	Detected	Detected	Detected	Detected	6.49085	6.90092	7.10275	7.99893	4.3458	4.45557	4.32888	4.64646	TTTCCATACCCTGAATCTACAATGACCCAACCATAACCTTGCTTCTGAGGCCCGTTCTCT	T167069	chr19	6538661	6541061	.	MiTranscriptome beta	lncRNA	intergenic	G038832	CAT2054			1	2400
clstr_96565_782_8	0.00028651	6.40092	2.67828	Up	4.03278	1.3545	Detected	Not Detected	Not Detected	Detected	Not Detected	Not Detected	Not Detected	Not Detected	4.32677	3.5105	3.87265	4.42122	1.31619	2.17736	0.976519	0.947943	AAAGAGCCGTTTCGTGGGAAAGATCGCAGCAGGGATTAACACGTGAATCATTTCTTGACT	NONHSAT186529.1	chr2	240403097	240407526	-	NONCODEv5	lncRNA	intergenic	NONHSAG079509.1				3	1176
clstr_226699_109_12	0.0142595	6.39539	2.67703	Up	3.94403	1.267	Not Detected	Not Detected	Detected	Detected	Not Detected	Not Detected	Not Detected	Not Detected	2.27903	3.08463	4.81453	5.59795	1.25448	1.69934	0.831351	1.28283	ACTGTGATGCTGTAGTCTGCCAAGAGTTATCACCACCTTACTCACTACCAGCATTTGGGT	MSTRG.55782.1	chr6	36691627	36691860	.	RefLnc 2017	lncRNA	intergenic	MSTRG.55782				1	234
clstr_138764_126_6	0.000102234	6.39414	2.67675	Up	3.72068	1.04393	Not Detected	Detected	Detected	Detected	Not Detected	Not Detected	Not Detected	Not Detected	2.85027	3.97804	4.15655	3.89785	1.06067	1.04013	1.08708	0.987825	TCTTCCGAAAGAACGTCTACACACTGCCGATGACATTTACTTCACTCAGAATTTGCAAGT	ENST00000430184.1	chr20	62732566	62735347	-	GENCODE release 31	lncRNA		ENSG00000223669.1	AL357033.2			2	739
clstr_173620_435_6	2.11433e-06	6.39243	2.67636	Up	9.13084	6.45447	Detected	Detected	Detected	Detected	Detected	Detected	Detected	Detected	8.8194	9.14078	9.22787	9.3353	6.41903	6.25613	6.39921	6.74352	ATGCCGTTCTCCATGTATTTGCTCATCACGATCACGATGCGTCCGTTCTTGTTCTTGTTC	NONHSAT175714.1	chr17	79834154	79834937	+	NONCODEv5	lncRNA	intergenic	NONHSAG073422.1				4	552
clstr_114955_850_4	2.74138e-06	6.38528	2.67475	Up	9.52993	6.85518	Detected	Detected	Detected	Detected	Detected	Detected	Detected	Detected	9.13719	9.61023	9.78865	9.58364	7.00363	6.96322	6.68573	6.76813	AACAGGGACGTTGTGCTGGGCGCTTGCTACATCATTTACCATATTTCACGGAATCGAAGA	NONHSAT160437.1	chr11	65899015	65899956	-	NONCODEv5	lncRNA	intergenic	NONHSAG063484.1				1	941
clstr_35547_1531_14	0.001025	6.38033	2.67363	Up	3.93439	1.26075	Not Detected	Detected	Not Detected	Detected	Not Detected	Not Detected	Not Detected	Not Detected	3.42611	4.58801	3.20515	4.51828	0.801143	1.58271	1.85687	0.802299	AAACACAGGAAGAATTGGCTCCAGGAAGCATTACCGGGCAGGCATATGTATGGTGATACT	ENST00000428945.1	chr1	15586136	15603626	-	GENCODE release 31	lncRNA	antisense	ENSG00000237301.1	AL121992.1			2	2845
clstr_218424_196_23	0.00367747	6.37295	2.67196	Up	3.61146	0.939504	Detected	Detected	Not Detected	Not Detected	Not Detected	Not Detected	Not Detected	Not Detected	4.67213	4.54602	2.73809	2.48963	0.869019	0.861277	1.02686	1.00086	AAGAGCCTTGGACTGTAGAGAGGCAAGTGCAAATAGCAAGAAACTGAAATGGGTGACAAT	lnc-IFNG-7:1	chr12	67978107	67978387	-	LNCipedia version 5.2	lncRNA	intergenic	lnc-IFNG-7				1	281
clstr_189788_346_14	0.00056656	6.37111	2.67155	Up	3.59247	0.920921	Not Detected	Not Detected	Detected	Detected	Not Detected	Not Detected	Not Detected	Not Detected	2.81482	3.07859	4.29268	4.18378	0.773205	0.787607	1.3435	0.779371	ACAGGAGAGATTGTCAGAAGCCAGATTATGTAGGCATCGTACACCAAGCTCATTGTGTTG	NONHSAT170661.1	chr15	38367530	38373976	+	NONCODEv5	lncRNA	intergenic	NONHSAG070248.1				2	466
clstr_156822_269_20	0.000533912	6.37108	2.67154	Up	4.54988	1.87835	Detected	Detected	Detected	Detected	Not Detected	Not Detected	Not Detected	Not Detected	3.95875	3.83758	5.0092	5.39401	1.82049	1.66268	2.15075	1.87946	GAAGAATTGCATGGATGCCTGTGTCTCCAGATTACAGTGATGGAACCTAGCATCTGGACA	lnc-MAN2A1-1:2	chr5	109907557	109912265	+	LNCipedia version 5.2	lncRNA	intergenic	lnc-MAN2A1-1				3	616
clstr_59932_933_13	1.39026e-05	6.36965	2.67121	Up	4.9617	2.29049	Detected	Detected	Detected	Detected	Not Detected	Not Detected	Not Detected	Not Detected	5.28705	4.99052	4.59741	4.97182	2.48772	1.9998	2.6152	2.05922	ATTCCAGCAGAATGAAGCAATGTACTATTCCAGCAGAACATAGTCAGGACCTGGTGACGT	MSTRG.16694.4	chr13	27366918	27374289	-	RefLnc 2017	lncRNA	intergenic	MSTRG.16694				4	1923
A_23_P351535	0.000122648	6.36641	2.67048	Up	8.00825	5.33777	Detected	Detected	Detected	Detected	Detected	Detected	Detected	Detected	7.44035	7.56197	8.45708	8.5736	5.54272	5.37439	5.22675	5.20721	CAGACCACTCTGTAAATCACAGAACCTAGAAAGTAAAAATGTGCCATAATTAGGACAGCA	NR_024120	chr17	752333	755336	+	Refseq	lncRNA			DBIL5P	DBIL5P	DBIL5P		3004	100131454
clstr_192377_31_6	0.00523075	6.36168	2.66941	Up	4.01921	1.3498	Not Detected	Not Detected	Detected	Detected	Not Detected	Not Detected	Not Detected	Not Detected	3.84266	2.44554	4.5805	5.20815	1.90889	1.14239	1.28318	1.06477	AACCCGAAATGAAGTCACACCGTGATATGTGACCCATGGTACAACCTCCACGAGAACAAT	lnc-GSTM3-5:1	chr1	109685699	109687787	-	LNCipedia version 5.2	lncRNA	antisense	lnc-GSTM3-5				2	450
clstr_209214_0_20	6.3754e-07	6.36081	2.66921	Up	11.8109	9.14172	Detected	Detected	Detected	Detected	Detected	Detected	Detected	Detected	11.7617	12.012	11.9826	11.4875	9.19388	9.08629	9.14025	9.14647	GCAAGTTTGTGGCTGTATTGCCACTTAGTGGCTCTTTGTGACTGGCAGTTCTGTATATCT	lnc-EXPH5-2:2	chr11	108505310	108505647	-	LNCipedia version 5.2	lncRNA	intronic	lnc-EXPH5-2				1	338
clstr_217198_165_30	6.29766e-05	6.35194	2.6672	Up	5.21936	2.55216	Detected	Detected	Detected	Detected	Not Detected	Not Detected	Not Detected	Not Detected	5.26812	4.88285	5.38765	5.33882	1.84919	2.98943	2.69606	2.67397	TTTCACTTGACATTTCAGATCTTCTGTTTATGCTGTCAGTAGAGATGCTGCCAGTCATTG	lnc-TMED7-3:1	chr5	115581730	115602189	-	LNCipedia version 5.2	lncRNA	intronic	lnc-TMED7-3				2	288
clstr_14225_70_8	0.000268851	6.34562	2.66576	Up	6.10563	3.43987	Detected	Detected	Detected	Detected	Detected	Detected	Detected	Detected	5.67084	5.48755	6.37062	6.89352	3.46788	3.80526	3.23797	3.24837	GAAGTTTAGGAGCCTAATGAGCGCAATGCAAGCAGAACCAAATGGTTCCAATACCACGCA	NONHSAT153505.1	chr1	24849614	24854509	.	NONCODEv5	lncRNA	intergenic	NONHSAG058837.1				1	4895
clstr_109437_158_24	7.33868e-05	6.33586	2.66354	Up	3.80768	1.14414	Detected	Detected	Not Detected	Not Detected	Not Detected	Not Detected	Not Detected	Not Detected	4.20509	4.22812	3.25395	3.54356	0.9231	0.914443	1.44334	1.29567	AAGAGAGAAATCCATTCCATGGACAGCTGCCAAGATAGAGCAGGACAGCATCAAGGACAT	lnc-C16orf58-6:1	chr16	31562833	31591616	-	LNCipedia version 5.2	lncRNA	intergenic	lnc-C16orf58-6				4	1003
clstr_7714_5997_10	0.00200242	6.33164	2.66258	Up	3.47124	0.808657	Not Detected	Not Detected	Not Detected	Detected	Not Detected	Not Detected	Not Detected	Not Detected	2.82965	2.74075	3.36612	4.94843	0.811253	0.809511	0.811999	0.801863	CCTTTCCTGTAACACCCGAGATTGCACAGAAATCGTCAAATCAGGTTTAGCCTAAAGCCA	NONHSAT216628.1	chr8	142960476	142967066	+	NONCODEv5	lncRNA	intergenic	NONHSAG051463.2				1	6590
clstr_111121_836_21	0.00102819	6.32775	2.66169	Up	3.95682	1.29513	Not Detected	Detected	Detected	Detected	Not Detected	Not Detected	Not Detected	Not Detected	3.24755	3.94301	4.11776	4.51895	0.768282	1.31754	2.312	0.782681	AAACTGAGTCCACCACTTGAGAAGAGTAGCTATAAAGACATATGAGCGAGGCCAGCTGAG	MSTRG.25417.50	chr16	75473099	75495479	-	RefLnc 2017	lncRNA	intergenic	MSTRG.25417				3	984
clstr_124816_582_18	0.00227191	6.32313	2.66064	Up	3.56975	0.90911	Not Detected	Not Detected	Not Detected	Detected	Not Detected	Not Detected	Not Detected	Not Detected	2.74459	3.14393	3.28708	5.10339	0.927577	0.912256	0.916697	0.879909	CCTGATCACCTGTGCACTAAATAGCAAATTTATTCCAAGACCAGCAACGTGAAGCCATCT	MSTRG.17844.1	chr13	85205729	85232135	+	RefLnc 2017	lncRNA	intergenic	MSTRG.17844				2	26407
clstr_81431_607_18	0.000546207	6.32065	2.66007	Up	5.0015	2.34142	Detected	Detected	Detected	Detected	Detected	Not Detected	Not Detected	Not Detected	4.40233	4.82588	5.36807	5.40971	3.1521	1.59722	2.31381	2.30257	CACATGGCAAGAGCAACCCTCAACTCACTCTATTATGAGTACAACTCATCAAGGACTGAG	MSTRG.50949.7	chr5	17106742	17118415	-	RefLnc 2017	lncRNA	intergenic	MSTRG.50949				3	1437
clstr_36292_1070_12	1.87074e-05	6.31575	2.65895	Up	6.37681	3.71786	Detected	Detected	Detected	Detected	Detected	Detected	Detected	Detected	6.35122	6.94466	6.20631	6.00505	3.65961	3.55764	3.70586	3.94833	TGATTACCTTTGCGATCTGCACACACCAGTTGAGCAGGTACTGGGAGCCAATATTGTCTT	ENST00000442411.1	chr7	55179750	55188934	-	GENCODE release 31	lncRNA		ENSG00000224057.1	EGFR-AS1	EGFR-AS1		2	2806	100507500
clstr_215323_90_38	0.0040781	6.30978	2.65759	Up	4.26755	1.60996	Detected	Detected	Detected	Not Detected	Not Detected	Not Detected	Not Detected	Not Detected	5.14151	4.82046	4.11321	2.99503	1.53025	2.57318	0.906228	1.43018	AAGGTTGTCAGCTAACCCTAAAGTGGAAAGGAAGCCCACAAAGGCAGCAGGAAAGGATAA	lnc-CEP63-3:1	chr3	134385197	134385494	+	LNCipedia version 5.2	lncRNA	intergenic	lnc-CEP63-3				1	298
clstr_101748_723_8	0.000302963	6.30749	2.65706	Up	3.90079	1.24373	Not Detected	Detected	Not Detected	Detected	Not Detected	Not Detected	Not Detected	Not Detected	3.8675	3.97925	3.29005	4.46636	1.04178	2.02894	0.980793	0.923386	GGGACATGATGTTCGTGAAATAAGCAAGGAACGGAAAGTTAAACGCGGCATGTTCTCATT	lnc-WDR97-2:1	chr8	144122534	144123633	+	LNCipedia version 5.2	lncRNA	intergenic	lnc-WDR97-2				1	1100
clstr_151401_449_12	1.12172e-07	6.28686	2.65234	Up	12.1361	9.48375	Detected	Detected	Detected	Detected	Detected	Detected	Detected	Detected	12.0319	12.329	12.0873	12.0962	9.42197	9.34375	9.53571	9.63356	ACATCAACTACCTTCCCAGTATGATATCCTGTTGGGCATTCTGGACAACTTAGACCCACT	lnc-APC-3:5	chr5	112885094	112885745	+	LNCipedia version 5.2	lncRNA	intronic	lnc-APC-3				1	652
clstr_74748_1208_11	0.0345674	6.28147	2.6511	Up	3.69643	1.04532	Not Detected	Not Detected	Detected	Detected	Not Detected	Not Detected	Not Detected	Not Detected	1.77924	2.33502	4.85233	5.81913	1.03384	1.14164	1.03492	0.970893	ACAGATTCCTGTAGATCACACGTGTCCCTGTAGACCACACAGGTTCCTATAGACAGAACA	NONHSAT214630.1	chr7	48115881	48117450	.	NONCODEv5	lncRNA	intergenic	NONHSAG097899.1				1	1569
clstr_85328_161_20	0.00517361	6.27622	2.6499	Up	3.84834	1.19844	Not Detected	Not Detected	Detected	Detected	Not Detected	Not Detected	Not Detected	Not Detected	3.46739	2.5167	4.29294	5.11631	0.950145	2.00274	0.941894	0.898975	GAAGAAGCTGAAACACCACAGCATTAGCCCACTACTAGCTCAACTCAATTACAAAGAGAC	NONHSAT223779.1	chrX	23789487	23790850	.	NONCODEv5	lncRNA	intergenic	NONHSAG104061.1				1	1363
clstr_18286_1378_10	0.00347671	6.26221	2.64667	Up	4.07961	1.43294	Not Detected	Detected	Detected	Detected	Not Detected	Not Detected	Not Detected	Not Detected	3.11618	5.23535	3.88473	4.0822	2.5063	0.977415	1.0173	1.23076	AACAGGTTACCTACTCTCGTACGTAACTCAGAAGCACCTAATAGTATGGCTGATATTCTG	lnc-IRS1-2:6	chr2	226083818	226185371	-	LNCipedia version 5.2	lncRNA	intergenic	lnc-IRS1-2				2	4270
clstr_33502_2578_6	0.000129979	6.2527	2.64448	Up	4.19351	1.54903	Detected	Detected	Detected	Detected	Not Detected	Not Detected	Not Detected	Not Detected	3.86064	4.17139	3.97248	4.76952	1.75056	0.889696	1.62853	1.92732	AAGTGTTGTATGCTTCGTGAAAGACAGCGGGCAGTTTCGTTTAAAGCTGGGTAACCTAGA	NONHSAT182371.1	chr2	109675891	109680356	+	NONCODEv5	lncRNA	intergenic	NONHSAG077636.1				2	2965
clstr_111347_301_28	1.08316e-05	6.24632	2.64301	Up	9.55187	6.90886	Detected	Detected	Detected	Detected	Detected	Detected	Detected	Detected	9.69535	9.96717	9.10697	9.43797	7.09724	6.74152	6.87388	6.9228	TTGGATATTCTGGAGAACTTTGAAGAGAATTGCTGTGTGATGCGTTACACTACTGCTGGT	lnc-NREP-1:2	chr5	111500464	111512535	-	LNCipedia version 5.2	lncRNA	intronic	lnc-NREP-1				4	981
clstr_201702_56_19	1.05287e-05	6.23793	2.64107	Up	4.96119	2.32012	Detected	Detected	Detected	Detected	Not Detected	Not Detected	Not Detected	Detected	4.86609	4.68743	5.11729	5.17395	2.26627	2.31754	1.95749	2.7392	AAAGTTTGGTCATTGAGGACTCAAGAATGATCAGTTAAGCGTTGTCAATGCCTGTGGATT	lnc-VPS37B-1:1	chr12	122863553	122863942	-	LNCipedia version 5.2	lncRNA	intergenic	lnc-VPS37B-1				1	390
clstr_192407_72_30	0.0083126	6.23769	2.64101	Up	3.77212	1.1311	Detected	Detected	Not Detected	Not Detected	Not Detected	Not Detected	Not Detected	Not Detected	4.79646	4.73351	3.46423	2.09426	0.802255	0.791914	1.09585	1.8344	TGAGGAGGCTGTGTACAAGGAAGGAGAGGAAGATTGGATTGGTGCTCTGAAGATAGAGAA	NONHSAT156252.1	chr10	122444885	122446167	+	NONCODEv5	lncRNA	intergenic	NONHSAG060902.1				2	450
A_22_P00014298	0.00444694	6.23388	2.64013	Up	3.86657	1.22644	Not Detected	Detected	Detected	Not Detected	Not Detected	Not Detected	Not Detected	Not Detected	3.45351	4.7657	4.82711	2.41995	1.00098	1.26336	0.998686	1.64272	TGAGGGTGTGACGGCCGCGCATTCGCCAGACGAGAGCGATGGCTGAGAACGCCGCACCAG	NR_027786	chr22	42500579	42512560	+	Refseq	lncRNA			SERHL	SERHL	SERHL		1357	94009
clstr_129999_494_16	0.000232604	6.22309	2.63763	Up	3.81886	1.18123	Not Detected	Not Detected	Detected	Detected	Not Detected	Not Detected	Not Detected	Not Detected	3.58904	3.3016	4.34223	4.04257	0.949912	0.955165	1.91761	0.902219	TTTCAGTGATGGCTATAGGGTGGTCAGTAAGAGGATTGTTCACATAAAGTCTAGGAGACT	MSTRG.16643.1	chr13	25299240	25300044	-	RefLnc 2017	lncRNA	intergenic	MSTRG.16643				1	805
clstr_57237_1349_14	6.00266e-05	6.22309	2.63763	Up	4.87679	2.23916	Detected	Detected	Detected	Detected	Not Detected	Not Detected	Not Detected	Not Detected	4.92066	4.91818	5.20096	4.46737	2.79187	1.95109	1.83707	2.3766	GGTTCACAGCATCTGTTCCGGAACAGGTACCTGGTGTTCTTAAGAGGGTTCTATTACAGA	lnc-CDS2-5:1	chr20	5060476	5062472	+	LNCipedia version 5.2	lncRNA	intergenic	lnc-CDS2-5				1	1997
clstr_40257_1345_11	0.0249541	6.2117	2.63499	Up	3.39148	0.756495	Detected	Not Detected	Detected	Detected	Not Detected	Not Detected	Not Detected	Not Detected	3.8835	0.783107	4.16715	4.73217	0.761189	0.753693	0.75403	0.757066	TTTATCATCCTACCCAATAGGCTTCAGGAACTTGTGTATGAGATGAACGAGTCAGTGTAG	ENST00000660105.1	chr12	71587642	71594404	-	GENCODE release 31	lncRNA		ENSG00000257761.2	AC078860.1			3	2606
clstr_179508_441_52	0.000659771	6.19618	2.63138	Up	8.75936	6.12798	Detected	Detected	Detected	Detected	Detected	Detected	Detected	Detected	7.89528	8.51597	8.80386	9.82235	6.00554	6.10253	6.06946	6.33441	GTGAGACCAAGAACCCACCGGAAGTAATAAATTCTGGACACAATATTTCTACTTACTCTG	MSTRG.19756.1	chr14	65202980	65203506	.	RefLnc 2017	lncRNA	intergenic	MSTRG.19756				1	527
clstr_132268_680_8	8.67235e-07	6.19594	2.63132	Up	6.53875	3.90743	Detected	Detected	Detected	Detected	Detected	Detected	Detected	Detected	6.769	6.72601	6.4047	6.2553	3.88193	3.86944	3.88212	3.99623	GCCTATCAGGGCCCTTGAGAATACGATCAAGTGGCAGAATTGCTTTGAGAATACGGATTT	NONHSAT180876.1	chr19	51536522	51537310	.	NONCODEv5	lncRNA	intergenic	NONHSAG076881.1				1	788
clstr_158800_280_10	0.00590707	6.19534	2.63118	Up	3.64663	1.01544	Detected	Detected	Not Detected	Not Detected	Not Detected	Not Detected	Not Detected	Not Detected	4.61811	4.79573	2.82836	2.34431	1.10804	1.29676	0.837935	0.819048	GAATATGACCATCAATAGAAGGATGGGAAGATAACGGCCAAACGGTAGACGAACACAACA	ENST00000505091.1	chr4	101976894	102036903	-	GENCODE release 31	lncRNA	antisense	ENSG00000251309.1	AP002075.1			3	603
clstr_111643_802_19	0.00032986	6.18192	2.62806	Up	3.57464	0.946587	Not Detected	Not Detected	Not Detected	Detected	Not Detected	Not Detected	Not Detected	Not Detected	2.62576	3.70244	3.60649	4.36388	0.958022	0.964846	0.960883	0.902599	GCAGCCGGAAAGGACTAAGACAATAACTTACAAAGCTAAGCTACAGTATCTCCATTTAAC	NONHSAT187908.1	chr2	191828669	191829647	.	NONCODEv5	lncRNA	intergenic	NONHSAG080874.1				1	978
clstr_209669_153_28	0.000167686	6.17483	2.6264	Up	4.86253	2.23613	Detected	Detected	Detected	Detected	Not Detected	Not Detected	Not Detected	Not Detected	4.59036	4.64675	4.85921	5.35379	1.81771	1.75146	2.57204	2.80331	ACTCTGAAGACTGACTGTGGAGTTCAAATCCCAGCTGCACTGCTTACTGGCTATGTAGAA	ENST00000454262.2	chr6	130697312	130697778	+	GENCODE release 31	lncRNA	intergenic	ENSG00000229923.2	AL583803.1			2	334
clstr_137191_287_9	8.59233e-07	6.17303	2.62598	Up	7.15819	4.53221	Detected	Detected	Detected	Detected	Detected	Detected	Detected	Detected	7.0085	7.07289	7.37064	7.18073	4.32515	4.57724	4.43679	4.78965	TTTGATATCTGCGGGCATTGTTCTAAGCCCTACACTGTCCAGTTCGGTAGTCATGATCCA	lnc-FLNB-1:1	chr3	58180124	58187468	+	LNCipedia version 5.2	lncRNA	intergenic	lnc-FLNB-1				2	751
clstr_93560_191_10	0.00228803	6.16338	2.62372	Up	4.08122	1.4575	Detected	Detected	Not Detected	Detected	Not Detected	Not Detected	Not Detected	Not Detected	4.96618	4.57452	3.10678	3.6774	0.970792	2.32976	1.30037	1.22908	GAATGGGTATCAGACAAGACGAAAGCACTACTGCCAAGGAGAAGAGGAGGTTAACTGAAA	lnc-ACP4-1:2	chr19	50787819	50789040	+	LNCipedia version 5.2	lncRNA	antisense	lnc-ACP4-1				1	1222
clstr_216601_167_20	0.000194223	6.16273	2.62357	Up	6.01763	3.39406	Detected	Detected	Detected	Detected	Detected	Detected	Detected	Detected	5.24934	6.02082	6.13184	6.66851	3.22514	3.72975	3.10202	3.51931	AGTCTTTGGAGAACGCACCCTTCATCTCTTCCTTTGAACACTGTGAGATACTTATGATAC	NONHSAT189568.1	chr20	32100929	32101889	-	NONCODEv5	lncRNA	intergenic	NONHSAG081896.1				3	292
A_33_P3857239	9.55272e-05	6.15704	2.62224	Up	8.58951	5.96727	Detected	Detected	Detected	Detected	Detected	Detected	Detected	Detected	8.96321	9.0997	8.20922	8.08591	5.63845	6.08485	5.92839	6.2174	CAACCTGGAGATGCAGCCTGAGAACCTCAAGGAGGACCTGGTCTACCTGAAGAAGAACCA	NR_033415	chr17	41626327	41640199	-	Refseq	lncRNA			KRT42P	KRT42P	KRT42P		2864	284116
clstr_43222_1374_22	0.00172806	6.15427	2.62159	Up	4.95835	2.33677	Detected	Detected	Detected	Detected	Not Detected	Not Detected	Not Detected	Not Detected	5.2201	5.30939	4.9617	4.34223	2.63494	2.68035	2.98706	1.04471	TTATTGCTTACAAAGAGTTCTCTACAACCCAGACTCTGCAGTACCAAGGCTGCAGTTCTT	ENST00000585780.5	chr17	45261777	45268059	+	GENCODE release 31	lncRNA		ENSG00000267278.6	MAP3K14-AS1	MAP3K14-AS1		3	2475	100133991
clstr_225663_70_61	0.00687778	6.14169	2.61864	Up	4.81881	2.20018	Detected	Detected	Detected	Detected	Not Detected	Detected	Not Detected	Not Detected	5.64826	5.56985	4.0681	3.98904	1.39072	3.41392	2.41733	1.57876	TCACAGCGTCCTCAAAGGTGGCAAAGAGAAAGGAGGAGTAAGGAGGAGGAAGAACAATTT	NONHSAT207417.1	chr6	58043440	58068569	+	NONCODEv5	lncRNA	intergenic	NONHSAG093295.2				2	239
clstr_197228_113_10	8.79397e-06	6.13251	2.61648	Up	7.30525	4.68877	Detected	Detected	Detected	Detected	Detected	Detected	Detected	Detected	7.69339	7.16695	6.95336	7.4073	4.43903	4.89897	4.6178	4.7993	AGGCTGACATCCGAAGTGCATTACAGATGCTGAGTTGATCGTTAACTTCTGTAGCTGGGA	lnc-SLC22A31-1:1	chr16	89392375	89412564	-	LNCipedia version 5.2	lncRNA	intronic	lnc-SLC22A31-1				2	420
clstr_2089_9899_15	0.000229725	6.13133	2.6162	Up	4.43885	1.82265	Detected	Detected	Detected	Detected	Not Detected	Not Detected	Not Detected	Not Detected	4.23996	4.01016	4.4983	5.00699	1.57244	2.54726	1.37214	1.79879	GACTGGAGACGAGGGTGGTCCCAAGGAAGATGAGATAAGCTGTAGCAAATAAAGTGCAAT	T347140	chr8	86394900	86406515	-	MiTranscriptome beta	lncRNA	intergenic	G081772	LACAT252			1	11615
clstr_72325_459_15	0.000289704	6.12662	2.61509	Up	3.59474	0.979645	Not Detected	Not Detected	Detected	Detected	Not Detected	Not Detected	Not Detected	Not Detected	3.07192	3.16496	4.06237	4.0797	0.758213	0.770481	1.61918	0.770708	CTTGGAGAGTAATGTATGAAGAGTTGTTCATACGCTACTGTATTTCGTTATCTCAGGAGG	lnc-CEP95-4:1	chr17	64662449	64664068	+	LNCipedia version 5.2	lncRNA	intergenic	lnc-CEP95-4				1	1620
clstr_103101_187_4	0.000609466	6.12538	2.6148	Up	3.41758	0.802779	Not Detected	Not Detected	Not Detected	Detected	Not Detected	Not Detected	Not Detected	Not Detected	2.69614	2.96551	3.50965	4.49901	0.767441	0.773815	0.904394	0.765467	ATAGGTGGCATTGAAGCCCGTCAGAGTGGTCAATCGAAACGACATAGCTAGTATGTGTTG	lnc-CFL1-2:4	chr11	65823022	65824103	-	LNCipedia version 5.2	lncRNA	intronic	lnc-CFL1-2				1	1082
clstr_62233_482_11	0.00245172	6.12008	2.61355	Up	4.66369	2.05014	Detected	Detected	Detected	Detected	Not Detected	Not Detected	Not Detected	Detected	4.8701	4.27425	4.67096	4.83943	1.54174	1.04423	2.24323	3.37134	CTGTCTGAACTGTTCCTCATTAGACCTCTAATGTTTCTTAATTGGACCAACTTGGCATCG	NONHSAT173357.1	chr16	82035359	82037590	+	NONCODEv5	lncRNA	intergenic	NONHSAG071874.1				2	1862
clstr_142317_406_10	0.00137784	6.11982	2.61349	Up	4.43931	1.82582	Detected	Detected	Detected	Detected	Not Detected	Not Detected	Not Detected	Not Detected	3.87145	4.27949	4.60984	4.99644	1.943	1.06435	1.39868	2.89724	TATGAAATCTGATTGAATGGGTGCGCCACGCAATTTCCCTTGAGACCTAACAACAGCAGC	lnc-RALY-4:1	chr20	34112427	34113141	+	LNCipedia version 5.2	lncRNA	intergenic	lnc-RALY-4				1	715
clstr_120576_3_15	0.016112	6.11794	2.61305	Up	4.31337	1.70032	Not Detected	Detected	Detected	Detected	Not Detected	Not Detected	Not Detected	Not Detected	2.58378	4.26054	4.61367	5.79548	0.780364	1.17264	2.46949	2.3788	GAGAGGGAATGCAAGGTTCAAGGACACAAGCCTAGATCTTGCCTGTATAGAACCTCATGA	NONHSAT208902.1	chr6	25997716	26013959	-	NONCODEv5	lncRNA	intergenic	NONHSAG043225.2				5	885
clstr_154211_136_12	0.0465945	6.11171	2.61158	Up	4.1975	1.58592	Not Detected	Not Detected	Detected	Detected	Not Detected	Not Detected	Not Detected	Detected	2.37373	3.45658	4.62799	6.3317	0.959574	0.958412	1.00482	3.42089	CCCAAGACTGCAGTTTCCAGTACAAGCTTGTAGGTGGTGCATTACACTATTGGGTAGAGT	lnc-MBNL1-6:1	chr3	152587306	152593481	+	LNCipedia version 5.2	lncRNA	intergenic	lnc-MBNL1-6				2	633
clstr_141348_430_14	0.0169348	6.11142	2.61151	Up	4.94612	2.33461	Detected	Not Detected	Detected	Detected	Not Detected	Not Detected	Not Detected	Detected	4.97684	3.39754	5.00621	6.40389	1.27012	1.69663	2.94638	3.4253	AGTAGCTGATTTAGCAAACGTATGGACAGCCATGCCAGCAGTACCTCAGTTTCCCTAATG	NONHSAT208732.1	chr6	10385501	10386342	-	NONCODEv5	lncRNA	intergenic	NONHSAG093959.1				2	722
clstr_83378_256_10	0.00257166	6.10666	2.61038	Up	3.99932	1.38893	Detected	Detected	Not Detected	Detected	Not Detected	Not Detected	Not Detected	Not Detected	5.10814	4.29366	2.91061	3.68486	0.987825	1.86161	1.76952	0.936771	AAGGGCAGCATTGATCTTGGTGAACACGACGAGCAGTCCAGGAAAGGAGTACAAAGAATA	lnc-LSMEM1-2:1	chr7	112617504	112626224	+	LNCipedia version 5.2	lncRNA	intergenic	lnc-LSMEM1-2				4	1399
clstr_196690_86_14	8.13254e-06	6.10623	2.61028	Up	10.5811	7.97084	Detected	Detected	Detected	Detected	Detected	Detected	Detected	Detected	10.1279	10.9927	10.7214	10.4824	7.97169	8.04559	7.96388	7.90218	CAAAGCAGGACACGTTATTCTTAACACAGAGGGCCACATCGCTGTCCCTCACAAATACTT	ENST00000413496.2	chr19	53874626	53876049	-	GENCODE release 31	lncRNA	antisense	ENSG00000232220.2	AC008440.2			2	423
clstr_45807_665_24	0.00335136	6.10435	2.60984	Up	3.92695	1.31711	Detected	Detected	Not Detected	Detected	Not Detected	Not Detected	Not Detected	Not Detected	4.01317	4.1915	2.47829	5.02484	1.80146	1.25548	1.14073	1.07079	GGTCTCCAAAGCATCCGTGAAACTGTTCCACAAGACAAGGATGGATGACTGAATGCCAAA	ENST00000429530.1	chr6	63806836	63822642	+	GENCODE release 31	lncRNA	antisense	ENSG00000236345.1	SCAT8	SCAT8		2	1454	112935969
clstr_93059_136_11	0.00162441	6.10344	2.60962	Up	4.1236	1.51397	Not Detected	Not Detected	Detected	Detected	Not Detected	Not Detected	Not Detected	Not Detected	3.69019	3.23775	4.5942	4.97224	2.01348	1.33638	1.8674	0.838629	TCTGGTGAAGGCTAGTCAAAGGTTGCACACTGGCAGCCTACAATCATGCTTTGACTCAAA	NONHSAT172161.1	chr15	40861275	40862505	.	NONCODEv5	lncRNA	intergenic	NONHSAG071066.1				1	1230
clstr_184653_402_34	0.00160305	6.09274	2.60709	Up	4.74099	2.1339	Detected	Detected	Detected	Detected	Not Detected	Detected	Not Detected	Not Detected	5.30672	4.80382	4.39518	4.45827	1.46344	3.24544	1.43864	2.3881	GGGTGTTGGTAGGGAGGATGAGGACAGCTACATGGGTTTGAGAAAGGGTTAAGAAATAGA	NONHSAT168566.1	chr14	64260479	64270059	+	NONCODEv5	lncRNA	intergenic	NONHSAG068838.1				2	496
clstr_232444_115_28	0.000623899	6.09188	2.60689	Up	3.60004	0.993147	Detected	Detected	Not Detected	Not Detected	Not Detected	Not Detected	Not Detected	Not Detected	4.30661	4.16269	3.31161	2.61923	0.947157	1.20161	0.943661	0.880164	ATAATTATAGAATGACAGGGCTAGAAGGAAAGGTCACTGTTAACAGCAGAGTGCAGGCTA	MSTRG.16788.1	chr13	30332740	30332943	.	RefLnc 2017	lncRNA	intergenic	MSTRG.16788				1	204
clstr_23496_3294_11	0.0107066	6.09177	2.60686	Up	4.08266	1.4758	Not Detected	Detected	Detected	Detected	Not Detected	Not Detected	Not Detected	Not Detected	2.31555	4.41166	4.61041	4.99301	1.60844	0.914572	2.51429	0.865891	TATCATAATTCAGCAGGTCAGCAACTTAGGCCAAGCTTGTTGGGTGATTCGTCTAGTCTT	NONHSAT170734.1	chr15	44778196	44811517	+	NONCODEv5	lncRNA	intergenic	NONHSAG070292.1				3	3704
clstr_95067_890_15	1.73124e-07	6.08762	2.60588	Up	10.2511	7.64523	Detected	Detected	Detected	Detected	Detected	Detected	Detected	Detected	10.1904	10.4211	10.2431	10.1498	7.82848	7.49669	7.54668	7.70907	TCCCATATTAATCACTAGGTTAATGGCTGCTCCTGGCTAGATCACAGGACCCTGCATGAT	NONHSAT184973.1	chr2	74211610	74215383	-	NONCODEv5	lncRNA	intergenic	NONHSAG078805.1				2	1199
clstr_112917_447_13	0.00193753	6.08245	2.60465	Up	4.1919	1.58725	Not Detected	Detected	Detected	Detected	Not Detected	Not Detected	Not Detected	Not Detected	3.04683	4.25805	4.36317	5.09956	0.816926	1.79632	1.89103	1.84473	GAAGCAAGAGGTTACCTTGACAAGGCTCAGTGAATGACAATTAACCAATTAGCTTTGCTA	lnc-EXT1-5:1	chr8	117687507	117726979	-	LNCipedia version 5.2	lncRNA	intergenic	lnc-EXT1-5				5	963
clstr_125678_540_19	0.000181065	6.07899	2.60383	Up	7.5243	4.92047	Detected	Detected	Detected	Detected	Detected	Detected	Detected	Detected	7.12197	6.99318	7.66195	8.32012	4.70106	5.02056	5.14965	4.81061	ACATCACAGCAACGAAAGAACTATTTCTGGTAACTGTGGACCAGGTGAGAGCCACACTGT	lnc-FAM57A-4:2	chr17	752667	754888	+	LNCipedia version 5.2	lncRNA	antisense	lnc-FAM57A-4				2	840
clstr_176758_428_22	0.0447126	6.07726	2.60342	Up	3.72002	1.1166	Not Detected	Not Detected	Detected	Detected	Not Detected	Not Detected	Not Detected	Not Detected	1.05776	3.24701	4.8076	5.7677	1.12862	1.2338	1.08837	1.01559	CATTTCTTCTCAGAGTTCACCATATCACTAAGAATGATCAGAATGATTGTGAAGCACCGG	lnc-INTS6-1:1	chr13	51319884	51324969	-	LNCipedia version 5.2	lncRNA	intergenic	lnc-INTS6-1				2	540
clstr_179036_182_8	1.89364e-05	6.07187	2.60214	Up	7.2444	4.64226	Detected	Detected	Detected	Detected	Detected	Detected	Detected	Detected	7.11941	6.93303	7.3142	7.61098	4.87919	4.70101	4.80721	4.18163	AATTTGTATTAGTTTCCAAGGGACAAAGAAGCGCTGCCCAATCAATGAGGGCCATTCGTA	lnc-HIST1H4A-1:2	chr6	26022061	26022589	+	LNCipedia version 5.2	lncRNA	intergenic	lnc-HIST1H4A-1				1	529
clstr_156967_521_22	0.000956348	6.07003	2.6017	Up	4.03192	1.43022	Not Detected	Detected	Not Detected	Detected	Not Detected	Not Detected	Not Detected	Not Detected	3.52746	4.08862	3.43711	5.07449	1.89337	1.10635	1.02784	1.69331	TCTCTGTAGGAAATATCACAAAGGTGTTACCATATGGAGAGGTGAGGAGGAGTGTGCTGC	lnc-FAM50B-5:1	chr6	3828482	3831655	+	LNCipedia version 5.2	lncRNA	intergenic	lnc-FAM50B-5				3	615
clstr_79449_420_15	3.09286e-05	6.06901	2.60146	Up	3.94996	1.3485	Detected	Detected	Detected	Detected	Not Detected	Not Detected	Not Detected	Not Detected	3.95794	3.94931	4.04577	3.84681	1.639	0.946989	0.967655	1.84033	ACAGACCAATAACAGGACTCACTGCAAGACCATCCTCAACGGTTGCAGTATTCCAGATAA	lnc-SURF6-2:1	chr9	133326854	133328327	-	LNCipedia version 5.2	lncRNA	intergenic	lnc-SURF6-2				1	1474
clstr_52478_1904_12	0.0107808	6.06435	2.60035	Up	4.83065	2.2303	Not Detected	Detected	Detected	Detected	Detected	Not Detected	Detected	Not Detected	3.29032	4.88727	5.12886	6.01616	2.97603	1.25423	2.93897	1.75196	TTGATGCAACATTATATTCCAGGAAACGTTATAGCTGCAAAGACCACGTAGCGACATGAA	lnc-ARHGEF15-1:1	chr17	8295506	8305050	+	LNCipedia version 5.2	lncRNA	intergenic	lnc-ARHGEF15-1				2	2138
clstr_203633_93_26	0.00125237	6.06214	2.59983	Up	4.10685	1.50703	Detected	Detected	Not Detected	Detected	Not Detected	Not Detected	Not Detected	Not Detected	5.12812	3.96376	3.55052	3.78501	1.60208	2.29078	1.11451	1.02073	AGTGAGAAATTAGGTAGGAAGTGCTAAGGACTGGGAATTAGGGAAGAACCTTTAGATGAG	NONHSAT168490.1	chr14	56392932	56426338	+	NONCODEv5	lncRNA	intergenic	NONHSAG015058.2				3	377
clstr_221564_100_9	2.19872e-05	6.06081	2.59951	Up	3.82686	1.22735	Detected	Detected	Detected	Detected	Not Detected	Not Detected	Not Detected	Not Detected	3.63843	3.95523	3.62521	4.08858	1.40482	1.06761	1.64304	0.793932	AGGAGTTCAGATGGGCATGTTTATGACTGACGTCTGGATGAGATGACACGATAAACATAA	MSTRG.69944.1	chrX	41381858	41382120	.	RefLnc 2017	lncRNA	intergenic	MSTRG.69944				1	263
clstr_109727_421_12	0.00241202	6.05994	2.5993	Up	3.82877	1.22947	Not Detected	Not Detected	Detected	Detected	Not Detected	Not Detected	Not Detected	Not Detected	2.99534	3.21815	4.03213	5.06946	0.867929	0.861229	1.73722	1.45149	AGGACAAGATAAGTTCCGGTCTGCCACATTAGATCAGCAGTCTCAAGATTCTCATGCCAT	NONHSAT161584.1	chr11	124465461	124466461	.	NONCODEv5	lncRNA	intergenic	NONHSAG064386.1				1	1000
clstr_23091_2059_12	5.65111e-08	6.0541	2.59791	Up	13.5706	10.9726	Detected	Detected	Detected	Detected	Detected	Detected	Detected	Detected	13.7588	13.5688	13.548	13.4066	10.9669	10.8894	10.9786	11.0557	CCAAATGGCAAAGTTGCATCCGTGGAAATGGTTAAATATCATCACTGTCGGGATGTACCC	ENST00000641784.1	chr7	97851688	97972985	-	GENCODE release 31	lncRNA		ENSG00000284707.2	AC079781.5			18	3743
clstr_9929_4889_6	0.00210469	6.05263	2.59756	Up	3.90079	1.30322	Detected	Detected	Detected	Not Detected	Not Detected	Not Detected	Not Detected	Not Detected	4.8516	4.11062	3.92063	2.72029	0.886397	1.69576	0.881456	1.74928	TGAGAAGAGACGATGGAACCGCCAGACCAGGAGTACGATACATCCATGACTAATATGCTA	T071014	chr11	134411170	134417268	+	MiTranscriptome beta	lncRNA	intergenic	G016416	CAT1450.2			2	5853
clstr_192752_37_12	0.000426404	6.05159	2.59731	Up	3.76716	1.16984	Detected	Detected	Not Detected	Not Detected	Not Detected	Not Detected	Not Detected	Not Detected	4.52538	3.97471	3.11676	3.45178	1.52365	1.53419	0.814545	0.806999	AAGGGAGAAAGATTTAACATGACAGGGTGTGAATCCGAGGGAACGCTGGCTAGTAATAAA	MSTRG.7192.1	chr10	33101630	33134878	+	RefLnc 2017	lncRNA	intergenic	MSTRG.7192				2	33249
clstr_85192_166_16	0.00160433	6.04563	2.59589	Up	4.17015	1.57426	Detected	Detected	Detected	Not Detected	Not Detected	Not Detected	Not Detected	Not Detected	4.23295	4.51721	4.7349	3.19553	1.99017	2.28568	0.896498	1.12468	TCAAGATGCCTACCTTACCAACTTAACCAGGAAATGAATTCACTAGTACTGTGACCAGTC	T070526	chr11	130714035	130717515	-	MiTranscriptome beta	lncRNA	intergenic	G016316	HNCAT159			4	1365
clstr_40504_1466_9	3.54191e-06	6.03551	2.59348	Up	7.58733	4.99385	Detected	Detected	Detected	Detected	Detected	Detected	Detected	Detected	7.94887	7.72318	7.3885	7.28877	4.97132	5.07782	5.06546	4.86081	GGCTTTCCTGTAATGAATGTAGGACGAAAGTGTTTGGACCAATATTCCATGTTACCGGCT	lnc-MTRNR2L12-1:1	chr3	95654423	95683193	-	LNCipedia version 5.2	lncRNA	intergenic	lnc-MTRNR2L12-1				5	2595
clstr_121540_219_39	1.39956e-08	6.03183	2.59259	Up	5.62587	3.03328	Detected	Detected	Detected	Detected	Detected	Not Detected	Detected	Detected	5.58117	5.67562	5.63613	5.61057	3.03897	2.86712	3.07771	3.1493	AATAAACTCCTATTTGTTTATGGCAAGAGACAAGGTCTAGCTCTGTGATGCAGGCCGGAG	lnc-MYEOV-11:7	chr11	69337360	69367726	+	LNCipedia version 5.2	lncRNA	intronic	lnc-MYEOV-11				5	876
clstr_22934_663_10	0.000166147	6.03144	2.5925	Up	3.69866	1.10616	Detected	Not Detected	Not Detected	Detected	Not Detected	Not Detected	Not Detected	Not Detected	4.00908	3.37512	3.0389	4.37156	1.33758	0.980823	0.991162	1.11508	GAGCAGGCCTAAGTACACTGACCATTGGATGACAGATACGGGTTGAACAAACTACAGTGT	MSTRG.5033.1	chr1	203319559	203323316	.	RefLnc 2017	lncRNA	intergenic	MSTRG.5033				1	3758
clstr_153642_563_6	0.00101079	6.03099	2.59239	Up	3.4288	0.836409	Not Detected	Not Detected	Detected	Detected	Not Detected	Not Detected	Not Detected	Not Detected	2.93517	2.47676	4.28674	4.01654	0.779102	0.778386	1.02772	0.760427	CAACAGCCCGGTGATCAATATACTTCCTAGTCATCAGCGAAGGGTAGGCGCTTAATGAAT	NONHSAT193120.1	chr22	21650890	21651527	.	NONCODEv5	lncRNA	intergenic	NONHSAG084139.1				1	637
clstr_128018_233_25	0.00807389	6.02774	2.59162	Up	3.56918	0.97756	Detected	Detected	Not Detected	Not Detected	Not Detected	Not Detected	Not Detected	Not Detected	4.73923	4.56451	2.74212	2.23085	0.785673	0.77626	1.584	0.764303	AAACAAGTAGGAGAGGTCAGTGACTGGCAAATCAATGACCAGCAGTGAAGGGCATTCCAA	NONHSAT215023.1	chr7	119559635	119560456	.	NONCODEv5	lncRNA	intergenic	NONHSAG098292.1				1	821
clstr_34980_976_17	0.0276772	6.02046	2.58987	Up	3.63512	1.04525	Not Detected	Not Detected	Detected	Detected	Not Detected	Not Detected	Not Detected	Not Detected	1.23286	3.72128	4.04139	5.54497	1.01171	1.00246	1.21997	0.946865	TTCCGGGAATGCAAGTAAGGTTCAATATTTGGATATCAACCAATGTAATCCACCATAGCC	lnc-NQO2-16:1	chr6	3040448	3047141	+	LNCipedia version 5.2	lncRNA	intergenic	lnc-NQO2-16				17	2878
clstr_119938_410_14	0.00141187	6.01562	2.58871	Up	4.92381	2.3351	Detected	Detected	Detected	Detected	Not Detected	Detected	Not Detected	Not Detected	4.07644	4.60713	5.26724	5.74443	2.39937	2.96047	1.57565	2.4049	CAGGACAGGACCCATATTAGAGACCGAATCAAGTTCATGGGCTGCTTTAGTGTTCAAAGA	lnc-AFF1-2:1	chr4	87166844	87167734	+	LNCipedia version 5.2	lncRNA	antisense	lnc-AFF1-2				1	891
clstr_209115_155_16	9.55288e-06	6.01349	2.5882	Up	9.02477	6.43657	Detected	Detected	Detected	Detected	Detected	Detected	Detected	Detected	9.43741	9.2379	8.73617	8.6876	6.42458	6.34847	6.53708	6.43612	TCTTGCTGAATGGGCCTTAAGGGTGAAAGCTGTTAAACTGGAGAAGGAAGTCCAGGATTT	lnc-SLITRK6-22:1	chr13	88978447	88978785	-	LNCipedia version 5.2	lncRNA	intergenic	lnc-SLITRK6-22				1	339
clstr_221582_68_10	0.00352481	6.01047	2.58748	Up	5.10546	2.51798	Detected	Detected	Detected	Detected	Not Detected	Not Detected	Not Detected	Detected	4.8819	3.95687	5.49058	6.09249	2.78123	1.55853	2.8455	2.88666	AGAGGATGTTCATCTACAGCCGCTGCAAACAAGCGACTGTGCATGACTTAAATACAGAAT	lnc-DHFR-3:1	chr5	80603383	80603644	-	LNCipedia version 5.2	lncRNA	intergenic	lnc-DHFR-3				1	262
clstr_224772_47_62	0.00637738	6.00389	2.5859	Up	4.43047	1.84457	Detected	Detected	Not Detected	Detected	Not Detected	Not Detected	Not Detected	Not Detected	5.3237	4.97352	3.10439	4.32027	1.00725	2.58967	1.31794	2.46342	CCACCCAACAAGTAAGTGTGAGAGAAAGAGGAAACAGGAGGTGACAGAGAGAAGGAGAAA	MSTRG.24349.1	chr16	31849778	31850021	.	RefLnc 2017	lncRNA	intergenic	MSTRG.24349				1	244
clstr_178497_23_12	0.000262399	6.00375	2.58586	Up	3.438	0.852135	Detected	Not Detected	Not Detected	Detected	Not Detected	Not Detected	Not Detected	Not Detected	3.72381	2.80694	2.96472	4.25652	0.85372	0.8624	0.862163	0.830257	AGTAACAGAGAGCTCCGTCTTCAGAGTCTTGGTAACATTTCGCTGAGAGGACAACCCAAT	NONHSAT219633.1	chr9	76516659	76564502	+	NONCODEv5	lncRNA	intergenic	NONHSAG052604.2				4	532
clstr_178937_395_23	0.00653241	6.00123	2.58526	Up	3.56834	0.983084	Not Detected	Detected	Detected	Detected	Not Detected	Not Detected	Not Detected	Not Detected	1.7184	3.91165	4.5955	4.04781	1.01013	0.974799	1.00301	0.944393	AAATACAAGGCATTCCTTGAACCATAGTCATCCTTGAGAGAAGTGGAATGTGTCTCAAGT	ENST00000552046.1	chr12	74248637	74283669	-	GENCODE release 31	lncRNA	intergenic	ENSG00000257183.1	AC090502.2			4	529
clstr_18883_1389_5	9.06532e-08	6.00053	2.58509	Up	6.70435	4.11925	Detected	Detected	Detected	Detected	Detected	Detected	Detected	Detected	6.77423	6.52007	6.7344	6.78869	4.22322	4.10546	4.1905	3.95784	GTAATGGCTTAAGAGTTGCTTCTGCCGACATGTACTAAGTGCATGTCGACCTCTGCAAGT	lnc-BAG3-4:5	chr10	119596550	119600749	+	LNCipedia version 5.2	lncRNA	antisense	lnc-BAG3-4				1	4200
clstr_15100_2979_12	0.00103414	5.99942	2.58482	Up	4.09237	1.50755	Not Detected	Not Detected	Detected	Detected	Not Detected	Not Detected	Not Detected	Not Detected	3.46979	3.64127	4.24329	5.01512	1.33042	0.973548	1.50783	2.21839	CAATTGATAGCTCGGCCTATTTAAAGAAACAACAGGTCTATGACTATGCACTAGGCTTAG	NONHSAT194684.1	chr3	153205579	153248052	+	NONCODEv5	lncRNA	intergenic	NONHSAG085064.1				2	4749
clstr_182816_426_19	0.00243352	5.99511	2.58379	Up	3.5865	1.00271	Not Detected	Detected	Detected	Detected	Not Detected	Not Detected	Not Detected	Not Detected	2.10047	3.86032	3.94557	4.43963	0.932089	0.923194	0.951371	1.2042	GAAGACAGTTTAGCTCTCTGAGCCAAGATTCCTTACCTTATGAGAAGGTTCCTTGGAGGG	MSTRG.54241.1	chr5	173738979	173767253	+	RefLnc 2017	lncRNA	intergenic	MSTRG.54241				2	28275
clstr_82689_738_12	0.00713795	5.98734	2.58192	Up	3.72216	1.14024	Not Detected	Not Detected	Detected	Detected	Not Detected	Not Detected	Not Detected	Not Detected	2.0927	3.45922	4.35825	4.97846	1.06316	0.953117	0.938794	1.60589	TGTTAGCAAAGGTGTGGAGCAACCAGACCTCTCATATGTAGCTCATAGGAGCATACAGCT	NONHSAT190014.1	chr20	4295047	4296460	.	NONCODEv5	lncRNA	intergenic	NONHSAG082159.1				1	1413
clstr_54855_1511_16	0.0094346	5.98379	2.58106	Up	3.77669	1.19563	Not Detected	Not Detected	Detected	Detected	Not Detected	Not Detected	Not Detected	Not Detected	2.51423	2.7454	4.49605	5.35108	1.17336	1.12969	1.20696	1.27252	GAAGAAAGCAAGCAAGTAACTAACCTACTTGTGAGTCTATAGGCATGATGTTAGGCCAAA	NONHSAT219114.1	chr9	2001248	2003312	+	NONCODEv5	lncRNA	intergenic	NONHSAG051636.2				1	2064
clstr_201696_164_12	0.0296668	5.9799	2.58012	Up	4.31656	1.73644	Not Detected	Not Detected	Detected	Detected	Not Detected	Not Detected	Not Detected	Not Detected	2.96056	3.32778	4.34952	6.62836	2.06212	2.61069	0.844904	1.42803	AGGACAGTAATGAGGGCAGCATTCAACATTGTTAGTTCCGTGCCTTTGAGCTGAAGTTCT	lnc-TRDMT1-4:1	chr10	16995902	17000396	-	LNCipedia version 5.2	lncRNA	intronic	lnc-TRDMT1-4				2	390
clstr_78339_548_4	0.00193197	5.97084	2.57793	Up	3.42766	0.849731	Not Detected	Not Detected	Detected	Detected	Not Detected	Not Detected	Not Detected	Not Detected	3.24455	2.19936	3.71916	4.54759	0.942336	0.785866	0.780153	0.890568	CAGGAAGTACGTGACACTTTAGTTCGAGGTCATTCAATCCTATTGTGAATGAGGAGTTCC	lnc-BCL2A1-4:1	chr15	80057934	80059429	-	LNCipedia version 5.2	lncRNA	bidirectional	lnc-BCL2A1-4				1	1496
clstr_75171_641_12	0.043944	5.96122	2.57561	Up	3.52321	0.947606	Not Detected	Detected	Detected	Not Detected	Not Detected	Not Detected	Not Detected	Not Detected	3.29865	4.65408	5.35036	0.78977	0.831642	1.31179	0.830365	0.816623	ACAGATTTGAGAGTGAGTGATCTAGGAGGTGGAAATGACGGAAGCTAGTGACTGATCTTT	lnc-PPT1-2:1	chr1	40029014	40030573	-	LNCipedia version 5.2	lncRNA	intergenic	lnc-PPT1-2				1	1560
clstr_188778_82_21	5.80527e-05	5.95907	2.57509	Up	6.58387	4.00878	Detected	Detected	Detected	Detected	Detected	Detected	Detected	Detected	6.65814	5.97477	7.03147	6.6711	4.12323	4.11007	3.61345	4.18838	GTCTGATAACCGTAAGTACCTTTCTGGTGATGGCACATTTGTTCTGAAATTGTTTGGTCT	lnc-DGKG-1:3	chr3	186104926	186105490	-	LNCipedia version 5.2	lncRNA	intronic	lnc-DGKG-1				2	472
A_22_P00019245	0.00870726	5.95889	2.57504	Up	4.0853	1.51026	Not Detected	Not Detected	Detected	Detected	Not Detected	Not Detected	Not Detected	Not Detected	2.57471	3.61448	4.91474	5.23728	1.43118	1.61601	2.16831	0.825535	GTTGAGGTGAAGGTCACAATACTGAATTTGAATATGCTGTGTTCTCTACTGTAAATAAAG	NR_121196	chr1	174934947	174954261	-	Refseq	lncRNA			LOC101928696				670	101928696
clstr_231632_134_22	1.09538e-05	5.95032	2.57297	Up	6.96526	4.39229	Detected	Detected	Detected	Detected	Detected	Detected	Detected	Detected	6.50519	6.95726	7.08616	7.31241	4.28075	4.664	4.3199	4.3045	CCAGTCCTCTCTTCTCTGGAGTTCTGCACAGGTTGCCTTCATACACATCTAATATCAGAT	MSTRG.4246.1	chr1	169510587	169510794	.	RefLnc 2017	lncRNA	intergenic	MSTRG.4246				1	208
clstr_42371_363_18	0.000852804	5.94568	2.57184	Up	3.86085	1.289	Not Detected	Not Detected	Detected	Detected	Not Detected	Not Detected	Not Detected	Not Detected	3.2848	3.49934	3.92812	4.73112	0.823185	1.85137	0.827403	1.65405	TTTCCGAATCTAACAGAGACTTCAAGCATGGTTTAAGGGCAGAGATGGCGCTGTGTGTTT	MSTRG.47648.5	chr4	52517257	52551627	-	RefLnc 2017	lncRNA	intergenic	MSTRG.47648				3	2512
clstr_53018_1238_8	0.000436596	5.94158	2.57085	Up	3.8971	1.32626	Detected	Not Detected	Detected	Detected	Not Detected	Not Detected	Not Detected	Not Detected	4.03935	3.03476	4.62133	3.89298	1.30891	1.79162	0.977183	1.22732	ATGTACGGCTGAAGGCTGCTCAATTTCCACGTCTAGAATCTTCAAACTTCTATCAGATCG	NONHSAT197527.1	chr3	129082786	129084907	-	NONCODEv5	lncRNA	intergenic	NONHSAG086708.2				1	2121
clstr_188373_120_42	0.0259164	5.9384	2.57007	Up	4.2155	1.64543	Detected	Detected	Not Detected	Not Detected	Not Detected	Not Detected	Not Detected	Not Detected	5.85615	5.07697	3.32916	2.59974	1.06572	2.92414	1.05222	1.53964	AAGGGCTCAGAGACTCATAGGGAAGATGAGTGAGTGGAGGAGATAAGAAGAAGGAATGCA	lnc-C2orf71-56:1	chr2	29474749	29475462	-	LNCipedia version 5.2	lncRNA	intronic	lnc-C2orf71-56				2	474
clstr_211785_184_23	7.92356e-06	5.93667	2.56965	Up	5.63916	3.06951	Detected	Detected	Detected	Detected	Detected	Detected	Detected	Detected	5.4687	5.81001	5.88432	5.3936	3.12067	3.3935	3.02613	2.73773	GGATTACAGGGATCCACATCTTCTGGACCCAACTGTGGAATATGTGAAGTTCTCCAAGGA	lnc-DNTTIP2-5:1	chr1	93592306	93648822	-	LNCipedia version 5.2	lncRNA	intronic	lnc-DNTTIP2-5				4	321
clstr_200667_278_18	0.00163809	5.93465	2.56916	Up	4.85748	2.28832	Detected	Detected	Detected	Detected	Not Detected	Detected	Not Detected	Detected	4.49362	4.84433	4.84189	5.25009	1.86876	3.25847	1.25673	2.76931	AAGTGAAGAGCTTGCGCAGATTAACCTAGAACGAAAGGCACAGAAGACAAAGAAGAGGAT	lnc-ARL4A-3:1	chr7	12685637	12686033	+	LNCipedia version 5.2	lncRNA	intergenic	lnc-ARL4A-3				1	397
clstr_187624_179_31	0.0305415	5.932	2.56852	Up	4.39577	1.82726	Detected	Detected	Not Detected	Detected	Not Detected	Detected	Not Detected	Not Detected	5.66038	5.51529	2.54112	3.86632	1.7937	3.34565	1.14252	1.02715	ATGAAGGTACAAGATGAAGCAAGGAGCAGTCAGAGGAAGAGAGAAGGACACTGGGTTCTA	lnc-SLC39A13-1:1	chr11	47391911	47393093	+	LNCipedia version 5.2	lncRNA	intergenic	lnc-SLC39A13-1				2	478
clstr_807_7130_8	0.00203002	5.91328	2.56396	Up	4.34002	1.77607	Detected	Detected	Detected	Detected	Not Detected	Not Detected	Not Detected	Not Detected	3.85294	4.85755	4.52459	4.12501	1.06508	2.88439	1.06364	2.09115	AGGAGCGGGAGATAAAGACAGACGGCTATCGGCTTTAAGATCTAGAGACCAGGATTTAAT	T377799	chrX	100883412	100900379	-	MiTranscriptome beta	lncRNA	intergenic	G089398	KCCAT598			2	16641
A_33_P3423626	0.000836285	5.91308	2.56391	Up	3.81091	1.247	Not Detected	Not Detected	Detected	Detected	Not Detected	Not Detected	Not Detected	Not Detected	3.28521	3.07596	4.25245	4.63004	1.06677	1.78747	1.10978	1.024	GCTAATTAATGAACTAAGCATCTAATTCAAGAAACAAAGCAACACAGCTAACTTATAGAA	NR_122040	chr2	129242173	129273891	-	Refseq	lncRNA			LOC151121				2256	151121
clstr_104172_430_19	0.00259299	5.91215	2.56368	Up	3.77483	1.21115	Detected	Detected	Not Detected	Not Detected	Not Detected	Not Detected	Not Detected	Not Detected	4.91818	4.07108	2.61077	3.4993	0.991257	1.7527	0.990793	1.10985	CACAGAGGAAGAACGGAAAGTATGTGCTACACACAGAGAAACAGGATGGGTGCTATGCAT	NONHSAT224503.1	chrY	17044115	17045183	.	NONCODEv5	lncRNA	intergenic	NONHSAG104730.1				1	1068
clstr_118802_695_11	0.00309578	5.90504	2.56195	Up	4.14315	1.58121	Detected	Not Detected	Detected	Detected	Not Detected	Not Detected	Not Detected	Not Detected	3.71243	3.12468	4.47263	5.26287	1.90377	1.63848	1.98192	0.800668	ACTTCTACCAACAGGTTCTTCATCGTTGGAGTCTGATATCGTTTGAATGTTTGTTCCCTC	NONHSAT174003.1	chr16	69558047	69565685	-	NONCODEv5	lncRNA	intergenic	NONHSAG072231.1				2	902
clstr_153754_66_25	0.000572394	5.90422	2.56175	Up	7.2573	4.69555	Detected	Detected	Detected	Detected	Detected	Detected	Detected	Detected	6.86519	6.49214	7.42812	8.24374	4.56653	4.60478	4.74825	4.86263	ATTAGTAATCCAGGAGTGGCTTAGCTGGATAGTTCTGTCTCTGGTTCTCTCATGAGGTTG	lnc-UAP1-1:1	chr1	162609322	162609957	+	LNCipedia version 5.2	lncRNA	intergenic	lnc-UAP1-1				1	636
clstr_89688_68_14	0.000683833	5.90313	2.56148	Up	3.63684	1.07536	Not Detected	Not Detected	Detected	Detected	Not Detected	Not Detected	Not Detected	Not Detected	2.81457	3.37538	3.82256	4.53484	0.889988	1.57605	0.925651	0.909734	TGAATGGGCAGATAGATACAGAACCCGTGGGTAATGAAGGCCAAATGTACTATCTTGATT	lnc-TJP1-3:1	chr15	29677176	29684437	-	LNCipedia version 5.2	lncRNA	intergenic	lnc-TJP1-3				3	1288
clstr_53138_727_12	3.33914e-05	5.903	2.56145	Up	7.66353	5.10208	Detected	Detected	Detected	Detected	Detected	Detected	Detected	Detected	7.34919	7.35809	7.70047	8.24635	5.07701	5.30144	5.18939	4.84047	TTCCACTCTGGCTTTGTTCGAGATGTCTTGATGCCAAGAGGAGCAAACTAGTTAAGCGGT	lnc-SNAPC2-1:3	chr19	7943990	7950659	+	LNCipedia version 5.2	lncRNA	intergenic	lnc-SNAPC2-1				3	2117
clstr_205172_174_18	4.64765e-05	5.89169	2.55868	Up	5.34896	2.79028	Detected	Detected	Detected	Detected	Detected	Detected	Not Detected	Detected	5.37023	5.35182	5.17408	5.49973	3.10371	2.9158	2.08953	3.05208	ATTTAGCTCCCAGAACACTAGCAGCCAGGCTTACATACCTGGACAGAAGAATGGACGATT	MSTRG.23020.1	chr15	90520833	90521198	.	RefLnc 2017	lncRNA	intergenic	MSTRG.23020				1	366
clstr_193219_297_15	0.00321608	5.88863	2.55793	Up	3.7929	1.23497	Detected	Detected	Not Detected	Not Detected	Not Detected	Not Detected	Not Detected	Not Detected	4.39014	4.51093	3.226	3.04455	0.800167	2.37536	0.79986	0.964502	ATAGGCTTGACTGTCAGACTCGAGAGAGGGTGTAGGAGTGAGAGCAAGGATTACTAACTT	NONHSAT188076.1	chr2	222789051	222789496	.	NONCODEv5	lncRNA	intergenic	NONHSAG081042.1				1	445
clstr_135559_648_22	0.0114914	5.88587	2.55726	Up	5.26497	2.70772	Detected	Detected	Detected	Detected	Not Detected	Not Detected	Detected	Detected	4.03417	5.36355	6.01515	5.64702	2.88477	1.06282	3.57991	3.30336	AACTGGCCTTTCAGTTTGTACATCAGCATCTGGTGATCTTGGTTAATGTGAATCAGTCCC	lnc-RPL10A-2:1	chr6	35497167	35508496	+	LNCipedia version 5.2	lncRNA	antisense	lnc-RPL10A-2				3	763
clstr_221523_60_28	0.000623985	5.88321	2.5566	Up	3.92377	1.36717	Not Detected	Detected	Detected	Not Detected	Not Detected	Not Detected	Not Detected	Not Detected	3.25985	4.58473	4.18052	3.67	1.15323	2.15714	1.1279	1.03041	AAATTCGCCTTGAGCAAGCTATTGAAGATACTAAATAAACGAGGCTGAGACAGAGTCTGA	MSTRG.8114.1	chr10	74823707	74823969	.	RefLnc 2017	lncRNA	intergenic	MSTRG.8114				1	263
clstr_1881_6118_8	0.0165529	5.87989	2.55579	Up	5.04749	2.4917	Not Detected	Detected	Detected	Detected	Detected	Not Detected	Not Detected	Not Detected	3.63068	4.47926	5.70328	6.37673	3.50534	3.02504	2.02888	1.40753	AAATTCTGAGGTCGATTCACCCTGCTTCACTAGTCATACCTAAGCTGACTAACTTACAAT	T243500	chr3	52584100	52596258	+	MiTranscriptome beta	lncRNA	intergenic	G055851	AMAT96			1	12158
clstr_217050_157_30	1.15683e-06	5.87543	2.5547	Up	14.7517	12.197	Detected	Detected	Detected	Detected	Detected	Detected	Detected	Detected	14.8796	14.9822	14.7419	14.4032	12.1237	12.1577	12.2678	12.2389	TATGGAAACTCATCTGATTCCAGATATGATGATGGAAGAGGGCCACTGGGAAACTCTCCC	lnc-CTAGE9-2:1	chr6	131819803	131820091	-	LNCipedia version 5.2	lncRNA	antisense	lnc-CTAGE9-2				1	289
clstr_135953_564_32	2.6399e-05	5.87332	2.55418	Up	7.49106	4.93688	Detected	Detected	Detected	Detected	Detected	Detected	Detected	Detected	7.80121	7.6005	7.16798	7.39456	5.26287	5.22124	4.62641	4.63701	CTCGCTGAAGCTCAGGTACCAGACAGTGATGAGCAGTTTGTTCCTGATTTCCATTCAGAA	lnc-MEOX1-3:1	chr17	43533344	43546315	-	LNCipedia version 5.2	lncRNA	intronic	lnc-MEOX1-3				6	760
clstr_133577_616_26	2.43108e-07	5.86662	2.55253	Up	13.1211	10.5685	Detected	Detected	Detected	Detected	Detected	Detected	Detected	Detected	13.258	13.1951	13.1365	12.8946	10.7344	10.466	10.4867	10.5869	CCCACACACTGACCCACTACAAGTCAGCTGCCAAAGCTTAAGTGCTCTTTATGCTGTAAT	MSTRG.63393.9	chr8	46641359	46698809	+	RefLnc 2017	lncRNA	intergenic	MSTRG.63393				5	57451
A_33_P3363188	1.28476e-07	5.8656	2.55228	Up	10.937	8.38469	Detected	Detected	Detected	Detected	Detected	Detected	Detected	Detected	11.0953	11.035	10.9007	10.7169	8.43282	8.28977	8.42607	8.3901	TTCTGCTAACAAGAAACTGTTCCTGGGCAGAGATACATAAGGAGTCAGACCTTTGTTTAA	NR_033856	chr9	64016950	64061612	+	Refseq	lncRNA			FLJ43315				2521	644316
clstr_101612_937_3	0.000134748	5.85954	2.55079	Up	5.71032	3.15953	Detected	Detected	Detected	Detected	Detected	Not Detected	Detected	Detected	5.02555	5.97456	5.65708	6.1841	3.36885	2.7244	3.39019	3.15469	CACCAGAGCGATTGTGCGTTTGTTTCCGTATAAGTGCAGTTTATCAAGCCGAAGCTAAGC	NONHSAT198353.1	chr4	18022041	18023143	+	NONCODEv5	lncRNA	intergenic	NONHSAG087428.1				1	1102
A_21_P0006262	0.0116552	5.85428	2.54949	Up	3.9096	1.36011	Not Detected	Not Detected	Detected	Detected	Not Detected	Not Detected	Not Detected	Not Detected	2.18895	3.46943	4.88957	5.09044	2.01121	1.0494	1.16442	1.2154	TCTGATCCTATACTGAACTAACTGAACACTACCAGGGATCTGACTCCCTGATATTCGCTG	NR_109756	chr9	34985410	34989379	-	Refseq	lncRNA			DNAJB5-AS1				763	101926900
clstr_187953_115_22	0.00253818	5.85057	2.54858	Up	5.51962	2.97104	Detected	Detected	Detected	Detected	Detected	Detected	Not Detected	Detected	4.9705	4.3554	6.43125	6.32133	2.93736	3.0392	2.84422	3.0634	CCCATGTCTTGTATAGATTACGAGTACACAGAAGGTGCATTTACTGAGGCTGTGCTTCTG	ENST00000619893.1	chr18	35144942	35145417	+	GENCODE release 31	lncRNA	intergenic	ENSG00000274400.1	AC015967.1			1	476
clstr_207781_274_8	0.00961883	5.84771	2.54787	Up	3.80819	1.26032	Detected	Detected	Not Detected	Not Detected	Not Detected	Not Detected	Not Detected	Not Detected	4.99761	4.84579	2.67518	2.71419	0.835453	1.88437	1.21815	1.10331	AAGTGGAACAGGTCCAAGCATGCAGAGAAGAGTGGAGAATAACGTCGTGAGATACACTCA	NONHSAT215414.1	chr8	10852897	10855300	+	NONCODEv5	lncRNA	intergenic	NONHSAG098618.1				2	348
clstr_2220_91_5	0.0001824	5.84694	2.54768	Up	5.00419	2.45651	Detected	Detected	Detected	Detected	Not Detected	Not Detected	Not Detected	Not Detected	5.39614	5.17421	4.65501	4.79141	2.79644	2.81734	1.70052	2.51174	GGTTAGGGCTGAGAAAGAACGACAGGAACAGAGACGTCGCGAGGATTAAGTTTAAGACTT	lnc-DNAJB4-1:1	chr1	77979095	77990382	+	LNCipedia version 5.2	lncRNA	intronic	lnc-DNAJB4-1				1	11288
clstr_122544_268_20	0.0430209	5.84583	2.54741	Up	3.60603	1.05863	Detected	Detected	Not Detected	Not Detected	Not Detected	Not Detected	Not Detected	Not Detected	5.03631	5.45238	2.70153	1.23392	1.07724	1.05299	1.05583	1.04844	GAAGACTGTACTTAGTATAAAGGATAAGAGAGGAGGGTATGACGAGGAATGGGAGTAGAG	NONHSAT160996.1	chr11	5971275	5972143	.	NONCODEv5	lncRNA	intergenic	NONHSAG063798.1				1	868
clstr_139586_482_20	0.00867787	5.84326	2.54677	Up	5.65464	3.10787	Detected	Detected	Detected	Detected	Not Detected	Detected	Not Detected	Detected	5.12969	5.08681	5.57917	6.8229	2.1687	4.50991	2.43617	3.3167	AAAGAGAACTGGAAGCGAGGAACATGCTCTGAACTAGAACTGGCAACATGAGAGATGAGC	MSTRG.45907.1	chr3	172867586	172871497	+	RefLnc 2017	lncRNA	intergenic	MSTRG.45907				2	3912
clstr_2458_65_4	0.000174766	5.84141	2.54632	Up	3.75767	1.21136	Not Detected	Detected	Detected	Detected	Not Detected	Not Detected	Not Detected	Not Detected	3.12667	3.73219	3.75902	4.41282	1.70076	1.04556	1.09197	1.00713	GTGTGTCAGCCGAAATCGGACTGCAAGACATAGAGCGTTGACGCTGAAATAAGATTGCTT	lnc-PYURF-2:7	chr4	88581483	88592308	-	LNCipedia version 5.2	lncRNA	antisense	lnc-PYURF-2				1	10826
clstr_34098_2374_11	0.00118703	5.83439	2.54458	Up	4.13095	1.58637	Detected	Detected	Not Detected	Detected	Not Detected	Not Detected	Not Detected	Not Detected	4.41256	3.86076	3.4585	4.79196	1.51533	0.767706	1.69622	2.36622	TTATGGTAGCCTGGTCAGACTAATACACATAACCTTGTGTAACCAGCACTACGATTAGGA	T231500	chr22	27533359	27545304	+	MiTranscriptome beta	lncRNA	intergenic	G053269	BRCAT125			4	2930
clstr_82546_1309_10	0.000213749	5.83301	2.54424	Up	6.61018	4.06594	Detected	Detected	Detected	Detected	Detected	Detected	Detected	Detected	5.91426	6.53622	6.74924	7.24101	3.66169	4.12377	4.01369	4.46461	AAGTCCTCCACACATAGAAGTCATGCGGACTCTGCAGACGTCTCGCCATTCTATTCTAAT	MSTRG.56867.1	chr6	90481464	90491265	-	RefLnc 2017	lncRNA	intergenic	MSTRG.56867				3	1416
clstr_151596_505_22	0.000194956	5.83009	2.54352	Up	4.16703	1.62352	Detected	Detected	Detected	Not Detected	Not Detected	Not Detected	Not Detected	Not Detected	4.44224	4.46994	4.09839	3.65757	1.19999	1.91124	1.19575	2.18708	GTGACATAAAGCAGGATCCAAAGGACCTGGACTGAGAACAACAGGATGAATCTGACAAGA	NONHSAT153900.1	chr1	89961849	89962500	.	NONCODEv5	lncRNA	intergenic	NONHSAG059232.1				1	651
clstr_22638_49_10	0.000513853	5.81918	2.54082	Up	4.21002	1.6692	Detected	Detected	Detected	Detected	Not Detected	Not Detected	Not Detected	Not Detected	4.50946	4.54014	4.08694	3.70353	1.35447	2.0444	0.936738	2.34121	GCAGATGCTCGGCTCACGTCGTACCTGGTAATTTAGAAATGCAGCAAGTCTAGTCATGTA	ENST00000668490.1	chr16	87773304	87778287	-	GENCODE release 31	lncRNA		ENSG00000260498.6	AC126696.3			2	658
clstr_166014_311_27	0.00854649	5.81685	2.54024	Up	4.01808	1.47784	Not Detected	Not Detected	Detected	Detected	Not Detected	Not Detected	Not Detected	Not Detected	2.59019	3.76696	4.41921	5.29595	0.979094	2.46688	1.28253	1.18286	TTTGATTGACAGTGACTAATGTCATTTCACAGTGGCCAGGAAATGTGGGCTGTATGATCT	ENST00000602345.1	chr1	228384114	228385016	-	GENCODE release 31	lncRNA	intergenic	ENSG00000270104.1	AL670729.2			2	574
clstr_10981_1480_11	0.0164631	5.81354	2.53942	Up	3.81097	1.27156	Not Detected	Not Detected	Detected	Detected	Not Detected	Not Detected	Not Detected	Not Detected	3.32266	2.58934	3.7422	5.58968	0.847911	0.826031	0.851009	2.56127	GTTTCCTTGAGCCTATCATAGTTTAGCATAGTTAGACTATAGCTGGCGTAAGGAGGGACT	NONHSAT162555.1	chr12	90824156	90829741	+	NONCODEv5	lncRNA	intergenic	NONHSAG064924.1				1	5585
clstr_69600_1207_14	0.00196727	5.81069	2.53871	Up	3.99936	1.46065	Not Detected	Not Detected	Detected	Detected	Not Detected	Not Detected	Not Detected	Not Detected	3.08296	3.45328	4.6185	4.84269	1.2261	2.12617	1.31562	1.1747	TAACCTGGCAGCGAATGAAATGCACAACCTTCCAACTCAATGACATTTAAGGCAACCACT	NONHSAT164780.1	chr12	62629415	62631097	.	NONCODEv5	lncRNA	intergenic	NONHSAG066323.1				1	1682
clstr_114939_717_14	6.77285e-08	5.8106	2.53869	Up	12.91	10.3713	Detected	Detected	Detected	Detected	Detected	Detected	Detected	Detected	13.0375	12.7405	13.034	12.828	10.3838	10.4047	10.4133	10.2834	GTATTTAATCTGAGCAATGCGATTGTGGGCAGTGGAATCCTTGGGCTTTCTTATGCCATG	NONHSAT163497.1	chr12	46370373	46372763	-	NONCODEv5	lncRNA	intergenic	NONHSAG010985.2				3	941
clstr_84844_186_26	0.00993754	5.80845	2.53815	Up	5.04176	2.5036	Not Detected	Detected	Detected	Detected	Not Detected	Not Detected	Not Detected	Detected	3.74702	4.81926	5.19376	6.407	2.40368	1.39021	3.04033	3.18019	AGGAATGAACAACTCGTGAGGCGCCACCTTTATGAACTGTTCAACACTCACCACAAAGGT	MSTRG.63479.1	chr8	49307096	49308467	+	RefLnc 2017	lncRNA	intergenic	MSTRG.63479				1	1372
clstr_136228_73_6	0.00239557	5.80311	2.53683	Up	5.57536	3.03853	Detected	Detected	Detected	Detected	Detected	Not Detected	Detected	Detected	4.64111	5.49308	6.0648	6.10245	3.40185	1.9404	3.5722	3.23969	TTAATGAAGTTGCGATCCCAGTTCTCATTATTCTTCTCGCTTGTGTTTCGTTGTCTTTCC	lnc-ETFDH-6:1	chr4	158723463	158724220	+	LNCipedia version 5.2	lncRNA	intergenic	lnc-ETFDH-6				1	758
clstr_150257_520_14	0.012489	5.80308	2.53682	Up	3.28863	0.751809	Not Detected	Not Detected	Detected	Detected	Not Detected	Not Detected	Not Detected	Not Detected	1.72288	2.41317	4.62755	4.39091	0.745826	0.752911	0.755571	0.752929	AGAAGTGATACTAGGACCTCGTTATACGATGGCCTCATGATGTAGATTTATAGCAGGCTT	lnc-GOLGA7B-1:1	chr10	97866231	97871580	+	LNCipedia version 5.2	lncRNA	intronic	lnc-GOLGA7B-1				2	660
clstr_100423_1045_16	0.000244704	5.79994	2.53604	Up	3.81469	1.27865	Detected	Not Detected	Not Detected	Not Detected	Not Detected	Not Detected	Not Detected	Not Detected	4.48132	3.62691	3.40174	3.74879	1.01276	1.00324	1.96251	1.1361	ATAGACACACAGACAAGGGCGATAACCCACATGAGAATAGCCTGCATAAACACTAAATTA	lnc-MTHFD2-3:1	chr2	74268955	74270073	+	LNCipedia version 5.2	lncRNA	antisense	lnc-MTHFD2-3				1	1119
clstr_112244_672_10	0.000567912	5.79511	2.53484	Up	3.49417	0.959338	Not Detected	Not Detected	Detected	Detected	Not Detected	Not Detected	Not Detected	Not Detected	2.86283	2.82441	4.23683	4.05263	0.912721	0.917838	1.13748	0.869313	TCACTGCATGGGTCTCTAACTGTCACGTGTATAGTATAAGCACAGCCATGTGCTGCATAC	NONHSAT216469.1	chr8	132866965	132872107	+	NONCODEv5	lncRNA	intergenic	NONHSAG099144.1				3	971
clstr_54058_1941_14	0.000574099	5.79041	2.53367	Up	4.55781	2.02415	Detected	Detected	Detected	Detected	Not Detected	Not Detected	Not Detected	Not Detected	4.34133	4.33069	4.15326	5.40597	2.62208	1.89372	1.40665	2.17414	CAGATTAGACATTAGGGACACAGAGCTAATAAGAGTGGATTGACCTGCGGGCTGTTTAAA	T241842	chr3	46876029	46887463	-	MiTranscriptome beta	lncRNA	intergenic	G055604	LACAT49			3	2088
clstr_40120_603_2	0.000103845	5.78158	2.53146	Up	3.95678	1.42532	Not Detected	Detected	Not Detected	Detected	Not Detected	Not Detected	Not Detected	Not Detected	3.54205	4.21064	3.65427	4.42015	1.71669	1.76625	1.13244	1.08588	GAAGGAGTCACGTCGGTCGTTAAGGTTAAGCTTTGTAGAGAACAGCGGCGTTTGTTTAAC	ENST00000424245.3	chr14	22918947	22923407	+	GENCODE release 31	lncRNA		ENSG00000237054.9	PRMT5-AS1	PRMT5-AS1		2	2613	100505758
clstr_111276_785_14	0.000493456	5.77334	2.52941	Up	9.73956	7.21015	Detected	Detected	Detected	Detected	Detected	Detected	Detected	Detected	9.51674	8.87193	10.1355	10.4341	7.27919	7.55879	7.03914	6.96348	TATTTACATTTATAGATCTGTCTATTCATGACACCCAGACGTGGTGCGCCTATAGTACTG	NONHSAT212541.1	chr7	112450482	112459227	+	NONCODEv5	lncRNA	intergenic	NONHSAG048570.2				5	982
clstr_213734_37_22	0.00436535	5.76598	2.52757	Up	3.75941	1.23185	Not Detected	Detected	Detected	Detected	Not Detected	Not Detected	Not Detected	Not Detected	2.48178	3.72413	3.74932	5.08242	1.7536	1.18086	0.756407	1.23652	TGCTCTGCAGGAGCAGTCAGGGAACTATAATACCACCAGAGATATAACACTGCCTGTTCA	lnc-FAM114A1-2:1	chr4	38810419	38811985	+	LNCipedia version 5.2	lncRNA	antisense	lnc-FAM114A1-2				3	308
clstr_15900_1597_7	1.59818e-05	5.76023	2.52613	Up	3.53923	1.0131	Not Detected	Not Detected	Not Detected	Not Detected	Not Detected	Not Detected	Not Detected	Not Detected	3.88297	3.12538	3.43604	3.71253	1.35811	0.883007	0.920751	0.890551	TACTACAATGTGGACACGGCAAGGACAAGGCATAATTCCAAACGAACACTGATGACCGTG	T053314	chr11	2894487	2902285	-	MiTranscriptome beta	lncRNA	intergenic	G012322	CAT1327.2			2	4614
clstr_163266_466_16	2.48453e-07	5.75996	2.52606	Up	6.6374	4.11134	Detected	Detected	Detected	Detected	Detected	Detected	Detected	Detected	6.50083	6.69635	6.51648	6.83594	4.06935	4.28448	4.00913	4.0824	GAAGAAACAAAGTCCCACGTTGTAGTGTCCTGTAAGAGTCACCTTGATGCTTATAACAAA	NONHSAT205881.1	chr5	71940305	71940888	.	NONCODEv5	lncRNA	intergenic	NONHSAG092200.1				1	583
clstr_183066_395_24	0.00564082	5.75797	2.52556	Up	4.33102	1.80546	Not Detected	Not Detected	Detected	Detected	Not Detected	Not Detected	Not Detected	Not Detected	3.83403	3.13731	4.52351	5.82922	1.45046	2.26627	1.63689	1.86822	TTTGGAACATAGACTAATATTCTTTGGAATCTTCAGCTCTAGACGGGCCACTTCCTCAAC	T301221	chr6	31820566	31821071	+	MiTranscriptome beta	lncRNA	intergenic	G070362	HNCAT144			1	505
clstr_110234_882_12	0.0108187	5.73667	2.52021	Up	3.93099	1.41078	Detected	Detected	Detected	Not Detected	Not Detected	Not Detected	Not Detected	Not Detected	4.69535	3.99576	4.86964	2.16322	1.08379	1.22831	2.33034	1.00069	AGGAAATTTACAGCTGCGTTAGATACCAAGTGTGAGGCAACAGGCGAACTCTGTATAGCT	NONHSAT175529.1	chr17	68420215	68441403	+	NONCODEv5	lncRNA	intergenic	NONHSAG022595.2				2	994
clstr_200816_89_14	0.00385996	5.73319	2.51934	Up	6.75404	4.2347	Detected	Detected	Detected	Detected	Detected	Detected	Detected	Detected	5.63013	6.15988	7.0953	8.13083	4.33989	4.31314	4.09725	4.18851	TCCTGACCTCCCAGGTTAAGGACCTCCCTTGTTTATGTACTTATGGCCTCATTTCGTTCT	lnc-HIST1H2BJ-4:1	chr6	27107933	27108655	-	LNCipedia version 5.2	lncRNA	intergenic	lnc-HIST1H2BJ-4				2	396
clstr_8714_2875_8	0.000762718	5.72844	2.51814	Up	3.54548	1.02733	Not Detected	Not Detected	Detected	Detected	Not Detected	Not Detected	Not Detected	Not Detected	3.47529	2.53662	3.87975	4.29025	0.822576	1.43432	0.835291	1.01715	CAGTTGTATGGTAGGTTGCTATGGGTCTTCTAGATCTCTCAAATTCCACGTGACAAGATC	T334712	chr7	142471727	142478272	-	MiTranscriptome beta	lncRNA	intergenic	G078490	OVAT222			3	6230
clstr_817_12124_6	0.00436471	5.71324	2.51431	Up	3.7942	1.27989	Not Detected	Not Detected	Detected	Detected	Not Detected	Not Detected	Not Detected	Not Detected	3.7444	2.22654	4.43497	4.77088	1.33104	1.16488	1.28326	1.34038	CAGGCACAGATTAATGACAATATAATACAATATGCCGGAGGCAAACGAACAACCCGGGCA	NONHSAT183327.1	chr2	191708045	191724617	+	NONCODEv5	lncRNA	intergenic	NONHSAG030120.3				1	16572
clstr_217744_142_12	5.61126e-06	5.70672	2.51266	Up	11.7065	9.1938	Detected	Detected	Detected	Detected	Detected	Detected	Detected	Detected	11.8584	12.0298	11.6237	11.314	9.09766	9.07853	9.24936	9.34966	AAAGAAGAAGCTATGGAAACTCATCTGATTTCAGATACGATGACGATGGAAGAGGGCCAC	lnc-ZFP30-1:2	chr19	37693280	37693564	-	LNCipedia version 5.2	lncRNA	intronic	lnc-ZFP30-1				1	285
clstr_99832_61_11	0.041325	5.70277	2.51166	Up	3.62747	1.11581	Not Detected	Not Detected	Not Detected	Detected	Not Detected	Not Detected	Not Detected	Not Detected	2.38084	2.49232	3.33127	6.30547	0.783343	2.06465	0.809876	0.805361	GAACACTGAAGCACGTAGGACAAGGCCTGATCTTGTATAACCTGAGTCTTCGGGAAAGAT	lnc-PXDC1-14:2	chr6	3591012	3592576	-	LNCipedia version 5.2	lncRNA	intergenic	lnc-PXDC1-14				3	1127
clstr_178144_417_14	0.000147539	5.69709	2.51023	Up	7.0228	4.51257	Detected	Detected	Detected	Detected	Detected	Detected	Detected	Detected	6.54875	6.72949	7.23504	7.57791	5.0066	4.54973	4.21323	4.28072	TGTGTGTGTAGGTGCGCACGTGCACACGTGTGTATTGAAACCAAACTCTAGCTTATGTGT	ENST00000614576.1	chr16	31704728	31705260	+	GENCODE release 31	lncRNA	intergenic	ENSG00000276867.1	AC074050.4			1	533
clstr_48578_991_7	5.1954e-08	5.68843	2.50803	Up	9.61736	7.10933	Detected	Detected	Detected	Detected	Detected	Detected	Detected	Detected	9.57344	9.58103	9.71626	9.59872	7.11012	6.9186	7.17504	7.23357	AAATGGACCAACGGTTTCACCCAATGTAGCACTACAAGACGTCTTCCAGTTCCATAAGGG	lnc-ARID2-11:1	chr12	46358351	46360617	+	LNCipedia version 5.2	lncRNA	antisense	lnc-ARID2-11				1	2267
clstr_158466_531_18	0.0220595	5.68799	2.50792	Up	4.24139	1.73347	Not Detected	Not Detected	Detected	Detected	Not Detected	Not Detected	Not Detected	Not Detected	2.29847	3.78814	5.01311	5.86583	1.82906	0.969962	2.06227	2.07257	CAAACAGCACACCTAGTCCTAACCAGTTCTTTGAATGCTATGTAAACGGCACACCTTGTC	MSTRG.6185.1	chr1	246537498	246538103	.	RefLnc 2017	lncRNA	intergenic	MSTRG.6185				1	606
clstr_111311_608_48	4.84766e-05	5.68759	2.50782	Up	3.44324	0.935426	Detected	Not Detected	Not Detected	Detected	Not Detected	Not Detected	Not Detected	Not Detected	3.98472	3.16723	3.08474	3.53629	0.806277	1.32514	0.80853	0.801757	GAAAGAGATTCAACTGTGTGGAACCTATGCCGCGGAGAATTGCTTTCTGCCATTGTTATT	ENST00000649617.1	chr13	63738111	63751083	+	GENCODE release 31	lncRNA		ENSG00000285764.1	AL445989.2			5	981
clstr_131695_46_14	7.80606e-07	5.68755	2.50781	Up	7.15396	4.64615	Detected	Detected	Detected	Detected	Detected	Detected	Detected	Detected	6.90817	7.27818	7.06961	7.35988	4.53977	4.56291	4.66635	4.81557	TAGATATCTATGCTTCCCATCTCGCTCTCAGTGGTTCGAATAACAAGTGCAAGTAACAAA	NONHSAT180068.1	chr19	2477040	2478255	-	NONCODEv5	lncRNA	intergenic	NONHSAG076312.1				3	792
clstr_121740_559_14	0.00104785	5.68606	2.50743	Up	3.93167	1.42424	Detected	Not Detected	Detected	Not Detected	Not Detected	Not Detected	Not Detected	Not Detected	4.44635	3.27082	4.29025	3.71928	1.14732	2.404	1.1186	1.02705	TTGGAATGTGAAGAGATCATTTGAAGCCGATCCAGAGGCCTCTAAGGTAGGACTTGACTG	ENST00000523852.5	chr8	20953127	20962895	+	GENCODE release 31	lncRNA	intergenic	ENSG00000253147.5	AC015468.1			4	874	102467222
clstr_192731_166_14	0.00160417	5.68395	2.5069	Up	3.68195	1.17505	Not Detected	Detected	Not Detected	Detected	Not Detected	Not Detected	Not Detected	Not Detected	2.45522	4.25977	3.51072	4.50207	1.20166	1.15039	1.23521	1.11296	GTGGCAAGGCTCTACAGCAGGGATTTCCACAACTGAATTCACGAAAGTCCCTTAGTAACT	NONHSAT166779.1	chr13	51190670	51191825	-	NONCODEv5	lncRNA	intergenic	NONHSAG013543.2				2	448
clstr_82846_390_18	0.000764176	5.67896	2.50563	Up	3.97229	1.46667	Detected	Detected	Detected	Detected	Not Detected	Not Detected	Not Detected	Not Detected	3.98421	3.68684	3.69207	4.52605	2.40745	1.51186	0.77889	1.16846	AGAAGATCTGGATACCACAGAGACTGAGATTCTACATGTGTTCAGAGACCGGAGTCCCTA	MSTRG.35301.2	chr2	112674302	112696022	+	RefLnc 2017	lncRNA	intergenic	MSTRG.35301				6	21721
clstr_152466_178_20	0.0184438	5.67788	2.50535	Up	3.78095	1.27559	Detected	Detected	Not Detected	Not Detected	Not Detected	Not Detected	Not Detected	Not Detected	5.30279	4.72774	2.35509	2.73816	0.84514	2.03699	1.40364	0.816608	AAGCAAGGACCGAGTGTCATGAAGAGGGAAACATTGCCAGACTGTCAGAGGTTACCTAAT	NONHSAT185395.1	chr2	115128622	115129491	-	NONCODEv5	lncRNA	intergenic	NONHSAG078996.1				2	645
clstr_6918_1127_12	0.000122489	5.67584	2.50483	Up	5.42952	2.92468	Detected	Detected	Detected	Detected	Detected	Detected	Not Detected	Not Detected	5.57351	5.78664	4.98174	5.37617	3.55149	2.95257	2.70057	2.49411	GCAACTTCTCTTGCTCATTCATGCATCTGCGTGCTCCGTCACAGACTCATTCACTAATAG	lnc-FOXO6-1:3	chr1	41433200	41465206	+	LNCipedia version 5.2	lncRNA	intergenic	lnc-FOXO6-1				4	6924
clstr_133973_246_14	0.0204083	5.67474	2.50456	Up	3.62445	1.11989	Detected	Detected	Not Detected	Not Detected	Not Detected	Not Detected	Not Detected	Not Detected	4.86347	4.95967	2.87792	1.79674	0.932098	0.94374	1.72075	0.882991	GCAGGAGAAGAGAGAGGTAAACTATCCAGACACACAAGAGTGATGTTAGGTCAGAATCCC	NONHSAT202276.1	chr5	12354656	12355431	+	NONCODEv5	lncRNA	intergenic	NONHSAG090020.1				1	775
clstr_162594_332_9	4.48887e-07	5.66517	2.50212	Up	7.5179	5.01578	Detected	Detected	Detected	Detected	Detected	Detected	Detected	Detected	7.45634	7.35954	7.68252	7.57319	4.79001	5.19164	5.05678	5.02468	TGGAGAACGAGGAATCAATGGTCTGTTTCGAAACTTCACTTTGGAAACTATTGTGGAAAG	lnc-PGGT1B-8:1	chr5	115147069	115169866	-	LNCipedia version 5.2	lncRNA	intronic	lnc-PGGT1B-8				2	585
clstr_120261_528_19	9.08574e-06	5.66278	2.50151	Up	7.04658	4.54507	Detected	Detected	Detected	Detected	Detected	Detected	Detected	Detected	6.84925	6.76494	7.03514	7.53698	4.47542	4.64083	4.42662	4.63739	TTTCCTTTCAAGATCAGATCTTGGGCCTCAGAGTCAGCCTCACTATAGAAAGCAAGGGCT	ENST00000584919.1	chr18	70335439	70352459	+	GENCODE release 31	lncRNA	intergenic	ENSG00000266258.1	LINC01909	LINC01909		4	815	101927481
clstr_216510_214_17	8.42752e-05	5.66234	2.5014	Up	5.79164	3.29024	Detected	Detected	Detected	Detected	Detected	Detected	Detected	Detected	5.72166	5.27792	5.71422	6.45275	3.46679	3.15256	3.48763	3.05398	AAAGAGGGTAAGCAAGGGACATCCAGCAGGTAAGTAATGTGGGAGGCAAACTAAAGGAGT	lnc-CTXND2-5:2	chr1	150878084	150878375	+	LNCipedia version 5.2	lncRNA	intergenic	lnc-CTXND2-5				1	292
clstr_105842_277_17	0.00410535	5.65984	2.50076	Up	3.93294	1.43218	Not Detected	Detected	Detected	Detected	Not Detected	Not Detected	Not Detected	Not Detected	2.57428	4.08961	4.2503	4.81756	2.11301	1.54572	1.31852	0.75146	CTGCACCTCAGATTCATCCATACCCATTAGCTGCTTAATTAGGCGAAACAAACTTTAAGT	NONHSAT206232.1	chr5	109905510	109906557	+	NONCODEv5	lncRNA	intergenic	NONHSAG092551.1				1	1047
clstr_72877_815_18	1.93112e-05	5.64913	2.49803	Up	5.66768	3.16965	Detected	Detected	Detected	Detected	Detected	Detected	Detected	Detected	6.10476	5.78057	5.30913	5.47624	3.10265	3.48929	3.08508	3.00157	AAACAGTGCTCAACCTTCACATTTATCGAATGTTCCTTGGCACATGCTGTAATTCTGGCC	NONHSAT189783.1	chr20	50185471	50191764	-	NONCODEv5	lncRNA	intergenic	NONHSAG082017.1				5	1608
clstr_58694_623_16	0.00231198	5.63276	2.49384	Up	3.99884	1.505	Not Detected	Detected	Detected	Detected	Not Detected	Not Detected	Not Detected	Not Detected	3.65931	4.06128	4.06935	4.20544	0.933592	2.92424	0.925342	1.23682	TCCAAGGAGCACATGACAGATGAGAAAGGTGAGTGTAATCCATGGAACTTGGTCAATGCA	ENST00000438151.2	chr4	75830751	75832705	+	GENCODE release 31	lncRNA	intergenic	ENSG00000229717.3	AC110615.1			1	1955
clstr_59821_1188_4	0.00168261	5.62962	2.49304	Up	3.34643	0.853388	Not Detected	Not Detected	Not Detected	Detected	Not Detected	Not Detected	Not Detected	Not Detected	3.55467	2.31707	3.00576	4.50819	0.857787	0.857573	0.859489	0.838703	CTATGACACAAAGTTTGCGTCAAATGCCGAATGACCGTAGAAAGGTGGACGTTGAGTTCT	ENST00000644133.1	chr20	58916000	58981169	-	GENCODE release 31	lncRNA	bidirectional	ENSG00000285091.1	AL109840.2			5	1925
clstr_23348_883_14	0.01702	5.62242	2.49119	Up	3.40738	0.916184	Not Detected	Not Detected	Detected	Detected	Not Detected	Not Detected	Not Detected	Not Detected	2.82309	1.56625	4.2445	4.99566	0.911318	0.984482	0.901152	0.867784	GAAGAGATTAGCCACATAAGCTCACATAGTCCAGGTATTTCAGAATCAGTAAAGTGAGTC	NONHSAT205819.1	chr5	58444325	58448043	.	NONCODEv5	lncRNA	intergenic	NONHSAG092138.1				1	3718
clstr_62091_527_8	0.00275985	5.62124	2.49089	Up	10.3308	7.83992	Detected	Detected	Detected	Detected	Detected	Detected	Detected	Detected	9.32022	9.64609	10.9835	11.3734	7.96055	7.93381	7.92503	7.54028	GGGAGATAGACCAGGAGTCACGGCATGTACAGTTTCGGACATGATTGTAGGTTTGGATAT	lnc-HIST1H3D-1:1	chr6	26194270	26196134	-	LNCipedia version 5.2	lncRNA	intronic	lnc-HIST1H3D-1				1	1865
A_21_P0014889	5.59955e-05	5.6183	2.49013	Up	4.76615	2.27602	Detected	Detected	Detected	Detected	Not Detected	Not Detected	Not Detected	Detected	4.7379	5.10269	4.62081	4.6032	2.02772	1.85227	2.38123	2.84286	GATAAAATTGAAGCCCAGAGAAGCTTGGGAGCCTCAACTATTAATGGAAAAACCATAACT	NR_125383	chr11	130844193	130862110	-	Refseq	lncRNA			LOC100507431				1468
A_33_P3305655	0.000473274	5.61253	2.48865	Up	4.55764	2.06899	Detected	Detected	Detected	Detected	Not Detected	Not Detected	Not Detected	Not Detected	4.14107	4.09051	4.62672	5.37227	1.52901	1.96251	2.45661	2.32784	TACCATCTACACCACCATATGCAGAATAGGAACAGTTATTAAAGATAATGCACACCTTAA	NR_027992	chr15	20669468	20756151	-	Refseq	lncRNA			NBEAP1	NBEAP1	NBEAP1		548	606
clstr_62231_584_13	2.41121e-07	5.61084	2.48822	Up	10.1948	7.70657	Detected	Detected	Detected	Detected	Detected	Detected	Detected	Detected	10.2567	9.99509	10.2236	10.3037	7.58521	7.9066	7.65622	7.67826	ATGGTTCTCATGTACACGAGTATGTAGAATAAGCATCGTGTGTGGATTGGATTCAGATCA	NONHSAT204093.1	chr5	40826378	40834542	-	NONCODEv5	lncRNA	intergenic	NONHSAG040258.2				4	1862
clstr_132595_89_4	0.00186159	5.60917	2.48779	Up	3.51641	1.02862	Detected	Not Detected	Not Detected	Not Detected	Not Detected	Not Detected	Not Detected	Not Detected	4.56083	2.27695	3.54354	3.68433	1.0155	0.996869	1.0074	1.09472	TGATCTCTGTAGAAAGCCGTTATTAGTAAAGAGTTCGCTCCATTAGCAACTCTTCTTCCG	lnc-FZD5-5:1	chr2	207710555	207711339	-	LNCipedia version 5.2	lncRNA	bidirectional	lnc-FZD5-5				1	785
clstr_222122_180_24	0.00191565	5.60729	2.4873	Up	3.68812	1.20082	Not Detected	Not Detected	Detected	Detected	Not Detected	Not Detected	Not Detected	Not Detected	2.42296	3.72989	4.42702	4.17262	1.39746	1.54856	0.942336	0.91491	TCAGCCTTTCTAAGGAAGGAAATTCCGACTACATGCTACAACATGGATGAAACTTAAGGG	lnc-FAM13B-2:1	chr5	137911243	137911501	-	LNCipedia version 5.2	lncRNA	antisense	lnc-FAM13B-2				1	259
clstr_213604_168_15	0.00499165	5.60617	2.48701	Up	3.89261	1.40559	Not Detected	Not Detected	Not Detected	Detected	Not Detected	Not Detected	Not Detected	Not Detected	2.99562	3.55261	3.60202	5.42018	2.03257	1.44122	1.19296	0.955624	CGCGTCTTGTCCTCATGTGGTCTACAGTCTGGTAGGAAGACATAACTGACGTCTTATACA	NONHSAT208663.1	chr6	4714894	4715457	-	NONCODEv5	lncRNA	intergenic	NONHSAG093920.1				2	309
clstr_221579_10_22	0.0309438	5.60571	2.4869	Up	4.44002	1.95312	Not Detected	Not Detected	Detected	Detected	Not Detected	Not Detected	Not Detected	Not Detected	2.88122	3.25478	5.39119	6.23289	2.57361	2.5214	1.53448	1.18301	GCTGTGTTGCCTAATAGATTGTGAGTTGTGTGGGAGGCAAATAGATTGTGAGTTGTGTGG	lnc-BICRA-2:2	chr19	47604052	47604313	+	LNCipedia version 5.2	lncRNA	intergenic	lnc-BICRA-2				1	262
clstr_98708_990_15	0.000322896	5.60441	2.48656	Up	4.00305	1.51649	Not Detected	Detected	Detected	Detected	Not Detected	Not Detected	Not Detected	Not Detected	3.51341	4.45248	4.18079	3.86553	2.2782	1.08041	1.18761	1.51974	TCCAGTCTAGGGTGGAAGAGCTGAAGTACTATCTGAGAGGCGATGGATATATACTCTTGG	lnc-YDJC-2:1	chr22	21640903	21642046	-	LNCipedia version 5.2	lncRNA	bidirectional	lnc-YDJC-2				1	1144
clstr_204101_30_16	0.000366013	5.60179	2.48589	Up	4.02363	1.53775	Detected	Detected	Detected	Detected	Not Detected	Not Detected	Not Detected	Not Detected	3.78544	3.66832	4.13072	4.51006	1.90439	1.20545	0.904997	2.13615	CACCACATCTTGGAACAAAGAGTAGATGTCCAACTTACCAGAGGGCAACATCCTACCAAA	lnc-C1GALT1-3:1	chr7	7293508	7293880	+	LNCipedia version 5.2	lncRNA	intergenic	lnc-C1GALT1-3				1	373
clstr_2447_4536_6	0.00462301	5.59218	2.48341	Up	3.56795	1.08454	Detected	Detected	Not Detected	Not Detected	Not Detected	Not Detected	Not Detected	Not Detected	4.10494	4.77395	2.32152	3.07139	0.879296	0.877405	1.03683	1.54462	AAAGAATAGCAGGAAGTGTTGGGCCTGAACGAGACGACACAGATAACAAGGGTCGTGTAA	T094390	chr13	49139332	49164765	-	MiTranscriptome beta	lncRNA	intergenic	G021953	LINC01077.8			3	10847
clstr_185568_371_20	0.00133844	5.58956	2.48273	Up	3.84069	1.35795	Not Detected	Detected	Detected	Detected	Not Detected	Not Detected	Not Detected	Not Detected	3.11592	4.05832	4.17191	4.01661	2.39321	0.823953	0.84807	1.36658	GAGAAGATGGTCATCTATACACCAAGTTAAACGACCCTCAGAAGAAACCAACCCTATGGA	lnc-CD8B2-5:1	chr2	106701756	106800794	+	LNCipedia version 5.2	lncRNA	intergenic	lnc-CD8B2-5				4	490
clstr_173639_214_10	0.00476365	5.58928	2.48266	Up	3.56357	1.08091	Detected	Detected	Not Detected	Not Detected	Not Detected	Not Detected	Not Detected	Not Detected	4.78145	3.73594	3.59715	2.13976	0.93067	1.59026	0.919862	0.88285	AAACTAGACAGCGAAACGCTGATAACTACGGAGAATGGGAGAAAGGCAGTGTAGGACTGA	MSTRG.33255.20	chr2	26692132	26692775	-	RefLnc 2017	lncRNA	intergenic	MSTRG.33255				2	552
clstr_93430_987_14	0.00173802	5.58482	2.48151	Up	3.90342	1.42191	Not Detected	Not Detected	Not Detected	Detected	Not Detected	Not Detected	Not Detected	Not Detected	3.43801	3.53622	3.43774	5.20173	1.31934	1.78031	1.56992	1.01808	AGCAATTCTGGCACAAGTCCAAGAAGGGTGTTGGCAAGTGTTATCTGTAAGGACCGTAGT	lnc-ATAD5-8:1	chr17	30824875	30826098	+	LNCipedia version 5.2	lncRNA	intergenic	lnc-ATAD5-8				1	1224
clstr_202544_292_20	0.00100883	5.58106	2.48054	Up	3.85728	1.37674	Not Detected	Detected	Detected	Detected	Not Detected	Not Detected	Not Detected	Not Detected	3.22946	4.37379	3.85093	3.97492	2.00331	1.93737	0.786666	0.779606	TTTGGTGGAGCGTTGAGATTCGCCAGTGAACTCTAACAGTGAGGATGGCACTGGAATAAA	ENST00000587138.5	chr18	61571342	61577151	-	GENCODE release 31	lncRNA	intergenic	ENSG00000267316.5	AC090409.2			3	384
clstr_48333_701_14	6.15167e-06	5.58091	2.4805	Up	7.22942	4.74892	Detected	Detected	Detected	Detected	Detected	Detected	Detected	Detected	7.2489	7.602	7.20249	6.86429	4.72835	4.61081	4.69605	4.96049	AACGTTTCTTCACAGGTCAGATTGTAACAAACACTCGTTCCTAATTTATGAACTCGCCGT	ENST00000581996.2	chr18	76491652	76493918	+	GENCODE release 31	lncRNA	antisense	ENSG00000265778.3	AC018413.1			2	1200	101927989
clstr_114089_734_14	3.04288e-05	5.57996	2.48026	Up	7.88035	5.4001	Detected	Detected	Detected	Detected	Detected	Detected	Detected	Detected	7.54539	7.88713	8.44128	7.64761	5.65482	5.2002	5.33869	5.40667	GTGAGCCTGTCATGAGTATCCCAGACGCAAGCACCCTACCCTTGTCTTATTTATTTGTTT	NONHSAT161527.1	chr11	115157663	115158613	.	NONCODEv5	lncRNA	intergenic	NONHSAG064329.1				1	950
clstr_88167_248_14	0.00149059	5.57868	2.47992	Up	3.82306	1.34313	Not Detected	Not Detected	Not Detected	Detected	Not Detected	Not Detected	Not Detected	Not Detected	3.57592	3.12033	3.71577	4.8802	1.01614	1.37059	2.03505	0.950763	AGGAGCCCACTAAGTCACTGGAGATGTCACAATTCAAGGTGATATATGATCCATGACTCT	NONHSAT186855.1	chr2	42063367	42064681	.	NONCODEv5	lncRNA	intergenic	NONHSAG079821.1				1	1314
clstr_25871_2100_4	0.0441521	5.57358	2.4786	Up	3.43336	0.954756	Not Detected	Not Detected	Detected	Detected	Not Detected	Not Detected	Not Detected	Not Detected	2.71737	1.01798	4.72257	5.27552	0.896969	0.883731	0.922589	1.11574	TATCTCTGAAATGATTCGAGCATTTGCTGCGTGCAACTCTGTCGATAACAGCACAATACA	lnc-KLF6-17:2	chr10	3802774	3806268	-	LNCipedia version 5.2	lncRNA	intergenic	lnc-KLF6-17				1	3495
clstr_95801_711_16	0.00517094	5.57301	2.47846	Up	4.22033	1.74187	Not Detected	Detected	Detected	Detected	Not Detected	Not Detected	Not Detected	Not Detected	2.81404	4.20855	5.02346	4.83525	2.29511	1.50319	2.1319	1.03728	AAATAATAGAGACCACTATTTGCTGAAAGCCTACCGTGGATTAAGCATTGTTCAGTGTGC	lnc-GAPVD1-1:4	chr9	125241673	125242860	+	LNCipedia version 5.2	lncRNA	intergenic	lnc-GAPVD1-1				1	1188
clstr_135162_166_42	0.00737305	5.57162	2.4781	Up	4.81922	2.34113	Detected	Detected	Detected	Detected	Not Detected	Detected	Not Detected	Not Detected	5.4581	5.47087	4.30041	4.04751	1.36146	3.46474	1.65793	2.88037	AAAGGGAAGGAGGATTGAGGAGGTGAAAGGTATAGCAGAAGCTCCAGAAGAAGAGAGAAA	lnc-BBOX1-8:1	chr11	27565407	27566172	+	LNCipedia version 5.2	lncRNA	intergenic	lnc-BBOX1-8				1	766
clstr_135951_686_28	0.00685684	5.56724	2.47696	Up	3.53774	1.06077	Not Detected	Not Detected	Detected	Detected	Not Detected	Not Detected	Not Detected	Not Detected	2.80149	2.25316	4.16673	4.92958	1.05132	1.03881	1.09033	1.06264	CAATGAGATACCACTGTGTACCTATTGGAATAGCAACAACAAACCTGTTAATGCCAAGTG	lnc-ANKRD45-1:1	chr1	173596418	173603053	-	LNCipedia version 5.2	lncRNA	intronic	lnc-ANKRD45-1				4	760
clstr_203869_8_15	3.99913e-07	5.56434	2.47621	Up	12.6758	10.1996	Detected	Detected	Detected	Detected	Detected	Detected	Detected	Detected	12.8693	12.7105	12.5075	12.616	10.367	10.0594	10.0971	10.275	AGAGAAGACCTTCAAGCAGTGCTGCACCTTCAAACAAAGAGTAGATGTCTGACTTATCCA	lnc-SDSL-17:1	chr12	114548854	114549852	+	LNCipedia version 5.2	lncRNA	intergenic	lnc-SDSL-17				2	375
clstr_25047_2739_11	0.0352772	5.56137	2.47544	Up	3.73577	1.26033	Not Detected	Not Detected	Detected	Detected	Not Detected	Not Detected	Not Detected	Not Detected	1.60757	3.22073	4.54915	5.56563	0.934389	0.947096	0.937034	2.22279	GACGCTGTATATGGCATCGCTAATGAGGATGCTGTATACGAATTCGCTAATAAGGACGCT	ENST00000451257.5	chr22	21167758	21192156	+	GENCODE release 31	lncRNA		ENSG00000215498.9	FAM230B	FAM230B		12	3566	642633
clstr_3975_8097_10	0.00435303	5.54959	2.47238	Up	3.47613	1.00375	Not Detected	Not Detected	Detected	Detected	Not Detected	Not Detected	Not Detected	Not Detected	2.32964	2.78285	4.06372	4.7283	1.04392	1.0293	0.976104	0.965662	ATTTGGGTCATGAAAGAGTAACGTGTAATTAGTTGCAACAGTTACAAGGGCAAGTTAGCG	lnc-TDRD3-14:3	chr13	60164079	60172925	+	LNCipedia version 5.2	lncRNA	intergenic	lnc-TDRD3-14				1	8847
clstr_203540_278_22	1.93949e-07	5.54697	2.4717	Up	16.0695	13.5978	Detected	Detected	Detected	Detected	Detected	Detected	Detected	Detected	16.0367	16.2646	16.1366	15.8401	13.6745	13.561	13.597	13.5587	AATTCCCTCTGCAGGGAACCGGCCTGACTGACATGCAGTTCCATAAATACATGTTTCTCT	lnc-SEMA3D-2:1	chr7	84847877	84848253	-	LNCipedia version 5.2	lncRNA	intergenic	lnc-SEMA3D-2				1	377
clstr_132374_541_82	0.00402064	5.53955	2.46977	Up	5.15115	2.68138	Detected	Detected	Detected	Detected	Not Detected	Detected	Not Detected	Not Detected	4.84013	4.1001	6.27244	5.39192	2.37889	3.49542	2.72742	2.12379	GTGGAATGGAGTGGAATGGACTGTAATGGCATGCAATGGAATGGAATAGAGTGGAATAAT	NONHSAT158097.1	chr10	41859596	41860383	.	NONCODEv5	lncRNA	intergenic	NONHSAG061999.1				1	787
clstr_828_304_18	0.00918481	5.53486	2.46855	Up	4.19856	1.73001	Not Detected	Not Detected	Detected	Detected	Not Detected	Not Detected	Not Detected	Not Detected	3.08703	3.79127	4.93486	4.98107	0.940078	2.84234	0.998812	2.13882	GCTGGCTTGGGAATAGATGACGTGTCAAAGATTGACATCAACCTTGAGTGCTTATTTGTG	ENST00000655828.1	chr5	142716229	142760998	+	GENCODE release 31	lncRNA		ENSG00000236714.3	LINC01844			6	2855	101926975
clstr_79918_317_14	6.60026e-05	5.52781	2.46671	Up	3.35599	0.889287	Detected	Not Detected	Not Detected	Not Detected	Not Detected	Not Detected	Not Detected	Not Detected	4.00618	2.80514	3.18094	3.43171	0.897202	0.906742	0.900944	0.852261	AGGACGATGCAGGCAAAGAATCTAGGCACTCAGTATAGAAGATGCACGCAGACTTCCTTT	NONHSAT218631.1	chr8	103104985	103106450	.	NONCODEv5	lncRNA	intergenic	NONHSAG100672.1				1	1465
clstr_21720_856_15	0.00323843	5.51748	2.46401	Up	3.82283	1.35882	Detected	Detected	Not Detected	Not Detected	Not Detected	Not Detected	Not Detected	Not Detected	5.10503	4.17249	3.16013	2.85364	1.30939	1.17913	1.30543	1.64131	AAGAGACTAGCAGGGACAGAGAGGCCATTAGGAAGACCTTGCAAAGATCCATGCAAAGAT	NONHSAT186961.1	chr2	61172169	61176046	.	NONCODEv5	lncRNA	intergenic	NONHSAG079927.1				1	3877
clstr_148368_417_6	0.00199751	5.51702	2.46389	Up	4.10511	1.64122	Detected	Detected	Detected	Detected	Not Detected	Not Detected	Not Detected	Not Detected	3.94938	4.08998	4.42895	3.95215	1.0373	1.03575	2.97719	1.51465	ATCAGTCAAGATGTCTCGACTCCGGAGACGATTAAGGTTGAGAAGAACATCACTGGCATG	ENST00000449623.5	chr3	187702313	187733849	+	GENCODE release 31	lncRNA		ENSG00000228804.5	AC072022.1			3	672	100131635
clstr_120769_735_12	0.00496084	5.50779	2.46147	Up	4.98148	2.52001	Detected	Detected	Detected	Detected	Not Detected	Detected	Not Detected	Detected	4.85551	4.93875	5.11432	5.01733	0.865479	3.43403	2.84079	2.93972	AAACAGGTTGAAGAGATAGCTATGTGGTGGGAGTGGGACTATTTCGTACAGGGCACTGAT	lnc-BTBD19-1:1	chr1	44816833	44817773	+	LNCipedia version 5.2	lncRNA	intergenic	lnc-BTBD19-1				2	883
clstr_69001_1113_11	8.73116e-05	5.50718	2.46131	Up	8.76271	6.30139	Detected	Detected	Detected	Detected	Detected	Detected	Detected	Detected	8.87206	8.05646	9.16597	8.95633	6.3294	6.54381	6.03771	6.29465	AAGGTAGAAGTGTATGCTACAAGGGATGTAGGACTTGAGAGTCAAGGCCTATGGTCTTGT	NONHSAT186127.1	chr2	197488480	197490686	-	NONCODEv5	lncRNA	intergenic	NONHSAG079324.1				2	1696
clstr_46713_1242_15	0.026147	5.50476	2.46068	Up	4.70935	2.24867	Detected	Not Detected	Detected	Detected	Not Detected	Not Detected	Not Detected	Detected	4.0132	2.94919	5.35182	6.52317	1.53457	1.96597	2.56302	2.93112	CTAACCTGCTTAAGGCATGACAAAGTTGGTACATGTGCATATACAGGTTTAACACAGGTC	T007825	chr1	35606759	35612185	-	MiTranscriptome beta	lncRNA	intergenic	G001668	CAT35			3	2336
clstr_146028_172_25	0.000399896	5.50318	2.46027	Up	3.65228	1.19202	Detected	Detected	Not Detected	Not Detected	Not Detected	Not Detected	Not Detected	Not Detected	3.88952	4.31499	3.07407	3.33055	0.871179	1.74628	0.874445	1.27616	GCTACCTATAAACATACTATAGAGAATGGACATGAGGGAAGAGAAGGCAATAAGATTCCC	NONHSAT167529.1	chr13	46815044	46815733	.	NONCODEv5	lncRNA	intergenic	NONHSAG068009.1				1	689
clstr_49230_1121_11	0.0071384	5.50247	2.46008	Up	3.72268	1.2626	Not Detected	Not Detected	Not Detected	Detected	Not Detected	Not Detected	Not Detected	Not Detected	3.64772	2.36	3.74627	5.13672	1.02607	0.914126	1.96336	1.14684	CAGAAATAACACGTGTCCCAGGAGAGACTCTACATTTAGCTGGGATCCACTTAGCATCAG	MSTRG.53093.1	chr5	123431379	123433622	.	RefLnc 2017	lncRNA	intergenic	MSTRG.53093				1	2244
clstr_195410_241_19	0.000202094	5.49698	2.45864	Up	5.22165	2.76301	Detected	Detected	Detected	Detected	Not Detected	Detected	Not Detected	Not Detected	5.30808	4.82857	4.89968	5.85027	2.61868	3.33064	2.68779	2.41493	AGGAAAGGCAGACGGGAACACATTCTAGTGAAATGCAGGAAGTTAGAGACACGAGGCAAA	ENST00000455848.1	chr13	20102701	20103230	+	GENCODE release 31	lncRNA	intergenic	ENSG00000236076.1	LINC01072	LINC01072		2	431	104355137
clstr_192630_61_15	0.00188293	5.49591	2.45836	Up	5.29083	2.83248	Detected	Detected	Detected	Detected	Detected	Detected	Detected	Detected	4.44049	5.55365	4.69064	6.47856	2.81817	2.83584	2.99246	2.68343	AGAGAACTCAGTACAAGGCTTTCTTGGTTGTGCTGTCTTTCTGAGGCAACGTGGAGTCTA	ENST00000644293.1	chrX	135327758	135330743	+	GENCODE release 31	lncRNA	antisense	ENSG00000284994.1	AL590282.2			2	448
clstr_38402_3_3	4.81104e-06	5.49546	2.45824	Up	6.70211	4.24387	Detected	Detected	Detected	Detected	Detected	Detected	Detected	Detected	6.68692	6.45	6.97944	6.69207	3.96166	4.53419	4.20394	4.27569	TACTGTAAGTTTGAGATGTTCGGGTAGGAGATCCTTCAGCTGGGCGATGCACTCGTTAAT	ENST00000668962.1	chr3	4896969	4980414	-	GENCODE release 31	lncRNA		ENSG00000235831.7	BHLHE40-AS1	BHLHE40-AS1		4	2696	100507582
clstr_57236_835_11	0.00614322	5.49543	2.45823	Up	5.63567	3.17744	Detected	Detected	Detected	Detected	Detected	Detected	Detected	Detected	4.68693	4.53298	6.57186	6.75093	3.09172	3.22508	3.15418	3.23879	TAACAAAGATATTCGGGACCTGAACTCAATGCTTGACCAGATGGATCTAACAGATATCGA	ENST00000457033.5	chr7	116275606	116286664	-	GENCODE release 31	lncRNA		ENSG00000237870.6	AC073130.1			3	1958	102724434
clstr_4444_137_3	2.83464e-06	5.49268	2.45751	Up	10.5262	8.06866	Detected	Detected	Detected	Detected	Detected	Detected	Detected	Detected	10.0935	10.6157	10.6906	10.7048	8.04618	8.07072	8.10824	8.04947	AACGTGGAAGTGACTCCGTATACCTTGCAAATCGGGAATTGTTGGTCAGGCAAACGCAAA	ENST00000570843.1	chr16	3156736	3157483	-	GENCODE release 31	lncRNA	intergenic	ENSG00000261889.1	AC108134.2			1	748
clstr_216521_125_22	0.00668446	5.49229	2.45741	Up	3.4236	0.966193	Detected	Not Detected	Not Detected	Not Detected	Not Detected	Not Detected	Not Detected	Not Detected	4.83469	3.5558	3.25061	2.05331	0.761791	0.761008	0.76974	1.57223	ATCAATATGGTGACCTCTTGAGAGCAGGATGACCAAGTTGTCCAAAGAGGGATGAACTGG	lnc-HAUS8-3:1	chr19	16910493	16910784	-	LNCipedia version 5.2	lncRNA	intronic	lnc-HAUS8-3				1	292
clstr_110862_47_17	8.01125e-07	5.48927	2.45661	Up	7.03274	4.57612	Detected	Detected	Detected	Detected	Detected	Detected	Detected	Detected	6.9337	6.808	7.23616	7.15309	4.46725	4.75988	4.50274	4.57463	AAAGATGAGAAGAAGCGTTCCCTGGAGCCTGCATGGCATCAATCATGAGAATGGATGTTG	ENST00000579713.1	chr18	23994213	24015339	-	GENCODE release 31	lncRNA	antisense	ENSG00000264745.1	TTC39C-AS1	TTC39C-AS1		6	817	102724246
clstr_89622_738_26	2.13535e-05	5.48561	2.45565	Up	3.66234	1.20669	Not Detected	Not Detected	Not Detected	Not Detected	Not Detected	Not Detected	Not Detected	Not Detected	3.79243	3.67218	3.74613	3.43864	1.04341	1.77762	1.03044	0.975289	TACCTCTTCCAAGAAGTCCTCCCGAATGAGTAGAAGGGAGAGAGCTGGATTGGAACTTAA	MSTRG.11026.11	chr11	61496508	61506851	+	RefLnc 2017	lncRNA	intergenic	MSTRG.11026				3	10344
clstr_42715_2051_16	0.000317113	5.48538	2.45559	Up	4.70212	2.24652	Detected	Detected	Detected	Detected	Not Detected	Not Detected	Not Detected	Not Detected	5.0583	4.57207	4.23429	4.94381	2.45215	2.90168	1.63585	1.99642	AGGTGATAGGGAGCCACAAAGGGTTAAGGGACAAGGAAACAACGTGATTGGAGGTATTAA	NONHSAT174480.1	chr16	56690715	56693212	.	NONCODEv5	lncRNA	intergenic	NONHSAG072620.1				1	2497
clstr_230723_94_32	0.000511409	5.48478	2.45543	Up	7.232	4.77657	Detected	Detected	Detected	Detected	Detected	Detected	Detected	Detected	6.57463	6.83925	8.09652	7.4176	4.96344	4.93844	4.81792	4.38646	TTTCCTGGAAATACCCAACTACCAAACAACACACACTCAGACACCTGTGTTCTTCTAAAT	lnc-GLRX-4:1	chr5	95927965	95928176	-	LNCipedia version 5.2	lncRNA	intronic	lnc-GLRX-4				1	212
clstr_121967_671_28	0.00546207	5.4818	2.45465	Up	4.67685	2.2222	Detected	Detected	Detected	Detected	Not Detected	Not Detected	Not Detected	Not Detected	4.23319	4.01624	5.00729	5.45069	0.948857	2.8744	3.00605	2.05949	GCTTAGTGTGAATACGCTGTGAATACGCTTAGTGTGAATATGCTGTGTGAATATGCTTAG	MSTRG.9702.1	chr11	2938213	2939085	.	RefLnc 2017	lncRNA	intergenic	MSTRG.9702				1	873
clstr_12660_537_14	0.0217752	5.47558	2.45301	Up	4.86452	2.4115	Not Detected	Detected	Detected	Detected	Detected	Not Detected	Not Detected	Not Detected	3.25044	4.38105	5.21154	6.61504	3.07708	2.71047	1.37681	2.48166	TGAAGTATTCAGCACGCCTTCATCAGGTGTGTACTCTGTGCCAGGCAATCTTCTAATCCT	ENST00000653034.1	chr4	52750883	52753440	+	GENCODE release 31	lncRNA		ENSG00000250302.3	LINC01618	LINC01618		2	1948	152578
clstr_227356_94_23	0.000212316	5.47548	2.45299	Up	6.71348	4.26049	Detected	Detected	Detected	Detected	Detected	Detected	Detected	Detected	7.0446	7.32564	6.22636	6.25731	4.30145	4.34709	4.51184	3.88159	TCAGTGGAAATAGACTGGTAGAGAGAGGAAGGCACTGAACCACATGAAGGTACGTGTGTA	MSTRG.46298.2	chr3	190306762	190307059	+	RefLnc 2017	lncRNA	intergenic	MSTRG.46298				2	298
clstr_95009_24_19	0.0253439	5.4746	2.45275	Up	3.52696	1.07421	Not Detected	Not Detected	Detected	Detected	Not Detected	Not Detected	Not Detected	Not Detected	1.68001	2.69916	4.33008	5.3986	1.07517	1.04779	1.13408	1.03979	TTCCTCAATAAAGTGCTAGCTGAGGAGTCACTTGTCCAGGAATCCCTGATCTCACCCATT	NONHSAT186991.1	chr2	65027477	65028677	.	NONCODEv5	lncRNA	intergenic	NONHSAG079957.1				1	1200
clstr_59431_322_5	0.00625319	5.46874	2.45121	Up	3.48057	1.02936	Not Detected	Not Detected	Detected	Detected	Not Detected	Not Detected	Not Detected	Not Detected	2.64576	2.37405	3.97695	4.92552	1.05775	1.02939	1.0449	0.985401	CTTGCTGATATTCTGTGACAGACCCGAATTTACTACACGTGCTCTGAAGCGATCACCTTT	ENST00000648887.1	chr10	114109856	114118700	-	GENCODE release 31	lncRNA		ENSG00000285540.1	AC022023.1			2	1936
clstr_157457_506_14	7.06687e-08	5.45966	2.44881	Up	12.4189	9.97011	Detected	Detected	Detected	Detected	Detected	Detected	Detected	Detected	12.387	12.3899	12.4351	12.4637	10.1479	10.0334	9.80138	9.8977	AAAGAACACTGTGCGAGATTGTATTCCTGCTTATTCTTTCCAAGTTAGTAGGCAGATTGG	lnc-AGAP1-5:1	chr2	234952035	234953190	+	LNCipedia version 5.2	lncRNA	intronic	lnc-AGAP1-5				2	612
clstr_197532_159_20	0.0091973	5.45805	2.44839	Up	3.45096	1.00257	Not Detected	Not Detected	Detected	Detected	Not Detected	Not Detected	Not Detected	Not Detected	2.98574	1.8607	4.30744	4.64996	0.900486	0.892753	0.911985	1.30507	ATTTAACATACCACCTATCATAAAGAGATTCAGGCGCCTTTCTTCTACTTTCTTGGGTGC	lnc-SH2D1B-1:3	chr1	162552522	162561353	-	LNCipedia version 5.2	lncRNA	bidirectional	lnc-SH2D1B-1				3	418
clstr_29037_2829_10	0.00184996	5.44879	2.44594	Up	7.56572	5.11979	Detected	Detected	Detected	Detected	Detected	Detected	Detected	Detected	6.4956	7.16293	8.0579	8.54647	5.0069	5.06362	5.31637	5.09227	AAATGCTTTGCCCACTGAATCATCATGCACTGACCGAAATGCCACCTGTATGAGTGCTAA	ENST00000505448.3	chr4	8355090	8358338	-	GENCODE release 31	lncRNA		ENSG00000251615.3	AC104825.1			1	3249
clstr_76125_1410_14	0.00917566	5.44591	2.44517	Up	6.58838	4.14321	Detected	Detected	Detected	Detected	Detected	Detected	Detected	Detected	4.92617	6.58925	6.87443	7.96369	4.28336	4.12327	4.44132	3.72489	TCTGCCATGGTAAACCACTCTTACTGGTGGCAGGACATCATATTCCTAAGCTGTGTTAGG	ENST00000502049.3	chr11	46846416	46874421	+	GENCODE release 31	lncRNA		ENSG00000247675.7	LRP4-AS1	LRP4-AS1		3	1540	100507401
clstr_63697_1322_20	0.00268879	5.43247	2.44161	Up	5.59389	3.15228	Detected	Detected	Detected	Detected	Detected	Not Detected	Detected	Detected	5.20398	4.42036	6.40845	6.34276	3.10577	2.79682	3.2949	3.41163	GCTTGAATATATCCTACTTCACCTTGACTTGTAATGATTACCTAGGTTGGGCACACAGTT	lnc-ARMCX3-3:1	chrX	101634364	101636187	+	LNCipedia version 5.2	lncRNA	intergenic	lnc-ARMCX3-3				1	1824
clstr_232037_45_22	0.00112038	5.43157	2.44137	Up	3.95377	1.5124	Detected	Detected	Not Detected	Detected	Not Detected	Not Detected	Not Detected	Not Detected	3.95574	4.58455	3.33104	3.94376	1.02133	1.59578	1.01379	2.41872	GGGAGACATATCCAAACAACACCAAGAGCCTAAGGGAATTATGGGACACTATCAAGTGGA	MSTRG.12001.1	chr11	95931597	95931802	.	RefLnc 2017	lncRNA	intergenic	MSTRG.12001				1	206
clstr_20983_3586_13	0.00129709	5.42915	2.44073	Up	3.31582	0.875093	Not Detected	Detected	Not Detected	Not Detected	Not Detected	Not Detected	Not Detected	Not Detected	3.10389	4.53121	3.0141	2.61408	0.750684	0.812488	0.765535	1.17166	TTTCACCGGAGAGACATGGTGCCACTAAGAGTTGCGAAGGGTAAAGAATGTGTGAAGACA	lnc-SH3YL1-3:1	chr2	194493	198450	-	LNCipedia version 5.2	lncRNA	intergenic	lnc-SH3YL1-3				1	3958
clstr_224081_12_51	0.0132979	5.42883	2.44064	Up	4.15928	1.71864	Detected	Detected	Not Detected	Not Detected	Not Detected	Not Detected	Not Detected	Not Detected	5.11959	5.11266	3.18752	3.21733	0.949478	2.84607	1.12376	1.95523	GTATGTTAGTGGAGGAAATACATTAAGGAAGAGGAAGCAGGTAAGGAGAAAGAAAGGGAA	MSTRG.9065.1	chr10	117042022	117042269	.	RefLnc 2017	lncRNA	intergenic	MSTRG.9065				1	248
clstr_6952_118_12	0.0200223	5.42853	2.44056	Up	4.04558	1.60502	Not Detected	Not Detected	Detected	Detected	Not Detected	Not Detected	Not Detected	Detected	2.99924	2.99514	4.61854	5.56942	1.06576	1.04157	1.38948	2.92327	AACTATTCCTTCACGATGAATCCAGGTAAGCATGGACCATTCCTTCATGATGGAACCACG	ENST00000565936.1	chr13	112313467	112321758	+	GENCODE release 31	lncRNA	intergenic	ENSG00000260343.1	LINC01043	LINC01043		2	6897	101928752
clstr_94625_313_23	0.000343808	5.42717	2.4402	Up	4.38497	1.94477	Detected	Detected	Detected	Detected	Not Detected	Not Detected	Not Detected	Not Detected	4.889	4.47684	4.34913	3.82489	2.61681	1.66329	1.46122	2.03774	TTCTCTTCAACTGCGTGATGTGAACTGCGTCACATGTGAATTATCAACAGAAACTACCTA	MSTRG.65216.1	chr8	126822654	127064904	+	RefLnc 2017	lncRNA	intergenic	MSTRG.65216				5	242251
A_33_P3229301	1.21809e-06	5.42638	2.43999	Up	10.1162	7.67619	Detected	Detected	Detected	Detected	Detected	Detected	Detected	Detected	9.82993	10.3792	10.0082	10.2474	7.64786	7.75313	7.61962	7.68415	CCAATAAACAAGAAAGCAGAACACAAAGAGCTGTGATGGAGTGGATCTTATGTAGTAAGA	NR_027003	chr19	46210242	46214838	+	Refseq	lncRNA			DKFZp434J0226				1635	93429
clstr_193589_117_6	7.09797e-06	5.42484	2.43958	Up	8.50418	6.0646	Detected	Detected	Detected	Detected	Detected	Detected	Detected	Detected	8.85592	8.43414	8.32045	8.4062	6.13134	6.22475	5.70843	6.19386	CAGACTGGTCCTGCGCTTTGATAAATGGCAAAGTTACCTCGTTAATGAGCACTGAACAGA	NONHSAT158013.1	chr10	28905887	28906330	.	NONCODEv5	lncRNA	intergenic	NONHSAG061915.1				1	443
clstr_104071_157_21	2.39368e-06	5.41988	2.43826	Up	9.16648	6.72822	Detected	Detected	Detected	Detected	Detected	Detected	Detected	Detected	8.78739	9.30386	9.31827	9.25641	6.57822	6.8612	6.68955	6.78392	CTGACTTCCAAGGACGTCTACCAACTGTCACTTGCAAACCAGAACTTGCCTCTTTGTAGA	NONHSAT159337.1	chr11	69367454	69368862	+	NONCODEv5	lncRNA	intergenic	NONHSAG008884.2				2	1069
clstr_210398_5_200	0.00315089	5.40894	2.43535	Up	4.38892	1.95357	Detected	Not Detected	Detected	Detected	Not Detected	Not Detected	Not Detected	Not Detected	4.31451	3.22935	5.54456	4.46725	1.88038	2.32376	1.43568	2.17447	GTGGAGTGGAATGGAATGCAATGGAGTGGAATGCAATTTAATGGAATTCAATGGAATGGA	MSTRG.72423.1	chrY	11297912	11298332	-	RefLnc 2017	lncRNA	intergenic	MSTRG.72423				2	331
clstr_60083_1469_6	0.000354699	5.40487	2.43426	Up	3.78461	1.35035	Detected	Detected	Not Detected	Not Detected	Not Detected	Not Detected	Not Detected	Not Detected	4.60608	3.85223	3.27353	3.4066	1.38575	1.19612	1.06042	1.75911	ACCATGAAATTGGCGCAAGACCGATCAGAACTGAGATAGGAAAGTCACTCAAAGAACTCG	NONHSAT153119.1	chr1	232374289	232377694	-	NONCODEv5	lncRNA	intergenic	NONHSAG058550.1				3	1919
clstr_88862_280_14	0.00254211	5.40449	2.43416	Up	6.15761	3.72346	Detected	Detected	Detected	Detected	Detected	Detected	Detected	Detected	5.2943	5.75658	6.09559	7.48399	3.64044	3.39546	4.02195	3.83597	TCATTGTTGAAGTCCGTGAGACTAAGAATCCTCCAATTCCGGGCACAGGATTATGCTGCA	MSTRG.22953.2	chr15	89027606	89031225	-	RefLnc 2017	lncRNA	intergenic	MSTRG.22953				2	1302
clstr_836_589_9	0.000221103	5.4036	2.43392	Up	5.49966	3.06574	Detected	Detected	Detected	Detected	Not Detected	Detected	Detected	Not Detected	4.93182	5.52087	5.62555	5.92041	2.86712	3.46778	3.41516	2.51291	ACTGTTAGTAGCAGCCAGCGTATTATATGATTTGGATTGGGCCATGAACAACCGTAACGA	lnc-SERP1-4:8	chr3	150353301	150408092	-	LNCipedia version 5.2	lncRNA	bidirectional	lnc-SERP1-4				5	16464
clstr_34532_64_14	1.31676e-05	5.39904	2.4327	Up	7.48083	5.04813	Detected	Detected	Detected	Detected	Detected	Detected	Detected	Detected	7.88567	7.38832	7.166	7.48334	5.29944	5.12198	4.7596	5.0115	CACCTCCAAGGATCACGTAGGACCAGCAGAAGCAGCGTAAAGTATTGGAACTTTGAATCT	ENST00000426017.1	chr1	51518383	51561629	+	GENCODE release 31	lncRNA	antisense	ENSG00000227070.1	AC104170.1			3	362
clstr_111093_770_16	1.02021e-08	5.3987	2.43261	Up	13.6675	11.2349	Detected	Detected	Detected	Detected	Detected	Detected	Detected	Detected	13.6891	13.7451	13.6091	13.6267	11.146	11.1625	11.3258	11.3053	GAAATACATAGTACAGGGTTGCTGTCAGCACTGGATCTTGTTGAAGTCAATCCTCAACTG	lnc-PRDM13-9:1	chr6	100177209	100178192	+	LNCipedia version 5.2	lncRNA	intergenic	lnc-PRDM13-9				1	984
clstr_226418_109_27	0.0172583	5.39658	2.43204	Up	3.46913	1.03708	Detected	Detected	Not Detected	Not Detected	Not Detected	Not Detected	Not Detected	Not Detected	4.97821	4.11465	1.4898	3.29385	1.20235	1.00503	0.989903	0.951051	GAGCACAGAAGGTGCCAGGAAGGGACAATGTTAAAGAGGTTTACATGCCAAATGACTGGA	NONHSAT195054.1	chr3	182738954	182739189	+	NONCODEv5	lncRNA	intergenic	NONHSAG085224.1				1	235
clstr_82894_574_18	0.00456958	5.39524	2.43169	Up	3.92775	1.49607	Detected	Not Detected	Detected	Detected	Not Detected	Not Detected	Not Detected	Not Detected	3.6741	2.84633	4.06098	5.12961	1.0106	1.75719	2.17414	1.04233	AAACAGCTTCTGCCGTGCTTGGGAAAGGCTGACTTGTGTTAAGTAATATACGCCCTCTAG	NONHSAT218511.1	chr8	81641028	81642437	.	NONCODEv5	lncRNA	intergenic	NONHSAG100552.1				1	1409
clstr_102714_767_13	0.0331487	5.39456	2.43151	Up	3.73985	1.30835	Not Detected	Not Detected	Detected	Detected	Not Detected	Not Detected	Not Detected	Not Detected	2.46759	2.27149	4.31799	5.90235	1.06709	0.837832	1.52111	1.80735	TTATATCTTTCCTCTCAGTGACCTGTACAGTCAAAGGTTGGATACATGACCTAATCTTGG	lnc-GGPS1-5:1	chr1	235351264	235352350	+	LNCipedia version 5.2	lncRNA	intronic	lnc-GGPS1-5				1	1087
clstr_126930_497_16	0.00151037	5.39299	2.43109	Up	6.12293	3.69184	Detected	Detected	Detected	Detected	Detected	Detected	Detected	Detected	6.66148	7.02564	5.59588	5.2087	3.40066	3.74889	3.87154	3.74627	TTGCTACTCTCTAGGTCACATTCATGAACTTGAAACCAGCTCCAGACTTGTAGGAATTGG	NONHSAT158520.1	chr10	117412371	117413201	-	NONCODEv5	lncRNA	intergenic	NONHSAG062422.2				1	830
clstr_142987_522_318	0.016205	5.39298	2.43108	Up	4.46099	2.02991	Detected	Detected	Detected	Not Detected	Not Detected	Detected	Not Detected	Not Detected	5.40735	5.25225	3.93462	3.24974	0.879156	3.37944	1.78521	2.07584	TTATGCTCCATTTCACAAAGGAGGAACCAGAGCTGAGAGAGAGGGAGAGAGGAAGAAGAA	ENST00000664527.1	chr12	49536677	49538894	-	GENCODE release 31	lncRNA		ENSG00000287537.1	AC020612.4			2	710
clstr_224619_135_6	2.34524e-05	5.38995	2.43027	Up	5.82592	3.39565	Detected	Detected	Detected	Detected	Not Detected	Detected	Detected	Detected	5.53216	5.71827	6.24293	5.81031	2.97851	3.50097	3.47549	3.62763	AAGTACCCATTTCCGTGTGACAGAGACGTTAGTCATTTGGGCCTCGAATTTATACAAGGT	ENST00000472915.2	chr10	104312141	104313881	+	GENCODE release 31	lncRNA	antisense	ENSG00000270075.1	AL162742.1			2	244
clstr_179493_238_17	1.97073e-06	5.38693	2.42946	Up	6.30115	3.87169	Detected	Detected	Detected	Detected	Detected	Detected	Detected	Detected	6.12276	6.26088	6.42052	6.40045	4.01871	3.54871	4.06622	3.85311	AATAACAAGAGCTAATGTTGAACACAAGCCATTGCCAGACACATTCCTGAAGGCGCTAAA	NONHSAT160214.1	chr11	33698263	33710129	-	NONCODEv5	lncRNA	intergenic	NONHSAG008008.2				3	527
clstr_112642_699_16	0.00424142	5.37796	2.42706	Up	3.52126	1.0942	Not Detected	Not Detected	Not Detected	Detected	Not Detected	Not Detected	Not Detected	Not Detected	2.31011	3.23548	3.61334	4.9261	1.13788	1.07995	1.13418	1.02478	GTTTCGAGTCATTATGAACATTCCATACTTGTCTGCTGGTAAGATTCCTTTCTTAGGGCA	ENST00000561565.1	chr10	50964270	50965220	+	GENCODE release 31	lncRNA	intergenic	ENSG00000261368.1	AL731537.2			1	951
clstr_186795_291_11	0.00276784	5.37776	2.42701	Up	3.35566	0.928653	Not Detected	Not Detected	Detected	Detected	Not Detected	Not Detected	Not Detected	Not Detected	3.12169	2.0813	4.0236	4.19605	0.815794	1.24992	0.820331	0.828573	CTTCTCGACAACACCCTGCGTGTAGGAAGAGCCTTTAATATGGTTGATACACAATATTTA	NONHSAT170068.1	chr14	49868349	49868832	+	NONCODEv5	lncRNA	intergenic	NONHSAG069745.2				1	483
clstr_228492_110_3	0.00180287	5.37645	2.42665	Up	3.19393	0.767278	Not Detected	Not Detected	Detected	Detected	Not Detected	Not Detected	Not Detected	Not Detected	3.03532	1.98344	3.68728	4.06968	0.758625	0.763831	0.773707	0.772948	AAATCCAAGGTACAACACTCATCGGAGCGGTGAGTATAGGAGCGGACTTTCTACTTTCAT	MSTRG.70427.1	chrX	57822512	57842292	-	RefLnc 2017	lncRNA	intergenic	MSTRG.70427				2	224
clstr_114776_752_6	0.00158987	5.36971	2.42484	Up	3.88188	1.45703	Detected	Not Detected	Detected	Not Detected	Not Detected	Not Detected	Not Detected	Not Detected	4.52585	3.69224	3.97711	3.3323	0.952531	2.50937	1.41027	0.95597	AGTGCAAATGAAACACGGCTGAGCCTTACGGTGGCATAGGATGCAGTCATTAGAATACAA	ENST00000647943.1	chr10	130213488	130216381	+	GENCODE release 31	lncRNA		ENSG00000236303.4	LINC02646	LINC02646		2	942	107984002
clstr_222599_118_24	0.00097232	5.36752	2.42426	Up	3.21577	0.791512	Not Detected	Not Detected	Not Detected	Detected	Not Detected	Not Detected	Not Detected	Not Detected	2.2959	2.92089	3.43994	4.20634	0.780546	0.808216	0.790984	0.786304	CCCAAGTAAATTTGGTACATTAATCCATATTACAAGGCAGTAAAGGCCAGAAATGCTCCC	ENST00000607740.1	chr3	53797764	53798019	-	GENCODE release 31	lncRNA	antisense	ENSG00000271916.1	AC012467.1			1	256
A_33_P3748410	0.000369852	5.3644	2.42342	Up	3.65703	1.23362	Detected	Detected	Not Detected	Not Detected	Not Detected	Not Detected	Not Detected	Not Detected	4.00748	4.13805	3.19584	3.28678	1.73025	0.831141	0.83203	1.54106	GGACAAGGTAAAACAAAGAGGGGTGATGACTTTGAAATGTTCTTAATAAAAAATTCCAGC	NR_102371	chr2	227221052	227325164	-	Refseq	lncRNA			LOC654841				2516	654841
clstr_106824_549_4	9.77116e-06	5.36412	2.42334	Up	3.4941	1.07076	Not Detected	Not Detected	Not Detected	Detected	Not Detected	Not Detected	Not Detected	Not Detected	3.41108	3.40591	3.30405	3.85537	0.944596	0.941991	0.939194	1.45726	ATATCTCATCTCACTTAAGGTACCCTACGCGAAGGAAGGATCATTGCACCATTACGGAGA	NONHSAT206663.1	chr6	3468317	3469352	+	NONCODEv5	lncRNA	intergenic	NONHSAG042778.2				1	1035
clstr_166996_12_34	0.0269205	5.36208	2.42279	Up	3.42132	0.998528	Not Detected	Not Detected	Detected	Detected	Not Detected	Not Detected	Not Detected	Not Detected	1.3905	2.76655	4.49298	5.03524	1.02046	1.00373	1.01108	0.95884	CACCAACATGATCTACAATGCTATGATTGTTTCTGAGACCACATTCACAGAGAAGAAGCT	NONHSAT153768.1	chr1	70451437	70452009	.	NONCODEv5	lncRNA	intergenic	NONHSAG059100.1				1	572
clstr_29001_82_10	0.00905551	5.3592	2.42202	Up	5.93746	3.51545	Detected	Detected	Detected	Detected	Detected	Detected	Not Detected	Detected	4.96192	4.90931	6.62633	7.25229	4.03782	3.41686	2.90867	3.69843	CATTCTTCAATCACCACAGTCAGAGCCTATACCTACCTCCACATCAAAGTTGGTCATGTC	THUMPD3-AS1:78	chr3	9324690	9371654	-	LNCipedia version 5.2	lncRNA	intronic	THUMPD3-AS1	THUMPD3-AS1	THUMPD3-AS1		3	3252	440944
clstr_47293_1909_11	0.0306794	5.35404	2.42063	Up	3.45397	1.03334	Not Detected	Detected	Detected	Detected	Not Detected	Not Detected	Not Detected	Not Detected	0.949446	3.73912	4.75402	4.37328	1.06262	1.01969	1.06025	0.990786	TATGCCAAGGTTAAGTGTATGCAGCTGAATCCTCTTGGTGCTTAACACCCTAGTCTACCC	MSTRG.19365.33	chr14	50080693	50083202	-	RefLnc 2017	lncRNA	intergenic	MSTRG.19365				2	2314
clstr_133264_183_12	1.13726e-06	5.34915	2.41931	Up	5.30859	2.88928	Detected	Detected	Detected	Detected	Detected	Not Detected	Detected	Detected	5.30416	5.25298	5.4264	5.25082	3.05507	2.56929	3.06742	2.86534	AACAAAGGGAGAAATGTCGATGGCAGCTGTGTTGACCCTTTACAACATGCAGCGGATTCT	lnc-IWS1-1:4	chr2	127411190	127412248	-	LNCipedia version 5.2	lncRNA	intergenic	lnc-IWS1-1				2	780
clstr_115527_660_16	0.00114499	5.34585	2.41842	Up	3.83602	1.4176	Detected	Not Detected	Not Detected	Not Detected	Not Detected	Not Detected	Not Detected	Not Detected	4.82813	3.71972	3.6435	3.15273	1.525	1.32345	0.882008	1.93994	ATGACATGTGTTCTTATAGGAGACACACAGACAAGAGACACACAGCGAGGAGAGACCACA	NONHSAT174175.1	chr16	86959452	86962648	-	NONCODEv5	lncRNA	intergenic	NONHSAG072337.1				2	935
clstr_47240_1819_20	5.08248e-05	5.34309	2.41767	Up	8.58998	6.1723	Detected	Detected	Detected	Detected	Detected	Detected	Detected	Detected	8.14992	8.98571	8.59069	8.63358	6.24951	5.69852	6.43692	6.30427	ATTCTACAGAAAGCGTGTTTCCAAACTGCTCTGTCAAACGAAATGTTCAACTCCGTTAGT	NONHSAT178868.1	chr18	20938344	20940660	+	NONCODEv5	lncRNA	intergenic	NONHSAG075461.2				1	2316
clstr_214639_67_10	0.00324068	5.34187	2.41735	Up	3.64907	1.23173	Detected	Detected	Not Detected	Not Detected	Not Detected	Not Detected	Not Detected	Not Detected	4.89016	3.67678	2.92744	3.10192	0.923165	1.98465	0.912912	1.10618	GAAGTGAAGCTAACAAGATGAACGAGGACCTAGGGACAAATCTGCCAGCAGGGAGTATAA	lnc-ZNF426-1:1	chr19	9510334	9514642	-	LNCipedia version 5.2	lncRNA	intergenic	lnc-ZNF426-1				2	302
clstr_53856_547_10	2.97726e-07	5.33994	2.41682	Up	8.1466	5.72978	Detected	Detected	Detected	Detected	Detected	Detected	Detected	Detected	8.16806	8.07281	8.31075	8.03479	5.70737	5.90423	5.7723	5.53523	AAGCTATTGTACTCGACTGCCTTCATTCTGAGTCACTGATTGCTAAGTAGGACTGTTCAT	NONHSAT151071.1	chr1	8013593	8026263	-	NONCODEv5	lncRNA	Exonic	NONHSAG057472.1				3	2095
clstr_159632_102_8	1.93356e-05	5.33726	2.4161	Up	6.36283	3.94673	Detected	Detected	Detected	Detected	Detected	Detected	Detected	Detected	6.25607	6.65414	6.41983	6.12128	3.96406	3.52251	4.31958	3.98078	AGAAGGTTCTCGGATTTCTTCACATGCTTTCCGTTCTCACTCAACCTGCTTTCGCCAATG	NONHSAT159624.1	chr11	108510340	108517432	+	NONCODEv5	lncRNA	intergenic	NONHSAG009553.2				8	599
clstr_131524_540_8	0.00602716	5.33618	2.41581	Up	3.40469	0.988881	Detected	Detected	Not Detected	Not Detected	Not Detected	Not Detected	Not Detected	Not Detected	4.15221	4.50183	2.81887	2.14584	0.794245	1.52291	0.823379	0.814994	GTAAGAAGACAGTGAAGCAACGTAATTAAAGGACACAGAGAAACGAACGGCCAAGCCCGA	NONHSAT219603.1	chr9	72030289	72090224	+	NONCODEv5	lncRNA	intergenic	NONHSAG052549.2				8	793
clstr_227241_117_21	0.000129772	5.33404	2.41523	Up	3.5814	1.16617	Detected	Not Detected	Not Detected	Detected	Not Detected	Not Detected	Not Detected	Not Detected	3.89789	2.91506	3.36534	4.14732	1.14741	1.28166	1.09087	1.14476	CAGCATCTGATCAGCGTCGAAGCCCAGTGGCTTGAGGAATAAATATAAACAGTGCAGAGA	lnc-ID3-2:1	chr1	23551250	23551643	-	LNCipedia version 5.2	lncRNA	intergenic	lnc-ID3-2				2	230
clstr_219012_37_16	0.0156729	5.3266	2.41321	Up	3.49643	1.08322	Detected	Detected	Not Detected	Not Detected	Not Detected	Not Detected	Not Detected	Not Detected	4.3662	4.60492	3.58354	1.43108	1.12543	1.1676	1.04016	0.999694	GAGGAGAGATATAGCAAGGTAGGTGGAGAGCTTAAGTGAACTCCTGGTGCAAGATGGTAT	NONHSAT204827.1	chr5	146203179	146203485	-	NONCODEv5	lncRNA	intergenic	NONHSAG091295.1				2	278
clstr_208334_118_4	1.37957e-06	5.32509	2.41281	Up	14.6612	12.2484	Detected	Detected	Detected	Detected	Detected	Detected	Detected	Detected	14.9262	14.3332	14.6497	14.7356	12.2063	12.1907	12.3091	12.2874	AATTACTCAAGCCGTTACTCCCTACACTGACGCAAGGATTACAGAAACTGATGTCGCACA	NONHSAT162515.1	chr12	87820902	87827423	+	NONCODEv5	lncRNA	intergenic	NONHSAG064907.1				3	344
A_21_P0013163	4.8553e-05	5.32273	2.41217	Up	9.90405	7.49189	Detected	Detected	Detected	Detected	Detected	Detected	Detected	Detected	9.57647	9.44587	10.2883	10.3055	7.46902	7.46153	7.63559	7.40141	TGCATGCTGGACTTCAGACCTCAGGGATCCTTTCGATGCACTGACCAAGAATTGTATTAA	NR_024045	chr6	149998019	150005144	-	Refseq	lncRNA			RAET1K	RAET1K	RAET1K		1891	646024
clstr_44999_260_13	0.000959289	5.32069	2.41161	Up	5.6577	3.24608	Detected	Detected	Detected	Detected	Detected	Detected	Detected	Detected	5.57967	4.61559	6.16347	6.27206	2.8938	3.53412	3.26947	3.28693	CAAGTGCAACGAGGCCAATGACAACCAATGATGAAGGCAGTGTTTACAAGGACCAATCTC	lnc-SREK1-1:1	chr5	66196289	66571973	+	LNCipedia version 5.2	lncRNA	intergenic	lnc-SREK1-1				7	2403
clstr_180552_380_26	0.000106864	5.31913	2.41119	Up	5.72934	3.31815	Detected	Detected	Detected	Detected	Detected	Not Detected	Detected	Detected	6.12786	5.97082	5.43993	5.37875	3.56214	2.833	3.68176	3.19569	ACAGAAGGGTGTTCTAGAGATGGATGAGTCAGACTGCAAGAGAGCAAAGATATCTTCCTG	NONHSAT217674.1	chr8	133566989	133570299	-	NONCODEv5	lncRNA	intergenic	NONHSAG051337.2				2	521
clstr_90974_214_19	0.00500677	5.31805	2.4109	Up	4.32054	1.90964	Detected	Detected	Detected	Detected	Not Detected	Not Detected	Not Detected	Not Detected	4.44727	3.95594	3.80341	5.07554	1.1387	2.79784	2.6782	1.02382	AAACCTTTAAGATGGTGAGAGGTACTCGGATTCCAGAGTTAGGAGAGCCAGGAGAATAAG	MSTRG.59097.1	chr7	20417771	20423747	+	RefLnc 2017	lncRNA	intergenic	MSTRG.59097				2	5977
A_21_P0000946	4.89922e-05	5.31635	2.41044	Up	7.69522	5.28479	Detected	Detected	Detected	Detected	Detected	Detected	Detected	Detected	7.96011	8.20089	7.32038	7.29952	5.15936	5.41444	5.25088	5.31448	TTTCTCTTAATTTGACTGTGGTCTCTGCTCTTCGCTGGACTCAGTGTTGAACAGGACACT	NR_125998	chr1	8208672	8215210	+	Refseq	lncRNA			LOC102724539				497	102724539
clstr_230139_88_58	0.000305258	5.31603	2.41035	Up	6.87655	4.4662	Detected	Detected	Detected	Detected	Detected	Detected	Detected	Detected	6.85084	6.65671	6.40601	7.59263	4.94799	4.41826	4.52332	3.97523	CGCAAGAATTACACCCGGTATGGAAGACGACTCTAAATAATGAACTTCTCTTGAGGCAAA	lnc-HNRNPU-2:1	chr1	244775087	244780870	-	LNCipedia version 5.2	lncRNA	intergenic	lnc-HNRNPU-2				3	215
clstr_197115_320_14	0.000690239	5.3136	2.40969	Up	3.84529	1.4356	Detected	Detected	Not Detected	Detected	Not Detected	Not Detected	Not Detected	Not Detected	4.20245	3.78422	3.60379	3.7907	1.57594	2.38418	0.906153	0.876129	ATGTAACAATAATGCCCAAACCGCCACAAAGCAAGGGTCTGGACGATAGGGTCTCACTTT	NONHSAT154460.1	chr1	203326795	203327216	-	NONCODEv5	lncRNA	intergenic	NONHSAG059792.1				1	421
clstr_14784_2842_10	0.000280566	5.31272	2.40945	Up	9.35949	6.95003	Detected	Detected	Detected	Detected	Detected	Detected	Detected	Detected	8.71002	8.96206	9.94135	9.82451	7.18685	6.79246	6.86465	6.95618	GATTATACCCTTGAGATACGGAGATCTTTATGATTCAAGACGCAGACTTAACTAGCCTAG	lnc-ZNF165-1:3	chr6	28092056	28096856	+	LNCipedia version 5.2	lncRNA	intergenic	lnc-ZNF165-1				1	4801
clstr_122071_538_26	0.00512448	5.29378	2.4043	Up	3.62801	1.22372	Not Detected	Not Detected	Not Detected	Detected	Not Detected	Not Detected	Not Detected	Not Detected	2.55642	3.37504	3.57556	5.00504	0.942126	1.88053	0.850138	1.22206	GAATCTGAAGGCTACAACCTTCCCAAGAGTTTGAGGAATACATTGAGAGGAATTTCAGCA	NONHSAT150394.1	chr1	207424797	207426454	+	NONCODEv5	lncRNA	intergenic	NONHSAG057137.1				2	872
clstr_202919_252_17	0.00036073	5.2886	2.40289	Up	4.01431	1.61142	Detected	Detected	Not Detected	Not Detected	Not Detected	Not Detected	Not Detected	Not Detected	4.65983	3.88452	3.76418	3.7487	1.38568	1.8411	1.03383	2.18507	TGACCCAATATCTATAGCATGTGGGAGACAAGTGCCAAGTAGGAAGAGGATGGTGGTAGA	NONHSAT148428.1	chr1	15797668	15799444	+	NONCODEv5	lncRNA	intergenic	NONHSAG056175.1				2	382
clstr_228403_68_22	0.00865503	5.28779	2.40266	Up	3.89103	1.48837	Not Detected	Detected	Detected	Detected	Not Detected	Not Detected	Not Detected	Not Detected	2.49653	3.90609	4.08936	5.07216	2.48551	1.11058	1.2605	1.09687	GGCTGACTCTAACGAAATTCACTATCACCCACAGGCAGTAGCCAGACACACCTACTTTAT	NONHSAT202315.1	chr5	17078105	17079619	+	NONCODEv5	lncRNA	intergenic	NONHSAG090044.1				2	224
clstr_228700_32_52	0.0117268	5.28596	2.40217	Up	5.05763	2.65546	Detected	Not Detected	Detected	Detected	Not Detected	Not Detected	Not Detected	Detected	5.40558	3.38677	6.18584	5.25232	2.52341	1.81957	3.05996	3.21891	GAACAGAATAGGGAAGCCAGCAATAAAGTCACACAGCTGCAGCCATCTGATCTTCAACAA	lnc-CEP44-6:1	chr4	174360115	174360336	+	LNCipedia version 5.2	lncRNA	intergenic	lnc-CEP44-6				1	222
clstr_30940_474_14	0.00195141	5.2828	2.4013	Up	3.25919	0.857882	Not Detected	Detected	Not Detected	Not Detected	Not Detected	Not Detected	Not Detected	Not Detected	2.62828	4.5987	3.07971	2.73005	0.831832	0.985767	0.80763	0.8063	ACAGAGGCCAAAGACGAAATTCCTTGGGAGAGTAAGAGTTCAGAACAGCAACTACGCATA	NONHSAT186043.1	chr2	185387536	185390659	-	NONCODEv5	lncRNA	intergenic	NONHSAG079290.1				1	3123
clstr_208657_127_22	0.000799626	5.28258	2.40124	Up	5.3592	2.95796	Detected	Detected	Detected	Detected	Detected	Not Detected	Detected	Detected	5.09033	5.82904	5.66598	4.85148	3.05096	2.13652	3.63548	3.00889	TAAGTCTCTGAGTCCTTTATGTTGTGAGAAGAGTTCCTTGTAGAGGCTTTCTGGAGTATA	NONHSAT176118.1	chr17	35186296	35264389	-	NONCODEv5	lncRNA	intergenic	NONHSAG073623.1				2	342
clstr_219476_41_12	0.00694006	5.2741	2.39893	Up	5.50709	3.10816	Detected	Detected	Detected	Detected	Detected	Not Detected	Detected	Detected	4.72835	4.83773	5.30421	7.15806	3.36083	2.55565	3.13	3.38617	ATTGGCATAAGGTGTTGTGCTGGAGCCCTGTTGATTCTAATAGGGATGGCACTGTATCCA	lnc-PRSS42-3:1	chr3	46828155	46828429	-	LNCipedia version 5.2	lncRNA	intergenic	lnc-PRSS42-3				1	275
clstr_30393_2555_12	0.0161123	5.27059	2.39796	Up	3.84577	1.44781	Detected	Detected	Not Detected	Not Detected	Not Detected	Not Detected	Not Detected	Not Detected	5.51558	4.07734	2.7581	3.03208	1.22196	1.01241	1.0253	2.53157	AGGCTTAATTAAACGTATTGAAGTGATAAGAGGGATAGGAAGGGCTGTCACAAGGACCAA	RMST:12	chr12	97523963	97527733	+	LNCipedia version 5.2	lncRNA	intergenic	RMST	RMST	RMST		2	3158	196475
clstr_201031_56_36	0.00633726	5.27026	2.39787	Up	3.71238	1.3145	Detected	Detected	Not Detected	Not Detected	Not Detected	Not Detected	Not Detected	Not Detected	4.24338	4.60128	3.54807	2.45678	0.78101	2.32481	1.02991	1.12228	ACCAAGACATAGGAAGATATGAAGTACAGGAAACAGAGTCAACACAGGAAGGAGAATAAG	NONHSAT207374.1	chr6	52201588	52236917	+	NONCODEv5	lncRNA	intergenic	NONHSAG043928.2				2	395
clstr_94493_218_26	0.00141332	5.26984	2.39776	Up	4.17111	1.77335	Detected	Not Detected	Detected	Detected	Not Detected	Not Detected	Not Detected	Not Detected	4.19225	3.47838	4.24246	4.77135	1.29612	2.69609	1.23773	1.86345	TCTAGGCACATCCAGAGCTTCCAGGAAAGACCATTCAGTGGCTGGTTTGGTAAAGATCAT	NONHSAT174481.1	chr16	57087357	57088565	.	NONCODEv5	lncRNA	intergenic	NONHSAG072621.1				1	1208
clstr_230431_0_24	0.0400754	5.26756	2.39714	Up	3.53671	1.13958	Not Detected	Not Detected	Detected	Detected	Not Detected	Not Detected	Not Detected	Not Detected	2.39815	1.8437	4.45398	5.45102	0.765692	0.76586	2.17989	0.84687	CTGGGACTCCACAGCAATGCTATGAACTTTCTCAGTGAAAGTATAAAGGTGGCTCAGGAT	MSTRG.18753.1	chr14	23655824	23656037	.	RefLnc 2017	lncRNA	intergenic	MSTRG.18753				1	214
clstr_62017_264_14	0.00723651	5.2653	2.39652	Up	4.46265	2.06613	Detected	Not Detected	Detected	Detected	Not Detected	Not Detected	Not Detected	Not Detected	4.18184	3.0062	4.9541	5.70843	1.78477	2.47448	2.21593	1.78934	AAAGGCCTATATCCAGGACTACAATAGTCATTGCTCAGCTTCCTAAGTAGGGAATACAAC	MSTRG.18723.1	chr14	22917668	22926924	+	RefLnc 2017	lncRNA	intergenic	MSTRG.18723				6	9257
clstr_141003_244_8	1.01909e-05	5.26085	2.3953	Up	6.18456	3.78926	Detected	Detected	Detected	Detected	Detected	Detected	Detected	Detected	6.0032	6.01081	6.11872	6.6055	3.89271	3.74666	4.0019	3.51577	TGTTGTGAGGAGCAGACGTGATCATCTATGGAGAGCATGTATATTTGCTAATAGACGAAA	lnc-FAM8A1-2:3	chr6	17707007	17711157	+	LNCipedia version 5.2	lncRNA	intergenic	lnc-FAM8A1-2				3	724
clstr_128052_521_21	0.000156597	5.25653	2.39411	Up	7.99944	5.60533	Detected	Detected	Detected	Detected	Detected	Detected	Detected	Detected	7.44906	7.6275	8.50075	8.42045	5.35936	5.74784	5.55155	5.76255	CTTCACAGGACCAAGTGCCTGCTAACCAGACTTCAACATTTCCCACAGGATTCAAACATG	ENST00000569497.1	chr9	136937169	136937988	-	GENCODE release 31	lncRNA	intergenic	ENSG00000260190.1	AL807752.5			1	820
clstr_100489_196_19	0.0068843	5.25505	2.3937	Up	6.82891	4.4352	Detected	Detected	Detected	Detected	Detected	Detected	Detected	Detected	5.81607	6.16811	6.87821	8.45324	4.51651	4.16919	4.66332	4.3918	TTATTCCTGGCCCTACTACTTACAAGCTCTTTGGACCTTGAATAAGTCCCTCAACCTCTC	NONHSAT210985.1	chr6	110933764	110934882	.	NONCODEv5	lncRNA	intergenic	NONHSAG095570.1				1	1118
clstr_123285_247_34	0.00907986	5.25413	2.39345	Up	4.02906	1.63561	Detected	Detected	Not Detected	Detected	Not Detected	Not Detected	Not Detected	Not Detected	4.79394	4.51828	3.07242	3.73161	0.784645	2.68529	0.790073	2.28243	AAGCAGAGATCTGAGTGACTCACTTTGAAGATGGAGGAAGAGGTCACAGGCCAAGTGATA	lnc-GCNT1-2:2	chr9	76553131	76565036	+	LNCipedia version 5.2	lncRNA	intergenic	lnc-GCNT1-2				2	861
clstr_184395_293_20	0.0156494	5.25267	2.39305	Up	3.46473	1.07168	Not Detected	Not Detected	Detected	Detected	Not Detected	Not Detected	Not Detected	Not Detected	2.20912	2.27066	4.40432	4.97481	1.05948	1.04969	1.10525	1.0723	TTTACATCCAGTTCACTGATCAACTATCAAACTGAAGGATAGCTTGTCACTGCATCTGCA	ENST00000439392.1	chr21	17777404	17792509	-	GENCODE release 31	lncRNA	intronic	ENSG00000240770.5	C21orf91-OT1	C21orf91-OT1		4	497	246312
clstr_184016_53_27	0.0020099	5.25076	2.39253	Up	3.28161	0.889087	Not Detected	Detected	Not Detected	Not Detected	Not Detected	Not Detected	Not Detected	Not Detected	3.00899	4.58558	2.44845	3.08342	0.993549	0.954843	0.80716	0.800797	AAGCAGGAAGATACTACACAGACTTCCAAAGAAGCAGTGAGAGGACACCATCTGATGCTG	ENST00000505628.1	chr4	14235249	14242812	+	GENCODE release 31	lncRNA	intergenic	ENSG00000249988.1	AC092546.1			3	499
clstr_32961_169_12	0.030877	5.25066	2.3925	Up	4.78053	2.38803	Not Detected	Not Detected	Detected	Detected	Detected	Not Detected	Not Detected	Not Detected	3.3039	3.59377	5.61718	6.60729	3.0567	2.53371	2.36278	1.59895	TGATTACAAGGTTTGAACCGTTTAACTGAGATCCGCCTCTGCAGGCTATCCATGGACTTT	MSTRG.34052.25	chr2	63675582	63827858	-	RefLnc 2017	lncRNA	intergenic	MSTRG.34052				3	2995
clstr_98210_256_14	0.000230961	5.24723	2.39156	Up	9.64216	7.2506	Detected	Detected	Detected	Detected	Detected	Detected	Detected	Detected	8.90076	9.38488	10.1891	10.0939	7.25444	7.2866	7.25765	7.20373	GAAATTCTGCTGGCCAGACTAGATTGGCAGCTTTCCCGTCTGACTTCAGGTTGTCTATTT	lnc-WIF1-4:1	chr12	65168266	65169416	-	LNCipedia version 5.2	lncRNA	bidirectional	lnc-WIF1-4				1	1151
clstr_204397_215_32	0.00475989	5.24657	2.39138	Up	3.69076	1.29939	Detected	Detected	Not Detected	Not Detected	Not Detected	Not Detected	Not Detected	Not Detected	4.74604	4.24351	2.37188	3.40162	1.03004	1.60079	1.59997	0.96675	GTAAAGAAGACAAACTTGATGTGAAAGAGGAGGGAAAGGGACTGATATTTATGATGCACC	lnc-GLYATL2-6:1	chr11	58724235	58731928	-	LNCipedia version 5.2	lncRNA	intronic	lnc-GLYATL2-6				2	371
clstr_212362_154_6	9.21431e-06	5.24511	2.39097	Up	3.33062	0.939648	Not Detected	Not Detected	Not Detected	Detected	Not Detected	Not Detected	Not Detected	Not Detected	3.13646	3.19524	3.1839	3.80689	0.853608	1.14824	0.888651	0.868092	ATGGAACGGAAGTCATACTGCACATACCAGGTGTTCAGTAAATGCTCCGATCTTCAGGTG	lnc-FBLL1-5:1	chr5	168523275	168528665	+	LNCipedia version 5.2	lncRNA	intergenic	lnc-FBLL1-5				2	317
clstr_59185_944_12	0.00852276	5.24277	2.39033	Up	3.89861	1.50828	Not Detected	Not Detected	Detected	Detected	Not Detected	Not Detected	Not Detected	Not Detected	2.39652	3.52492	4.65755	5.01545	1.00199	1.52986	1.90471	1.59655	AATTTCTGTCCCACACTGCTGACAAGCGATGGACGCAATTAGCTTTAATCCCACTGGAAG	lnc-USPL1-3:1	chr13	30607844	30616925	+	LNCipedia version 5.2	lncRNA	antisense	lnc-USPL1-3				3	1943
clstr_19186_2040_8	0.00305579	5.24214	2.39016	Up	4.26623	1.87607	Detected	Not Detected	Detected	Detected	Not Detected	Not Detected	Not Detected	Not Detected	4.1673	3.31869	4.35052	5.22842	2.00552	0.965647	2.20986	2.32326	CACCCACAACTGTTAATCAGGAAATAACGGATATGAAAGTAGCTCTGCGAACTGAGGAGC	lnc-DRD5-28:2	chr4	10117089	10121253	+	LNCipedia version 5.2	lncRNA	intergenic	lnc-DRD5-28				1	4165
clstr_95522_781_10	0.000848509	5.23839	2.38912	Up	4.9221	2.53298	Detected	Detected	Detected	Detected	Not Detected	Not Detected	Not Detected	Detected	4.91965	5.32504	4.49251	4.9512	2.47546	1.65357	2.64871	3.35417	AAAGCCGAGGCATCGAGGTCAGGTAACTTGTCTAAGATCATAGCGCTAGTAAGTGGAAGA	lnc-CLK1-1:7	chr2	200809641	200810832	-	LNCipedia version 5.2	lncRNA	antisense	lnc-CLK1-1				1	1192
clstr_86409_300_35	0.000423579	5.23838	2.38912	Up	3.73098	1.34186	Detected	Not Detected	Detected	Detected	Not Detected	Not Detected	Not Detected	Not Detected	3.96198	3.45837	3.76821	3.73537	2.12115	0.804342	0.806585	1.63538	ATGGAATGGAATCAACCGAAGTTGAATGGATTCGAATGGAGTGGAATGGAATGGAACAGC	NONHSAT201207.1	chr4	49649005	49650349	.	NONCODEv5	lncRNA	intergenic	NONHSAG089073.1				1	1344
clstr_50275_144_12	0.0112573	5.23352	2.38778	Up	3.28735	0.899566	Not Detected	Not Detected	Detected	Detected	Not Detected	Not Detected	Not Detected	Not Detected	1.82594	2.52369	4.22926	4.5705	0.909672	0.925225	0.910744	0.852621	CACTGGATGAACACCAGGTCAGTGTGCACTTACTGTCCAGTATTCAAGGCCTATACATAG	NONHSAT216370.1	chr8	125387303	125397596	+	NONCODEv5	lncRNA	intergenic	NONHSAG099110.1				2	2210
clstr_197410_278_12	0.000953676	5.22864	2.38644	Up	3.53948	1.15305	Detected	Detected	Not Detected	Not Detected	Not Detected	Not Detected	Not Detected	Not Detected	4.12338	4.02943	2.96459	3.04054	0.816257	1.86247	0.819041	1.11443	AAAGGAGAGAGGAAATGCCGTCCTTTGACAAGATGTGGGAAACCACCTCGGTTTGTACTT	NONHSAT151006.1	chr1	3161275	3161995	-	NONCODEv5	lncRNA	antisense	NONHSAG057433.1				2	419
clstr_100850_175_24	0.015544	5.22294	2.38486	Up	3.96369	1.57883	Detected	Detected	Detected	Not Detected	Not Detected	Not Detected	Not Detected	Not Detected	4.64732	5.15227	3.73919	2.316	1.03228	2.40187	1.91258	0.968591	ACAGAATACAATGAGAGGACAGGAAAGAGTAAGGATTCAGCGAGGGAAAGTGGCCTCCAT	NONHSAT222139.1	chr9	108830627	108831740	.	NONCODEv5	lncRNA	intergenic	NONHSAG103040.1				1	1113
clstr_16278_2552_12	0.00977009	5.22209	2.38463	Up	4.86587	2.48125	Not Detected	Detected	Detected	Detected	Not Detected	Not Detected	Not Detected	Detected	3.20621	4.74094	5.35733	6.15901	2.45918	2.31887	2.26969	2.87724	TGTTCCCATAGCTACTTGCCACAACTGCCAAGCAAGTTTCGCTGAGTTTGACACATGGAT	ENST00000581621.1	chr17	7572826	7582024	+	GENCODE release 31	lncRNA		ENSG00000264772.6	AC016876.2			12	4554
clstr_147998_33_12	0.00339393	5.22038	2.38416	Up	7.44861	5.06446	Detected	Detected	Detected	Detected	Detected	Detected	Detected	Detected	6.74378	6.47427	8.12629	8.4501	5.08169	5.26493	4.69008	5.22113	AGTATGACAGGTCCACTCGTATTCATCCAAAGATGAAGATGAGCTCTATGGGCCATGCAC	lnc-FAM126A-1:1	chr7	22889371	22941190	-	LNCipedia version 5.2	lncRNA	intronic	lnc-FAM126A-1				4	675
A_21_P0000683	0.00031665	5.21894	2.38376	Up	4.06036	1.6766	Detected	Detected	Detected	Not Detected	Not Detected	Not Detected	Not Detected	Not Detected	4.17005	4.62276	3.93934	3.5093	1.16918	1.86565	2.19654	1.47505	AGGGAACTGGCTAACTGGCATGCAGTTCTATAAATGCACATCTGTCTCATTATCTTTTTT	NR_037662	chr6	118782708	118783420	+	Refseq	lncRNA			LOC100287632				722
clstr_188179_370_22	2.0422e-07	5.21833	2.38359	Up	9.0352	6.65161	Detected	Detected	Detected	Detected	Detected	Detected	Detected	Detected	9.13765	8.9391	9.11939	8.94464	6.81368	6.60773	6.71326	6.47176	CACCAAGTATAGCAGTATTTGTTCAGAGCACTTTACTCCAGACTGCTTTAAGAGAGAGTG	lnc-RNF170-2:1	chr8	42839208	42842788	-	LNCipedia version 5.2	lncRNA	intronic	lnc-RNF170-2				2	475
clstr_136971_481_10	1.89511e-05	5.21652	2.38309	Up	8.62635	6.24326	Detected	Detected	Detected	Detected	Detected	Detected	Detected	Detected	8.34874	8.43666	8.88799	8.83202	6.30573	6.56514	5.88238	6.2198	TTCTCTTCCCACAGGCGAATGAGGTATTTCTATGACTAGTCAGTATCTTCCTCTTCCGCC	MSTRG.70881.1	chrX	80570392	80571144	.	RefLnc 2017	lncRNA	intergenic	MSTRG.70881				1	753
clstr_142499_538_14	0.000263933	5.21602	2.38295	Up	3.69873	1.31578	Detected	Not Detected	Detected	Not Detected	Not Detected	Not Detected	Not Detected	Not Detected	3.99548	3.36314	4.18387	3.25244	1.77892	0.796166	1.49973	1.18832	AAACAAACTACCAACCAGTTTAGCAACTCTTGTCTCCTTTCATGGACTGATACTTGGCAT	NONHSAT154500.1	chr1	207032956	207033670	.	NONCODEv5	lncRNA	intergenic	NONHSAG059832.1				1	714
clstr_56468_256_6	0.000789198	5.21428	2.38247	Up	4.18919	1.80673	Not Detected	Detected	Detected	Detected	Not Detected	Not Detected	Not Detected	Not Detected	3.37243	4.34564	4.36766	4.67104	1.57592	2.43807	1.24198	1.97094	TTACTCTTGAGCCGATGAGATCGCTAAGCCCACCATGAAAGAAGTAAAGGGAGGACATAC	lnc-NQO2-15:2	chr6	2936953	2938971	+	LNCipedia version 5.2	lncRNA	intergenic	lnc-NQO2-15				1	2019
clstr_140120_327_16	0.0177458	5.21357	2.38227	Up	4.33892	1.95665	Detected	Not Detected	Detected	Detected	Not Detected	Not Detected	Not Detected	Not Detected	4.71301	2.40004	4.87946	5.36318	1.29261	2.66613	1.53881	2.32905	CAGTTATTGTTAGAGAGAGAAGGCTAATCCTGAACTGCCTGATAATATACTGCCTCATCC	lnc-CGAS-1:1	chr6	73391038	73391767	-	LNCipedia version 5.2	lncRNA	intronic	lnc-CGAS-1				1	730
clstr_224719_96_30	0.000744297	5.21248	2.38197	Up	3.76084	1.37887	Detected	Not Detected	Not Detected	Detected	Not Detected	Not Detected	Not Detected	Not Detected	4.11456	3.44579	3.12655	4.35648	0.929589	1.17164	1.33799	2.07628	ACTTGACAGACTTCAGGAACAGAAGCAATGATGAAGGACAAAGTCTTCTACTGCTGTGGG	NONHSAT188678.1	chr20	34727047	34727417	+	NONCODEv5	lncRNA	intergenic	NONHSAG081483.1				2	244
clstr_24797_2131_7	7.39514e-07	5.20961	2.38117	Up	6.63285	4.25167	Detected	Detected	Detected	Detected	Detected	Detected	Detected	Detected	6.38837	6.7116	6.78375	6.64768	4.09145	4.4303	4.29809	4.18685	AATAAGCAATGATCACATCGATAGTGTAGTGTTCGTGTGCTACAAGAATGCAGATGATCC	ENST00000513071.2	chr4	107907226	107978982	-	GENCODE release 31	lncRNA		ENSG00000245293.3	AC096564.1			2	3587	107986298
clstr_147989_348_18	0.00130158	5.209	2.38101	Up	3.63129	1.25028	Not Detected	Not Detected	Detected	Detected	Not Detected	Not Detected	Not Detected	Not Detected	3.43471	3.53112	3.7694	3.78993	0.847579	2.48329	0.842011	0.828253	GACACTAACAACTGAATTGCAGATTGAGGAGATGAGATTATGGTGACAGAATCCATCTTC	lnc-CLCN1-1:1	chr7	143362966	143364283	+	LNCipedia version 5.2	lncRNA	intergenic	lnc-CLCN1-1				2	675
clstr_184804_314_16	0.011838	5.20437	2.37972	Up	3.4658	1.08607	Not Detected	Not Detected	Detected	Detected	Not Detected	Not Detected	Not Detected	Not Detected	1.85874	3.07721	3.9111	5.01614	1.13115	1.06944	1.123	1.02071	AGAATCTACAGACCTGCCAGGTCGGTGTCTTGATGCTCTTAAACAGATGGAGGAAGCTAA	NONHSAT167105.1	chr13	95643439	95644612	-	NONCODEv5	lncRNA	intergenic	NONHSAG067699.1				2	495
clstr_230292_58_14	0.000421829	5.20295	2.37933	Up	4.5639	2.18457	Detected	Detected	Detected	Detected	Not Detected	Not Detected	Not Detected	Not Detected	4.751	4.60542	3.89852	5.00064	1.49264	2.19034	2.5241	2.53117	AATGAAGTGGAGAGAAGAGCAAGGAGGTACTGCCGTTATCTAAGGGAGGAATGATGGCTT	lnc-CCDC42-1:1	chr17	8705237	8706165	-	LNCipedia version 5.2	lncRNA	intergenic	lnc-CCDC42-1				2	214
clstr_150096_544_10	0.000397298	5.19833	2.37805	Up	3.83453	1.45648	Detected	Not Detected	Not Detected	Detected	Not Detected	Not Detected	Not Detected	Not Detected	4.15184	3.51287	3.56514	4.10825	1.1669	1.30687	2.3079	1.04423	TAAGGCTCAGCCAGATGCGTCTAATACTTCGGCAGATAAATGACAGCAGCAGGGATTTAC	lnc-CEBPB-9:1	chr20	50154155	50154815	+	LNCipedia version 5.2	lncRNA	intergenic	lnc-CEBPB-9				1	661
clstr_117807_320_18	0.00206165	5.19266	2.37647	Up	3.42427	1.0478	Detected	Not Detected	Not Detected	Not Detected	Not Detected	Not Detected	Not Detected	Not Detected	4.6697	3.46576	2.51198	3.04964	1.08058	1.04267	1.06853	0.999413	AGGAAGAATGGTAGTAACCACAGGAGCATCTCAAACTGGGCCTACTCTATTGATAATAGA	MSTRG.63714.1	chr8	60315489	60316400	.	RefLnc 2017	lncRNA	intergenic	MSTRG.63714				1	912
clstr_91165_972_15	0.0177807	5.18971	2.37565	Up	3.29249	0.916831	Not Detected	Not Detected	Not Detected	Detected	Not Detected	Not Detected	Not Detected	Not Detected	3.41396	1.4138	3.36307	4.97911	1.06027	0.781556	0.779573	1.04592	TGAAGTTGGTAGAATCAGGTAGATGGCGTATAATGCAGGACAATGTGTTGTTATAAAGCC	MSTRG.55263.2	chr6	27061300	27069720	-	RefLnc 2017	lncRNA	intergenic	MSTRG.55263				2	1263
clstr_159467_519_12	0.00341252	5.18083	2.37318	Up	3.62073	1.24755	Not Detected	Detected	Detected	Not Detected	Not Detected	Not Detected	Not Detected	Not Detected	3.19732	4.58019	3.88787	2.81756	0.935969	0.897294	0.931622	2.22532	CAGTAGATTTAAACGTGTGACCCTACCAAGTGACTTACAGAGGTTAGAACTTCAATAGTG	NONHSAT154488.1	chr1	206105030	206105630	.	NONCODEv5	lncRNA	intergenic	NONHSAG059820.1				1	600
clstr_39734_2204_12	0.00302576	5.18043	2.37307	Up	4.53889	2.16581	Not Detected	Detected	Detected	Detected	Not Detected	Not Detected	Not Detected	Not Detected	3.90486	4.69218	4.83628	4.72222	2.80884	2.95607	1.04278	1.85556	GTGAACTGTTTCCGAAGCTTCAGGGCTCATACATCCAGTAAGGAAACTGGAATTACAGTC	NONHSAT186507.1	chr2	238421322	238424058	-	NONCODEv5	lncRNA	intergenic	NONHSAG079495.2				2	2632
clstr_44562_199_10	4.27678e-05	5.1804	2.37306	Up	6.80723	4.43417	Detected	Detected	Detected	Detected	Detected	Detected	Detected	Detected	6.16579	6.94755	7.00085	7.11472	4.37726	4.58679	4.46834	4.30427	CTGTCATTAGTGGTGTGACTAGAAACCAGTTAATTTCGCTGGGTGGTAAATTCGTGGACT	ENST00000669720.1	chr1	212559363	212561399	+	GENCODE release 31	lncRNA		ENSG00000288007.1	AC092803.5			2	1571
clstr_110762_911_16	0.0249969	5.17927	2.37275	Up	3.84934	1.47659	Not Detected	Not Detected	Detected	Detected	Not Detected	Not Detected	Not Detected	Not Detected	2.14641	3.41038	4.04521	5.79534	1.30563	1.14108	1.2413	2.21834	TGCTGTGCATTGGAATATCTCTAAATCAGATGCTTACCAGGGCTAAATGTGAGCTGGCTT	lnc-SFN-2:1	chr1	26867252	26868239	+	LNCipedia version 5.2	lncRNA	intergenic	lnc-SFN-2				1	988
clstr_215007_15_22	0.00224526	5.17849	2.37253	Up	6.50497	4.13244	Detected	Detected	Detected	Detected	Detected	Detected	Detected	Detected	6.31962	5.51118	7.06312	7.12596	3.36935	4.62428	4.38622	4.14991	AAACACATGCAGTGATGTGCCTTGAATGTGAGTTATAGTTGAAGAGCTTTAGACTCACAC	lnc-TEC-4:1	chr4	48570827	48571897	-	LNCipedia version 5.2	lncRNA	intronic	lnc-TEC-4				2	300
clstr_143111_176_13	0.0010519	5.17455	2.37143	Up	8.46451	6.09308	Detected	Detected	Detected	Detected	Detected	Detected	Detected	Detected	7.85352	7.8577	8.60818	9.53865	6.18076	5.98571	6.13705	6.06879	CCTATCACCTATCAAGTGTACTTTAGCTTAAGGACATTTCTGGTCTTCTACAGCGTCCTC	ENST00000613646.1	chr20	45345115	45345823	-	GENCODE release 31	lncRNA	intronic	ENSG00000275894.1	AL021578.1			1	709
clstr_41288_1122_7	0.00159844	5.16692	2.36931	Up	6.2496	3.8803	Detected	Detected	Detected	Detected	Detected	Detected	Detected	Detected	5.29059	5.89591	7.17971	6.6322	3.55995	3.77946	4.00056	4.18123	TAACATGCCAATACCATGCACGTTCATCCTTCTCGTGAGACACTAACATGCCAATGCCAC	NONHSAT174703.1	chr16	88334777	88337336	.	NONCODEv5	lncRNA	intergenic	NONHSAG072843.1				1	2559
clstr_184293_163_7	0.00164307	5.15921	2.36715	Up	3.43153	1.06438	Not Detected	Not Detected	Not Detected	Detected	Not Detected	Not Detected	Not Detected	Not Detected	3.08131	2.90882	3.04724	4.68874	0.870764	1.14692	0.874992	1.36484	GTAAAGGATCCTTACATACCACGTGGACCAGACAACATCACGCACAAGCCAAAGAAGGAA	lnc-CLASP1-2:1	chr2	121682394	121682891	-	LNCipedia version 5.2	lncRNA	intergenic	lnc-CLASP1-2				1	498
clstr_212555_227_6	0.0332478	5.15557	2.36613	Up	3.32022	0.954093	Not Detected	Not Detected	Detected	Detected	Not Detected	Not Detected	Not Detected	Not Detected	1.55457	2.42382	3.84821	5.4543	0.821023	0.839266	0.902629	1.25346	AAACAAGCTCGCAAGAATGCTTCCTGTAGTACCCGGGACATACGCTGTCTGATTGTCTTA	lnc-RFPL4A-1:1	chr19	55737285	55737600	+	LNCipedia version 5.2	lncRNA	antisense	lnc-RFPL4A-1				1	316
clstr_199146_119_22	0.0012134	5.15269	2.36533	Up	3.40672	1.04139	Detected	Not Detected	Not Detected	Not Detected	Not Detected	Not Detected	Not Detected	Not Detected	4.10807	2.23843	3.62971	3.65067	0.905098	1.12356	0.920793	1.21613	GGGCATGAGATATATAGGCAGGATCATTTCTACCAAAGAGGCTGTCACTTTGGCTTATCA	lnc-ULBP2-4:1	chr6	149951833	149952239	+	LNCipedia version 5.2	lncRNA	intergenic	lnc-ULBP2-4				1	407
clstr_104171_315_16	0.0238934	5.15156	2.36501	Up	4.17106	1.80606	Detected	Not Detected	Detected	Detected	Not Detected	Not Detected	Not Detected	Detected	4.27648	2.42286	4.99337	4.99155	0.866803	1.21458	2.01513	3.12771	AGCTGGGCTAAATGCATTGCATAAGCTGAGTATTTAGCTTAATGATTAGAGCCAGTTGAC	NONHSAT187175.1	chr2	91669062	91670130	.	NONCODEv5	lncRNA	intergenic	NONHSAG080141.1				1	1068
clstr_53050_739_21	8.50922e-05	5.15095	2.36484	Up	3.30998	0.945139	Not Detected	Detected	Not Detected	Detected	Not Detected	Not Detected	Not Detected	Not Detected	3.18191	3.65144	2.89118	3.51538	0.754255	0.757059	0.764352	1.50489	CAGGCTTCAGATAGAATAGAGGGTGAATGTCTCTTATCTGACCTTAGAAGATGTCAGACT	MSTRG.17565.7	chr13	70108434	70149493	+	RefLnc 2017	lncRNA	intergenic	MSTRG.17565				6	41060
clstr_35221_370_10	8.05787e-06	5.14726	2.3638	Up	9.48196	7.11816	Detected	Detected	Detected	Detected	Detected	Detected	Detected	Detected	9.01927	9.66233	9.54003	9.70622	7.14663	7.24853	7.10275	6.97472	GAAACCAGGTAGGTTGATATGGTCACGGATCAGCATGATATCTCCAACCTCAAACTTGGG	ENST00000554678.1	chr14	20474789	20477089	-	GENCODE release 31	lncRNA	antisense	ENSG00000258908.1	AL355075.3			2	492
clstr_39237_2575_15	4.25827e-05	5.14701	2.36374	Up	7.81002	5.44628	Detected	Detected	Detected	Detected	Detected	Detected	Detected	Detected	7.30086	7.68923	8.32891	7.92108	5.61778	5.34559	5.36297	5.4588	TAACATGAGCCAATGAGCGAAGTCGCCCAATCTTCAGCTCACTCCCTTTGTTGTCCTTAA	lnc-RASGRP3-9:1	chr2	33566840	33577397	+	LNCipedia version 5.2	lncRNA	intergenic	lnc-RASGRP3-9				2	2656
clstr_82241_179_12	0.00016877	5.14692	2.36371	Up	6.6093	4.24559	Detected	Detected	Detected	Detected	Detected	Detected	Detected	Detected	6.66617	6.58969	6.83588	6.34547	4.88378	4.44098	4.00494	3.65268	AAGCCCAAGGCGGAATTGTTGACATCCAACATCTCTAGCTAGCTGATTTGGGTTGGAAAG	lnc-BEND7-5:5	chr10	13526765	13528185	-	LNCipedia version 5.2	lncRNA	intronic	lnc-BEND7-5				1	1421
clstr_195850_272_18	0.00387292	5.14309	2.36264	Up	4.27702	1.91439	Detected	Detected	Not Detected	Detected	Not Detected	Not Detected	Not Detected	Not Detected	4.94967	4.94677	3.14634	4.06532	2.18407	2.48776	1.14078	1.84495	AGGAAAGGAAGGAGCATGGAAGTATAACTTAGGTGGAGAGGAATACAGGGTCTTTCAGGG	NONHSAT216334.1	chr8	121473088	121505696	+	NONCODEv5	lncRNA	intergenic	NONHSAG099086.1				5	429
clstr_208819_166_6	0.00654772	5.14218	2.36238	Up	4.0852	1.72281	Detected	Not Detected	Detected	Not Detected	Not Detected	Not Detected	Not Detected	Not Detected	4.60368	3.68079	4.83935	3.21696	1.09233	2.87497	1.9199	1.00406	CAAGGCAGAAACGATTCTCAGAGTGACGCCTGAAGCTGAAGCAATTAACACAATGTTACA	NONHSAT193536.1	chr3	16472492	16477020	+	NONCODEv5	lncRNA	intergenic	NONHSAG084475.1				4	341
A_21_P0000515	1.79442e-06	5.13929	2.36157	Up	10.3396	7.97804	Detected	Detected	Detected	Detected	Detected	Detected	Detected	Detected	9.9912	10.5869	10.3277	10.4526	7.96452	8.04772	7.92952	7.9704	TTAGCTCAGCGGTTACTTCGCGTGTCATCAAACCACCTCTCTGGGTTGTTCGAGACCCGC	NR_026705	chr5	140726159	140726246	+	Refseq	lncRNA			VTRNA1-3				88	56662
clstr_43195_197_9	0.00107386	5.13635	2.36074	Up	3.36944	1.00869	Detected	Not Detected	Not Detected	Not Detected	Not Detected	Not Detected	Not Detected	Not Detected	4.36868	3.03157	3.31741	2.76009	0.809764	0.822257	0.8139	1.58885	GAGAATTGGTGCTCCGAAAGCAGAGTATAAGGCACTAAGTCACAAGGCAACCCTCATGAT	MSTRG.69310.2	chrX	2808379	2824386	-	RefLnc 2017	lncRNA	intergenic	MSTRG.69310				4	2477
clstr_206205_128_15	0.000214152	5.13582	2.36059	Up	5.47984	3.11925	Detected	Detected	Detected	Detected	Detected	Detected	Detected	Detected	5.18467	6.28263	5.3895	5.06257	3.00104	3.02406	3.45465	2.99724	TGAGCATAAAGGACACTCTACTGTGAGAGCTAGCCTTGATTTGACATGTGTCAGGAAACA	ENST00000549888.1	chr12	75964440	75967062	+	GENCODE release 31	lncRNA	intergenic	ENSG00000257329.1	AC011611.2			3	358
clstr_85743_1165_8	4.7579e-06	5.13475	2.36029	Up	8.74543	6.38513	Detected	Detected	Detected	Detected	Detected	Detected	Detected	Detected	8.56298	8.90532	9.03719	8.47623	6.60441	6.27856	6.33241	6.32515	GAAACCCACCTTCCTGCAACAGCTGTTCGTAGATCTCTTTATCTATCGTCAAGTCGATGT	ENST00000655377.1	chr6	53503118	53507660	+	GENCODE release 31	lncRNA		ENSG00000249379.2	AL033397.2			3	1355	105375095
clstr_28709_3047_6	0.000924273	5.13058	2.35912	Up	5.97802	3.6189	Detected	Detected	Detected	Detected	Detected	Detected	Detected	Detected	5.70438	5.16648	6.52163	6.51961	3.11875	3.55747	3.68596	4.11342	TTATCACTTATACACTGCCAAGCGCCTTATGACCAGCGTGCCATTGCAAAGATCACGCAA	T280605	chr5	32610239	32613511	.	MiTranscriptome beta	lncRNA	intergenic	G065246	KCCAT568			1	3272
clstr_201760_246_11	0.000824037	5.1213	2.35651	Up	4.68567	2.32916	Detected	Detected	Detected	Detected	Not Detected	Detected	Not Detected	Not Detected	4.41685	4.30796	4.98996	5.02791	2.09236	3.23969	2.31392	1.67068	CATGGAGACATAATACCAACACAAGTCCACCTAACCTAAAGGAGCCTGGCTTGAACTACG	MSTRG.41789.1	chr22	31928083	31928472	.	RefLnc 2017	lncRNA	intergenic	MSTRG.41789				1	390
[truncated: 9,756 more rows]

## Sheet: ncRNA FC <-1.2
Supplementary Table S1. ncRNAs (including pseudogenes) in AGS cells under glucose deprivation |FC| >1.2
[truncated: 15,486 more rows]
