# Supplementary material for: The ANXA2P1-hnRNP F-HK2/c-Myc Positive Feedback Loop Promotes Proliferation and Glycolytic Metabolism in Gastric Cancer
Source: Int J Biol Sci. 2026 Mar 25;22(7):3658–81. doi: 10.7150/ijbs.126842 (PMC13086010; doi:10.7150/ijbs.126842)
Supplement: Supplementary file 4 — Supplementary table 3. [file ijbsv22p3658s4.xlsx]

## Sheet: Table S3A Mass spectra
Supplementary Table S3A. Mass spectra obtained for ANXA2P1 pulldown proteins
Gene Name	UniProtKB	Score	Mass	Matches	emPAI	Description
TUBA4A	P68366	344	50634	9	0.66	Tubulin alpha-4A chain
HSPA1A	P0DMV8	187	70294	5	0.26	Heat shock 70 kDa protein 1A
ACTN4	O43707	105	105245	2	0.06	Alpha-actinin-4
CHD4	Q14839	102	219407	4	0.06	Chromodomain-helicase-DNA-binding protein 4
GNA13	Q14344	92	44364	2	0.15	Guanine nucleotide-binding protein subunit alpha-13
PHB1	P35232	89	29843	2	0.24	Prohibitin 1
TNIK	Q9UKE5	76	155361	2	0.04	TRAF2 and NCK-interacting protein kinase
DNM1	Q05193	76	97746	2	0.07	Dynamin-1
NHP2	Q9NX24	76	17532	1	0.19	H/ACA ribonucleoprotein complex subunit 2
COX20	Q5RI15	74	13511	2	0.57	Cytochrome c oxidase assembly protein COX20, mitochondrial
DCD	P81605	72	11391	2	0.69	Dermcidin
GTF3C3	Q9Y5Q9	69	102006	2	0.07	General transcription factor 3C polypeptide 3
IGKV2-28	A0A075B6P5	68	13062	1	0.26	Immunoglobulin kappa variable 2-28
ZC3H13	Q5T200	65	197203	1	0.02	Zinc finger CCCH domain-containing protein 13
MRPS24	Q96EL2	59	19345	2	0.38	28S ribosomal protein S24, mitochondrial
CHTOP	Q9Y3Y2	58	26380	1	0.13	Chromatin target of PRMT1 protein
RANBP2	P49792	56	362365	1	0.01	E3 SUMO-protein ligase RanBP2
NDUFS3	O75489	55	30337	1	0.11	NADH dehydrogenase [ubiquinone] iron-sulfur protein 3, mitochondrial
CSE1L	P55060	54	111145	1	0.03	Exportin-2
FAR1	Q8WVX9	54	59661	1	0.06	Fatty acyl-CoA reductase 1
DDX31	Q9H8H2	53	94770	1	0.03	Probable ATP-dependent RNA helicase DDX31
COQ5	Q5HYK3	53	37402	1	0.09	2-methoxy-6-polyprenyl-1,4-benzoquinol methylase, mitochondrial
TARS1	P26639	51	84294	2	0.08	Threonine--tRNA ligase 1, cytoplasmic
COQ8A	Q8NI60	51	72418	1	0.05	Atypical kinase COQ8A, mitochondrial
NCAPD2	Q15021	49	158508	1	0.02	Condensin complex subunit 1
SUN1	O94901	47	87739	1	0.04	SUN domain-containing protein 1
ISY1	Q9ULR0	46	33029	1	0.1	Pre-mRNA-splicing factor ISY1 homolog
EXOC4	Q96A65	45	111170	1	0.03	Exocyst complex component 4
SLC27A4	Q6P1M0	45	72930	1	0.05	Long-chain fatty acid transport protein 4
PSMD14	O00487	45	34726	1	0.1	26S proteasome non-ATPase regulatory subunit 14
RAP1B	P61224	44	21040	1	0.16	Ras-related protein Rap-1b
RFC2	P35250	43	39588	1	0.08	Replication factor C subunit 2
PPP2R1A	P30153	43	66065	1	0.05	Serine/threonine-protein phosphatase 2A 65 kDa regulatory subunit A alpha isoform
NCLN	Q969V3	42	63106	1	0.05	Nicalin
CHD8	Q9HCK8	42	292162	1	0.01	Chromodomain-helicase-DNA-binding protein 8
RBM8A	Q9Y5S9	42	19934	2	0.37	RNA-binding protein 8A
ZFP91	Q96JP5	42	64261	1	0.05	E3 ubiquitin-protein ligase ZFP91
OASL	Q15646	42	59702	1	0.06	2~-5~-oligoadenylate synthase-like protein
PPAN	Q9NQ55	40	53446	1	0.06	Suppressor of SWI4 1 homolog
RPS27L	Q71UM5	40	9813	1	0.36	40S ribosomal protein S27-like
TOR1AIP1	Q5JTV8	40	66379	1	0.05	Torsin-1A-interacting protein 1
NME1	P15531	39	17309	1	0.2	Nucleoside diphosphate kinase A
ARF4	P18085	38	20612	1	0.16	ADP-ribosylation factor 4
ITPR3	Q14573	37	306820	1	0.01	Inositol 1,4,5-trisphosphate receptor type 3
ZNF316	A6NFI3	37	110422	1	0.03	Zinc finger protein 316
PDLIM5	Q96HC4	37	65102	1	0.05	PDZ and LIM domain protein 5
MT-ATP6	P00846	37	24801	1	0.14	ATP synthase subunit a
LARS1	Q9P2J5	37	135577	1	0.02	Leucine--tRNA ligase, cytoplasmic
MRPS31	Q92665	37	45405	1	0.07	28S ribosomal protein S31, mitochondrial
MED10	Q9BTT4	37	15792	1	0.22	Mediator of RNA polymerase II transcription subunit 10
SRPK2	P78362	37	78219	1	0.04	SRSF protein kinase 2
NOLC1	Q14978	37	73560	1	0.04	Nucleolar and coiled-body phosphoprotein 1
OPA1	O60313	35	112131	1	0.03	Dynamin-like 120 kDa protein, mitochondrial
MYL6B	P14649	35	22864	1	0.15	Myosin light chain 6B
SNW1	Q13573	35	61514	1	0.05	SNW domain-containing protein 1
GAR1	Q9NY12	35	22505	1	0.15	H/ACA ribonucleoprotein complex subunit 1
VWA8	A3KMH1	35	215716	1	0.02	von Willebrand factor A domain-containing protein 8
MRPL9	Q9BYD2	35	30395	1	0.11	39S ribosomal protein L9, mitochondrial
PDCD6IP	Q8WUM4	35	96590	1	0.03	Programmed cell death 6-interacting protein
INO80B	Q9C086	35	39012	1	0.08	INO80 complex subunit B
COQ8B	Q96D53	34	60773	1	0.05	Atypical kinase COQ8B, mitochondrial
H1-10	Q92522	34	22474	1	0.15	Histone H1.10
MRPL17	Q9NRX2	34	20095	1	0.17	39S ribosomal protein L17, mitochondrial
DNAAF5	Q86Y56	34	94774	1	0.03	Dynein axonemal assembly factor 5
TPM3	P06753	34	32987	1	0.1	Tropomyosin alpha-3 chain
MTHFD2	P13995	34	38042	1	0.09	Bifunctional methylenetetrahydrofolate dehydrogenase/cyclohydrolase, mitochondrial
BCAS2	O75934	34	26229	1	0.13	Pre-mRNA-splicing factor SPF27
LGALS3BP	Q08380	33	66202	1	0.05	Galectin-3-binding protein
RPL12	P30050	33	17979	1	0.19	60S ribosomal protein L12
RFC3	P40938	33	41328	1	0.08	Replication factor C subunit 3
GNA11	P29992	32	42382	1	0.08	Guanine nucleotide-binding protein subunit alpha-11
KRBA1	A5PL33	32	108970	1	0.03	Protein KRBA1
RPL34	P49207	32	13513	1	0.25	60S ribosomal protein L34
ESRP1	Q6NXG1	32	76449	1	0.04	Epithelial splicing regulatory protein 1
HNRNPF	P52597	32	45985	1	0.07	Heterogeneous nuclear ribonucleoprotein F
EZR	P15311	32	69484	1	0.05	Ezrin
MRPS12	O15235	32	15562	1	0.22	28S ribosomal protein S12, mitochondrial
ACAD9	Q9H845	32	69344	1	0.05	Complex I assembly factor ACAD9, mitochondrial
COMMD9	Q9P000	31	22034	1	0.15	COMM domain-containing protein 9
RRP1	P56182	31	53035	1	0.06	Ribosomal RNA processing protein 1 homolog A
SMC1A	Q14683	31	143771	1	0.02	Structural maintenance of chromosomes protein 1A
MRPS14	O60783	31	15243	1	0.22	28S ribosomal protein S14, mitochondrial
SERPINB6	P35237	30	42936	1	0.08	Serpin B6
MRPS33	Q9Y291	30	12621	1	0.27	28S ribosomal protein S33, mitochondrial
RPLP2	P05387	30	11658	1	0.3	60S acidic ribosomal protein P2
SLC25A12	O75746	30	75114	1	0.04	Electrogenic aspartate/glutamate antiporter SLC25A12, mitochondrial
DAP3	P51398	30	45880	1	0.07	28S ribosomal protein S29, mitochondrial
RPS12	P25398	29	14905	1	0.23	40S ribosomal protein S12
WNT9B	O14905	29	40401	2	0.08	Protein Wnt-9b
ARPC4	P59998	28	19768	1	0.17	Actin-related protein 2/3 complex subunit 4
SDCBP	O00560	28	32595	1	0.1	Syntenin-1
XRCC5	P13010	28	83222	1	0.04	X-ray repair cross-complementing protein 5
MOCS3	O95396	28	50550	1	0.07	Adenylyltransferase and sulfurtransferase MOCS3
S100A9	P06702	28	13291	1	0.26	Protein S100-A9
RPS20	P60866	28	13478	1	0.25	40S ribosomal protein S20
SFPQ	P23246	28	76216	1	0.04	Splicing factor, proline- and glutamine-rich
SPINT1	O43278	28	60128	1	0.05	Kunitz-type protease inhibitor 1
TNS4	Q8IZW8	28	77798	1	0.04	Tensin-4
PPIL1	Q9Y3C6	28	18339	1	0.18	Peptidyl-prolyl cis-trans isomerase-like 1
ARHGAP17	Q68EM7	28	95776	1	0.03	Rho GTPase-activating protein 17
RPL9P9	P32969	27	21964	1	0.15	60S ribosomal protein L9
SLC7A7	Q9UM01	27	56639	1	0.06	Y+L amino acid transporter 1
NUP85	Q9BW27	27	75826	1	0.04	Nuclear pore complex protein Nup85
TRA2B	P62995	27	33760	1	0.1	Transformer-2 protein homolog beta
SIN3A	Q96ST3	27	145883	1	0.02	Paired amphipathic helix protein Sin3a
HERC1	Q15751	27	538790	1	0.01	Probable E3 ubiquitin-protein ligase HERC1
MRPL23	Q16540	27	17770	1	0.19	39S ribosomal protein L23, mitochondrial
EMD	P50402	26	29033	1	0.11	Emerin
CEP350	Q5VT06	26	352312	1	0.01	Centrosome-associated protein 350
MRPS7	Q9Y2R9	26	28230	1	0.12	28S ribosomal protein S7, mitochondrial
KARS1	Q15046	26	68461	1	0.05	Lysine--tRNA ligase
RAB5A	P20339	26	23872	1	0.14	Ras-related protein Rab-5A
DDR1	Q08345	26	102032	2	0.03	Epithelial discoidin domain-containing receptor 1
CWC22	Q9HCG8	26	105972	1	0.03	Pre-mRNA-splicing factor CWC22 homolog
MRPS11	P82912	26	20774	1	0.16	28S ribosomal protein S11, mitochondrial
RBM22	Q9NW64	26	47607	1	0.07	Pre-mRNA-splicing factor RBM22
TNPO3	Q9Y5L0	25	105961	1	0.03	Transportin-3
PRPF19	Q9UMS4	25	55603	1	0.06	Pre-mRNA-processing factor 19
ZNF646	O15015	25	205318	1	0.02	Zinc finger protein 646
NOC2L	Q9Y3T9	25	85721	1	0.04	Nucleolar complex protein 2 homolog
KLB	Q86Z14	25	120473	1	0.03	Beta-klotho
SDAD1	Q9NVU7	24	80277	1	0.04	Protein SDA1 homolog
LAMB3	Q13751	24	133366	1	0.02	Laminin subunit beta-3
DUS3L	Q96G46	24	73688	1	0.04	tRNA-dihydrouridine(47) synthase [NAD(P)(+)]-like
HHLA1	C9JL84	24	59115	1	0.06	HERV-H LTR-associating protein 1
RAB3GAP2	Q9H2M9	23	157482	1	0.02	Rab3 GTPase-activating protein non-catalytic subunit
ATL2	Q8NHH9	23	66814	1	0.05	Atlastin-2
MEPCE	Q7L2J0	23	74937	1	0.04	7SK snRNA methylphosphate capping enzyme

## Sheet: Table S3B GO analysis
Supplementary Table S3B. GO Enrichment analysis
#term ID	term description	observed gene count	background gene count	strength	signal	false discovery rate	matching genes in your network (labels)	matching proteins in your network (IDs)
GO:0003723	RNA binding	50	1672	0.66	1.56	2.91e-17	HNRNPF,SFPQ,RBM22,GAR1,RPS12,ZC3H13,MRPS7,ACTN4,PPAN,OASL,ISY1,NHP2,RANBP2,MEPCE,DUS3L,MRPS31,MRPS11,NOC2L,MRPS24,SMC1A,KARS1,H1-10,RPS27L,NME1,EZR,RPL12,DAP3,CHTOP,MRPL9,DDX31,DNM1,HSPA1A,XRCC5,SRPK2,RPL34,SIN3A,MRPL23,MRPS12,NOLC1,CWC22,TARS1,ESRP1,DCD,TRA2B,RRP1,MRPS14,RPS20,SNW1,RBM8A,RPL9	9606.ENSP00000400433,9606.ENSP00000349748,9606.ENSP00000199814,9606.ENSP00000226796,9606.ENSP00000230050,9606.ENSP00000242848,9606.ENSP00000245539,9606.ENSP00000252699,9606.ENSP00000253107,9606.ENSP00000257570,9606.ENSP00000273541,9606.ENSP00000274606,9606.ENSP00000283195,9606.ENSP00000308546,9606.ENSP00000311977,9606.ENSP00000315397,9606.ENSP00000317376,9606.ENSP00000317992,9606.ENSP00000318158,…
GO:0003735	Structural constituent of ribosome	18	169	1.21	2.47	5.78e-13	RPS12,MRPS7,MRPL17,MRPS31,MRPS11,MRPS24,MRPS33,RPS27L,RPL12,DAP3,MRPL9,RPL34,MRPL23,MRPS12,MRPS14,RPS20,RPLP2,RPL9	9606.ENSP00000230050,9606.ENSP00000245539,9606.ENSP00000288937,9606.ENSP00000315397,9606.ENSP00000317376,9606.ENSP00000318158,9606.ENSP00000320567,9606.ENSP00000331019,9606.ENSP00000354739,9606.ENSP00000357320,9606.ENSP00000357823,9606.ENSP00000378163,9606.ENSP00000380466,9606.ENSP00000384952,9606.ENSP00000420714,9606.ENSP00000429374,9606.ENSP00000431240,9606.ENSP00000494697
GO:1901363	Heterocyclic compound binding	74	5977	0.28	0.64	2.17e-07	RFC2,GNA11,RBM22,GAR1,RPS12,ZC3H13,MOCS3,MRPS7,TUBA4A,RAP1B,ACTN4,PPAN,OASL,GTF3C3,RAB5A,ISY1,NHP2,RANBP2,SLC27A4,ZNF646,ARF4,MEPCE,DUS3L,ACAD9,COQ8B,MRPS31,MRPS11,NOC2L,MRPS24,SMC1A,KARS1,H1-10,RPS27L,NME1,EZR,SFPQ,OPA1,RPL12,COQ8A,DAP3,CHTOP,MRPL9,DDX31,DNM1,HSPA1A,ATL2,VWA8,RFC3,XRCC5,SRPK2,LARS1,RPL34,SIN3A,MRPL23,MRPS12,NOLC1,CWC22,TARS1,TNIK,HNRNPF,GNA13,ESRP1,DCD,TRA2B,RRP1,MRPS14,DDR1,RPS…	9606.ENSP00000055077,9606.ENSP00000078429,9606.ENSP00000199814,9606.ENSP00000226796,9606.ENSP00000230050,9606.ENSP00000242848,9606.ENSP00000244051,9606.ENSP00000245539,9606.ENSP00000248437,9606.ENSP00000250559,9606.ENSP00000252699,9606.ENSP00000253107,9606.ENSP00000257570,9606.ENSP00000263956,9606.ENSP00000273047,9606.ENSP00000273541,9606.ENSP00000274606,9606.ENSP00000283195,9606.ENSP00000300456,…
GO:0005198	Structural molecule activity	24	776	0.68	1.05	3.01e-07	RPS12,MRPS7,NUP85,TUBA4A,MRPL17,MRPS31,MRPS11,MRPS24,MRPS33,H1-10,RPS27L,RPL12,DAP3,MRPL9,LAMB3,RPL34,MRPL23,MRPS12,ARPC4,MRPS14,RPS20,RPLP2,MYL6B,RPL9	9606.ENSP00000230050,9606.ENSP00000245539,9606.ENSP00000245544,9606.ENSP00000248437,9606.ENSP00000288937,9606.ENSP00000315397,9606.ENSP00000317376,9606.ENSP00000318158,9606.ENSP00000320567,9606.ENSP00000329662,9606.ENSP00000331019,9606.ENSP00000354739,9606.ENSP00000357320,9606.ENSP00000357823,9606.ENSP00000375778,9606.ENSP00000378163,9606.ENSP00000380466,9606.ENSP00000384952,9606.ENSP00000388169,…
GO:0097159	Organic cyclic compound binding	74	6050	0.27	0.63	3.01e-07	RFC2,GNA11,RBM22,GAR1,RPS12,ZC3H13,MOCS3,MRPS7,TUBA4A,RAP1B,ACTN4,PPAN,OASL,GTF3C3,RAB5A,ISY1,NHP2,RANBP2,SLC27A4,ZNF646,ARF4,MEPCE,DUS3L,ACAD9,COQ8B,MRPS31,MRPS11,NOC2L,MRPS24,SMC1A,KARS1,H1-10,RPS27L,NME1,EZR,SFPQ,OPA1,RPL12,COQ8A,DAP3,CHTOP,MRPL9,DDX31,DNM1,HSPA1A,ATL2,VWA8,RFC3,XRCC5,SRPK2,LARS1,RPL34,SIN3A,MRPL23,MRPS12,NOLC1,CWC22,TARS1,TNIK,HNRNPF,GNA13,ESRP1,DCD,TRA2B,RRP1,MRPS14,DDR1,RPS…	9606.ENSP00000055077,9606.ENSP00000078429,9606.ENSP00000199814,9606.ENSP00000226796,9606.ENSP00000230050,9606.ENSP00000242848,9606.ENSP00000244051,9606.ENSP00000245539,9606.ENSP00000248437,9606.ENSP00000250559,9606.ENSP00000252699,9606.ENSP00000253107,9606.ENSP00000257570,9606.ENSP00000263956,9606.ENSP00000273047,9606.ENSP00000273541,9606.ENSP00000274606,9606.ENSP00000283195,9606.ENSP00000300456,…
GO:0003676	Nucleic acid binding	57	4003	0.34	0.69	5.48e-07	RFC2,RBM22,GAR1,RPS12,ZC3H13,MRPS7,ACTN4,PPAN,OASL,GTF3C3,ISY1,NHP2,RANBP2,ZNF646,MEPCE,DUS3L,MRPS31,MRPS11,NOC2L,MRPS24,SMC1A,KARS1,H1-10,RPS27L,NME1,EZR,SFPQ,RPL12,DAP3,CHTOP,MRPL9,DDX31,DNM1,HSPA1A,RFC3,XRCC5,SRPK2,RPL34,SIN3A,MRPL23,MRPS12,NOLC1,CWC22,TARS1,HNRNPF,ESRP1,DCD,TRA2B,RRP1,MRPS14,RPS20,CHD4,SNW1,RBM8A,ZNF316,RPL9,CHD8	9606.ENSP00000055077,9606.ENSP00000199814,9606.ENSP00000226796,9606.ENSP00000230050,9606.ENSP00000242848,9606.ENSP00000245539,9606.ENSP00000252699,9606.ENSP00000253107,9606.ENSP00000257570,9606.ENSP00000263956,9606.ENSP00000273541,9606.ENSP00000274606,9606.ENSP00000283195,9606.ENSP00000300850,9606.ENSP00000308546,9606.ENSP00000311977,9606.ENSP00000315397,9606.ENSP00000317376,9606.ENSP00000317992,…
GO:0005488	Binding	110	12838	0.12	0.43	8.22e-05	RFC2,GNA11,RBM22,GAR1,PRPF19,RPS12,INO80B,ZC3H13,MOCS3,MRPS7,NCLN,TUBA4A,RAP1B,ACTN4,PPAN,EXOC4,TNS4,KLB,OASL,CSE1L,GTF3C3,TNPO3,RAB5A,ISY1,NHP2,RANBP2,MRPL17,ARHGAP17,WNT9B,DNAAF5,SLC27A4,ZNF646,ARF4,MEPCE,DUS3L,ACAD9,COQ8B,MRPS31,MRPS11,NOC2L,MRPS24,SMC1A,PPP2R1A,NCAPD2,KARS1,H1-10,RPS27L,NME1,EZR,ZFP91,SFPQ,RAB3GAP2,OPA1,RPL12,COQ8A,CEP350,DAP3,CHTOP,S100A9,MRPL9,EMD,DDX31,DNM1,PPIL1,ITPR3,HSP…	9606.ENSP00000055077,9606.ENSP00000078429,9606.ENSP00000199814,9606.ENSP00000226796,9606.ENSP00000227524,9606.ENSP00000230050,9606.ENSP00000233331,9606.ENSP00000242848,9606.ENSP00000244051,9606.ENSP00000245539,9606.ENSP00000246117,9606.ENSP00000248437,9606.ENSP00000250559,9606.ENSP00000252699,9606.ENSP00000253107,9606.ENSP00000253861,9606.ENSP00000254051,9606.ENSP00000257408,9606.ENSP00000257570,…
GO:0000166	Nucleotide binding	33	2168	0.37	0.48	0.0016	RFC2,GNA11,MOCS3,TUBA4A,RAP1B,RAB5A,SLC27A4,ARF4,DUS3L,ACAD9,COQ8B,SMC1A,KARS1,NME1,OPA1,COQ8A,DAP3,CHTOP,DDX31,DNM1,HSPA1A,ATL2,VWA8,XRCC5,SRPK2,LARS1,NOLC1,TARS1,TNIK,GNA13,DDR1,CHD4,CHD8	9606.ENSP00000055077,9606.ENSP00000078429,9606.ENSP00000244051,9606.ENSP00000248437,9606.ENSP00000250559,9606.ENSP00000273047,9606.ENSP00000300456,9606.ENSP00000306010,9606.ENSP00000311977,9606.ENSP00000312618,9606.ENSP00000315118,9606.ENSP00000323421,9606.ENSP00000325448,9606.ENSP00000337060,9606.ENSP00000354681,9606.ENSP00000355741,9606.ENSP00000357320,9606.ENSP00000357679,9606.ENSP00000361232,…
GO:0036094	Small molecule binding	36	2507	0.34	0.47	0.0016	RFC2,GNA11,MOCS3,TUBA4A,RAP1B,ACTN4,RAB5A,SLC27A4,ARF4,DUS3L,ACAD9,COQ8B,SMC1A,KARS1,NME1,OPA1,COQ8A,DAP3,CHTOP,S100A9,DDX31,DNM1,ITPR3,HSPA1A,ATL2,VWA8,XRCC5,SRPK2,LARS1,NOLC1,TARS1,TNIK,GNA13,DDR1,CHD4,CHD8	9606.ENSP00000055077,9606.ENSP00000078429,9606.ENSP00000244051,9606.ENSP00000248437,9606.ENSP00000250559,9606.ENSP00000252699,9606.ENSP00000273047,9606.ENSP00000300456,9606.ENSP00000306010,9606.ENSP00000311977,9606.ENSP00000312618,9606.ENSP00000315118,9606.ENSP00000323421,9606.ENSP00000325448,9606.ENSP00000337060,9606.ENSP00000354681,9606.ENSP00000355741,9606.ENSP00000357320,9606.ENSP00000357679,…
GO:0043168	Anion binding	35	2404	0.35	0.47	0.0016	RFC2,GNA11,MOCS3,TUBA4A,RAP1B,RAB5A,ARF4,DUS3L,ACAD9,COQ8B,SMC1A,KARS1,NME1,OPA1,COQ8A,DAP3,S100A9,DDX31,DNM1,ITPR3,HSPA1A,ATL2,VWA8,XRCC5,SRPK2,MTHFD2,LARS1,NOLC1,TARS1,TNIK,GNA13,DDR1,SDCBP,CHD4,CHD8	9606.ENSP00000055077,9606.ENSP00000078429,9606.ENSP00000244051,9606.ENSP00000248437,9606.ENSP00000250559,9606.ENSP00000273047,9606.ENSP00000306010,9606.ENSP00000311977,9606.ENSP00000312618,9606.ENSP00000315118,9606.ENSP00000323421,9606.ENSP00000325448,9606.ENSP00000337060,9606.ENSP00000354681,9606.ENSP00000355741,9606.ENSP00000357320,9606.ENSP00000357727,9606.ENSP00000361232,9606.ENSP00000362014,…
GO:0032555	Purine ribonucleotide binding	30	1903	0.38	0.48	0.0018	RFC2,GNA11,MOCS3,TUBA4A,RAP1B,RAB5A,ARF4,ACAD9,COQ8B,SMC1A,KARS1,NME1,OPA1,COQ8A,DAP3,DDX31,DNM1,HSPA1A,ATL2,VWA8,XRCC5,SRPK2,LARS1,NOLC1,TARS1,TNIK,GNA13,DDR1,CHD4,CHD8	9606.ENSP00000055077,9606.ENSP00000078429,9606.ENSP00000244051,9606.ENSP00000248437,9606.ENSP00000250559,9606.ENSP00000273047,9606.ENSP00000306010,9606.ENSP00000312618,9606.ENSP00000315118,9606.ENSP00000323421,9606.ENSP00000325448,9606.ENSP00000337060,9606.ENSP00000354681,9606.ENSP00000355741,9606.ENSP00000357320,9606.ENSP00000361232,9606.ENSP00000362014,9606.ENSP00000364802,9606.ENSP00000368237,…
GO:0017111	Nucleoside-triphosphatase activity	16	650	0.58	0.55	0.002	RFC2,GNA11,RAP1B,RAB5A,ARF4,COQ8B,SMC1A,OPA1,DDX31,DNM1,HSPA1A,ATL2,VWA8,GNA13,CHD4,CHD8	9606.ENSP00000055077,9606.ENSP00000078429,9606.ENSP00000250559,9606.ENSP00000273047,9606.ENSP00000306010,9606.ENSP00000315118,9606.ENSP00000323421,9606.ENSP00000354681,9606.ENSP00000361232,9606.ENSP00000362014,9606.ENSP00000364802,9606.ENSP00000368237,9606.ENSP00000368612,9606.ENSP00000400717,9606.ENSP00000440542,9606.ENSP00000495240
GO:0035639	Purine ribonucleoside triphosphate binding	29	1834	0.39	0.48	0.002	RFC2,GNA11,MOCS3,TUBA4A,RAP1B,RAB5A,ARF4,COQ8B,SMC1A,KARS1,NME1,OPA1,COQ8A,DAP3,DDX31,DNM1,HSPA1A,ATL2,VWA8,XRCC5,SRPK2,LARS1,NOLC1,TARS1,TNIK,GNA13,DDR1,CHD4,CHD8	9606.ENSP00000055077,9606.ENSP00000078429,9606.ENSP00000244051,9606.ENSP00000248437,9606.ENSP00000250559,9606.ENSP00000273047,9606.ENSP00000306010,9606.ENSP00000315118,9606.ENSP00000323421,9606.ENSP00000325448,9606.ENSP00000337060,9606.ENSP00000354681,9606.ENSP00000355741,9606.ENSP00000357320,9606.ENSP00000361232,9606.ENSP00000362014,9606.ENSP00000364802,9606.ENSP00000368237,9606.ENSP00000368612,…
GO:0005525	GTP binding	12	381	0.69	0.57	0.0027	GNA11,TUBA4A,RAP1B,RAB5A,ARF4,NME1,OPA1,DAP3,DNM1,ATL2,NOLC1,GNA13	9606.ENSP00000078429,9606.ENSP00000248437,9606.ENSP00000250559,9606.ENSP00000273047,9606.ENSP00000306010,9606.ENSP00000337060,9606.ENSP00000354681,9606.ENSP00000357320,9606.ENSP00000362014,9606.ENSP00000368237,9606.ENSP00000385410,9606.ENSP00000400717
GO:0034513	Box H/ACA snoRNA binding	3	5	1.97	0.68	0.0039	GAR1,NHP2,NOLC1	9606.ENSP00000226796,9606.ENSP00000274606,9606.ENSP00000385410
GO:0097367	Carbohydrate derivative binding	32	2278	0.33	0.42	0.0042	RFC2,GNA11,MOCS3,TUBA4A,RAP1B,ACTN4,RAB5A,ARF4,ACAD9,COQ8B,SMC1A,KARS1,NME1,OPA1,COQ8A,DAP3,DDX31,DNM1,HSPA1A,ATL2,VWA8,XRCC5,SRPK2,LARS1,NOLC1,TARS1,TNIK,GNA13,DDR1,SDCBP,CHD4,CHD8	9606.ENSP00000055077,9606.ENSP00000078429,9606.ENSP00000244051,9606.ENSP00000248437,9606.ENSP00000250559,9606.ENSP00000252699,9606.ENSP00000273047,9606.ENSP00000306010,9606.ENSP00000312618,9606.ENSP00000315118,9606.ENSP00000323421,9606.ENSP00000325448,9606.ENSP00000337060,9606.ENSP00000354681,9606.ENSP00000355741,9606.ENSP00000357320,9606.ENSP00000361232,9606.ENSP00000362014,9606.ENSP00000364802,…
GO:0030515	snoRNA binding	4	31	1.3	0.5	0.0147	GAR1,NHP2,XRCC5,NOLC1	9606.ENSP00000226796,9606.ENSP00000274606,9606.ENSP00000375978,9606.ENSP00000385410
GO:0019843	rRNA binding	5	67	1.06	0.45	0.0195	MRPS7,PPAN,MRPS11,RPL12,RPL9	9606.ENSP00000245539,9606.ENSP00000253107,9606.ENSP00000317376,9606.ENSP00000354739,9606.ENSP00000494697
