# Supplementary material for: The ANXA2P1-hnRNP F-HK2/c-Myc Positive Feedback Loop Promotes Proliferation and Glycolytic Metabolism in Gastric Cancer
Source: Int J Biol Sci. 2026 Mar 25;22(7):3658–81. doi: 10.7150/ijbs.126842 (PMC13086010; doi:10.7150/ijbs.126842)
Supplement: Supplementary file 5 — Supplementary table 4. [file ijbsv22p3658s5.xlsx]

## Sheet: Protein-coding FC <0.83
Supplementary Table S4. Differential expression of protein-coding genes after ANXA2P1 knockdown
id	kd_Mean	NC_Mean	AllMean	Log2FC	FC	pvalue	qvalue	State	gene_id	NC_1_count	NC_1_FPKM	NC_1_TPM	NC_1_CPM	NC_2_count	NC_2_FPKM	NC_2_TPM	NC_2_CPM	NC_3_count	NC_3_FPKM	NC_3_TPM	NC_3_CPM	kd_1_count	kd_1_FPKM	kd_1_TPM	kd_1_CPM	kd_2_count	kd_2_FPKM	kd_2_TPM	kd_2_CPM	kd_3_count	kd_3_FPKM	kd_3_TPM	kd_3_CPM	Symbol	Description	KEGG_A_class	KEGG_B_class	Pathway	K_ID	GO Component	GO Function	GO Process
FZD5	5.41521	5.68375	5.54948	-0.269178	0.829792	0.00467746	0.232427	DOWN	ENSG00000163251	1228	7.38384	25.9043	51.9749	1136	7.1936	25.5961	50.6357	1213	7.08855	24.7993	49.8963	827	5.81015	19.6577	40.8977	992	6.18558	21.6259	43.5403	970	6.13639	22.0481	43.1941	FZD5	frizzled class receptor 5 [Source:HGNC Symbol;Acc:HGNC:4043]	Organismal Systems;Cellular Processes;Environmental Information Processing;Human Diseases	Cellular commiunity;Endocrine system;Cancers;Infectious diseases;Signal transduction	ko05200//Pathways in cancer;ko05166//HTLV-I infection;ko05205//Proteoglycans in cancer;ko04390//Hippo signaling pathway;ko04550//Signaling pathways regulating pluripotency of stem cells;ko04310//Wnt signaling pathway;ko04916//Melanogenesis;ko05217//Basal cell carcinoma	K02375	GO:0043226//organelle;GO:0005794//Golgi apparatus;GO:0031982//vesicle;GO:0031410//cytoplasmic vesicle;GO:0005737//cytoplasm;GO:0005575//cellular_component;GO:0012505//endomembrane system;GO:0005773//vacuole;GO:0043231//intracellular membrane-bounded organelle;GO:0043227//membrane-bounded organelle;GO:0016020//membrane;GO:0005768//endosome;GO:0005622//intracellular;GO:0044424//intracellular part;G…	GO:0019899//enzyme binding;GO:0003674//molecular_function;GO:0005515//protein binding;GO:0005488//binding;GO:0008289//lipid binding	GO:0051649//establishment of localization in cell;GO:0009987//cellular process;GO:0007154//cell communication;GO:0002376//immune system process;GO:0051641//cellular localization;GO:0034641//cellular nitrogen compound metabolic process;GO:0044085//cellular component biogenesis;GO:0007267//cell-cell signaling;GO:0050896//response to stimulus;GO:0050789//regulation of biological process;GO:0044699//…
MBTD1	5.26866	5.55337	5.41101	-0.269185	0.829788	0.0350578	0.642112	DOWN	ENSG00000011258	1031	6.07418	21.3097	43.6369	1081	6.70715	23.8652	48.1842	1156	6.6191	23.157	47.5516	641	4.4125	14.9289	31.6994	879	5.37035	18.7757	38.5806	1039	6.44023	23.1398	46.2666	MBTD1	mbt domain containing 1 [Source:HGNC Symbol;Acc:HGNC:19866]	-	-	-	-	GO:0043231//intracellular membrane-bounded organelle;GO:0044424//intracellular part;GO:0005634//nucleus;GO:0005575//cellular_component;GO:0043226//organelle;GO:0044464//cell part;GO:0043227//membrane-bounded organelle;GO:0043229//intracellular organelle;GO:0005623//cell;GO:0005622//intracellular	GO:0042393//histone binding;GO:0003674//molecular_function;GO:0043167//ion binding;GO:0005515//protein binding;GO:0005488//binding	GO:0009790//embryo development;GO:0044237//cellular metabolic process;GO:0034641//cellular nitrogen compound metabolic process;GO:0009987//cellular process;GO:0016043//cellular component organization;GO:0008150//biological_process;GO:0006807//nitrogen compound metabolic process;GO:0044699//single-organism process;GO:0044707//single-multicellular organism process;GO:0071840//cellular component org…
CCPG1	3.31962	3.58083	3.45023	-0.269198	0.829781	0.0397931	0.681497	DOWN	ENSG00000260916	254	1.22304	4.29072	10.7505	287	1.45536	5.17844	12.7927	278	1.30096	4.55141	11.4354	201	1.13084	3.826	9.94006	209	1.04361	3.64864	9.17331	228	1.15504	4.15008	10.1528	CCPG1	cell cycle progression 1 [Source:HGNC Symbol;Acc:HGNC:24227]	-	-	-	-	GO:0005575//cellular_component	GO:0003674//molecular_function	GO:0008152//metabolic process;GO:0044237//cellular metabolic process;GO:0007049//cell cycle;GO:0009058//biosynthetic process;GO:0008283//cell proliferation;GO:0044699//single-organism process;GO:0034641//cellular nitrogen compound metabolic process;GO:0006807//nitrogen compound metabolic process;GO:0008150//biological_process;GO:0009987//cellular process;GO:0044763//single-organism cellular proce…
TSEN15	6.96384	7.23228	7.09806	-0.269392	0.829669	0.0129794	0.40058	DOWN	ENSG00000198860	3273	13.5853	47.6605	138.529	3796	16.5933	59.0418	169.202	3444	13.8931	48.605	141.668	2840	13.7733	46.5997	140.447	2649	11.4022	39.8642	116.268	2681	11.7078	42.0663	119.385	TSEN15	tRNA splicing endonuclease subunit 15 [Source:HGNC Symbol;Acc:HGNC:16791]	-	-	-	-	GO:0031981//nuclear lumen;GO:0031974//membrane-enclosed lumen;GO:0044424//intracellular part;GO:0043227//membrane-bounded organelle;GO:0044446//intracellular organelle part;GO:0043229//intracellular organelle;GO:0043228//non-membrane-bounded organelle;GO:0005623//cell;GO:0005654//nucleoplasm;GO:0043232//intracellular non-membrane-bounded organelle;GO:0070013//intracellular organelle lumen;GO:0044…	GO:0004518//nuclease activity;GO:0003674//molecular_function;GO:0016787//hydrolase activity;GO:0016788//hydrolase activity, acting on ester bonds;GO:0003824//catalytic activity	GO:0008152//metabolic process;GO:0006807//nitrogen compound metabolic process;GO:0009987//cellular process;GO:0044237//cellular metabolic process;GO:0008150//biological_process;GO:0034641//cellular nitrogen compound metabolic process;GO:0006725//cellular aromatic compound metabolic process;GO:0006139//nucleobase-containing compound metabolic process;GO:0043170//macromolecule metabolic process;GO:…
SP4	4.14684	4.42338	4.28511	-0.26997	0.829337	0.0316745	0.613737	DOWN	ENSG00000105866	506	3.44038	12.0697	21.4164	476	3.40837	12.1276	21.2171	500	3.30399	11.559	20.5673	304	2.41506	8.17093	15.0337	422	2.97545	10.4027	18.5222	432	3.09027	11.1034	19.2369	SP4	Sp4 transcription factor [Source:HGNC Symbol;Acc:HGNC:11209]	-	-	-	-	GO:0044464//cell part;GO:0070013//intracellular organelle lumen;GO:0005575//cellular_component;GO:0005622//intracellular;GO:0005694//chromosome;GO:0043229//intracellular organelle;GO:0044428//nuclear part;GO:0044446//intracellular organelle part;GO:0031981//nuclear lumen;GO:0031974//membrane-enclosed lumen;GO:0043226//organelle;GO:0043227//membrane-bounded organelle;GO:0005829//cytosol;GO:0044422…	GO:0003676//nucleic acid binding;GO:0001071//nucleic acid binding transcription factor activity;GO:0043167//ion binding;GO:0005488//binding;GO:0003674//molecular_function;GO:1901363//heterocyclic compound binding;GO:0097159//organic cyclic compound binding;GO:0003677//DNA binding;GO:0003700//transcription factor activity, sequence-specific DNA binding	GO:0044237//cellular metabolic process;GO:0008152//metabolic process;GO:0008150//biological_process;GO:0006807//nitrogen compound metabolic process;GO:0009058//biosynthetic process;GO:0034641//cellular nitrogen compound metabolic process;GO:0009987//cellular process
MYD88	6.26165	6.53595	6.3988	-0.27028	0.829159	0.00850362	0.315669	DOWN	ENSG00000172936	2195	23.2898	81.7063	92.903	2019	22.5606	80.2746	89.9943	2262	23.3258	81.6053	93.0465	1701	21.0879	71.3473	84.1196	1797	19.7726	69.1286	78.8729	1526	17.035	61.207	67.9527	MYD88	MYD88 innate immune signal transduction adaptor [Source:HGNC Symbol;Acc:HGNC:7562]	Environmental Information Processing;Human Diseases;Cellular Processes;Organismal Systems	Signal transduction;Infectious diseases;Immune system;Cell growth and death	ko05168//Herpes simplex infection;ko05164//Influenza A;ko05152//Tuberculosis;ko05145//Toxoplasmosis;ko05140//Leishmaniasis;ko05161//Hepatitis B;ko05162//Measles;ko04620//Toll-like receptor signaling pathway;ko04064//NF-kappa B signaling pathway;ko05142//Chagas disease (American trypanosomiasis);ko05132//Salmonella infection;ko05133//Pertussis;ko04210//Apoptosis;ko05134//Legionellosis;ko05144//Mal…	K04729	GO:0044424//intracellular part;GO:0016020//membrane;GO:0012505//endomembrane system;GO:0031410//cytoplasmic vesicle;GO:0005634//nucleus;GO:0043229//intracellular organelle;GO:0005768//endosome;GO:0071944//cell periphery;GO:0044464//cell part;GO:0043226//organelle;GO:0031982//vesicle;GO:0043227//membrane-bounded organelle;GO:0043231//intracellular membrane-bounded organelle;GO:0005829//cytosol;GO:…	GO:0003674//molecular_function	GO:0002376//immune system process;GO:0044767//single-organism developmental process;GO:0006928//movement of cell or subcellular component;GO:0016192//vesicle-mediated transport;GO:0051716//cellular response to stimulus;GO:0006139//nucleobase-containing compound metabolic process;GO:1901361//organic cyclic compound catabolic process;GO:0048856//anatomical structure development;GO:0044238//primary …
ATAD2	6.01828	6.30467	6.16148	-0.270716	0.828908	0.0405893	0.684933	DOWN	ENSG00000156802	2009	11.9761	42.0152	85.0306	1664	10.4466	37.1707	74.1707	1851	10.724	37.5179	76.1402	1051	7.32044	24.7675	51.9751	1547	9.56339	33.4353	67.9001	1726	10.8252	38.8949	76.8587	ATAD2	ATPase family AAA domain containing 2 [Source:HGNC Symbol;Acc:HGNC:30123]	-	-	-	-	GO:0005575//cellular_component;GO:0044428//nuclear part;GO:0044446//intracellular organelle part;GO:0044464//cell part;GO:0044422//organelle part;GO:0005634//nucleus;GO:0070013//intracellular organelle lumen;GO:0005622//intracellular;GO:0043233//organelle lumen;GO:0005654//nucleoplasm;GO:0031974//membrane-enclosed lumen;GO:0005615//extracellular space;GO:0043229//intracellular organelle;GO:004322…	GO:0042393//histone binding;GO:0003674//molecular_function;GO:0017111//nucleoside-triphosphatase activity;GO:0016887//ATPase activity;GO:0016817//hydrolase activity, acting on acid anhydrides;GO:0003824//catalytic activity;GO:0016787//hydrolase activity;GO:0016818//hydrolase activity, acting on acid anhydrides, in phosphorus-containing anhydrides;GO:0005515//protein binding;GO:0005488//binding;GO…	GO:0016043//cellular component organization;GO:0034641//cellular nitrogen compound metabolic process;GO:0009987//cellular process;GO:0071840//cellular component organization or biogenesis;GO:0008152//metabolic process;GO:0009058//biosynthetic process;GO:0006807//nitrogen compound metabolic process;GO:0044237//cellular metabolic process;GO:0008150//biological_process;GO:0051276//chromosome organiz…
NHLRC2	5.56319	5.83877	5.70098	-0.270771	0.828876	0.00900463	0.327099	DOWN	ENSG00000196865	1355	5.11005	17.9273	57.3501	1278	5.07576	18.0604	56.9652	1351	4.9517	17.3235	55.5729	848	3.73663	12.6422	41.9362	1112	4.34886	15.2044	48.8073	1150	4.5629	16.3945	51.2095	NHLRC2	NHL repeat containing 2 [Source:HGNC Symbol;Acc:HGNC:24731]	-	-	-	-	GO:0005623//cell;GO:0005737//cytoplasm;GO:0031410//cytoplasmic vesicle;GO:0005829//cytosol;GO:0044464//cell part;GO:0097708//intracellular vesicle;GO:0044444//cytoplasmic part;GO:0005576//extracellular region;GO:0031982//vesicle;GO:0005575//cellular_component;GO:0043226//organelle;GO:0043227//membrane-bounded organelle;GO:0005622//intracellular;GO:0044424//intracellular part	GO:0003674//molecular_function	GO:0006810//transport;GO:0008150//biological_process;GO:0065007//biological regulation;GO:0051234//establishment of localization;GO:0065008//regulation of biological quality;GO:0051179//localization;GO:0042592//homeostatic process;GO:0016192//vesicle-mediated transport
ADD3	8.05372	8.32167	8.18769	-0.27094	0.828779	0.00552236	0.255556	DOWN	ENSG00000148700	7007	45.354	159.113	296.57	7931	54.0624	192.363	353.514	7439	46.7962	163.717	306	5262	39.7954	134.641	260.222	6005	40.3071	140.921	263.568	6177	42.0648	151.139	275.062	ADD3	adducin 3 [Source:HGNC Symbol;Acc:HGNC:245]	-	-	-	-	GO:0005694//chromosome;GO:0043232//intracellular non-membrane-bounded organelle;GO:0043233//organelle lumen;GO:0005634//nucleus;GO:0071944//cell periphery;GO:0043229//intracellular organelle;GO:0016020//membrane;GO:0044464//cell part;GO:0044444//cytoplasmic part;GO:0043228//non-membrane-bounded organelle;GO:0044428//nuclear part;GO:0005829//cytosol;GO:0043231//intracellular membrane-bounded organ…	GO:0005198//structural molecule activity;GO:0003674//molecular_function;GO:0005488//binding;GO:0005515//protein binding;GO:0008092//cytoskeletal protein binding	GO:0065003//macromolecular complex assembly;GO:0009987//cellular process;GO:0016043//cellular component organization;GO:0051179//localization;GO:0071840//cellular component organization or biogenesis;GO:0008150//biological_process;GO:0051234//establishment of localization;GO:0022607//cellular component assembly;GO:0007010//cytoskeleton organization;GO:0043933//macromolecular complex subunit organ…
AADAT	3.43546	3.70081	3.56814	-0.271461	0.82848	0.0432999	0.692978	DOWN	ENSG00000109576	268	3.81921	13.3987	11.3431	293	4.39734	15.6465	13.0601	333	4.61206	16.1353	13.6978	197	3.28022	11.0981	9.74225	251	3.70934	12.9685	11.0168	248	3.71833	13.36	11.0434	AADAT	aminoadipate aminotransferase [Source:HGNC Symbol;Acc:HGNC:17929]	Metabolism	Overview;Amino acid metabolism	ko01230//Biosynthesis of amino acids;ko00310//Lysine degradation;ko00380//Tryptophan metabolism;ko01210//2-Oxocarboxylic acid metabolism;ko00300//Lysine biosynthesis	K00825	GO:0044444//cytoplasmic part;GO:0005623//cell;GO:0005575//cellular_component;GO:0043226//organelle;GO:0043227//membrane-bounded organelle;GO:0044424//intracellular part;GO:0005622//intracellular;GO:0043231//intracellular membrane-bounded organelle;GO:0005737//cytoplasm;GO:0005739//mitochondrion;GO:0043229//intracellular organelle;GO:0044464//cell part	GO:0005488//binding;GO:0043167//ion binding;GO:0003674//molecular_function	GO:0044238//primary metabolic process;GO:0008150//biological_process;GO:0051186//cofactor metabolic process;GO:0006520//cellular amino acid metabolic process;GO:0071704//organic substance metabolic process;GO:0044710//single-organism metabolic process;GO:0044237//cellular metabolic process;GO:0006790//sulfur compound metabolic process;GO:0006082//organic acid metabolic process;GO:0043436//oxoacid…
RAB5C	4.62745	4.89792	4.76269	-0.272296	0.828001	0.0103818	0.35651	DOWN	ENSG00000108774	713	10.9379	38.3727	30.1776	656	10.5982	37.7101	29.2404	698	10.4067	36.4077	28.712	527	9.44608	31.9592	26.0617	561	8.92465	31.2022	24.6231	516	8.32819	29.9232	22.9775	RAB5C	RAB5C, member RAS oncogene family [Source:HGNC Symbol;Acc:HGNC:9785]	Organismal Systems;Human Diseases;Environmental Information Processing;Cellular Processes	Excretory system;Transport and catabolism;Infectious diseases;Signal transduction	ko04144//Endocytosis;ko04145//Phagosome;ko05152//Tuberculosis;ko04014//Ras signaling pathway;ko05146//Amoebiasis;ko04962//Vasopressin-regulated water reabsorption	K07889	GO:0044424//intracellular part;GO:0043228//non-membrane-bounded organelle;GO:0043232//intracellular non-membrane-bounded organelle;GO:0043227//membrane-bounded organelle;GO:0044444//cytoplasmic part;GO:0071944//cell periphery;GO:0000323//lytic vacuole;GO:0005886//plasma membrane;GO:0016020//membrane;GO:0012505//endomembrane system;GO:0043229//intracellular organelle;GO:0005811//lipid particle;GO:…	GO:0043167//ion binding;GO:0003674//molecular_function;GO:0003924//GTPase activity;GO:0017111//nucleoside-triphosphatase activity;GO:0005488//binding;GO:0016787//hydrolase activity;GO:0016462//pyrophosphatase activity;GO:0016817//hydrolase activity, acting on acid anhydrides;GO:0003824//catalytic activity;GO:0016818//hydrolase activity, acting on acid anhydrides, in phosphorus-containing anhydrid…	GO:0050896//response to stimulus;GO:0006810//transport;GO:0002376//immune system process;GO:0008150//biological_process;GO:0044699//single-organism process;GO:0050794//regulation of cellular process;GO:0051179//localization;GO:0007154//cell communication;GO:0044700//single organism signaling;GO:0051716//cellular response to stimulus;GO:0023052//signaling;GO:0008104//protein localization;GO:006500…
OTUD6B	4.472	4.75016	4.61108	-0.273027	0.827581	0.0256836	0.559155	DOWN	ENSG00000155100	653	6.94949	24.3805	27.6381	603	6.75835	24.0474	26.8779	608	6.28862	22.0008	25.0099	396	4.92416	16.6601	19.5834	489	5.39676	18.868	21.4629	568	6.35982	22.8509	25.293	OTUD6B	OTU deubiquitinase 6B [Source:HGNC Symbol;Acc:HGNC:24281]	-	-	-	-	GO:0005623//cell;GO:0005622//intracellular;GO:0005575//cellular_component;GO:0032991//macromolecular complex;GO:0044464//cell part;GO:0044424//intracellular part;GO:0005737//cytoplasm	GO:0016787//hydrolase activity;GO:0003824//catalytic activity;GO:0003674//molecular_function;GO:0008233//peptidase activity	GO:0008150//biological_process;GO:0009987//cellular process;GO:0044085//cellular component biogenesis;GO:0044267//cellular protein metabolic process;GO:0065003//macromolecular complex assembly;GO:0043170//macromolecule metabolic process;GO:0071840//cellular component organization or biogenesis;GO:0044238//primary metabolic process;GO:0022607//cellular component assembly;GO:0071704//organic substa…
GARRE1	5.8281	6.10162	5.96486	-0.273379	0.827379	0.0040812	0.217831	DOWN	ENSG00000166398	1572	8.9621	31.4412	66.5346	1574	9.4503	33.6258	70.159	1637	9.07023	31.7322	67.3374	1240	8.25994	27.9461	61.3218	1237	7.31327	25.5685	54.2937	1230	7.37768	26.508	54.7719	GARRE1	-	-	-	-	-	-	-	-
ZNF146	7.6868	7.97469	7.83074	-0.273863	0.827102	0.0206993	0.498963	DOWN	ENSG00000167635	5875	60.0189	210.561	248.658	5741	61.7663	219.775	255.898	5953	59.1056	206.781	244.874	3530	42.1359	142.56	174.569	4673	49.5063	173.083	205.105	5512	59.2443	212.865	245.449	ZNF146	zinc finger protein 146 [Source:HGNC Symbol;Acc:HGNC:12931]	-	-	-	-	GO:0005623//cell;GO:0005622//intracellular;GO:0005829//cytosol;GO:0043233//organelle lumen;GO:0044444//cytoplasmic part;GO:0005634//nucleus;GO:0070013//intracellular organelle lumen;GO:0043228//non-membrane-bounded organelle;GO:0005730//nucleolus;GO:0043229//intracellular organelle;GO:0005575//cellular_component;GO:0043227//membrane-bounded organelle;GO:0044446//intracellular organelle part;GO:00…	GO:0003674//molecular_function;GO:0005488//binding;GO:0003677//DNA binding;GO:0043167//ion binding;GO:1901363//heterocyclic compound binding;GO:0097159//organic cyclic compound binding;GO:0003676//nucleic acid binding	GO:0044237//cellular metabolic process;GO:0008152//metabolic process;GO:0009058//biosynthetic process;GO:0008150//biological_process;GO:0006807//nitrogen compound metabolic process;GO:0034641//cellular nitrogen compound metabolic process;GO:0009987//cellular process
F2RL1	5.35998	5.63297	5.49647	-0.27435	0.826823	0.00469983	0.232427	DOWN	ENSG00000164251	1174	16.9588	59.4957	49.6893	1142	17.3731	61.8165	50.9032	1135	15.9344	55.7466	46.6878	885	14.9372	50.5374	43.7659	894	13.3921	46.8213	39.239	896	13.6174	48.9272	39.8989	F2RL1	F2R like trypsin receptor 1 [Source:HGNC Symbol;Acc:HGNC:3538]	Environmental Information Processing;Human Diseases;Organismal Systems	Signaling molecules and interaction;Sensory system;Infectious diseases	ko04080//Neuroactive ligand-receptor interaction;ko04750//Inflammatory mediator regulation of TRP channels;ko05143//African trypanosomiasis	K04234	GO:0012505//endomembrane system;GO:0043229//intracellular organelle;GO:0005773//vacuole;GO:0071944//cell periphery;GO:0043226//organelle;GO:0005886//plasma membrane;GO:0097708//intracellular vesicle;GO:0044444//cytoplasmic part;GO:0043227//membrane-bounded organelle;GO:0005768//endosome;GO:0043231//intracellular membrane-bounded organelle;GO:0031982//vesicle;GO:0031410//cytoplasmic vesicle;GO:000…	GO:0003674//molecular_function	GO:0032502//developmental process;GO:0044763//single-organism cellular process;GO:0045184//establishment of protein localization;GO:0015031//protein transport;GO:0007165//signal transduction;GO:0008150//biological_process;GO:0007010//cytoskeleton organization;GO:0071702//organic substance transport;GO:0065007//biological regulation;GO:0034330//cell junction organization;GO:0016192//vesicle-mediat…
CNOT6	6.40728	6.68729	6.54729	-0.274415	0.826786	0.00956192	0.34024	DOWN	ENSG00000113300	2349	15.128	53.0726	99.421	2445	16.5829	59.0048	108.983	2393	14.978	52.4005	98.4352	1545	11.6258	39.334	76.4049	1887	12.6024	44.0603	82.8232	2168	14.6897	52.7803	96.541	CNOT6	CCR4-NOT transcription complex subunit 6 [Source:HGNC Symbol;Acc:HGNC:14099]	Genetic Information Processing	Folding, sorting and degradation	ko03018//RNA degradation	K12603	GO:0032991//macromolecular complex;GO:0005623//cell;GO:0005829//cytosol;GO:0005575//cellular_component;GO:0043226//organelle;GO:0043231//intracellular membrane-bounded organelle;GO:0043229//intracellular organelle;GO:0005737//cytoplasm;GO:0044444//cytoplasmic part;GO:0044464//cell part;GO:0043227//membrane-bounded organelle;GO:0005622//intracellular;GO:0005634//nucleus;GO:0044424//intracellular p…	GO:0004518//nuclease activity;GO:1901363//heterocyclic compound binding;GO:0097159//organic cyclic compound binding;GO:0043167//ion binding;GO:0003676//nucleic acid binding;GO:0003723//RNA binding;GO:0005488//binding;GO:0016787//hydrolase activity;GO:0003824//catalytic activity;GO:0003674//molecular_function;GO:0016788//hydrolase activity, acting on ester bonds	GO:0007165//signal transduction;GO:1901575//organic substance catabolic process;GO:0044085//cellular component biogenesis;GO:0009056//catabolic process;GO:0006807//nitrogen compound metabolic process;GO:0044271//cellular nitrogen compound biosynthetic process;GO:0022607//cellular component assembly;GO:1901360//organic cyclic compound metabolic process;GO:0065007//biological regulation;GO:0010467/…
UBTD2	5.65622	5.93104	5.79363	-0.274429	0.826778	0.00427315	0.221456	DOWN	ENSG00000168246	1387	19.6468	68.9256	58.7045	1350	20.1387	71.6571	60.1745	1515	20.8564	72.9662	62.319	955	15.8058	53.4761	47.2276	1168	17.157	59.9841	51.2652	1181	17.6004	63.2382	52.5899	UBTD2	ubiquitin domain containing 2 [Source:HGNC Symbol;Acc:HGNC:24463]	-	-	-	-	GO:0005623//cell;GO:0005622//intracellular;GO:0044424//intracellular part;GO:0044464//cell part;GO:0005737//cytoplasm;GO:0005575//cellular_component	GO:0003674//molecular_function	-
TBC1D12	4.60342	4.87783	4.74062	-0.274952	0.826478	0.0103865	0.35651	DOWN	ENSG00000108239	680	3.95016	13.8581	28.7809	687	4.20287	14.9546	30.6221	670	3.78262	13.2335	27.5602	456	3.09506	10.4716	22.5506	558	3.36144	11.7522	24.4914	570	3.48368	12.5169	25.3821	TBC1D12	TBC1 domain family member 12 [Source:HGNC Symbol;Acc:HGNC:29082]	-	-	-	-	GO:0043229//intracellular organelle;GO:0044424//intracellular part;GO:0012505//endomembrane system;GO:0043231//intracellular membrane-bounded organelle;GO:0044464//cell part;GO:0097708//intracellular vesicle;GO:0043226//organelle;GO:0005575//cellular_component;GO:0031982//vesicle;GO:0043227//membrane-bounded organelle;GO:0005623//cell;GO:0005622//intracellular;GO:0005773//vacuole;GO:0005768//endo…	GO:0003674//molecular_function;GO:0098772//molecular function regulator;GO:0019899//enzyme binding;GO:0005515//protein binding;GO:0005488//binding;GO:0030234//enzyme regulator activity	GO:0051234//establishment of localization;GO:0033036//macromolecule localization;GO:0044085//cellular component biogenesis;GO:0045184//establishment of protein localization;GO:0008150//biological_process;GO:0015031//protein transport;GO:0008152//metabolic process;GO:0051179//localization;GO:0006810//transport;GO:0006914//autophagy;GO:0008104//protein localization;GO:0022607//cellular component as…
ABI2	5.82921	6.10349	5.96635	-0.275065	0.826413	0.00308618	0.191458	DOWN	ENSG00000138443	1559	2.83499	9.94584	65.9844	1537	2.94349	10.4735	68.5098	1697	2.99916	10.4926	69.8055	1113	2.36482	8.00097	55.0412	1298	2.44774	8.55773	56.9711	1309	2.50439	8.9983	58.2897	ABI2	abl interactor 2 [Source:HGNC Symbol;Acc:HGNC:24011]	Cellular Processes	Cell motility	ko04810//Regulation of actin cytoskeleton	K05751	GO:0005829//cytosol;GO:0005622//intracellular;GO:0043232//intracellular non-membrane-bounded organelle;GO:0043228//non-membrane-bounded organelle;GO:0043229//intracellular organelle;GO:0005623//cell;GO:0043231//intracellular membrane-bounded organelle;GO:0043227//membrane-bounded organelle;GO:0044424//intracellular part;GO:0005737//cytoplasm;GO:0005575//cellular_component;GO:0043226//organelle;GO…	GO:0030674//protein binding, bridging;GO:0005488//binding;GO:0019899//enzyme binding;GO:0097159//organic cyclic compound binding;GO:0008092//cytoskeletal protein binding;GO:0003674//molecular_function;GO:0060090//binding, bridging;GO:0003677//DNA binding;GO:0005515//protein binding;GO:1901363//heterocyclic compound binding;GO:0003676//nucleic acid binding	GO:0050794//regulation of cellular process;GO:0044763//single-organism cellular process;GO:0044238//primary metabolic process;GO:0036211//protein modification process;GO:0006928//movement of cell or subcellular component;GO:0048869//cellular developmental process;GO:0009987//cellular process;GO:0008152//metabolic process;GO:0023052//signaling;GO:0000902//cell morphogenesis;GO:0043933//macromolecu…
TCF12	6.41875	6.69586	6.5573	-0.275171	0.826352	0.00428913	0.221456	DOWN	ENSG00000140262	2403	10.7672	37.7738	101.707	2406	11.3534	40.3974	107.244	2420	10.5384	36.8687	99.5458	1604	8.39749	28.4115	79.3227	1964	9.12585	31.9056	86.2028	2055	9.6876	34.8076	91.5091	TCF12	transcription factor 12 [Source:HGNC Symbol;Acc:HGNC:11623]	-	-	-	-	GO:0043233//organelle lumen;GO:0044428//nuclear part;GO:0031974//membrane-enclosed lumen;GO:0044422//organelle part;GO:0043229//intracellular organelle;GO:0005634//nucleus;GO:0044464//cell part;GO:0005575//cellular_component;GO:0005623//cell;GO:0070013//intracellular organelle lumen;GO:0005622//intracellular;GO:0005694//chromosome;GO:0043231//intracellular membrane-bounded organelle;GO:0044424//i…	GO:0003676//nucleic acid binding;GO:0005488//binding;GO:0008134//transcription factor binding;GO:0003677//DNA binding;GO:1901363//heterocyclic compound binding;GO:0003674//molecular_function;GO:0001071//nucleic acid binding transcription factor activity;GO:0005515//protein binding;GO:0097159//organic cyclic compound binding;GO:0003700//transcription factor activity, sequence-specific DNA binding	GO:0008152//metabolic process;GO:0044763//single-organism cellular process;GO:0044767//single-organism developmental process;GO:0044237//cellular metabolic process;GO:0009987//cellular process;GO:0002376//immune system process;GO:0048856//anatomical structure development;GO:0030154//cell differentiation;GO:0008150//biological_process;GO:0009058//biosynthetic process;GO:0034641//cellular nitrogen …
TBC1D15	5.41009	5.69972	5.55491	-0.275814	0.825984	0.0227904	0.523396	DOWN	ENSG00000121749	1216	6.25586	21.9471	51.467	1141	6.18191	21.9963	50.8586	1261	6.30494	22.0579	51.8708	709	4.26185	14.4192	35.0622	1002	5.34572	18.6896	43.9792	1108	5.99723	21.5481	49.3392	TBC1D15	TBC1 domain family member 15 [Source:HGNC Symbol;Acc:HGNC:25694]	-	-	-	-	GO:0044424//intracellular part;GO:0005576//extracellular region;GO:0044464//cell part;GO:0005623//cell;GO:0005622//intracellular;GO:0005575//cellular_component;GO:0005737//cytoplasm	GO:0003674//molecular_function;GO:0019899//enzyme binding;GO:0030234//enzyme regulator activity;GO:0005488//binding;GO:0005515//protein binding;GO:0098772//molecular function regulator	GO:0051234//establishment of localization;GO:0051179//localization;GO:0071702//organic substance transport;GO:0006810//transport;GO:0015031//protein transport;GO:0008104//protein localization;GO:0008150//biological_process;GO:0045184//establishment of protein localization;GO:0033036//macromolecule localization
ATAD1	6.49237	6.76756	6.62997	-0.275982	0.825888	0.00324243	0.193877	DOWN	ENSG00000138138	2513	18.5139	64.9512	106.362	2583	20.0407	71.3083	115.134	2503	17.9217	62.699	102.96	1754	15.0985	51.0831	86.7406	2072	15.83	55.3444	90.9431	2077	16.099	57.8438	92.4888	ATAD1	ATPase family AAA domain containing 1 [Source:HGNC Symbol;Acc:HGNC:25903]	-	-	-	-	GO:0044424//intracellular part;GO:0044464//cell part;GO:0042579//microbody;GO:0005886//plasma membrane;GO:0005777//peroxisome;GO:0043226//organelle;GO:0043229//intracellular organelle;GO:0044444//cytoplasmic part;GO:0005737//cytoplasm;GO:0005575//cellular_component;GO:0005622//intracellular;GO:0016020//membrane;GO:0043231//intracellular membrane-bounded organelle;GO:0071944//cell periphery;GO:004…	GO:0016787//hydrolase activity;GO:0016818//hydrolase activity, acting on acid anhydrides, in phosphorus-containing anhydrides;GO:0016887//ATPase activity;GO:0043167//ion binding;GO:0017111//nucleoside-triphosphatase activity;GO:0003824//catalytic activity;GO:0005488//binding;GO:0016817//hydrolase activity, acting on acid anhydrides;GO:0003674//molecular_function;GO:0016462//pyrophosphatase activi…	GO:0032501//multicellular organismal process;GO:0071702//organic substance transport;GO:0008104//protein localization;GO:0006810//transport;GO:0044763//single-organism cellular process;GO:0007267//cell-cell signaling;GO:0045184//establishment of protein localization;GO:0008150//biological_process;GO:0023052//signaling;GO:0007154//cell communication;GO:0016192//vesicle-mediated transport;GO:005087…
RAD21	8.2896	8.56792	8.42876	-0.276218	0.825753	0.00362076	0.208613	DOWN	ENSG00000164754	9027	62.603	219.627	382.066	8459	61.7809	219.827	377.049	9038	60.9167	213.117	371.775	5898	47.7919	161.696	291.674	7463	53.6723	187.648	327.562	7245	52.8625	189.935	322.62	RAD21	RAD21 cohesin complex component [Source:HGNC Symbol;Acc:HGNC:9811]	Cellular Processes	Cell growth and death	ko04110//Cell cycle	K06670	GO:0043226//organelle;GO:0043227//membrane-bounded organelle;GO:0005694//chromosome;GO:0005622//intracellular;GO:0070013//intracellular organelle lumen;GO:0005856//cytoskeleton;GO:0044428//nuclear part;GO:0031981//nuclear lumen;GO:0005634//nucleus;GO:0043233//organelle lumen;GO:0005737//cytoplasm;GO:0005623//cell;GO:0031974//membrane-enclosed lumen;GO:0044424//intracellular part;GO:0044422//organ…	GO:0003674//molecular_function	GO:0000278//mitotic cell cycle;GO:0050896//response to stimulus;GO:0044260//cellular macromolecule metabolic process;GO:0007059//chromosome segregation;GO:0007049//cell cycle;GO:0008219//cell death;GO:0006807//nitrogen compound metabolic process;GO:0008152//metabolic process;GO:0043170//macromolecule metabolic process;GO:0044238//primary metabolic process;GO:0048856//anatomical structure developm…
CCSAP	4.96023	5.23615	5.09819	-0.276277	0.825719	0.00904133	0.327748	DOWN	ENSG00000154429	933	6.31118	22.1412	39.4891	821	5.84865	20.8105	36.595	866	5.69324	19.9178	35.6226	579	4.5762	15.4828	28.6333	738	5.1769	18.0994	32.3919	718	5.10988	18.3598	31.9725	CCSAP	centriole, cilia and spindle associated protein [Source:HGNC Symbol;Acc:HGNC:29578]	-	-	-	-	GO:0044424//intracellular part;GO:0043229//intracellular organelle;GO:0005929//cilium;GO:0005623//cell;GO:0005737//cytoplasm;GO:0044430//cytoskeletal part;GO:0005815//microtubule organizing center;GO:0043232//intracellular non-membrane-bounded organelle;GO:0042995//cell projection;GO:0005856//cytoskeleton;GO:0044446//intracellular organelle part;GO:0043228//non-membrane-bounded organelle;GO:00432…	GO:0008092//cytoskeletal protein binding;GO:0005488//binding;GO:0003674//molecular_function;GO:0005515//protein binding	GO:0051301//cell division;GO:0007275//multicellular organism development;GO:0044085//cellular component biogenesis;GO:0008150//biological_process;GO:0000278//mitotic cell cycle;GO:0048870//cell motility;GO:0071840//cellular component organization or biogenesis;GO:0016043//cellular component organization;GO:0032501//multicellular organismal process;GO:0007049//cell cycle;GO:0006928//movement of ce…
PRKD3	6.03279	6.31632	6.17456	-0.277546	0.824993	0.00833824	0.311342	DOWN	ENSG00000115825	1821	7.50545	26.331	77.0735	1851	8.03447	28.588	82.5059	1881	7.53474	26.3603	77.3742	1164	5.60554	18.9654	57.5633	1537	6.5694	22.9678	67.4612	1617	7.01188	25.1937	72.005	PRKD3	protein kinase D3 [Source:HGNC Symbol;Acc:HGNC:9408]	Environmental Information Processing;Organismal Systems	Signal transduction;Endocrine system	ko04015//Rap1 signaling pathway;ko04925//Aldosterone synthesis and secretion	K06070	GO:0044422//organelle part;GO:0044446//intracellular organelle part;GO:0043231//intracellular membrane-bounded organelle;GO:0031981//nuclear lumen;GO:0005622//intracellular;GO:0005737//cytoplasm;GO:0044424//intracellular part;GO:0005654//nucleoplasm;GO:0043233//organelle lumen;GO:0005634//nucleus;GO:0043227//membrane-bounded organelle;GO:0070013//intracellular organelle lumen;GO:0031974//membrane…	GO:0016301//kinase activity;GO:0016740//transferase activity;GO:0043167//ion binding;GO:0016772//transferase activity, transferring phosphorus-containing groups;GO:0003674//molecular_function;GO:0003824//catalytic activity;GO:0005488//binding	GO:0043170//macromolecule metabolic process;GO:0007165//signal transduction;GO:0043412//macromolecule modification;GO:0071704//organic substance metabolic process;GO:0044267//cellular protein metabolic process;GO:0008152//metabolic process;GO:0050789//regulation of biological process;GO:0044260//cellular macromolecule metabolic process;GO:0007154//cell communication;GO:0008150//biological_process…
DHRS2	4.95009	5.22683	5.08846	-0.27823	0.824602	0.0419842	0.689175	DOWN	ENSG00000100867	947	5.32504	18.6816	40.0816	703	4.16306	14.8129	31.3353	977	5.33925	18.6794	40.1885	526	3.45586	11.6923	26.0123	781	4.55417	15.9222	34.2792	731	4.32462	15.5384	32.5514	DHRS2	dehydrogenase/reductase 2 [Source:HGNC Symbol;Acc:HGNC:18349]	-	-	-	-	GO:0031975//envelope;GO:0044424//intracellular part;GO:0005654//nucleoplasm;GO:0044444//cytoplasmic part;GO:0044422//organelle part;GO:0043233//organelle lumen;GO:0031981//nuclear lumen;GO:0012505//endomembrane system;GO:0070013//intracellular organelle lumen;GO:0044428//nuclear part;GO:0005623//cell;GO:0031967//organelle envelope;GO:0005737//cytoplasm;GO:0005739//mitochondrion;GO:0043229//intrac…	GO:0016491//oxidoreductase activity;GO:0003674//molecular_function;GO:0003824//catalytic activity	GO:0048869//cellular developmental process;GO:0008150//biological_process;GO:0002376//immune system process;GO:0006629//lipid metabolic process;GO:0008219//cell death;GO:0071704//organic substance metabolic process;GO:0050896//response to stimulus;GO:0030154//cell differentiation;GO:0008152//metabolic process;GO:0008283//cell proliferation;GO:0044238//primary metabolic process;GO:0044767//single-…
ENTPD5	3.29083	3.56047	3.42565	-0.278535	0.824428	0.0327288	0.622925	DOWN	ENSG00000187097	247	1.06221	3.72648	10.4542	270	1.22281	4.35097	12.0349	291	1.21623	4.255	11.9702	195	0.979815	3.31504	9.64334	221	0.985573	3.44574	9.70001	209	0.945617	3.39761	9.30676	ENTPD5	ectonucleoside triphosphate diphosphohydrolase 5 (inactive) [Source:HGNC Symbol;Acc:HGNC:3367]	Metabolism	Nucleotide metabolism	ko00230//Purine metabolism;ko00240//Pyrimidine metabolism	K01511	GO:0044464//cell part;GO:0005783//endoplasmic reticulum;GO:0043226//organelle;GO:0043229//intracellular organelle;GO:0005737//cytoplasm;GO:0043231//intracellular membrane-bounded organelle;GO:0005576//extracellular region;GO:0012505//endomembrane system;GO:0005623//cell;GO:0005622//intracellular;GO:0043227//membrane-bounded organelle;GO:0044444//cytoplasmic part;GO:0044424//intracellular part;GO:…	GO:0005488//binding;GO:0003674//molecular_function;GO:0043167//ion binding	GO:0065007//biological regulation;GO:0044699//single-organism process;GO:0007165//signal transduction;GO:0050794//regulation of cellular process;GO:0036211//protein modification process;GO:0006457//protein folding;GO:0034655//nucleobase-containing compound catabolic process;GO:0044270//cellular nitrogen compound catabolic process;GO:0044763//single-organism cellular process;GO:0034641//cellular n…
CENPN	4.93121	5.20328	5.06725	-0.278633	0.824372	0.0208937	0.501549	DOWN	ENSG00000166451	982	7.32129	25.6849	41.563	734	5.7631	20.5061	32.7171	859	6.22418	21.7753	35.3346	560	4.87823	16.5047	27.6937	713	5.51253	19.2728	31.2946	723	5.67116	20.3765	32.1952	CENPN	centromere protein N [Source:HGNC Symbol;Acc:HGNC:30873]	-	-	-	-	GO:0043229//intracellular organelle;GO:0043228//non-membrane-bounded organelle;GO:0044422//organelle part;GO:0044428//nuclear part;GO:0044424//intracellular part;GO:0005622//intracellular;GO:0043227//membrane-bounded organelle;GO:0031974//membrane-enclosed lumen;GO:0043233//organelle lumen;GO:0070013//intracellular organelle lumen;GO:0044444//cytoplasmic part;GO:0005829//cytosol;GO:0043232//intra…	-	GO:0009987//cellular process;GO:0043933//macromolecular complex subunit organization;GO:0044085//cellular component biogenesis;GO:0071840//cellular component organization or biogenesis;GO:0044763//single-organism cellular process;GO:0007059//chromosome segregation;GO:0022607//cellular component assembly;GO:0051276//chromosome organization;GO:0044699//single-organism process;GO:0065003//macromolec…
BNIP2	5.99885	6.27868	6.13876	-0.278753	0.824303	0.00674913	0.278943	DOWN	ENSG00000140299	1743	9.25739	32.4772	73.7722	1886	10.5491	37.5356	84.066	1783	9.20354	32.1986	73.343	1183	7.34131	24.8381	58.5029	1466	8.0744	28.2295	64.3449	1554	8.6836	31.2002	69.1996	BNIP2	BCL2 interacting protein 2 [Source:HGNC Symbol;Acc:HGNC:1083]	-	-	-	-	GO:0044424//intracellular part;GO:0044446//intracellular organelle part;GO:0044464//cell part;GO:0044430//cytoskeletal part;GO:0043231//intracellular membrane-bounded organelle;GO:0012505//endomembrane system;GO:0005622//intracellular;GO:0005737//cytoplasm;GO:0044422//organelle part;GO:0015630//microtubule cytoskeleton;GO:0043232//intracellular non-membrane-bounded organelle;GO:0005815//microtubu…	GO:0098772//molecular function regulator;GO:0005488//binding;GO:0043167//ion binding;GO:0030234//enzyme regulator activity;GO:0003674//molecular_function	GO:0019538//protein metabolic process;GO:0009056//catabolic process;GO:0008150//biological_process;GO:0009790//embryo development;GO:0008152//metabolic process;GO:0043412//macromolecule modification;GO:0007275//multicellular organism development;GO:0050896//response to stimulus;GO:0044710//single-organism metabolic process;GO:0007165//signal transduction;GO:0044281//small molecule metabolic proce…
RSL24D1	7.30665	7.58376	7.44521	-0.278921	0.824207	0.00397531	0.216835	DOWN	ENSG00000137876	4205	26.966	94.6034	177.976	4676	31.5798	112.366	208.427	4525	28.2022	98.6653	186.134	3405	25.5133	86.3198	168.388	3454	22.9699	80.3067	151.601	3503	23.6346	84.9193	155.988	RSL24D1	ribosomal L24 domain containing 1 [Source:HGNC Symbol;Acc:HGNC:18479]	Genetic Information Processing	Translation	ko03010//Ribosome	K02896	GO:0044424//intracellular part;GO:0044464//cell part;GO:0070013//intracellular organelle lumen;GO:0043227//membrane-bounded organelle;GO:0043226//organelle;GO:0005737//cytoplasm;GO:0005634//nucleus;GO:0031974//membrane-enclosed lumen;GO:0005829//cytosol;GO:0043233//organelle lumen;GO:0005575//cellular_component;GO:0044428//nuclear part;GO:0043228//non-membrane-bounded organelle;GO:0032991//macrom…	GO:0097159//organic cyclic compound binding;GO:0003723//RNA binding;GO:0005198//structural molecule activity;GO:0003674//molecular_function;GO:0003735//structural constituent of ribosome;GO:0005488//binding;GO:1901363//heterocyclic compound binding;GO:0003676//nucleic acid binding	GO:0034622//cellular macromolecular complex assembly;GO:0008152//metabolic process;GO:0044238//primary metabolic process;GO:0043933//macromolecular complex subunit organization;GO:0022613//ribonucleoprotein complex biogenesis;GO:0044249//cellular biosynthetic process;GO:0071704//organic substance metabolic process;GO:0019538//protein metabolic process;GO:0034645//cellular macromolecule biosynthet…
PPP6R3	7.52864	7.81453	7.67159	-0.278939	0.824197	0.0101405	0.352445	DOWN	ENSG00000110075	5520	28.1316	98.6925	233.633	4907	26.3363	93.7092	218.723	5311	26.3054	92.0294	218.466	3257	19.3942	65.6169	161.069	4320	22.831	79.8211	189.611	4649	24.9271	89.5633	207.02	PPP6R3	protein phosphatase 6 regulatory subunit 3 [Source:HGNC Symbol;Acc:HGNC:1173]	-	-	-	-	GO:0043226//organelle;GO:0005622//intracellular;GO:0043227//membrane-bounded organelle;GO:0005886//plasma membrane;GO:0005575//cellular_component;GO:0043233//organelle lumen;GO:0043231//intracellular membrane-bounded organelle;GO:0071944//cell periphery;GO:0005634//nucleus;GO:0044464//cell part;GO:0005794//Golgi apparatus;GO:0043229//intracellular organelle;GO:0044424//intracellular part;GO:00444…	GO:0005515//protein binding;GO:0005488//binding;GO:0019899//enzyme binding;GO:0098772//molecular function regulator;GO:0003674//molecular_function;GO:0030234//enzyme regulator activity	GO:0051179//localization;GO:0043412//macromolecule modification;GO:0016192//vesicle-mediated transport;GO:0009987//cellular process;GO:0008150//biological_process;GO:0008152//metabolic process;GO:0009056//catabolic process;GO:0006464//cellular protein modification process;GO:0044260//cellular macromolecule metabolic process;GO:0016043//cellular component organization;GO:0071704//organic substance…
ZCCHC7	4.39095	4.67367	4.53231	-0.279006	0.824159	0.0187124	0.476017	DOWN	ENSG00000147905	574	6.13961	21.5393	24.2944	590	6.64607	23.6479	26.2985	602	6.25804	21.8938	24.763	381	4.76159	16.11	18.8416	461	5.11346	17.8776	20.234	528	5.94183	21.349	23.5118	ZCCHC7	zinc finger CCHC-type containing 7 [Source:HGNC Symbol;Acc:HGNC:26209]	Genetic Information Processing	Folding, sorting and degradation	ko03018//RNA degradation	K12597	GO:0043231//intracellular membrane-bounded organelle;GO:0005575//cellular_component;GO:0043227//membrane-bounded organelle;GO:0031981//nuclear lumen;GO:0043233//organelle lumen;GO:0044424//intracellular part;GO:0005737//cytoplasm;GO:0044428//nuclear part;GO:0043229//intracellular organelle;GO:0031974//membrane-enclosed lumen;GO:0005829//cytosol;GO:0043226//organelle;GO:0043228//non-membrane-bound…	GO:0003674//molecular_function;GO:0003723//RNA binding;GO:0097159//organic cyclic compound binding;GO:0043167//ion binding;GO:0003676//nucleic acid binding;GO:0005488//binding;GO:1901363//heterocyclic compound binding	-
DCUN1D4	5.25732	5.53721	5.39726	-0.2791	0.824105	0.0052571	0.248569	DOWN	ENSG00000109184	1061	5.8894	20.6614	44.9066	1084	6.33677	22.5473	48.3179	1083	5.84247	20.4399	44.5488	731	4.74101	16.0404	36.1502	842	4.84677	16.9452	36.9566	929	5.42536	19.4933	41.3683	DCUN1D4	defective in cullin neddylation 1 domain containing 4 [Source:HGNC Symbol;Acc:HGNC:28998]	-	-	-	-	GO:0043229//intracellular organelle;GO:0032991//macromolecular complex;GO:0044464//cell part;GO:0043231//intracellular membrane-bounded organelle;GO:0005575//cellular_component;GO:0005622//intracellular;GO:0043226//organelle;GO:0044424//intracellular part;GO:0005623//cell;GO:0043227//membrane-bounded organelle;GO:0005634//nucleus	GO:0005488//binding;GO:0032182//ubiquitin-like protein binding;GO:0005515//protein binding;GO:0019899//enzyme binding;GO:0003674//molecular_function	GO:0008150//biological_process;GO:0009987//cellular process;GO:0019538//protein metabolic process;GO:0043170//macromolecule metabolic process;GO:0036211//protein modification process;GO:0044260//cellular macromolecule metabolic process;GO:0043412//macromolecule modification;GO:0044237//cellular metabolic process;GO:0044238//primary metabolic process;GO:0006464//cellular protein modification proce…
SLC16A1	9.40688	9.68621	9.54655	-0.279493	0.823881	0.00159228	0.122443	DOWN	ENSG00000155380	19220	128.168	449.645	813.483	18850	132.38	471.03	840.214	19511	126.45	442.386	802.578	13793	107.469	363.603	682.106	15371	106.295	371.627	674.655	15378	107.891	387.652	684.782	SLC16A1	solute carrier family 16 member 1 [Source:HGNC Symbol;Acc:HGNC:10922]	-	-	-	-	GO:0005575//cellular_component;GO:0005622//intracellular;GO:0015630//microtubule cytoskeleton;GO:0044464//cell part;GO:0044422//organelle part;GO:0005623//cell;GO:0044424//intracellular part;GO:0044421//extracellular region part;GO:0016020//membrane;GO:0005615//extracellular space;GO:0071944//cell periphery;GO:0043228//non-membrane-bounded organelle;GO:0044446//intracellular organelle part;GO:004…	GO:0022857//transmembrane transporter activity;GO:0005215//transporter activity;GO:0003674//molecular_function	GO:0071702//organic substance transport;GO:0002376//immune system process;GO:0008152//metabolic process;GO:0008150//biological_process;GO:0016043//cellular component organization;GO:0044700//single organism signaling;GO:0065008//regulation of biological quality;GO:0048870//cell motility;GO:0040011//locomotion;GO:0007154//cell communication;GO:0007049//cell cycle;GO:0045184//establishment of prote…
UBE2T	5.54717	5.82031	5.68374	-0.279519	0.823865	0.00880932	0.322699	DOWN	ENSG00000077152	1455	37.2776	130.779	61.5826	1130	30.4893	108.486	50.3683	1369	34.088	119.257	56.3133	905	27.0914	91.6591	44.755	1080	28.6942	100.32	47.4028	1073	28.9229	103.92	47.7807	UBE2T	ubiquitin conjugating enzyme E2 T [Source:HGNC Symbol;Acc:HGNC:25009]	Genetic Information Processing	Replication and repair	ko03460//Fanconi anemia pathway	K13960	GO:0005634//nucleus;GO:0043226//organelle;GO:0043229//intracellular organelle;GO:0044422//organelle part;GO:0043227//membrane-bounded organelle;GO:0043228//non-membrane-bounded organelle;GO:0044446//intracellular organelle part;GO:0043231//intracellular membrane-bounded organelle;GO:0031981//nuclear lumen;GO:0005575//cellular_component;GO:0005654//nucleoplasm;GO:0005623//cell;GO:0044428//nuclear …	GO:0005515//protein binding;GO:0043167//ion binding;GO:0003674//molecular_function;GO:0005488//binding;GO:0019899//enzyme binding	GO:0019538//protein metabolic process;GO:0044267//cellular protein metabolic process;GO:0034641//cellular nitrogen compound metabolic process;GO:0044237//cellular metabolic process;GO:0006950//response to stress;GO:0009987//cellular process;GO:0043412//macromolecule modification;GO:0006259//DNA metabolic process;GO:0008152//metabolic process;GO:0036211//protein modification process;GO:0008150//bi…
GABPA	5.43127	5.71838	5.57483	-0.279763	0.823726	0.0136029	0.407789	DOWN	ENSG00000154727	1192	8.78634	30.8246	50.4512	1254	9.73449	34.637	55.8954	1217	8.71836	30.5012	50.0608	765	6.58857	22.2913	37.8316	963	7.36111	25.7357	42.2675	1117	8.66248	31.1244	49.74	GABPA	GA binding protein transcription factor subunit alpha [Source:HGNC Symbol;Acc:HGNC:4071]	-	-	-	-	GO:0043231//intracellular membrane-bounded organelle;GO:0070013//intracellular organelle lumen;GO:0043227//membrane-bounded organelle;GO:0044446//intracellular organelle part;GO:0044424//intracellular part;GO:0000228//nuclear chromosome;GO:0005622//intracellular;GO:0043233//organelle lumen;GO:0044428//nuclear part;GO:0005623//cell;GO:0005634//nucleus;GO:0005694//chromosome;GO:0005654//nucleoplasm…	GO:0001071//nucleic acid binding transcription factor activity;GO:0003677//DNA binding;GO:0008134//transcription factor binding;GO:0005515//protein binding;GO:1901363//heterocyclic compound binding;GO:0097159//organic cyclic compound binding;GO:0005488//binding;GO:0003674//molecular_function;GO:0003700//transcription factor activity, sequence-specific DNA binding;GO:0003676//nucleic acid binding	GO:0034641//cellular nitrogen compound metabolic process;GO:0044699//single-organism process;GO:0007005//mitochondrion organization;GO:0007275//multicellular organism development;GO:0006996//organelle organization;GO:0048856//anatomical structure development;GO:0044237//cellular metabolic process;GO:0009058//biosynthetic process;GO:0032501//multicellular organismal process;GO:0032502//development…
ETV5	6.07624	6.35721	6.21673	-0.2798	0.823705	0.00478819	0.232722	DOWN	ENSG00000244405	1880	13.7832	48.355	79.5707	1930	14.9017	53.0227	86.0273	1903	13.5595	47.4381	78.2792	1508	12.9179	43.7056	74.5752	1429	10.8645	37.9843	62.7209	1470	11.3388	40.7405	65.4591	ETV5	ETS variant transcription factor 5 [Source:HGNC Symbol;Acc:HGNC:3494]	Human Diseases	Cancers	ko05202//Transcriptional misregulation in cancers	K15593	GO:0005575//cellular_component;GO:0044446//intracellular organelle part;GO:0005694//chromosome;GO:0043232//intracellular non-membrane-bounded organelle;GO:0044428//nuclear part;GO:0031974//membrane-enclosed lumen;GO:0044422//organelle part;GO:0044464//cell part;GO:0043226//organelle;GO:0044424//intracellular part;GO:0043227//membrane-bounded organelle;GO:0043229//intracellular organelle;GO:004323…	GO:0003677//DNA binding;GO:0097159//organic cyclic compound binding;GO:0005488//binding;GO:0003674//molecular_function;GO:0003676//nucleic acid binding;GO:0003700//transcription factor activity, sequence-specific DNA binding;GO:1901363//heterocyclic compound binding;GO:0001071//nucleic acid binding transcription factor activity	GO:0034641//cellular nitrogen compound metabolic process;GO:0030154//cell differentiation;GO:0071840//cellular component organization or biogenesis;GO:0009058//biosynthetic process;GO:0008283//cell proliferation;GO:0044237//cellular metabolic process;GO:0051301//cell division;GO:0061024//membrane organization;GO:0032502//developmental process;GO:0050896//response to stimulus;GO:0006807//nitrogen …
IREB2	7.33729	7.62174	7.47951	-0.279812	0.823698	0.00667212	0.278841	DOWN	ENSG00000136381	4506	17.654	61.9344	190.716	4665	19.248	68.4878	207.936	4581	17.4431	61.0247	188.438	2920	13.3669	45.2247	144.403	3770	15.3171	53.5514	165.471	3989	16.4427	59.0786	177.63	IREB2	iron responsive element binding protein 2 [Source:HGNC Symbol;Acc:HGNC:6115]	-	-	-	-	GO:0005623//cell;GO:0044424//intracellular part;GO:0043229//intracellular organelle;GO:0005575//cellular_component;GO:0005622//intracellular;GO:0043231//intracellular membrane-bounded organelle;GO:0005829//cytosol;GO:0043227//membrane-bounded organelle;GO:0005737//cytoplasm;GO:0044464//cell part;GO:0005739//mitochondrion;GO:0043226//organelle;GO:0044444//cytoplasmic part	GO:0003723//RNA binding;GO:0003674//molecular_function;GO:0044822//poly(A) RNA binding;GO:0097159//organic cyclic compound binding;GO:0043167//ion binding;GO:0016829//lyase activity;GO:1901363//heterocyclic compound binding;GO:0005488//binding;GO:0003729//mRNA binding;GO:0003824//catalytic activity;GO:0003676//nucleic acid binding	GO:0006810//transport;GO:0043043//peptide biosynthetic process;GO:0065007//biological regulation;GO:0044699//single-organism process;GO:0006412//translation;GO:0044260//cellular macromolecule metabolic process;GO:0048869//cellular developmental process;GO:0034641//cellular nitrogen compound metabolic process;GO:0009059//macromolecule biosynthetic process;GO:0034645//cellular macromolecule biosynt…
CBX1	6.99192	7.27523	7.13357	-0.280124	0.82352	0.0056041	0.255999	DOWN	ENSG00000108468	3737	51.9605	182.29	158.168	3325	48.6884	173.242	148.208	3766	50.8913	178.043	154.913	2330	37.8533	128.07	115.226	3107	44.7998	156.628	136.371	2954	43.2134	155.266	131.542	CBX1	chromobox 1 [Source:HGNC Symbol;Acc:HGNC:1551]	-	-	-	-	GO:0043233//organelle lumen;GO:0044422//organelle part;GO:0043228//non-membrane-bounded organelle;GO:0044464//cell part;GO:0044424//intracellular part;GO:0005694//chromosome;GO:0043226//organelle;GO:0043227//membrane-bounded organelle;GO:0043231//intracellular membrane-bounded organelle;GO:0000228//nuclear chromosome;GO:0031974//membrane-enclosed lumen;GO:0044428//nuclear part;GO:0005654//nucleop…	GO:0005488//binding;GO:0005515//protein binding;GO:0019899//enzyme binding;GO:0003674//molecular_function	GO:0044237//cellular metabolic process;GO:0050896//response to stimulus;GO:0034641//cellular nitrogen compound metabolic process;GO:0006807//nitrogen compound metabolic process;GO:0009987//cellular process;GO:0009058//biosynthetic process;GO:0008150//biological_process;GO:0008152//metabolic process;GO:0006950//response to stress
ABRAXAS2	5.1048	5.39232	5.24856	-0.280155	0.823503	0.0269296	0.570924	DOWN	ENSG00000165660	1081	15.4833	54.3192	45.7531	913	13.7718	49.0026	40.6958	932	12.9738	45.3888	38.3375	599	10.0245	33.9162	29.6224	757	11.2439	39.3108	33.2258	916	13.8035	49.5962	40.7895	ABRAXAS2	abraxas 2, BRISC complex subunit [Source:HGNC Symbol;Acc:HGNC:28975]	-	-	-	-	GO:0005815//microtubule organizing center;GO:0044446//intracellular organelle part;GO:0043226//organelle;GO:0005575//cellular_component;GO:0044464//cell part;GO:0043229//intracellular organelle;GO:0005623//cell;GO:0043227//membrane-bounded organelle;GO:0005737//cytoplasm;GO:0015630//microtubule cytoskeleton;GO:0044422//organelle part;GO:0043231//intracellular membrane-bounded organelle;GO:0005622…	GO:0003674//molecular_function;GO:0008092//cytoskeletal protein binding;GO:0005515//protein binding;GO:0005488//binding	GO:0044267//cellular protein metabolic process;GO:0007049//cell cycle;GO:0008152//metabolic process;GO:0050896//response to stimulus;GO:0009987//cellular process;GO:0044699//single-organism process;GO:0044763//single-organism cellular process;GO:0051301//cell division;GO:0006996//organelle organization;GO:0007059//chromosome segregation;GO:0043170//macromolecule metabolic process;GO:0006950//resp…
VPS4B	5.25036	5.53132	5.39084	-0.280295	0.823422	0.0043793	0.224778	DOWN	ENSG00000119541	1056	10.3581	36.3386	44.695	1064	10.9911	39.1081	47.4264	1095	10.4386	36.5194	45.0424	729	8.35487	28.2673	36.0513	917	9.32757	32.6109	40.2485	843	8.6996	31.2577	37.5388	VPS4B	vacuolar protein sorting 4 homolog B [Source:HGNC Symbol;Acc:HGNC:10895]	Cellular Processes	Transport and catabolism	ko04144//Endocytosis	K12196	GO:0044422//organelle part;GO:0044464//cell part;GO:0005576//extracellular region;GO:0015630//microtubule cytoskeleton;GO:0005737//cytoplasm;GO:0005773//vacuole;GO:0043232//intracellular non-membrane-bounded organelle;GO:0044430//cytoskeletal part;GO:0005615//extracellular space;GO:0043227//membrane-bounded organelle;GO:0031410//cytoplasmic vesicle;GO:0031982//vesicle;GO:0005856//cytoskeleton;GO:…	GO:0043167//ion binding;GO:0005488//binding;GO:0003824//catalytic activity;GO:0016817//hydrolase activity, acting on acid anhydrides;GO:0003674//molecular_function;GO:0016887//ATPase activity;GO:0016787//hydrolase activity;GO:0016462//pyrophosphatase activity;GO:0016818//hydrolase activity, acting on acid anhydrides, in phosphorus-containing anhydrides;GO:0017111//nucleoside-triphosphatase activi…	GO:0007049//cell cycle;GO:0044085//cellular component biogenesis;GO:0009987//cellular process;GO:0051276//chromosome organization;GO:0051234//establishment of localization;GO:0000278//mitotic cell cycle;GO:0045184//establishment of protein localization;GO:0007059//chromosome segregation;GO:0006810//transport;GO:0016043//cellular component organization;GO:0040011//locomotion;GO:0007034//vacuolar t…
APOBEC3B	5.22497	5.50483	5.3649	-0.280642	0.823224	0.00440861	0.225617	DOWN	ENSG00000179750	1094	24.4216	85.6769	46.3034	987	23.2037	82.5628	43.9943	1078	23.3877	81.822	44.3431	760	19.8229	67.0676	37.5843	890	20.6031	72.032	39.0634	790	18.5542	66.6652	35.1787	APOBEC3B	apolipoprotein B mRNA editing enzyme catalytic subunit 3B [Source:HGNC Symbol;Acc:HGNC:17352]	-	-	-	-	GO:0043226//organelle;GO:0005622//intracellular;GO:0043233//organelle lumen;GO:0005575//cellular_component;GO:0005634//nucleus;GO:0070013//intracellular organelle lumen;GO:0044422//organelle part;GO:0005654//nucleoplasm;GO:0044464//cell part;GO:0043227//membrane-bounded organelle;GO:0005737//cytoplasm;GO:0005623//cell;GO:0031974//membrane-enclosed lumen;GO:0043229//intracellular organelle;GO:0044…	GO:0003723//RNA binding;GO:0005488//binding;GO:0003674//molecular_function;GO:0003676//nucleic acid binding;GO:1901363//heterocyclic compound binding;GO:0003824//catalytic activity;GO:0016787//hydrolase activity;GO:0097159//organic cyclic compound binding;GO:0043167//ion binding;GO:0016810//hydrolase activity, acting on carbon-nitrogen (but not peptide) bonds	GO:0044763//single-organism cellular process;GO:0009056//catabolic process;GO:0071704//organic substance metabolic process;GO:0009987//cellular process;GO:0008152//metabolic process;GO:0008150//biological_process;GO:0044237//cellular metabolic process;GO:0006259//DNA metabolic process;GO:0044281//small molecule metabolic process;GO:0006139//nucleobase-containing compound metabolic process;GO:0044…
MRPL42	6.04493	6.32841	6.18667	-0.28187	0.822524	0.00315695	0.192066	DOWN	ENSG00000198015	1879	4.85877	17.0457	79.5283	1807	4.92086	17.5093	80.5447	1915	4.81261	16.8369	78.7728	1247	3.76759	12.747	61.6679	1579	4.23415	14.8034	69.3046	1507	4.09987	14.7309	67.1067	MRPL42	mitochondrial ribosomal protein L42 [Source:HGNC Symbol;Acc:HGNC:14493]	-	-	-	-	GO:0044464//cell part;GO:0032991//macromolecular complex;GO:0005623//cell;GO:0005737//cytoplasm;GO:0071944//cell periphery;GO:0043227//membrane-bounded organelle;GO:0043231//intracellular membrane-bounded organelle;GO:0043228//non-membrane-bounded organelle;GO:0044424//intracellular part;GO:0016020//membrane;GO:0043232//intracellular non-membrane-bounded organelle;GO:0043229//intracellular organe…	GO:0005488//binding;GO:0003676//nucleic acid binding;GO:0097159//organic cyclic compound binding;GO:0003674//molecular_function;GO:0003723//RNA binding;GO:1901363//heterocyclic compound binding;GO:0005198//structural molecule activity;GO:0003735//structural constituent of ribosome	GO:0008152//metabolic process;GO:0006518//peptide metabolic process;GO:0034645//cellular macromolecule biosynthetic process;GO:0043603//cellular amide metabolic process;GO:0071704//organic substance metabolic process;GO:1901566//organonitrogen compound biosynthetic process;GO:0006807//nitrogen compound metabolic process;GO:0034641//cellular nitrogen compound metabolic process;GO:0019538//protein …
CCDC50	5.36348	5.64517	5.50433	-0.282209	0.822331	0.00311688	0.191639	DOWN	ENSG00000152492	1191	5.48937	19.258	50.4089	1107	5.37331	19.1192	49.3431	1184	5.30365	18.5548	48.7034	803	4.32438	14.6308	39.7108	914	4.36859	15.2734	40.1168	973	4.71825	16.9527	43.3277	CCDC50	coiled-coil domain containing 50 [Source:HGNC Symbol;Acc:HGNC:18111]	-	-	-	-	GO:0044464//cell part;GO:0005829//cytosol;GO:0005622//intracellular;GO:0044444//cytoplasmic part;GO:0005575//cellular_component;GO:0005737//cytoplasm;GO:0044424//intracellular part;GO:0005623//cell	GO:0003674//molecular_function;GO:0005488//binding;GO:0005515//protein binding;GO:0019899//enzyme binding	GO:0003008//system process;GO:0008150//biological_process;GO:0050877//neurological system process;GO:0032501//multicellular organismal process
STK17B	5.3626	5.6437	5.50315	-0.282361	0.822244	0.00342998	0.200948	DOWN	ENSG00000081320	1192	7.6837	26.9563	50.4512	1071	7.27055	25.8699	47.7384	1219	7.63678	26.7173	50.1431	794	5.98016	20.2328	39.2657	946	6.32368	22.1087	41.5213	949	6.43603	23.1247	42.2589	STK17B	serine/threonine kinase 17b [Source:HGNC Symbol;Acc:HGNC:11396]	-	-	-	-	GO:0005737//cytoplasm;GO:0016020//membrane;GO:0043227//membrane-bounded organelle;GO:0005623//cell;GO:0005886//plasma membrane;GO:0044464//cell part;GO:0044424//intracellular part;GO:0043228//non-membrane-bounded organelle;GO:0043226//organelle;GO:0005856//cytoskeleton;GO:0005634//nucleus;GO:0043229//intracellular organelle;GO:0005622//intracellular;GO:0005575//cellular_component;GO:0043231//intr…	GO:0005488//binding;GO:0016301//kinase activity;GO:0043167//ion binding;GO:0016740//transferase activity;GO:0003674//molecular_function;GO:0016772//transferase activity, transferring phosphorus-containing groups;GO:0003824//catalytic activity	GO:0050896//response to stimulus;GO:0019538//protein metabolic process;GO:0007154//cell communication;GO:0050794//regulation of cellular process;GO:0008150//biological_process;GO:0050789//regulation of biological process;GO:0051716//cellular response to stimulus;GO:0065007//biological regulation;GO:0043170//macromolecule metabolic process;GO:0044763//single-organism cellular process;GO:0044267//c…
PITPNB	6.16847	6.45116	6.30981	-0.282388	0.822229	0.00271598	0.174384	DOWN	ENSG00000180957	2106	17.3788	60.9692	89.1361	1924	16.7206	59.4947	85.7598	2073	16.6255	58.1643	85.2721	1380	13.3057	45.0177	68.2452	1636	14.0001	48.9468	71.8064	1701	14.7681	53.0618	75.7455	PITPNB	phosphatidylinositol transfer protein beta [Source:HGNC Symbol;Acc:HGNC:9002]	-	-	-	-	GO:0043231//intracellular membrane-bounded organelle;GO:0043227//membrane-bounded organelle;GO:0044424//intracellular part;GO:0044444//cytoplasmic part;GO:0005622//intracellular;GO:0005623//cell;GO:0005794//Golgi apparatus;GO:0005575//cellular_component;GO:0012505//endomembrane system;GO:0005737//cytoplasm;GO:0043229//intracellular organelle;GO:0043226//organelle;GO:0044464//cell part	GO:0043167//ion binding;GO:0008289//lipid binding;GO:0005488//binding;GO:0003674//molecular_function	GO:0008152//metabolic process;GO:0006629//lipid metabolic process;GO:0071704//organic substance metabolic process;GO:0044699//single-organism process;GO:0006810//transport;GO:0008150//biological_process;GO:0044710//single-organism metabolic process;GO:0016192//vesicle-mediated transport;GO:0051234//establishment of localization;GO:0051179//localization;GO:0044238//primary metabolic process
VSNL1	3.86406	4.15501	4.00953	-0.282413	0.822215	0.0396674	0.681497	DOWN	ENSG00000163032	385	4.29949	15.0836	16.2951	417	4.90428	17.4503	18.5872	426	4.62358	16.1756	17.5234	243	3.17074	10.7276	12.0171	371	4.2965	15.0213	16.2837	338	3.97127	14.2688	15.0511	VSNL1	visinin like 1 [Source:HGNC Symbol;Acc:HGNC:12722]	-	-	-	-	GO:0005623//cell;GO:0005829//cytosol;GO:0044464//cell part;GO:0044444//cytoplasmic part;GO:0005575//cellular_component;GO:0005737//cytoplasm;GO:0005622//intracellular;GO:0044424//intracellular part	GO:0003674//molecular_function;GO:0005488//binding;GO:0043167//ion binding	GO:0042592//homeostatic process;GO:0009987//cellular process;GO:0044699//single-organism process;GO:0015031//protein transport;GO:0065008//regulation of biological quality;GO:0007267//cell-cell signaling;GO:0008150//biological_process;GO:0065007//biological regulation;GO:0045184//establishment of protein localization;GO:0051179//localization;GO:0007154//cell communication;GO:0016192//vesicle-medi…
PAQR3	4.56676	4.8519	4.70933	-0.282652	0.822078	0.0212318	0.506072	DOWN	ENSG00000163291	631	2.15327	7.55418	26.707	623	2.23893	7.96649	27.7694	754	2.50065	8.74852	31.0155	427	1.70253	5.76021	21.1164	607	2.14804	7.50992	26.6421	518	1.85975	6.68211	23.0665	PAQR3	progestin and adipoQ receptor family member 3 [Source:HGNC Symbol;Acc:HGNC:30130]	-	-	-	-	GO:0005794//Golgi apparatus;GO:0044424//intracellular part;GO:0005737//cytoplasm;GO:0043231//intracellular membrane-bounded organelle;GO:0043227//membrane-bounded organelle;GO:0044464//cell part;GO:0044444//cytoplasmic part;GO:0005622//intracellular;GO:0005623//cell;GO:0043229//intracellular organelle;GO:0043226//organelle;GO:0005575//cellular_component;GO:0012505//endomembrane system	GO:0003674//molecular_function	GO:0030154//cell differentiation;GO:0019538//protein metabolic process;GO:0071704//organic substance metabolic process;GO:0065007//biological regulation;GO:0044699//single-organism process;GO:0008152//metabolic process;GO:0043170//macromolecule metabolic process;GO:0008150//biological_process;GO:0044763//single-organism cellular process;GO:0009987//cellular process;GO:0044767//single-organism dev…
CCNJ	5.17525	5.46714	5.3212	-0.283069	0.821841	0.0160352	0.446108	DOWN	ENSG00000107443	1086	11.0812	38.8755	45.9648	974	10.4664	37.2414	43.4148	1017	10.0853	35.2835	41.8339	615	7.33212	24.807	30.4136	865	9.15287	32.0001	37.9661	905	9.71543	34.9076	40.2996	CCNJ	cyclin J [Source:HGNC Symbol;Acc:HGNC:23434]	-	-	-	-	GO:0043229//intracellular organelle;GO:0044464//cell part;GO:0043226//organelle;GO:0032991//macromolecular complex;GO:0043227//membrane-bounded organelle;GO:0044424//intracellular part;GO:0005634//nucleus;GO:0005575//cellular_component;GO:0005737//cytoplasm;GO:0005623//cell;GO:0043231//intracellular membrane-bounded organelle;GO:0005622//intracellular	GO:0003674//molecular_function;GO:0005488//binding;GO:0030234//enzyme regulator activity;GO:0019899//enzyme binding;GO:0003824//catalytic activity;GO:0016301//kinase activity;GO:0005515//protein binding;GO:0016740//transferase activity;GO:0098772//molecular function regulator;GO:0016772//transferase activity, transferring phosphorus-containing groups	GO:0044267//cellular protein metabolic process;GO:0009987//cellular process;GO:0044237//cellular metabolic process;GO:0008152//metabolic process;GO:0008150//biological_process;GO:0071704//organic substance metabolic process;GO:0007049//cell cycle;GO:0044699//single-organism process;GO:0044763//single-organism cellular process;GO:0044260//cellular macromolecule metabolic process;GO:0019538//protei…
SREK1IP1	5.34625	5.63185	5.48905	-0.283338	0.821687	0.00470299	0.232427	DOWN	ENSG00000153006	1146	5.73336	20.114	48.5042	1143	6.02219	21.428	50.9478	1159	5.63535	19.7153	47.675	749	4.37829	14.8132	37.0403	952	4.93909	17.2679	41.7847	966	5.08463	18.2691	43.016	SREK1IP1	SREK1 interacting protein 1 [Source:HGNC Symbol;Acc:HGNC:26716]	-	-	-	-	-	GO:0005488//binding;GO:0043167//ion binding;GO:0003674//molecular_function	GO:0044260//cellular macromolecule metabolic process;GO:0046483//heterocycle metabolic process;GO:0006396//RNA processing;GO:0071704//organic substance metabolic process;GO:0006397//mRNA processing;GO:0006725//cellular aromatic compound metabolic process;GO:0008150//biological_process;GO:0009987//cellular process;GO:0043170//macromolecule metabolic process;GO:0008152//metabolic process;GO:0034641…
RNASEL	4.3576	4.64037	4.49899	-0.283389	0.821659	0.0104212	0.356947	DOWN	ENSG00000135828	579	4.00099	14.0365	24.5061	569	4.14081	14.7337	25.3624	577	3.87505	13.5569	23.7347	384	3.1004	10.4897	18.99	474	3.39666	11.8753	20.8045	475	3.45334	12.4079	21.1517	RNASEL	ribonuclease L [Source:HGNC Symbol;Acc:HGNC:10050]	Human Diseases	Infectious diseases	ko05168//Herpes simplex infection;ko05164//Influenza A;ko05160//Hepatitis C	K01165	GO:0005575//cellular_component;GO:0043227//membrane-bounded organelle;GO:0044444//cytoplasmic part;GO:0044424//intracellular part;GO:0005829//cytosol;GO:0043231//intracellular membrane-bounded organelle;GO:0005634//nucleus;GO:0005623//cell;GO:0043226//organelle;GO:0005737//cytoplasm;GO:0043229//intracellular organelle;GO:0005622//intracellular;GO:0044464//cell part;GO:0005739//mitochondrion	GO:0016787//hydrolase activity;GO:0004518//nuclease activity;GO:0043167//ion binding;GO:0003824//catalytic activity;GO:1901363//heterocyclic compound binding;GO:0097159//organic cyclic compound binding;GO:0016740//transferase activity;GO:0003674//molecular_function;GO:0016788//hydrolase activity, acting on ester bonds;GO:0003676//nucleic acid binding;GO:0016301//kinase activity;GO:0016772//transf…	GO:0002376//immune system process;GO:0044699//single-organism process;GO:0051716//cellular response to stimulus;GO:0044238//primary metabolic process;GO:0044419//interspecies interaction between organisms;GO:0042254//ribosome biogenesis;GO:0016070//RNA metabolic process;GO:0044700//single organism signaling;GO:0050794//regulation of cellular process;GO:0016071//mRNA metabolic process;GO:0043170//…
DERA	5.08874	5.37166	5.2302	-0.284238	0.821175	0.00347859	0.203112	DOWN	ENSG00000023697	968	14.5647	51.0964	40.9704	923	14.6255	52.0401	41.1415	986	14.4183	50.4426	40.5587	727	12.7808	43.2416	35.9524	760	11.8583	41.4589	33.3575	727	11.5085	41.35	32.3733	DERA	deoxyribose-phosphate aldolase [Source:HGNC Symbol;Acc:HGNC:24269]	Metabolism	Carbohydrate metabolism	ko00030//Pentose phosphate pathway	K01619	GO:0044444//cytoplasmic part;GO:0005576//extracellular region;GO:0043227//membrane-bounded organelle;GO:0005634//nucleus;GO:0044446//intracellular organelle part;GO:0043229//intracellular organelle;GO:0005737//cytoplasm;GO:0005622//intracellular;GO:0031410//cytoplasmic vesicle;GO:0043233//organelle lumen;GO:0031981//nuclear lumen;GO:0005575//cellular_component;GO:0043226//organelle;GO:0043231//in…	GO:0016829//lyase activity;GO:0003674//molecular_function;GO:0003824//catalytic activity	GO:0009987//cellular process;GO:0006807//nitrogen compound metabolic process;GO:0016192//vesicle-mediated transport;GO:0044237//cellular metabolic process;GO:0009056//catabolic process;GO:0002376//immune system process;GO:0019439//aromatic compound catabolic process;GO:0044270//cellular nitrogen compound catabolic process;GO:0034655//nucleobase-containing compound catabolic process;GO:0006139//nu…
BLOC1S2	6.02704	6.31053	6.16879	-0.284535	0.821006	0.00224378	0.155545	DOWN	ENSG00000196072	1904	27.6834	97.1202	80.5865	1718	26.3063	93.6024	76.5776	1915	27.0604	94.6709	78.7728	1279	21.7281	73.5132	63.2504	1498	22.5865	78.9666	65.7494	1492	22.8233	82.0044	66.4387	BLOC1S2	biogenesis of lysosomal organelles complex 1 subunit 2 [Source:HGNC Symbol;Acc:HGNC:20984]	-	-	-	-	GO:0043229//intracellular organelle;GO:0005829//cytosol;GO:0043231//intracellular membrane-bounded organelle;GO:0044424//intracellular part;GO:0044430//cytoskeletal part;GO:0005575//cellular_component;GO:0032991//macromolecular complex;GO:0044444//cytoplasmic part;GO:0044422//organelle part;GO:0044464//cell part;GO:0005764//lysosome;GO:0005623//cell;GO:0005622//intracellular;GO:0044446//intracell…	GO:0005488//binding;GO:0005515//protein binding;GO:0008092//cytoskeletal protein binding;GO:0003674//molecular_function	GO:0032502//developmental process;GO:0048856//anatomical structure development;GO:0071840//cellular component organization or biogenesis;GO:0007154//cell communication;GO:0061024//membrane organization;GO:0006810//transport;GO:0008219//cell death;GO:0050789//regulation of biological process;GO:0023052//signaling;GO:0044699//single-organism process;GO:0048869//cellular developmental process;GO:000…
TESK2	2.76905	3.04604	2.90754	-0.28477	0.820872	0.0493269	0.718233	DOWN	ENSG00000070759	180	2.29541	8.05286	7.61847	189	2.53824	9.03151	8.42443	190	2.3548	8.23827	7.81558	147	2.1903	7.4105	7.2696	150	1.98364	6.93518	6.58372	133	1.78442	6.41143	5.92249	TESK2	testis associated actin remodelling kinase 2 [Source:HGNC Symbol;Acc:HGNC:11732]	-	-	-	-	GO:0005575//cellular_component;GO:0043233//organelle lumen;GO:0005737//cytoplasm;GO:0005654//nucleoplasm;GO:0031974//membrane-enclosed lumen;GO:0005622//intracellular;GO:0070013//intracellular organelle lumen;GO:0043229//intracellular organelle;GO:0044422//organelle part;GO:0031981//nuclear lumen;GO:0005634//nucleus;GO:0044424//intracellular part;GO:0044428//nuclear part;GO:0043227//membrane-boun…	GO:0043167//ion binding;GO:0003824//catalytic activity;GO:0005488//binding;GO:0016740//transferase activity;GO:0016772//transferase activity, transferring phosphorus-containing groups;GO:0003674//molecular_function;GO:0016301//kinase activity	GO:0007155//cell adhesion;GO:0044699//single-organism process;GO:0006464//cellular protein modification process;GO:0044237//cellular metabolic process;GO:0009987//cellular process;GO:0007010//cytoskeleton organization;GO:0043412//macromolecule modification;GO:0044260//cellular macromolecule metabolic process;GO:0006996//organelle organization;GO:0036211//protein modification process;GO:0034330//c…
CDC27	6.77555	7.06748	6.92152	-0.285009	0.820736	0.00937997	0.337912	DOWN	ENSG00000004897	3272	20.2941	71.1966	138.487	2874	18.7727	66.7965	128.105	3228	19.4582	68.0745	132.783	1914	13.8706	46.9289	94.6531	2698	17.3533	60.6704	118.419	2638	17.2143	61.8509	117.47	CDC27	cell division cycle 27 [Source:HGNC Symbol;Acc:HGNC:1728]	Human Diseases;Cellular Processes;Genetic Information Processing;Organismal Systems	Infectious diseases;Folding, sorting and degradation;Endocrine system;Cell growth and death	ko05166//HTLV-I infection;ko04120//Ubiquitin mediated proteolysis;ko04110//Cell cycle;ko04114//Oocyte meiosis;ko04914//Progesterone-mediated oocyte maturation	K03350	GO:0005654//nucleoplasm;GO:0070013//intracellular organelle lumen;GO:0044424//intracellular part;GO:0031974//membrane-enclosed lumen;GO:0043228//non-membrane-bounded organelle;GO:0044446//intracellular organelle part;GO:0043231//intracellular membrane-bounded organelle;GO:0005575//cellular_component;GO:0043233//organelle lumen;GO:0044430//cytoskeletal part;GO:0044464//cell part;GO:0015630//microt…	GO:0005515//protein binding;GO:0005488//binding;GO:0003674//molecular_function;GO:0019899//enzyme binding	GO:0036211//protein modification process;GO:0008150//biological_process;GO:0006996//organelle organization;GO:0071840//cellular component organization or biogenesis;GO:0044260//cellular macromolecule metabolic process;GO:0044763//single-organism cellular process;GO:0051276//chromosome organization;GO:0044237//cellular metabolic process;GO:0009987//cellular process;GO:0044267//cellular protein met…
OLR1	4.1419	4.42628	4.28409	-0.285201	0.820627	0.0319142	0.614957	DOWN	ENSG00000173391	467	6.46572	22.6833	19.7657	545	7.94657	28.2753	24.2927	476	6.405	22.4079	19.5801	308	4.98251	16.8575	15.2315	424	6.08766	21.2835	18.61	420	6.11795	21.9819	18.7026	OLR1	oxidized low density lipoprotein receptor 1 [Source:HGNC Symbol;Acc:HGNC:8133]	Cellular Processes;Organismal Systems	Endocrine system;Transport and catabolism	ko04145//Phagosome;ko03320//PPAR signaling pathway	K08763	GO:0043229//intracellular organelle;GO:0005575//cellular_component;GO:0005622//intracellular;GO:0044464//cell part;GO:0044424//intracellular part;GO:0043233//organelle lumen;GO:0005576//extracellular region;GO:0005886//plasma membrane;GO:0031981//nuclear lumen;GO:0044422//organelle part;GO:0016020//membrane;GO:0005737//cytoplasm;GO:0031974//membrane-enclosed lumen;GO:0044428//nuclear part;GO:0005…	GO:0003674//molecular_function	GO:0040011//locomotion;GO:0044763//single-organism cellular process;GO:0051674//localization of cell;GO:0006810//transport;GO:0003008//system process;GO:0048870//cell motility;GO:0006950//response to stress;GO:0050896//response to stimulus;GO:0051179//localization;GO:0006928//movement of cell or subcellular component;GO:0044699//single-organism process;GO:0002376//immune system process;GO:0009987…
KIF2A	6.21794	6.51061	6.36428	-0.28641	0.81994	0.00608283	0.265266	DOWN	ENSG00000068796	2141	6.94387	24.3608	90.6174	2088	7.13179	25.3762	93.0699	2127	6.70447	23.4556	87.4934	1327	5.02867	17.0137	65.6242	1726	5.80511	20.2957	75.7566	1859	6.34339	22.7918	82.7812	KIF2A	kinesin family member 2A [Source:HGNC Symbol;Acc:HGNC:6318]	-	-	-	-	GO:0005815//microtubule organizing center;GO:0005856//cytoskeleton;GO:0044422//organelle part;GO:0005622//intracellular;GO:0031974//membrane-enclosed lumen;GO:0031981//nuclear lumen;GO:0043233//organelle lumen;GO:0015630//microtubule cytoskeleton;GO:0005634//nucleus;GO:0005623//cell;GO:0044424//intracellular part;GO:0005829//cytosol;GO:0042995//cell projection;GO:0005737//cytoplasm;GO:0005654//nu…	GO:0008092//cytoskeletal protein binding;GO:0005515//protein binding;GO:0016462//pyrophosphatase activity;GO:0016818//hydrolase activity, acting on acid anhydrides, in phosphorus-containing anhydrides;GO:0043167//ion binding;GO:0016817//hydrolase activity, acting on acid anhydrides;GO:0005488//binding;GO:0016787//hydrolase activity;GO:0003674//molecular_function;GO:0016887//ATPase activity;GO:000…	GO:0051179//localization;GO:0008150//biological_process;GO:0006810//transport;GO:0009987//cellular process;GO:0040011//locomotion;GO:0006928//movement of cell or subcellular component;GO:0051234//establishment of localization;GO:0044699//single-organism process;GO:0016043//cellular component organization;GO:0048869//cellular developmental process;GO:0002376//immune system process;GO:0006996//orga…
TNRC6A	6.67766	6.98946	6.83356	-0.286856	0.819686	0.0429805	0.690545	DOWN	ENSG00000090905	3140	10.2483	35.9535	132.9	2880	9.89916	35.2229	128.372	2853	9.04975	31.6606	117.357	1623	6.18926	20.9403	80.2623	2363	7.9978	27.9617	103.715	2896	9.94439	35.7302	128.959	TNRC6A	trinucleotide repeat containing adaptor 6A [Source:HGNC Symbol;Acc:HGNC:11969]	-	-	-	-	GO:0031981//nuclear lumen;GO:0005829//cytosol;GO:0005575//cellular_component;GO:0044444//cytoplasmic part;GO:0005794//Golgi apparatus;GO:0044464//cell part;GO:0005654//nucleoplasm;GO:0044428//nuclear part;GO:0070013//intracellular organelle lumen;GO:0044424//intracellular part;GO:0043231//intracellular membrane-bounded organelle;GO:0043227//membrane-bounded organelle;GO:0043229//intracellular org…	GO:1901363//heterocyclic compound binding;GO:0003674//molecular_function;GO:0003723//RNA binding;GO:0003676//nucleic acid binding;GO:0005488//binding;GO:0097159//organic cyclic compound binding	GO:0034645//cellular macromolecule biosynthetic process;GO:0009056//catabolic process;GO:0050794//regulation of cellular process;GO:0051716//cellular response to stimulus;GO:0034655//nucleobase-containing compound catabolic process;GO:0044249//cellular biosynthetic process;GO:0006139//nucleobase-containing compound metabolic process;GO:0007165//signal transduction;GO:0043603//cellular amide metab…
SLC7A5	9.0211	9.31014	9.16562	-0.286976	0.819619	0.00454161	0.231064	DOWN	ENSG00000103257	13837	122.932	431.276	585.649	15104	141.319	502.836	673.241	15469	133.567	467.283	636.312	11746	121.93	412.53	580.875	11398	105.011	367.139	500.275	10914	102.015	366.541	486	SLC7A5	solute carrier family 7 member 5 [Source:HGNC Symbol;Acc:HGNC:11063]	Human Diseases	Cancers	ko05230//Central carbon metabolism in cancer	K13780	GO:0044464//cell part;GO:0005829//cytosol;GO:0005773//vacuole;GO:0071944//cell periphery;GO:0044424//intracellular part;GO:0005764//lysosome;GO:0000323//lytic vacuole;GO:0043231//intracellular membrane-bounded organelle;GO:0005623//cell;GO:0043229//intracellular organelle;GO:0043227//membrane-bounded organelle;GO:0005575//cellular_component;GO:0044421//extracellular region part;GO:0005737//cytopl…	GO:0005215//transporter activity;GO:0003674//molecular_function;GO:0022857//transmembrane transporter activity	GO:0055085//transmembrane transport;GO:0008150//biological_process;GO:0040011//locomotion;GO:0002376//immune system process;GO:0051234//establishment of localization;GO:0006928//movement of cell or subcellular component;GO:0051179//localization;GO:0051674//localization of cell;GO:0009987//cellular process;GO:0044763//single-organism cellular process;GO:0044699//single-organism process;GO:0006810/…
SF3B1	8.88681	9.17966	9.03324	-0.287108	0.819543	0.00497781	0.238314	DOWN	ENSG00000115524	13582	55.1632	193.526	574.856	13322	56.9822	202.752	593.811	13620	53.762	188.087	560.254	8604	40.8304	138.143	425.494	10796	45.4709	158.974	473.852	11896	50.8328	182.643	529.729	SF3B1	splicing factor 3b subunit 1 [Source:HGNC Symbol;Acc:HGNC:10768]	Genetic Information Processing	Transcription	ko03040//Spliceosome	K12828	GO:0031981//nuclear lumen;GO:0005654//nucleoplasm;GO:0043233//organelle lumen;GO:0044464//cell part;GO:0070013//intracellular organelle lumen;GO:0044422//organelle part;GO:0043226//organelle;GO:0005575//cellular_component;GO:0043231//intracellular membrane-bounded organelle;GO:0044424//intracellular part;GO:0031974//membrane-enclosed lumen;GO:0005623//cell;GO:0032991//macromolecular complex;GO:00…	GO:0003674//molecular_function;GO:0003723//RNA binding;GO:0003729//mRNA binding;GO:0003676//nucleic acid binding;GO:0044822//poly(A) RNA binding;GO:0097159//organic cyclic compound binding;GO:1901363//heterocyclic compound binding;GO:0005488//binding	GO:0006397//mRNA processing;GO:0044085//cellular component biogenesis;GO:0006807//nitrogen compound metabolic process;GO:1901360//organic cyclic compound metabolic process;GO:0044237//cellular metabolic process;GO:0034622//cellular macromolecular complex assembly;GO:0022613//ribonucleoprotein complex biogenesis;GO:0071826//ribonucleoprotein complex subunit organization;GO:0008152//metabolic proce…
IQSEC1	5.30874	5.59298	5.45086	-0.287618	0.819253	0.00318361	0.192343	DOWN	ENSG00000144711	1051	4.36926	15.3284	44.4834	1153	5.04798	17.9616	51.3935	1155	4.66658	16.3261	47.5105	815	3.95877	13.3938	40.3042	893	3.84982	13.4597	39.1951	875	3.8271	13.7508	38.9637	IQSEC1	IQ motif and Sec7 domain ArfGEF 1 [Source:HGNC Symbol;Acc:HGNC:29112]	Cellular Processes	Transport and catabolism	ko04144//Endocytosis	K12495	GO:0044422//organelle part;GO:0070013//intracellular organelle lumen;GO:0031974//membrane-enclosed lumen;GO:0005730//nucleolus;GO:0005623//cell;GO:0031981//nuclear lumen;GO:0043226//organelle;GO:0043232//intracellular non-membrane-bounded organelle;GO:0043233//organelle lumen;GO:0005634//nucleus;GO:0044464//cell part;GO:0043229//intracellular organelle;GO:0044428//nuclear part;GO:0043228//non-mem…	GO:0019899//enzyme binding;GO:0005488//binding;GO:0008289//lipid binding;GO:0005515//protein binding;GO:0003674//molecular_function	GO:0044700//single organism signaling;GO:0034330//cell junction organization;GO:0007154//cell communication;GO:0050896//response to stimulus;GO:0007010//cytoskeleton organization;GO:0048870//cell motility;GO:0051179//localization;GO:0006996//organelle organization;GO:0044699//single-organism process;GO:0071840//cellular component organization or biogenesis;GO:0051716//cellular response to stimulu…
RAD51	4.21033	4.49624	4.35329	-0.287757	0.819175	0.0121026	0.386474	DOWN	ENSG00000051180	547	7.50703	26.3365	23.1517	487	7.03872	25.045	21.7074	527	7.02917	24.5916	21.6779	346	5.54823	18.7715	17.1107	429	6.10552	21.346	18.8294	427	6.16547	22.1526	19.0143	RAD51	RAD51 recombinase [Source:HGNC Symbol;Acc:HGNC:9817]	Human Diseases;Genetic Information Processing	Cancers;Replication and repair	ko05200//Pathways in cancer;ko05212//Pancreatic cancer;ko03460//Fanconi anemia pathway;ko03440//Homologous recombination	K04482	GO:0043232//intracellular non-membrane-bounded organelle;GO:0005694//chromosome;GO:0005737//cytoplasm;GO:0005739//mitochondrion;GO:0044428//nuclear part;GO:0031981//nuclear lumen;GO:0044430//cytoskeletal part;GO:0044464//cell part;GO:0043233//organelle lumen;GO:0005815//microtubule organizing center;GO:0043229//intracellular organelle;GO:0032991//macromolecular complex;GO:0005623//cell;GO:0044424…	GO:0005488//binding;GO:0016817//hydrolase activity, acting on acid anhydrides;GO:0097159//organic cyclic compound binding;GO:0005515//protein binding;GO:0003676//nucleic acid binding;GO:0019899//enzyme binding;GO:0016462//pyrophosphatase activity;GO:0016787//hydrolase activity;GO:0003674//molecular_function;GO:0003677//DNA binding;GO:0043167//ion binding;GO:1901363//heterocyclic compound binding;…	GO:0000003//reproduction;GO:0044260//cellular macromolecule metabolic process;GO:0006139//nucleobase-containing compound metabolic process;GO:0044763//single-organism cellular process;GO:0006950//response to stress;GO:0016043//cellular component organization;GO:0043933//macromolecular complex subunit organization;GO:0009058//biosynthetic process;GO:0019538//protein metabolic process;GO:0044238//p…
RABGAP1	5.55035	5.84812	5.69924	-0.288214	0.818915	0.011834	0.384883	DOWN	ENSG00000011454	1364	7.54063	26.4544	57.7311	1321	7.69094	27.3657	58.8819	1324	7.11367	24.8872	54.4622	830	5.36129	18.139	41.046	1029	5.8992	20.6247	45.1643	1236	7.18901	25.8302	55.039	RABGAP1	RAB GTPase activating protein 1 [Source:HGNC Symbol;Acc:HGNC:17155]	-	-	-	-	GO:0044446//intracellular organelle part;GO:0015630//microtubule cytoskeleton;GO:0005737//cytoplasm;GO:0005829//cytosol;GO:0005856//cytoskeleton;GO:0005622//intracellular;GO:0044424//intracellular part;GO:0005623//cell;GO:0044430//cytoskeletal part;GO:0044444//cytoplasmic part;GO:0005815//microtubule organizing center;GO:0005575//cellular_component;GO:0032991//macromolecular complex;GO:0044422//o…	GO:0008092//cytoskeletal protein binding;GO:0003674//molecular_function;GO:0005488//binding;GO:0019899//enzyme binding;GO:0005515//protein binding;GO:0098772//molecular function regulator;GO:0030234//enzyme regulator activity	GO:0008150//biological_process;GO:0044763//single-organism cellular process;GO:0007165//signal transduction;GO:0009987//cellular process;GO:0050896//response to stimulus;GO:0044699//single-organism process;GO:0015031//protein transport;GO:0033036//macromolecule localization;GO:0051179//localization;GO:0007049//cell cycle;GO:0051234//establishment of localization;GO:0050789//regulation of biologic…
TRABD2A	5.12487	5.41656	5.27072	-0.288586	0.818704	0.00944329	0.339217	DOWN	ENSG00000186854	922	4.44915	15.6087	39.0235	1022	5.19374	18.4802	45.5543	1027	4.81647	16.8504	42.2453	631	3.55773	12.037	31.2049	878	4.39365	15.361	38.5367	782	3.97018	14.2649	34.8224	TRABD2A	TraB domain containing 2A [Source:HGNC Symbol;Acc:HGNC:27013]	-	-	-	-	GO:0005623//cell;GO:0071944//cell periphery;GO:0044464//cell part;GO:0043226//organelle;GO:0005575//cellular_component;GO:0005886//plasma membrane;GO:0016020//membrane	GO:0008233//peptidase activity;GO:0016787//hydrolase activity;GO:0005488//binding;GO:0003824//catalytic activity;GO:0003674//molecular_function;GO:0043167//ion binding	GO:0022607//cellular component assembly;GO:0044085//cellular component biogenesis;GO:0007267//cell-cell signaling;GO:0065003//macromolecular complex assembly;GO:0044238//primary metabolic process;GO:0044260//cellular macromolecule metabolic process;GO:0023052//signaling;GO:0050794//regulation of cellular process;GO:0008150//biological_process;GO:0007165//signal transduction;GO:0051716//cellular r…
HMGB2	8.15222	8.43567	8.29394	-0.288719	0.818629	0.00783883	0.305799	DOWN	ENSG00000164104	8959	157.929	554.054	379.188	6846	127.094	452.221	305.152	8545	146.395	512.165	351.495	5417	111.573	377.489	267.887	6790	124.125	433.962	298.023	6514	120.811	434.076	290.068	HMGB2	high mobility group box 2 [Source:HGNC Symbol;Acc:HGNC:5000]	-	-	-	-	GO:0044428//nuclear part;GO:0005694//chromosome;GO:0043232//intracellular non-membrane-bounded organelle;GO:0043228//non-membrane-bounded organelle;GO:0070013//intracellular organelle lumen;GO:0043226//organelle;GO:0044421//extracellular region part;GO:0032991//macromolecular complex;GO:0044446//intracellular organelle part;GO:0031981//nuclear lumen;GO:0031974//membrane-enclosed lumen;GO:0005623/…	GO:0008134//transcription factor binding;GO:0003677//DNA binding;GO:0005488//binding;GO:0097159//organic cyclic compound binding;GO:0005515//protein binding;GO:0003723//RNA binding;GO:1901363//heterocyclic compound binding;GO:0003674//molecular_function;GO:0003676//nucleic acid binding	GO:0019439//aromatic compound catabolic process;GO:0071704//organic substance metabolic process;GO:0044248//cellular catabolic process;GO:0016043//cellular component organization;GO:0051276//chromosome organization;GO:0022607//cellular component assembly;GO:0040011//locomotion;GO:0044260//cellular macromolecule metabolic process;GO:0046483//heterocycle metabolic process;GO:0009987//cellular proce…
CPEB4	5.43712	5.73226	5.58469	-0.289191	0.818361	0.00689974	0.280503	DOWN	ENSG00000113742	1222	4.95222	17.3736	51.7209	1225	5.22815	18.6027	54.6028	1251	4.92718	17.2377	51.4594	777	3.67915	12.4478	38.425	980	4.1185	14.399	43.0136	1094	4.66448	16.7595	48.7158	CPEB4	cytoplasmic polyadenylation element binding protein 4 [Source:HGNC Symbol;Acc:HGNC:21747]	Cellular Processes;Organismal Systems	Development;Endocrine system;Cell growth and death	ko04114//Oocyte meiosis;ko04914//Progesterone-mediated oocyte maturation;ko04320//Dorso-ventral axis formation	K02602	GO:0043226//organelle;GO:0005623//cell;GO:0005783//endoplasmic reticulum;GO:0044444//cytoplasmic part;GO:0005622//intracellular;GO:0012505//endomembrane system;GO:0032991//macromolecular complex;GO:0043231//intracellular membrane-bounded organelle;GO:0005737//cytoplasm;GO:0044424//intracellular part;GO:0005575//cellular_component;GO:0043229//intracellular organelle;GO:0044464//cell part;GO:004322…	GO:0044822//poly(A) RNA binding;GO:0003676//nucleic acid binding;GO:0005488//binding;GO:0003674//molecular_function;GO:0008135//translation factor activity, RNA binding;GO:0003723//RNA binding;GO:1901363//heterocyclic compound binding;GO:0097159//organic cyclic compound binding;GO:0043167//ion binding;GO:0003729//mRNA binding	GO:0044699//single-organism process;GO:0006950//response to stress;GO:0050794//regulation of cellular process;GO:0044237//cellular metabolic process;GO:0034645//cellular macromolecule biosynthetic process;GO:0008150//biological_process;GO:0009059//macromolecule biosynthetic process;GO:0009058//biosynthetic process;GO:0007154//cell communication;GO:0010467//gene expression;GO:0043043//peptide bios…
CD2AP	6.91448	7.22584	7.07016	-0.289262	0.818321	0.0281617	0.57834	DOWN	ENSG00000198087	3455	21.6608	75.9915	146.232	3450	22.7787	81.0507	153.779	3542	21.5818	75.5041	145.699	1911	13.9986	47.362	94.5047	2984	19.4004	67.8273	130.972	3191	21.048	75.6256	142.095	CD2AP	CD2 associated protein [Source:HGNC Symbol;Acc:HGNC:14258]	Human Diseases	Infectious diseases	ko05100//Bacterial invasion of epithelial cells	K13738	GO:0043232//intracellular non-membrane-bounded organelle;GO:0005886//plasma membrane;GO:0005576//extracellular region;GO:0005615//extracellular space;GO:0005730//nucleolus;GO:0044446//intracellular organelle part;GO:0071944//cell periphery;GO:0005829//cytosol;GO:0043227//membrane-bounded organelle;GO:0005622//intracellular;GO:0043231//intracellular membrane-bounded organelle;GO:0005634//nucleus;G…	GO:0003674//molecular_function;GO:0005198//structural molecule activity	GO:0065003//macromolecular complex assembly;GO:0007010//cytoskeleton organization;GO:0016192//vesicle-mediated transport;GO:0007154//cell communication;GO:0007049//cell cycle;GO:0050794//regulation of cellular process;GO:0033036//macromolecule localization;GO:0007165//signal transduction;GO:0015031//protein transport;GO:0050789//regulation of biological process;GO:0006810//transport;GO:0007155//c…
PTCH1	3.83727	4.1221	3.97969	-0.2898	0.818015	0.0160957	0.446108	DOWN	ENSG00000185920	395	0.972221	3.41079	16.7183	411	1.06535	3.79071	18.3198	393	0.940097	3.28893	16.1659	303	0.871381	2.94817	14.9843	298	0.760622	2.65927	13.0797	319	0.826068	2.96807	14.2051	PTCH1	patched 1 [Source:HGNC Symbol;Acc:HGNC:9585]	Human Diseases;Environmental Information Processing	Cancers;Signal transduction	ko05200//Pathways in cancer;ko05205//Proteoglycans in cancer;ko04024//cAMP signaling pathway;ko05217//Basal cell carcinoma;ko04340//Hedgehog signaling pathway	K06225	GO:0005622//intracellular;GO:0043229//intracellular organelle;GO:0005886//plasma membrane;GO:0044464//cell part;GO:0071944//cell periphery;GO:0005794//Golgi apparatus;GO:0005575//cellular_component;GO:0005623//cell;GO:0044444//cytoplasmic part;GO:0043227//membrane-bounded organelle;GO:0097708//intracellular vesicle;GO:0005634//nucleus;GO:0042995//cell projection;GO:0031410//cytoplasmic vesicle;GO…	GO:0008289//lipid binding;GO:0005488//binding;GO:0043167//ion binding;GO:0003674//molecular_function	GO:0016043//cellular component organization;GO:0000902//cell morphogenesis;GO:0048869//cellular developmental process;GO:0010467//gene expression;GO:0048856//anatomical structure development;GO:0040011//locomotion;GO:0000003//reproduction;GO:0044238//primary metabolic process;GO:0032501//multicellular organismal process;GO:0071704//organic substance metabolic process;GO:0048646//anatomical struct…
LMO7	6.27207	6.56217	6.41712	-0.289988	0.817909	0.00161033	0.122443	DOWN	ENSG00000136153	2216	6.52828	22.9028	93.7918	2116	6.5649	23.3591	94.318	2258	6.46495	22.6177	92.882	1536	5.28711	17.888	75.9599	1696	5.18131	18.1148	74.4399	1830	5.67202	20.3796	81.4898	LMO7	LIM domain 7 [Source:HGNC Symbol;Acc:HGNC:6646]	Cellular Processes	Cellular commiunity	ko04520//Adherens junction	K06084	GO:0043233//organelle lumen;GO:0005634//nucleus;GO:0005829//cytosol;GO:0005622//intracellular;GO:0043226//organelle;GO:0031974//membrane-enclosed lumen;GO:0044446//intracellular organelle part;GO:0043231//intracellular membrane-bounded organelle;GO:0005654//nucleoplasm;GO:0005737//cytoplasm;GO:0032991//macromolecular complex;GO:0012505//endomembrane system;GO:0005575//cellular_component;GO:004322…	GO:0005515//protein binding;GO:0005488//binding;GO:0043167//ion binding;GO:0008092//cytoskeletal protein binding;GO:0003674//molecular_function	GO:0009058//biosynthetic process;GO:0036211//protein modification process;GO:0009987//cellular process;GO:0006464//cellular protein modification process;GO:0044267//cellular protein metabolic process;GO:0022610//biological adhesion;GO:0044238//primary metabolic process;GO:0034641//cellular nitrogen compound metabolic process;GO:0044260//cellular macromolecule metabolic process;GO:0043170//macromo…
PPP2CA	7.29409	7.58384	7.43897	-0.290191	0.817794	0.00143442	0.113968	DOWN	ENSG00000113575	4558	34.4863	120.986	192.917	4186	33.3546	118.681	186.586	4664	34.296	119.985	191.852	3102	27.4228	92.7805	153.403	3589	28.1599	98.452	157.526	3605	28.6969	103.108	160.531	PPP2CA	protein phosphatase 2 catalytic subunit alpha [Source:HGNC Symbol;Acc:HGNC:9299]	Human Diseases;Environmental Information Processing;Cellular Processes;Genetic Information Processing;Organismal Systems	Translation;Circulatory system;Infectious diseases;Signal transduction;Nervous system;Cell growth and death;Cellular commiunity	ko04151//PI3K-Akt signaling pathway;ko04390//Hippo signaling pathway;ko04261//Adrenergic signaling in cardiomyocytes;ko04530//Tight junction;ko05160//Hepatitis C;ko04728//Dopaminergic synapse;ko04071//Sphingolipid signaling pathway;ko04152//AMPK signaling pathway;ko05142//Chagas disease (American trypanosomiasis);ko04114//Oocyte meiosis;ko03015//mRNA surveillance pathway;ko04350//TGF-beta signali…	K04382	GO:0043226//organelle;GO:0005886//plasma membrane;GO:0044424//intracellular part;GO:0005739//mitochondrion;GO:0005694//chromosome;GO:0005622//intracellular;GO:0043231//intracellular membrane-bounded organelle;GO:0044464//cell part;GO:0005737//cytoplasm;GO:0032991//macromolecular complex;GO:0005856//cytoskeleton;GO:0016020//membrane;GO:0043227//membrane-bounded organelle;GO:0005575//cellular_compo…	GO:0003674//molecular_function;GO:0016787//hydrolase activity;GO:0016791//phosphatase activity;GO:0042578//phosphoric ester hydrolase activity;GO:0016788//hydrolase activity, acting on ester bonds;GO:0003824//catalytic activity;GO:0008092//cytoskeletal protein binding;GO:0005488//binding;GO:0043167//ion binding;GO:0005515//protein binding	GO:0050896//response to stimulus;GO:0034641//cellular nitrogen compound metabolic process;GO:1901361//organic cyclic compound catabolic process;GO:0022610//biological adhesion;GO:0016043//cellular component organization;GO:0019538//protein metabolic process;GO:0000278//mitotic cell cycle;GO:0008152//metabolic process;GO:0034655//nucleobase-containing compound catabolic process;GO:0006139//nucleob…
HACE1	3.95001	4.239	4.0945	-0.290375	0.81769	0.0197342	0.493355	DOWN	ENSG00000085382	406	1.86033	6.52649	17.1839	455	2.19563	7.81243	20.281	442	1.96833	6.88623	18.1815	280	1.49906	5.07183	13.8468	352	1.6726	5.8477	15.4498	371	1.78853	6.42619	16.5206	HACE1	HECT domain and ankyrin repeat containing E3 ubiquitin protein ligase 1 [Source:HGNC Symbol;Acc:HGNC:21033]	-	-	-	-	GO:0005737//cytoplasm;GO:0044422//organelle part;GO:0043233//organelle lumen;GO:0043226//organelle;GO:0005622//intracellular;GO:0005783//endoplasmic reticulum;GO:0044428//nuclear part;GO:0044464//cell part;GO:0044444//cytoplasmic part;GO:0005654//nucleoplasm;GO:0031974//membrane-enclosed lumen;GO:0031981//nuclear lumen;GO:0044424//intracellular part;GO:0043229//intracellular organelle;GO:0005794/…	GO:0005515//protein binding;GO:0005488//binding;GO:0003674//molecular_function;GO:0019899//enzyme binding	GO:0016043//cellular component organization;GO:0050794//regulation of cellular process;GO:0009056//catabolic process;GO:0023052//signaling;GO:0071704//organic substance metabolic process;GO:0006928//movement of cell or subcellular component;GO:0043170//macromolecule metabolic process;GO:0040011//locomotion;GO:0051716//cellular response to stimulus;GO:0009987//cellular process;GO:0044237//cellular…
BACH1	4.94991	5.25426	5.10209	-0.291932	0.816808	0.0271057	0.572831	DOWN	ENSG00000156273	900	4.969	17.4325	38.0923	919	5.3435	19.0131	40.9632	833	4.46976	15.6375	34.2651	503	3.24483	10.9783	24.8749	778	4.45442	15.5734	34.1475	767	4.45532	16.008	34.1545	BACH1	BTB domain and CNC homolog 1 [Source:HGNC Symbol;Acc:HGNC:935]	-	-	-	-	GO:0044424//intracellular part;GO:0031981//nuclear lumen;GO:0070013//intracellular organelle lumen;GO:0005694//chromosome;GO:0043227//membrane-bounded organelle;GO:0043231//intracellular membrane-bounded organelle;GO:0044464//cell part;GO:0043229//intracellular organelle;GO:0005623//cell;GO:0043233//organelle lumen;GO:0044422//organelle part;GO:0031974//membrane-enclosed lumen;GO:0000228//nuclear…	GO:0003677//DNA binding;GO:0003700//transcription factor activity, sequence-specific DNA binding;GO:0003676//nucleic acid binding;GO:0097159//organic cyclic compound binding;GO:1901363//heterocyclic compound binding;GO:0003674//molecular_function;GO:0005488//binding;GO:0001071//nucleic acid binding transcription factor activity	GO:0044238//primary metabolic process;GO:0006259//DNA metabolic process;GO:0006139//nucleobase-containing compound metabolic process;GO:0006807//nitrogen compound metabolic process;GO:0046483//heterocycle metabolic process;GO:0034641//cellular nitrogen compound metabolic process;GO:0009987//cellular process;GO:0044260//cellular macromolecule metabolic process;GO:0043170//macromolecule metabolic p…
ZNF850	4.60532	4.91125	4.75828	-0.29206	0.816735	0.0258785	0.559933	DOWN	ENSG00000267041	722	3.89281	13.6569	30.5585	671	3.81006	13.5568	29.909	693	3.63138	12.7044	28.5063	400	2.5199	8.52565	19.7812	574	3.20939	11.2206	25.1937	634	3.59643	12.922	28.232	ZNF850	zinc finger protein 850 [Source:HGNC Symbol;Acc:HGNC:27994]	-	-	-	-	GO:0043227//membrane-bounded organelle;GO:0044424//intracellular part;GO:0005634//nucleus;GO:0005575//cellular_component;GO:0043231//intracellular membrane-bounded organelle;GO:0043226//organelle;GO:0044464//cell part;GO:0005622//intracellular;GO:0043229//intracellular organelle;GO:0005623//cell	GO:0001071//nucleic acid binding transcription factor activity;GO:1901363//heterocyclic compound binding;GO:0003674//molecular_function;GO:0097159//organic cyclic compound binding;GO:0003677//DNA binding;GO:0043167//ion binding;GO:0003700//transcription factor activity, sequence-specific DNA binding;GO:0003676//nucleic acid binding;GO:0005488//binding	GO:0009058//biosynthetic process;GO:0009987//cellular process;GO:0008152//metabolic process;GO:0044237//cellular metabolic process;GO:0006807//nitrogen compound metabolic process;GO:0034641//cellular nitrogen compound metabolic process;GO:0008150//biological_process
MYO1B	6.01481	6.32049	6.16765	-0.292186	0.816664	0.0133919	0.405188	DOWN	ENSG00000128641	1860	8.25807	28.9713	78.7242	1777	8.30877	29.564	79.2075	1935	8.34947	29.2107	79.5955	1079	5.59738	18.9378	53.3598	1564	7.20091	25.1757	68.6462	1651	7.71205	27.7094	73.519	MYO1B	myosin IB [Source:HGNC Symbol;Acc:HGNC:7596]	-	-	-	-	GO:0031410//cytoplasmic vesicle;GO:0005623//cell;GO:0097708//intracellular vesicle;GO:0044421//extracellular region part;GO:0071944//cell periphery;GO:0012505//endomembrane system;GO:0005622//intracellular;GO:0032991//macromolecular complex;GO:0005768//endosome;GO:0005856//cytoskeleton;GO:0044464//cell part;GO:0005886//plasma membrane;GO:0005615//extracellular space;GO:0005575//cellular_component…	GO:0016462//pyrophosphatase activity;GO:0008092//cytoskeletal protein binding;GO:0005488//binding;GO:0003824//catalytic activity;GO:0016818//hydrolase activity, acting on acid anhydrides, in phosphorus-containing anhydrides;GO:0016817//hydrolase activity, acting on acid anhydrides;GO:0043167//ion binding;GO:0016787//hydrolase activity;GO:0005515//protein binding;GO:0008289//lipid binding;GO:00036…	GO:0044085//cellular component biogenesis;GO:0051179//localization;GO:0051641//cellular localization;GO:0051649//establishment of localization in cell;GO:0006996//organelle organization;GO:0071840//cellular component organization or biogenesis;GO:0009987//cellular process;GO:0008150//biological_process;GO:0051234//establishment of localization;GO:0022607//cellular component assembly;GO:0030705//c…
GDF15	8.15343	8.45314	8.30329	-0.292317	0.816589	0.0105382	0.360247	DOWN	ENSG00000130513	8322	168.772	592.093	352.227	8358	178.508	635.164	372.547	7814	154.013	538.816	321.426	6613	156.7	530.168	327.033	5500	115.67	404.402	241.403	6604	140.908	506.285	294.076	GDF15	growth differentiation factor 15 [Source:HGNC Symbol;Acc:HGNC:30142]	-	-	-	-	GO:0031012//extracellular matrix;GO:0044444//cytoplasmic part;GO:0005634//nucleus;GO:0044421//extracellular region part;GO:0044424//intracellular part;GO:0012505//endomembrane system;GO:0005737//cytoplasm;GO:0043227//membrane-bounded organelle;GO:0005615//extracellular space;GO:0005623//cell;GO:0043229//intracellular organelle;GO:0005575//cellular_component;GO:0005622//intracellular;GO:0043231//i…	GO:0003674//molecular_function	GO:0048869//cellular developmental process;GO:0036211//protein modification process;GO:0007267//cell-cell signaling;GO:0050896//response to stimulus;GO:0040007//growth;GO:0032502//developmental process;GO:0044699//single-organism process;GO:0048646//anatomical structure formation involved in morphogenesis;GO:0006464//cellular protein modification process;GO:0044267//cellular protein metabolic pro…
OPHN1	3.53936	3.8242	3.68178	-0.293291	0.816038	0.0231877	0.524897	DOWN	ENSG00000079482	314	0.641905	2.25196	13.29	349	0.751363	2.67348	15.5562	310	0.615907	2.15475	12.7517	234	0.558926	1.89103	11.572	244	0.517268	1.80846	10.7095	268	0.576412	2.07105	11.934	OPHN1	oligophrenin 1 [Source:HGNC Symbol;Acc:HGNC:8148]	-	-	-	-	GO:0044424//intracellular part;GO:0044444//cytoplasmic part;GO:0005623//cell;GO:0005856//cytoskeleton;GO:0043228//non-membrane-bounded organelle;GO:0005575//cellular_component;GO:0005622//intracellular;GO:0005829//cytosol;GO:0005737//cytoplasm;GO:0043232//intracellular non-membrane-bounded organelle;GO:0044464//cell part;GO:0043226//organelle;GO:0043229//intracellular organelle	GO:0008092//cytoskeletal protein binding;GO:0043167//ion binding;GO:0005488//binding;GO:0008289//lipid binding;GO:0030234//enzyme regulator activity;GO:0098772//molecular function regulator;GO:0003674//molecular_function;GO:0005515//protein binding	GO:0048856//anatomical structure development;GO:0023052//signaling;GO:0007010//cytoskeleton organization;GO:0044700//single organism signaling;GO:0008150//biological_process;GO:0071840//cellular component organization or biogenesis;GO:0034330//cell junction organization;GO:0044767//single-organism developmental process;GO:0051179//localization;GO:0050789//regulation of biological process;GO:00516…
LEO1	5.22704	5.54372	5.38538	-0.293666	0.815826	0.036739	0.656323	DOWN	ENSG00000166477	1143	18.2487	64.0208	48.3773	997	16.7635	59.6474	44.44	1108	17.1924	60.1478	45.5772	595	11.0994	37.553	29.4246	862	14.2718	49.8966	37.8344	1046	17.5701	63.1295	46.5784	LEO1	LEO1 homolog, Paf1/RNA polymerase II complex component [Source:HGNC Symbol;Acc:HGNC:30401]	-	-	-	-	GO:0044446//intracellular organelle part;GO:0015630//microtubule cytoskeleton;GO:0043229//intracellular organelle;GO:0005622//intracellular;GO:0044428//nuclear part;GO:0070013//intracellular organelle lumen;GO:0005730//nucleolus;GO:0043226//organelle;GO:0044430//cytoskeletal part;GO:0005634//nucleus;GO:0005575//cellular_component;GO:0032991//macromolecular complex;GO:0005654//nucleoplasm;GO:00444…	GO:0003674//molecular_function;GO:0005488//binding;GO:0019899//enzyme binding;GO:0005515//protein binding	GO:0044767//single-organism developmental process;GO:0044238//primary metabolic process;GO:0007275//multicellular organism development;GO:0048856//anatomical structure development;GO:0032501//multicellular organismal process;GO:0007267//cell-cell signaling;GO:0036211//protein modification process;GO:0044700//single organism signaling;GO:0044699//single-organism process;GO:0006996//organelle organ…
PBK	5.14806	5.44397	5.29602	-0.293965	0.815658	0.0338025	0.632435	DOWN	ENSG00000168078	1152	22.6993	79.6348	48.7582	829	17.2028	61.2105	36.9516	1073	20.5482	71.8878	44.1375	588	13.5374	45.8016	29.0784	868	17.7364	62.0096	38.0978	891	18.4712	66.3673	39.6762	PBK	PDZ binding kinase [Source:HGNC Symbol;Acc:HGNC:18282]	-	-	-	-	GO:0043229//intracellular organelle;GO:0005634//nucleus;GO:0044464//cell part;GO:0043231//intracellular membrane-bounded organelle;GO:0005622//intracellular;GO:0043227//membrane-bounded organelle;GO:0043226//organelle;GO:0005575//cellular_component;GO:0044424//intracellular part;GO:0005623//cell	GO:0016772//transferase activity, transferring phosphorus-containing groups;GO:0016740//transferase activity;GO:0043167//ion binding;GO:0003674//molecular_function;GO:0005488//binding;GO:0016301//kinase activity;GO:0003824//catalytic activity	GO:0044267//cellular protein metabolic process;GO:0044260//cellular macromolecule metabolic process;GO:0006950//response to stress;GO:0050794//regulation of cellular process;GO:0008150//biological_process;GO:0008152//metabolic process;GO:0044700//single organism signaling;GO:0051716//cellular response to stimulus;GO:0043170//macromolecule metabolic process;GO:0050896//response to stimulus;GO:0019…
RBBP8	6.1397	6.44824	6.29397	-0.294047	0.815611	0.0165547	0.450224	DOWN	ENSG00000101773	2137	17.8118	62.488	90.4482	1902	16.6954	59.4051	84.7792	2054	16.6385	58.21	84.4905	1171	11.404	38.5835	57.9095	1662	14.3654	50.2241	72.9476	1858	16.2932	58.5414	82.7367	RBBP8	RB binding protein 8, endonuclease [Source:HGNC Symbol;Acc:HGNC:9891]	-	-	-	-	GO:0032991//macromolecular complex;GO:0031974//membrane-enclosed lumen;GO:0044424//intracellular part;GO:0043231//intracellular membrane-bounded organelle;GO:0005622//intracellular;GO:0005654//nucleoplasm;GO:0005575//cellular_component;GO:0044422//organelle part;GO:0043232//intracellular non-membrane-bounded organelle;GO:0070013//intracellular organelle lumen;GO:0005623//cell;GO:0043228//non-memb…	GO:0097159//organic cyclic compound binding;GO:0003824//catalytic activity;GO:0004518//nuclease activity;GO:0003674//molecular_function;GO:0003676//nucleic acid binding;GO:1901363//heterocyclic compound binding;GO:0005515//protein binding;GO:0005488//binding;GO:0003677//DNA binding;GO:0016788//hydrolase activity, acting on ester bonds;GO:0016787//hydrolase activity;GO:0008134//transcription facto…	GO:0000278//mitotic cell cycle;GO:0090304//nucleic acid metabolic process;GO:0006807//nitrogen compound metabolic process;GO:0007154//cell communication;GO:0050896//response to stimulus;GO:0023052//signaling;GO:0032502//developmental process;GO:0044238//primary metabolic process;GO:0050789//regulation of biological process;GO:0006950//response to stress;GO:0051716//cellular response to stimulus;G…
GARS1	8.22623	8.52272	8.37447	-0.294114	0.815573	0.00392757	0.216265	DOWN	ENSG00000106105	8231	20.0608	70.3781	348.376	8863	22.7489	80.9444	395.057	8611	20.3968	71.3582	354.21	6780	19.3074	65.3232	335.292	6245	15.7838	55.1831	274.102	6601	16.9263	60.8164	293.942	GARS1	glycyl-tRNA synthetase 1 [Source:HGNC Symbol;Acc:HGNC:4162]	Genetic Information Processing	Translation	ko00970//Aminoacyl-tRNA biosynthesis	K01880	GO:0005739//mitochondrion;GO:0005575//cellular_component;GO:0005737//cytoplasm;GO:0044444//cytoplasmic part;GO:0031982//vesicle;GO:0044421//extracellular region part;GO:0005622//intracellular;GO:0031410//cytoplasmic vesicle;GO:0044424//intracellular part;GO:0005615//extracellular space;GO:0043227//membrane-bounded organelle;GO:0005576//extracellular region;GO:0043229//intracellular organelle;GO:0…	GO:0003824//catalytic activity;GO:0005488//binding;GO:0016874//ligase activity;GO:0043167//ion binding;GO:0003674//molecular_function	GO:0044710//single-organism metabolic process;GO:0006518//peptide metabolic process;GO:0008152//metabolic process;GO:0046483//heterocycle metabolic process;GO:0043604//amide biosynthetic process;GO:0034645//cellular macromolecule biosynthetic process;GO:0006725//cellular aromatic compound metabolic process;GO:1901576//organic substance biosynthetic process;GO:0019538//protein metabolic process;GO…
LRP4	3.81557	4.10635	3.96096	-0.294326	0.815453	0.0170236	0.457115	DOWN	ENSG00000134569	397	1.92078	6.73855	16.803	408	2.07888	7.39703	18.1861	381	1.79153	6.26767	15.6723	276	1.56025	5.27883	13.649	294	1.47509	5.15718	12.9041	339	1.72561	6.20014	15.0957	LRP4	LDL receptor related protein 4 [Source:HGNC Symbol;Acc:HGNC:6696]	-	-	-	-	GO:0071944//cell periphery;GO:0005886//plasma membrane;GO:0005575//cellular_component;GO:0044464//cell part;GO:0016020//membrane;GO:0005623//cell;GO:0043226//organelle	GO:0019899//enzyme binding;GO:0005488//binding;GO:0043167//ion binding;GO:0003674//molecular_function;GO:0005515//protein binding	GO:0065007//biological regulation;GO:0044085//cellular component biogenesis;GO:0061024//membrane organization;GO:0007154//cell communication;GO:0007275//multicellular organism development;GO:0009653//anatomical structure morphogenesis;GO:0051179//localization;GO:0044767//single-organism developmental process;GO:0006464//cellular protein modification process;GO:0071840//cellular component organiza…
TMTC3	6.15534	6.46343	6.30939	-0.294466	0.815374	0.019098	0.482301	DOWN	ENSG00000139324	2207	12.7489	44.7261	93.4109	1973	12.0027	42.7078	87.9439	1979	11.1103	38.8696	81.4054	1173	7.91707	26.7861	58.0084	1717	10.2855	35.9598	75.3616	1855	11.2738	40.5068	82.6031	TMTC3	transmembrane O-mannosyltransferase targeting cadherins 3 [Source:HGNC Symbol;Acc:HGNC:26899]	-	-	-	-	GO:0043226//organelle;GO:0043231//intracellular membrane-bounded organelle;GO:0005622//intracellular;GO:0044444//cytoplasmic part;GO:0043227//membrane-bounded organelle;GO:0043229//intracellular organelle;GO:0044424//intracellular part;GO:0005737//cytoplasm;GO:0012505//endomembrane system;GO:0005623//cell;GO:0005783//endoplasmic reticulum;GO:0044464//cell part;GO:0005575//cellular_component	GO:0003674//molecular_function;GO:0003824//catalytic activity;GO:0016740//transferase activity;GO:0016757//transferase activity, transferring glycosyl groups	GO:0019538//protein metabolic process;GO:0009058//biosynthetic process;GO:0006950//response to stress;GO:0043170//macromolecule metabolic process;GO:0044260//cellular macromolecule metabolic process;GO:0008150//biological_process;GO:0050896//response to stimulus;GO:0044267//cellular protein metabolic process;GO:0044238//primary metabolic process;GO:0006464//cellular protein modification process;G…
DENR	6.81973	7.11537	6.96755	-0.295037	0.815052	0.00209065	0.146683	DOWN	ENSG00000139726	3277	39.3359	138	138.698	2984	37.7221	134.222	133.008	3430	40.0147	139.992	141.092	2167	30.3927	102.829	107.165	2717	33.8211	118.244	119.253	2537	32.0399	115.119	112.973	DENR	density regulated re-initiation and release factor [Source:HGNC Symbol;Acc:HGNC:2769]	-	-	-	-	GO:0005575//cellular_component	GO:1901363//heterocyclic compound binding;GO:0003729//mRNA binding;GO:0005488//binding;GO:0044822//poly(A) RNA binding;GO:0003674//molecular_function;GO:0003723//RNA binding;GO:0008135//translation factor activity, RNA binding;GO:0003676//nucleic acid binding;GO:0097159//organic cyclic compound binding	GO:0044403//symbiosis, encompassing mutualism through parasitism;GO:0044271//cellular nitrogen compound biosynthetic process;GO:1901566//organonitrogen compound biosynthetic process;GO:0006518//peptide metabolic process;GO:0034645//cellular macromolecule biosynthetic process;GO:0034622//cellular macromolecular complex assembly;GO:0044238//primary metabolic process;GO:0071826//ribonucleoprotein co…
STIL	6.19898	6.50996	6.35447	-0.295276	0.814916	0.0283262	0.578493	DOWN	ENSG00000123473	2315	12.5281	43.9515	97.982	1861	10.6063	37.739	82.9517	2204	11.592	40.5545	90.6607	1174	7.42333	25.1156	58.0579	1824	10.2363	35.7879	80.058	1911	10.8805	39.0939	85.0968	STIL	STIL centriolar assembly protein [Source:HGNC Symbol;Acc:HGNC:10879]	-	-	-	-	GO:0005856//cytoskeleton;GO:0044446//intracellular organelle part;GO:0005815//microtubule organizing center;GO:0044464//cell part;GO:0005575//cellular_component;GO:0043226//organelle;GO:0005737//cytoplasm;GO:0043232//intracellular non-membrane-bounded organelle;GO:0044444//cytoplasmic part;GO:0044422//organelle part;GO:0043229//intracellular organelle;GO:0043228//non-membrane-bounded organelle;GO…	GO:0003674//molecular_function	GO:0040007//growth;GO:0050794//regulation of cellular process;GO:0050896//response to stimulus;GO:0032501//multicellular organismal process;GO:0022607//cellular component assembly;GO:0044699//single-organism process;GO:0044085//cellular component biogenesis;GO:0007049//cell cycle;GO:0009653//anatomical structure morphogenesis;GO:0044707//single-multicellular organism process;GO:0007010//cytoskele…
PER3	5.09895	5.40512	5.25204	-0.295374	0.814861	0.0139208	0.411943	DOWN	ENSG00000049246	1022	5.32185	18.6703	43.256	919	5.03977	17.9324	40.9632	1006	5.09122	17.8117	41.3814	593	3.60798	12.207	29.3256	762	4.11482	14.3862	33.4453	908	4.97456	17.8736	40.4332	PER3	period circadian regulator 3 [Source:HGNC Symbol;Acc:HGNC:8847]	Human Diseases;Organismal Systems	Infectious diseases;Environmental adaptation	ko05168//Herpes simplex infection;ko04713//Circadian entrainment;ko04710//Circadian rhythm	K02633	GO:0005634//nucleus;GO:0044464//cell part;GO:0005575//cellular_component;GO:0043231//intracellular membrane-bounded organelle;GO:0043229//intracellular organelle;GO:0005623//cell;GO:0043227//membrane-bounded organelle;GO:0044424//intracellular part;GO:0043226//organelle;GO:0005737//cytoplasm;GO:0005622//intracellular	GO:0005515//protein binding;GO:0003676//nucleic acid binding;GO:0003677//DNA binding;GO:1901363//heterocyclic compound binding;GO:0005488//binding;GO:0008134//transcription factor binding;GO:0003674//molecular_function;GO:0019899//enzyme binding;GO:0097159//organic cyclic compound binding	GO:0008150//biological_process;GO:0044237//cellular metabolic process;GO:0008152//metabolic process;GO:0006807//nitrogen compound metabolic process;GO:0034641//cellular nitrogen compound metabolic process;GO:0009987//cellular process;GO:0009058//biosynthetic process
TMEM245	6.93772	7.23437	7.08605	-0.295438	0.814825	0.00152442	0.118415	DOWN	ENSG00000106771	3498	15.5795	54.6568	148.052	3367	15.7929	56.1938	150.08	3649	15.795	55.259	150.1	2347	12.2136	41.3228	116.066	2915	13.4635	47.0708	127.944	2792	13.083	47.0073	124.328	TMEM245	transmembrane protein 245 [Source:HGNC Symbol;Acc:HGNC:1363]	-	-	-	-	GO:0005575//cellular_component	GO:0003674//molecular_function	GO:0008150//biological_process
DPY19L3	5.88732	6.18594	6.03663	-0.295874	0.814579	0.00433381	0.223102	DOWN	ENSG00000178904	1612	6.32851	22.2019	68.2276	1741	7.19811	25.6121	77.6028	1721	6.56643	22.9727	70.7927	1077	4.94026	16.7145	53.2609	1370	5.57752	19.5	60.1313	1447	5.97671	21.4743	64.4349	DPY19L3	dpy-19 like C-mannosyltransferase 3 [Source:HGNC Symbol;Acc:HGNC:27120]	-	-	-	-	GO:0044446//intracellular organelle part;GO:0031975//envelope;GO:0044428//nuclear part;GO:0044424//intracellular part;GO:0005634//nucleus;GO:0005623//cell;GO:0043229//intracellular organelle;GO:0005622//intracellular;GO:0043226//organelle;GO:0031967//organelle envelope;GO:0044464//cell part;GO:0043227//membrane-bounded organelle;GO:0044422//organelle part;GO:0005575//cellular_component;GO:0005635…	GO:0003824//catalytic activity;GO:0016740//transferase activity;GO:0003674//molecular_function;GO:0016757//transferase activity, transferring glycosyl groups	GO:0008152//metabolic process;GO:0008150//biological_process;GO:0044237//cellular metabolic process;GO:0009987//cellular process;GO:0019538//protein metabolic process;GO:0043412//macromolecule modification;GO:0044267//cellular protein metabolic process;GO:0036211//protein modification process;GO:0009058//biosynthetic process;GO:0006464//cellular protein modification process;GO:0044238//primary me…
NANOS1	2.76687	3.05735	2.91211	-0.295957	0.814532	0.0418232	0.689175	DOWN	ENSG00000188613	185	1.94924	6.8384	7.83009	179	1.98623	7.06736	7.97869	200	2.04803	7.16503	8.22693	133	1.63735	5.53971	6.57725	165	1.80286	6.30312	7.24209	133	1.47436	5.29737	5.92249	NANOS1	nanos C2HC-type zinc finger 1 [Source:HGNC Symbol;Acc:HGNC:23044]	-	-	-	-	GO:0044424//intracellular part;GO:0005623//cell;GO:0005575//cellular_component;GO:0044464//cell part;GO:0005622//intracellular;GO:0005737//cytoplasm	GO:0043167//ion binding;GO:0003674//molecular_function;GO:0097159//organic cyclic compound binding;GO:0003723//RNA binding;GO:0003676//nucleic acid binding;GO:0005488//binding;GO:1901363//heterocyclic compound binding	GO:0048870//cell motility;GO:0044767//single-organism developmental process;GO:0034641//cellular nitrogen compound metabolic process;GO:1901360//organic cyclic compound metabolic process;GO:0043170//macromolecule metabolic process;GO:0034655//nucleobase-containing compound catabolic process;GO:0010467//gene expression;GO:1901576//organic substance biosynthetic process;GO:0044699//single-organism …
GPATCH8	6.40297	6.70261	6.55279	-0.296311	0.814332	0.00289274	0.182368	DOWN	ENSG00000186566	2405	10.4541	36.6754	101.791	2294	10.5014	37.3658	102.252	2572	10.8656	38.0133	105.798	1574	7.99415	27.0469	77.8391	1896	8.54659	29.8804	83.2182	2099	9.5993	34.4904	93.4684	GPATCH8	G-patch domain containing 8 [Source:HGNC Symbol;Acc:HGNC:29066]	-	-	-	-	GO:0005575//cellular_component	GO:1901363//heterocyclic compound binding;GO:0003723//RNA binding;GO:0097159//organic cyclic compound binding;GO:0043167//ion binding;GO:0003676//nucleic acid binding;GO:0005488//binding;GO:0003674//molecular_function	GO:0008150//biological_process
STAMBPL1	3.87094	4.16647	4.0187	-0.29736	0.81374	0.0132082	0.402492	DOWN	ENSG00000138134	422	2.82478	9.91001	17.8611	412	2.90438	10.3343	18.3644	403	2.62174	9.17216	16.5773	270	2.11171	7.1446	13.3523	334	2.31848	8.10582	14.6597	343	2.41559	8.67923	15.2738	STAMBPL1	STAM binding protein like 1 [Source:HGNC Symbol;Acc:HGNC:24105]	-	-	-	-	GO:0005829//cytosol;GO:0044444//cytoplasmic part;GO:0043227//membrane-bounded organelle;GO:0044424//intracellular part;GO:0012505//endomembrane system;GO:0005773//vacuole;GO:0031410//cytoplasmic vesicle;GO:0005575//cellular_component;GO:0031982//vesicle;GO:0043231//intracellular membrane-bounded organelle;GO:0005768//endosome;GO:0005622//intracellular;GO:0005623//cell;GO:0043226//organelle;GO:004…	GO:0043167//ion binding;GO:0003674//molecular_function;GO:0008233//peptidase activity;GO:0016787//hydrolase activity;GO:0005488//binding;GO:0003824//catalytic activity	GO:0008152//metabolic process;GO:0044237//cellular metabolic process;GO:0043170//macromolecule metabolic process;GO:0044260//cellular macromolecule metabolic process;GO:0006464//cellular protein modification process;GO:0071704//organic substance metabolic process;GO:0043412//macromolecule modification;GO:0044267//cellular protein metabolic process;GO:0008150//biological_process;GO:0044238//primar…
HBEGF	3.02857	3.32388	3.17622	-0.297532	0.813643	0.0401302	0.682508	DOWN	ENSG00000113070	216	3.05758	10.7267	9.14216	228	3.39893	12.094	10.1628	238	3.27426	11.455	9.79004	174	2.87787	9.73678	8.60483	194	2.84781	9.95644	8.51494	152	2.26373	8.1336	6.76856	HBEGF	heparin binding EGF like growth factor [Source:HGNC Symbol;Acc:HGNC:3059]	Environmental Information Processing;Human Diseases;Organismal Systems	Signal transduction;Infectious diseases;Cancers;Endocrine system	ko05205//Proteoglycans in cancer;ko04915//Estrogen signaling pathway;ko04912//GnRH signaling pathway;ko04012//ErbB signaling pathway;ko05120//Epithelial cell signaling in Helicobacter pylori infection;ko05219//Bladder cancer	K08523	GO:0005886//plasma membrane;GO:0043227//membrane-bounded organelle;GO:0005575//cellular_component;GO:0044444//cytoplasmic part;GO:0005576//extracellular region;GO:0016020//membrane;GO:0043226//organelle;GO:0031982//vesicle;GO:0005622//intracellular;GO:0005737//cytoplasm;GO:0005623//cell;GO:0031410//cytoplasmic vesicle;GO:0044464//cell part;GO:0044424//intracellular part;GO:0071944//cell periphery…	GO:0043167//ion binding;GO:0005488//binding;GO:0003674//molecular_function	GO:0050794//regulation of cellular process;GO:0019538//protein metabolic process;GO:0044260//cellular macromolecule metabolic process;GO:0007154//cell communication;GO:0051179//localization;GO:0051716//cellular response to stimulus;GO:0036211//protein modification process;GO:0044237//cellular metabolic process;GO:0008283//cell proliferation;GO:0048870//cell motility;GO:0065007//biological regulat…
PCYOX1L	2.89367	3.18562	3.03964	-0.297797	0.813494	0.0483997	0.715282	DOWN	ENSG00000145882	191	1.33864	4.69627	8.08404	202	1.49096	5.30508	9.00389	226	1.5394	5.38559	9.29643	168	1.37574	4.65459	8.30811	141	1.02479	3.58284	6.18869	162	1.19454	4.29201	7.21386	PCYOX1L	prenylcysteine oxidase 1 like [Source:HGNC Symbol;Acc:HGNC:28477]	-	-	-	-	GO:0005575//cellular_component;GO:0044444//cytoplasmic part;GO:0043227//membrane-bounded organelle;GO:0005576//extracellular region;GO:0097708//intracellular vesicle;GO:0005737//cytoplasm;GO:0005622//intracellular;GO:0044424//intracellular part;GO:0031410//cytoplasmic vesicle;GO:0044464//cell part;GO:0031982//vesicle;GO:0043226//organelle;GO:0005623//cell	GO:0016491//oxidoreductase activity;GO:0003674//molecular_function;GO:0003824//catalytic activity	GO:0051179//localization;GO:0006520//cellular amino acid metabolic process;GO:0071704//organic substance metabolic process;GO:0043436//oxoacid metabolic process;GO:0009056//catabolic process;GO:0044763//single-organism cellular process;GO:0044710//single-organism metabolic process;GO:0019752//carboxylic acid metabolic process;GO:0006082//organic acid metabolic process;GO:0006810//transport;GO:004…
NFE2L2	7.06422	7.36813	7.21617	-0.297997	0.813381	0.00374376	0.212187	DOWN	ENSG00000116044	3890	29.0325	101.853	164.644	3705	29.1211	103.618	165.146	3940	28.5788	99.9831	162.07	2446	21.3299	72.1662	120.962	2993	23.1647	80.988	131.367	3396	26.6662	95.8117	151.224	NFE2L2	nuclear factor, erythroid 2 like 2 [Source:HGNC Symbol;Acc:HGNC:7782]	Genetic Information Processing	Folding, sorting and degradation	ko04141//Protein processing in endoplasmic reticulum	K05638	GO:0005815//microtubule organizing center;GO:0044428//nuclear part;GO:0043226//organelle;GO:0032991//macromolecular complex;GO:0043233//organelle lumen;GO:0031974//membrane-enclosed lumen;GO:0044464//cell part;GO:0016020//membrane;GO:0005794//Golgi apparatus;GO:0005622//intracellular;GO:0044422//organelle part;GO:0044444//cytoplasmic part;GO:0043229//intracellular organelle;GO:0044424//intracellu…	GO:0005515//protein binding;GO:0003677//DNA binding;GO:1901363//heterocyclic compound binding;GO:0008134//transcription factor binding;GO:0003674//molecular_function;GO:0097159//organic cyclic compound binding;GO:0003700//transcription factor activity, sequence-specific DNA binding;GO:0001071//nucleic acid binding transcription factor activity;GO:0003676//nucleic acid binding;GO:0005488//binding	GO:0040011//locomotion;GO:0009653//anatomical structure morphogenesis;GO:0065007//biological regulation;GO:0055085//transmembrane transport;GO:0036211//protein modification process;GO:0009056//catabolic process;GO:0007275//multicellular organism development;GO:0044710//single-organism metabolic process;GO:0009790//embryo development;GO:0009058//biosynthetic process;GO:0019538//protein metabolic p…
HNRNPUL1	9.17378	9.4725	9.32314	-0.298932	0.812854	0.00129957	0.105666	DOWN	ENSG00000105323	16760	106.018	371.936	709.364	15245	101.558	361.362	679.526	17737	109.043	381.486	729.605	11717	86.6001	292.997	579.441	13676	89.7115	313.647	600.259	12528	83.3764	299.572	557.871	HNRNPUL1	heterogeneous nuclear ribonucleoprotein U like 1 [Source:HGNC Symbol;Acc:HGNC:17011]	Human Diseases	Infectious diseases	ko05164//Influenza A	K15047	GO:0043233//organelle lumen;GO:0005623//cell;GO:0044464//cell part;GO:0005575//cellular_component;GO:0043226//organelle;GO:0043231//intracellular membrane-bounded organelle;GO:0070013//intracellular organelle lumen;GO:0043229//intracellular organelle;GO:0044428//nuclear part;GO:0031981//nuclear lumen;GO:0044422//organelle part;GO:0044446//intracellular organelle part;GO:0005654//nucleoplasm;GO:00…	GO:0005488//binding;GO:0019899//enzyme binding;GO:0097159//organic cyclic compound binding;GO:0003674//molecular_function;GO:0003723//RNA binding;GO:1901363//heterocyclic compound binding;GO:0005515//protein binding;GO:0003676//nucleic acid binding	GO:0044238//primary metabolic process;GO:0006725//cellular aromatic compound metabolic process;GO:0046483//heterocycle metabolic process;GO:0016070//RNA metabolic process;GO:1901360//organic cyclic compound metabolic process;GO:0006396//RNA processing;GO:0006807//nitrogen compound metabolic process;GO:0034641//cellular nitrogen compound metabolic process;GO:0006139//nucleobase-containing compound…
NPAT	4.98145	5.31141	5.14643	-0.300135	0.812176	0.0470428	0.706251	DOWN	ENSG00000149308	899	5.05312	17.7276	38.05	942	5.57615	19.8409	41.9884	917	5.00936	17.5253	37.7205	477	3.13268	10.5989	23.5891	762	4.44161	15.5286	33.4453	882	5.21586	18.7406	39.2754	NPAT	nuclear protein, coactivator of histone transcription [Source:HGNC Symbol;Acc:HGNC:7896]	-	-	-	-	GO:0043226//organelle;GO:0044464//cell part;GO:0031974//membrane-enclosed lumen;GO:0043229//intracellular organelle;GO:0005623//cell;GO:0070013//intracellular organelle lumen;GO:0005737//cytoplasm;GO:0043227//membrane-bounded organelle;GO:0005634//nucleus;GO:0044424//intracellular part;GO:0044446//intracellular organelle part;GO:0043231//intracellular membrane-bounded organelle;GO:0044428//nuclea…	GO:0003674//molecular_function	GO:0009058//biosynthetic process;GO:0044237//cellular metabolic process;GO:0009987//cellular process;GO:0044763//single-organism cellular process;GO:0008150//biological_process;GO:0009790//embryo development;GO:0044699//single-organism process;GO:0000278//mitotic cell cycle;GO:0044767//single-organism developmental process;GO:0044707//single-multicellular organism process;GO:0007049//cell cycle;G…
AMOTL2	5.34616	5.64131	5.49374	-0.30084	0.81178	0.00399985	0.216904	DOWN	ENSG00000114019	1116	7.2904	25.5765	47.2345	1044	7.18243	25.5563	46.535	1329	8.43771	29.5194	54.6679	855	6.52606	22.0798	42.2823	928	6.28666	21.9793	40.7313	868	5.96574	21.4349	38.652	AMOTL2	angiomotin like 2 [Source:HGNC Symbol;Acc:HGNC:17812]	-	-	-	-	GO:0005768//endosome;GO:0005886//plasma membrane;GO:0043229//intracellular organelle;GO:0071944//cell periphery;GO:0044444//cytoplasmic part;GO:0012505//endomembrane system;GO:0031410//cytoplasmic vesicle;GO:0005737//cytoplasm;GO:0043231//intracellular membrane-bounded organelle;GO:0044424//intracellular part;GO:0005623//cell;GO:0016020//membrane;GO:0044464//cell part;GO:0031982//vesicle;GO:00055…	GO:0003674//molecular_function	GO:0044763//single-organism cellular process;GO:0040011//locomotion;GO:0007154//cell communication;GO:0006996//organelle organization;GO:0051716//cellular response to stimulus;GO:0008150//biological_process;GO:0007267//cell-cell signaling;GO:0071840//cellular component organization or biogenesis;GO:0048870//cell motility;GO:0044700//single organism signaling;GO:0048646//anatomical structure forma…
NUF2	5.69113	6.00444	5.84778	-0.300915	0.811737	0.0134364	0.405188	DOWN	ENSG00000143228	1546	19.4629	68.2805	65.4342	1358	18.0045	64.0631	60.5311	1575	19.2704	67.4175	64.787	868	12.7678	43.1976	42.9252	1202	15.6923	54.8631	52.7575	1358	17.9868	64.6268	60.4717	NUF2	NUF2 component of NDC80 kinetochore complex [Source:HGNC Symbol;Acc:HGNC:14621]	-	-	-	-	GO:0044444//cytoplasmic part;GO:0044424//intracellular part;GO:0043229//intracellular organelle;GO:0044428//nuclear part;GO:0005829//cytosol;GO:0070013//intracellular organelle lumen;GO:0005623//cell;GO:0005694//chromosome;GO:0044422//organelle part;GO:0044464//cell part;GO:0043232//intracellular non-membrane-bounded organelle;GO:0005622//intracellular;GO:0005737//cytoplasm;GO:0044446//intracellu…	GO:0003674//molecular_function	GO:0009987//cellular process;GO:0044699//single-organism process;GO:0044763//single-organism cellular process;GO:0007010//cytoskeleton organization;GO:0051301//cell division;GO:0071840//cellular component organization or biogenesis;GO:0000278//mitotic cell cycle;GO:0008150//biological_process;GO:0006996//organelle organization;GO:0007049//cell cycle;GO:0016043//cellular component organization;GO:…
RFC3	6.17225	6.47565	6.32395	-0.300998	0.81169	0.00459999	0.232066	DOWN	ENSG00000133119	2214	32.7877	115.027	93.7072	1864	29.0712	103.44	83.0854	2142	30.8294	107.857	88.1104	1297	22.4425	75.9303	64.1406	1730	26.5683	92.8875	75.9322	1725	26.8769	96.5689	76.8142	RFC3	replication factor C subunit 3 [Source:HGNC Symbol;Acc:HGNC:9971]	Genetic Information Processing	Replication and repair	ko03420//Nucleotide excision repair;ko03030//DNA replication;ko03430//Mismatch repair	K10756	GO:0044422//organelle part;GO:0043231//intracellular membrane-bounded organelle;GO:0044464//cell part;GO:0043233//organelle lumen;GO:0005654//nucleoplasm;GO:0043232//intracellular non-membrane-bounded organelle;GO:0044446//intracellular organelle part;GO:0032991//macromolecular complex;GO:0070013//intracellular organelle lumen;GO:0044428//nuclear part;GO:0043228//non-membrane-bounded organelle;GO…	GO:0017111//nucleoside-triphosphatase activity;GO:0016887//ATPase activity;GO:0005488//binding;GO:0003674//molecular_function;GO:0004386//helicase activity;GO:0016817//hydrolase activity, acting on acid anhydrides;GO:0003824//catalytic activity;GO:1901363//heterocyclic compound binding;GO:0003677//DNA binding;GO:0016818//hydrolase activity, acting on acid anhydrides, in phosphorus-containing anhy…	GO:0090304//nucleic acid metabolic process;GO:0006139//nucleobase-containing compound metabolic process;GO:0050789//regulation of biological process;GO:0065007//biological regulation;GO:0009058//biosynthetic process;GO:0044699//single-organism process;GO:0043170//macromolecule metabolic process;GO:0008152//metabolic process;GO:0009987//cellular process;GO:0007154//cell communication;GO:0071704//o…
AGGF1	4.31963	4.61869	4.46916	-0.301629	0.811336	0.00617391	0.266566	DOWN	ENSG00000164252	568	4.77752	16.7607	24.0405	571	5.05795	17.997	25.4516	560	4.57778	16.0154	23.0354	383	3.76401	12.7349	18.9405	454	3.96	13.8449	19.9267	459	4.06186	14.5943	20.4393	AGGF1	angiogenic factor with G-patch and FHA domains 1 [Source:HGNC Symbol;Acc:HGNC:24684]	-	-	-	-	GO:0005623//cell;GO:0044464//cell part;GO:0005622//intracellular;GO:0005737//cytoplasm;GO:0005575//cellular_component;GO:0044424//intracellular part;GO:0005576//extracellular region	GO:0003674//molecular_function	GO:0022610//biological adhesion;GO:0044763//single-organism cellular process;GO:0008150//biological_process;GO:0009987//cellular process;GO:0007155//cell adhesion;GO:0048869//cellular developmental process;GO:0032502//developmental process;GO:0030154//cell differentiation;GO:0008283//cell proliferation;GO:0044767//single-organism developmental process;GO:0048646//anatomical structure formation in…
ACBD7	2.84141	3.13458	2.98799	-0.30205	0.811099	0.0280788	0.578192	DOWN	ENSG00000176244	209	2.49461	8.7517	8.84589	187	2.35062	8.3639	8.33528	200	2.32006	8.11673	8.22693	134	1.86878	6.32271	6.62671	161	1.99282	6.96724	7.06652	159	1.99669	7.17412	7.08027	ACBD7	acyl-CoA binding domain containing 7 [Source:HGNC Symbol;Acc:HGNC:17715]	-	-	-	-	-	GO:0043167//ion binding;GO:0008289//lipid binding;GO:0003674//molecular_function;GO:0005488//binding	-
ECI2	3.90777	4.20837	4.05807	-0.302422	0.81089	0.0136474	0.408016	DOWN	ENSG00000198721	414	3.83005	13.4367	17.5225	428	4.16996	14.8374	19.0775	432	3.88419	13.5888	17.7702	327	3.53468	11.959	16.1711	299	2.86853	10.0289	13.1235	342	3.3288	11.9604	15.2293	ECI2	enoyl-CoA delta isomerase 2 [Source:HGNC Symbol;Acc:HGNC:14601]	Cellular Processes;Metabolism	Lipid metabolism;Transport and catabolism	ko04146//Peroxisome;ko00071//Fatty acid degradation	K13239	GO:0044444//cytoplasmic part;GO:0005737//cytoplasm;GO:0043231//intracellular membrane-bounded organelle;GO:0043229//intracellular organelle;GO:0043226//organelle;GO:0043227//membrane-bounded organelle;GO:0005777//peroxisome;GO:0044424//intracellular part;GO:0044464//cell part;GO:0005739//mitochondrion;GO:0005575//cellular_component;GO:0005623//cell;GO:0005622//intracellular;GO:0042579//microbody;…	GO:0005488//binding;GO:0043167//ion binding;GO:0003674//molecular_function;GO:0016853//isomerase activity;GO:0003824//catalytic activity	GO:0044281//small molecule metabolic process;GO:0044710//single-organism metabolic process;GO:0008104//protein localization;GO:0009056//catabolic process;GO:0071702//organic substance transport;GO:0033036//macromolecule localization;GO:0008152//metabolic process;GO:0046907//intracellular transport;GO:0071704//organic substance metabolic process;GO:0051649//establishment of localization in cell;GO…
MAP7D3	4.0005	4.31307	4.15679	-0.303421	0.810329	0.0283188	0.578493	DOWN	ENSG00000129680	486	2.98763	10.4814	20.5699	417	2.69967	9.6059	18.5872	471	2.814	9.8448	19.3744	269	1.93215	6.53711	13.3029	360	2.29498	8.02365	15.8009	420	2.71643	9.76013	18.7026	MAP7D3	MAP7 domain containing 3 [Source:HGNC Symbol;Acc:HGNC:25742]	-	-	-	-	GO:0043229//intracellular organelle;GO:0005737//cytoplasm;GO:0043228//non-membrane-bounded organelle;GO:0005575//cellular_component;GO:0005622//intracellular;GO:0044424//intracellular part;GO:0005856//cytoskeleton;GO:0043226//organelle;GO:0043232//intracellular non-membrane-bounded organelle;GO:0044464//cell part;GO:0005623//cell	GO:0003674//molecular_function;GO:0005515//protein binding;GO:0008092//cytoskeletal protein binding;GO:0005488//binding	GO:0006996//organelle organization;GO:0065003//macromolecular complex assembly;GO:0009987//cellular process;GO:0044085//cellular component biogenesis;GO:0016043//cellular component organization;GO:0008150//biological_process;GO:0043933//macromolecular complex subunit organization;GO:0071840//cellular component organization or biogenesis;GO:0007010//cytoskeleton organization;GO:0022607//cellular c…
TRIP13	5.08632	5.39225	5.23928	-0.303751	0.810143	0.0214865	0.507368	DOWN	ENSG00000071539	1049	13.3771	46.9303	44.3987	808	10.8513	38.6109	36.0156	1085	13.4471	47.0449	44.6311	579	8.62709	29.1883	28.6333	878	11.6109	40.5939	38.5367	786	10.5455	37.8901	35.0006	TRIP13	thyroid hormone receptor interactor 13 [Source:HGNC Symbol;Acc:HGNC:12307]	-	-	-	-	GO:0005623//cell;GO:0043227//membrane-bounded organelle;GO:0043232//intracellular non-membrane-bounded organelle;GO:0005622//intracellular;GO:0044424//intracellular part;GO:0043228//non-membrane-bounded organelle;GO:0043226//organelle;GO:0005694//chromosome;GO:0043231//intracellular membrane-bounded organelle;GO:0043229//intracellular organelle;GO:0005634//nucleus;GO:0044464//cell part;GO:0005575…	GO:0003674//molecular_function;GO:0043167//ion binding;GO:0005488//binding	GO:0009987//cellular process;GO:0044237//cellular metabolic process;GO:0006725//cellular aromatic compound metabolic process;GO:0030154//cell differentiation;GO:0022607//cellular component assembly;GO:0090304//nucleic acid metabolic process;GO:0048869//cellular developmental process;GO:0000278//mitotic cell cycle;GO:0008152//metabolic process;GO:0071704//organic substance metabolic process;GO:000…
FGA	7.40448	7.70746	7.55597	-0.303992	0.810008	0.00144561	0.114335	DOWN	ENSG00000171560	4728	51.075	179.183	200.112	5047	57.4179	204.303	224.964	4824	50.6466	177.187	198.433	3655	46.1334	156.085	180.751	3737	41.8638	146.363	164.022	3698	42.0296	151.012	164.672	FGA	fibrinogen alpha chain [Source:HGNC Symbol;Acc:HGNC:3661]	Organismal Systems	Immune system	ko04611//Platelet activation;ko04610//Complement and coagulation cascades	K03903	GO:0044464//cell part;GO:0005783//endoplasmic reticulum;GO:0005575//cellular_component;GO:0044421//extracellular region part;GO:0005615//extracellular space;GO:0031982//vesicle;GO:0012505//endomembrane system;GO:0044444//cytoplasmic part;GO:0043226//organelle;GO:0005622//intracellular;GO:0031410//cytoplasmic vesicle;GO:0005576//extracellular region;GO:0005886//plasma membrane;GO:0031012//extracel…	GO:0003674//molecular_function;GO:0005488//binding;GO:0043167//ion binding;GO:0005198//structural molecule activity	GO:0044763//single-organism cellular process;GO:0019538//protein metabolic process;GO:0006810//transport;GO:0043170//macromolecule metabolic process;GO:0032501//multicellular organismal process;GO:0071704//organic substance metabolic process;GO:0023052//signaling;GO:0051716//cellular response to stimulus;GO:0016192//vesicle-mediated transport;GO:0050794//regulation of cellular process;GO:0051234/…
CLDN2	3.95708	4.24596	4.10152	-0.304267	0.809853	0.0333484	0.629992	DOWN	ENSG00000165376	373	4.62695	16.2325	15.7872	507	6.62335	23.567	22.5989	438	5.28047	18.4737	18.017	331	4.79747	16.2314	16.369	315	4.05211	14.1669	13.8258	356	4.64615	16.6937	15.8527	CLDN2	claudin 2 [Source:HGNC Symbol;Acc:HGNC:2041]	Human Diseases;Environmental Information Processing;Cellular Processes;Organismal Systems	Signaling molecules and interaction;Cellular commiunity;Infectious diseases;Immune system	ko04514//Cell adhesion molecules (CAMs);ko04530//Tight junction;ko05160//Hepatitis C;ko04670//Leukocyte transendothelial migration	K06087	GO:0044464//cell part;GO:0016020//membrane;GO:0005575//cellular_component;GO:0005886//plasma membrane;GO:0071944//cell periphery;GO:0005623//cell	GO:0003674//molecular_function;GO:0005198//structural molecule activity	GO:0022610//biological adhesion;GO:0007155//cell adhesion;GO:0008150//biological_process
RFX2	3.67115	3.96839	3.81977	-0.304297	0.809837	0.0121051	0.386474	DOWN	ENSG00000087903	373	1.736	6.0903	15.7872	327	1.60277	5.70294	14.5756	378	1.7098	5.98173	15.5489	266	1.4465	4.894	13.1545	269	1.29831	4.53911	11.8068	283	1.38575	4.979	12.602	RFX2	regulatory factor X2 [Source:HGNC Symbol;Acc:HGNC:9983]	-	-	-	-	GO:0043232//intracellular non-membrane-bounded organelle;GO:0031974//membrane-enclosed lumen;GO:0070013//intracellular organelle lumen;GO:0044446//intracellular organelle part;GO:0005623//cell;GO:0043231//intracellular membrane-bounded organelle;GO:0005694//chromosome;GO:0031981//nuclear lumen;GO:0044428//nuclear part;GO:0043229//intracellular organelle;GO:0043228//non-membrane-bounded organelle;…	GO:0001071//nucleic acid binding transcription factor activity;GO:0005488//binding;GO:0003700//transcription factor activity, sequence-specific DNA binding;GO:1901363//heterocyclic compound binding;GO:0003674//molecular_function;GO:0003677//DNA binding;GO:0097159//organic cyclic compound binding;GO:0003676//nucleic acid binding	GO:0009058//biosynthetic process;GO:0048646//anatomical structure formation involved in morphogenesis;GO:0048856//anatomical structure development;GO:0044767//single-organism developmental process;GO:0008152//metabolic process;GO:0000003//reproduction;GO:0030154//cell differentiation;GO:0044763//single-organism cellular process;GO:0016043//cellular component organization;GO:0044699//single-organi…
ICA1	4.71206	5.02122	4.86664	-0.305997	0.808883	0.0135653	0.407789	DOWN	ENSG00000003147	707	6.12813	21.499	29.9237	790	7.21139	25.6594	35.2132	757	6.377	22.31	31.1389	620	6.27911	21.2443	30.6609	522	4.69206	16.4043	22.9113	563	5.13422	18.4473	25.0704	ICA1	islet cell autoantigen 1 [Source:HGNC Symbol;Acc:HGNC:5343]	-	-	-	-	GO:0097708//intracellular vesicle;GO:0005737//cytoplasm;GO:0043229//intracellular organelle;GO:0044444//cytoplasmic part;GO:0043231//intracellular membrane-bounded organelle;GO:0005829//cytosol;GO:0043227//membrane-bounded organelle;GO:0005794//Golgi apparatus;GO:0044464//cell part;GO:0005575//cellular_component;GO:0005622//intracellular;GO:0031982//vesicle;GO:0043226//organelle;GO:0012505//endom…	GO:0003674//molecular_function;GO:0005488//binding;GO:0008289//lipid binding	GO:0045184//establishment of protein localization;GO:0009987//cellular process;GO:0015031//protein transport;GO:0044699//single-organism process;GO:0006810//transport;GO:0008150//biological_process;GO:0044763//single-organism cellular process;GO:0044700//single organism signaling;GO:0051234//establishment of localization;GO:0007154//cell communication;GO:0071702//organic substance transport;GO:00…
KRAS	6.57295	6.87814	6.72555	-0.30671	0.808484	0.00116032	0.0991746	DOWN	ENSG00000133703	2604	16.1014	56.4875	110.214	2816	18.3374	65.2477	125.52	2790	16.7663	58.6571	114.766	1916	13.8425	46.8338	94.752	2231	14.3056	50.0149	97.9218	2089	13.5899	48.8287	93.0231	KRAS	KRAS proto-oncogene, GTPase [Source:HGNC Symbol;Acc:HGNC:6407]	Cellular Processes;Human Diseases;Environmental Information Processing;Organismal Systems	Substance dependence;Excretory system;Nervous system;Cellular commiunity;Cell motility;Cancers;Endocrine system;Immune system;Signal transduction;Infectious diseases;Development	ko04650//Natural killer cell mediated cytotoxicity;ko05200//Pathways in cancer;ko05166//HTLV-I infection;ko04151//PI3K-Akt signaling pathway;ko04010//MAPK signaling pathway;ko05203//Viral carcinogenesis;ko04014//Ras signaling pathway;ko04810//Regulation of actin cytoskeleton;ko04062//Chemokine signaling pathway;ko04015//Rap1 signaling pathway;ko05205//Proteoglycans in cancer;ko05034//Alcoholism;k…	K07827	GO:0044424//intracellular part;GO:0005575//cellular_component;GO:0005739//mitochondrion;GO:0043227//membrane-bounded organelle;GO:0005622//intracellular;GO:0005886//plasma membrane;GO:0005829//cytosol;GO:0043226//organelle;GO:0044444//cytoplasmic part;GO:0043231//intracellular membrane-bounded organelle;GO:0043229//intracellular organelle;GO:0005623//cell;GO:0071944//cell periphery;GO:0005737//cy…	GO:0043167//ion binding;GO:0016787//hydrolase activity;GO:0003824//catalytic activity;GO:0016462//pyrophosphatase activity;GO:0003674//molecular_function;GO:0016817//hydrolase activity, acting on acid anhydrides;GO:0017111//nucleoside-triphosphatase activity;GO:0003924//GTPase activity;GO:0005488//binding;GO:0016818//hydrolase activity, acting on acid anhydrides, in phosphorus-containing anhydrid…	GO:0050896//response to stimulus;GO:0006464//cellular protein modification process;GO:0003008//system process;GO:0044237//cellular metabolic process;GO:0006950//response to stress;GO:0008152//metabolic process;GO:0007154//cell communication;GO:0019538//protein metabolic process;GO:0009987//cellular process;GO:0030154//cell differentiation;GO:0044238//primary metabolic process;GO:0071704//organic …
DHX33	5.92529	6.23462	6.07996	-0.307067	0.808283	0.00183464	0.131369	DOWN	ENSG00000005100	1795	13.1237	46.0411	75.9731	1679	12.9278	45.9995	74.8393	1774	12.6054	44.1001	72.9728	1124	9.60187	32.4863	55.5852	1438	10.9027	38.1179	63.1159	1430	10.9998	39.5224	63.6779	DHX33	DEAH-box helicase 33 [Source:HGNC Symbol;Acc:HGNC:16718]	-	-	-	-	GO:0031981//nuclear lumen;GO:0044424//intracellular part;GO:0044446//intracellular organelle part;GO:0005622//intracellular;GO:0070013//intracellular organelle lumen;GO:0005575//cellular_component;GO:0043226//organelle;GO:0005730//nucleolus;GO:0043227//membrane-bounded organelle;GO:0044422//organelle part;GO:0043233//organelle lumen;GO:0005829//cytosol;GO:0043229//intracellular organelle;GO:00056…	GO:0003723//RNA binding;GO:0003674//molecular_function;GO:0044822//poly(A) RNA binding;GO:0003824//catalytic activity;GO:0005515//protein binding;GO:0097159//organic cyclic compound binding;GO:0005488//binding;GO:0008134//transcription factor binding;GO:0016818//hydrolase activity, acting on acid anhydrides, in phosphorus-containing anhydrides;GO:0004386//helicase activity;GO:0016817//hydrolase a…	GO:0050789//regulation of biological process;GO:0044249//cellular biosynthetic process;GO:0007165//signal transduction;GO:0044267//cellular protein metabolic process;GO:0043603//cellular amide metabolic process;GO:0071840//cellular component organization or biogenesis;GO:1901566//organonitrogen compound biosynthetic process;GO:0043604//amide biosynthetic process;GO:0006807//nitrogen compound meta…
CREBRF	3.86931	4.1746	4.02195	-0.307134	0.808246	0.0124771	0.394013	DOWN	ENSG00000164463	410	1.40705	4.93628	17.3532	423	1.5288	5.43973	18.8547	411	1.37082	4.79582	16.9063	297	1.19091	4.02926	14.6876	294	1.04631	3.65807	12.9041	353	1.27455	4.57948	15.7191	CREBRF	CREB3 regulatory factor [Source:HGNC Symbol;Acc:HGNC:24050]	-	-	-	-	GO:0044446//intracellular organelle part;GO:0044464//cell part;GO:0005623//cell;GO:0031981//nuclear lumen;GO:0043227//membrane-bounded organelle;GO:0044428//nuclear part;GO:0044424//intracellular part;GO:0070013//intracellular organelle lumen;GO:0005634//nucleus;GO:0005622//intracellular;GO:0005654//nucleoplasm;GO:0043231//intracellular membrane-bounded organelle;GO:0031974//membrane-enclosed lum…	GO:0001071//nucleic acid binding transcription factor activity;GO:0003700//transcription factor activity, sequence-specific DNA binding;GO:0097159//organic cyclic compound binding;GO:0003674//molecular_function;GO:0005488//binding;GO:0003677//DNA binding;GO:1901363//heterocyclic compound binding;GO:0003676//nucleic acid binding	GO:0044699//single-organism process;GO:0065007//biological regulation;GO:0050789//regulation of biological process;GO:0007154//cell communication;GO:0006807//nitrogen compound metabolic process;GO:0050794//regulation of cellular process;GO:0008150//biological_process;GO:0044763//single-organism cellular process;GO:0007165//signal transduction;GO:0050896//response to stimulus;GO:0051716//cellular …
MECOM	6.21544	6.51991	6.36767	-0.307221	0.808197	0.0039062	0.215771	DOWN	ENSG00000085276	1953	8.92661	31.3167	82.6604	2312	11.129	39.5989	103.054	2147	9.53737	33.3665	88.316	1484	7.9253	26.8139	73.3883	1564	7.4132	25.9179	68.6462	1825	8.77616	31.5328	81.2672	MECOM	MDS1 and EVI1 complex locus [Source:HGNC Symbol;Acc:HGNC:3498]	Environmental Information Processing;Human Diseases	Signal transduction;Cancers	ko05200//Pathways in cancer;ko04010//MAPK signaling pathway;ko05220//Chronic myeloid leukemia	K04462	GO:0005654//nucleoplasm;GO:0043231//intracellular membrane-bounded organelle;GO:0044428//nuclear part;GO:0031981//nuclear lumen;GO:0044446//intracellular organelle part;GO:0043229//intracellular organelle;GO:0044422//organelle part;GO:0005575//cellular_component;GO:0044424//intracellular part;GO:0005623//cell;GO:0044444//cytoplasmic part;GO:0005829//cytosol;GO:0031974//membrane-enclosed lumen;GO:…	GO:0003700//transcription factor activity, sequence-specific DNA binding;GO:0003676//nucleic acid binding;GO:0097159//organic cyclic compound binding;GO:0016740//transferase activity;GO:0003677//DNA binding;GO:0005488//binding;GO:0003674//molecular_function;GO:0016741//transferase activity, transferring one-carbon groups;GO:0008168//methyltransferase activity;GO:1901363//heterocyclic compound bin…	GO:0065007//biological regulation;GO:0006950//response to stress;GO:0007154//cell communication;GO:0036211//protein modification process;GO:0044237//cellular metabolic process;GO:0032502//developmental process;GO:0008283//cell proliferation;GO:0034641//cellular nitrogen compound metabolic process;GO:0050896//response to stimulus;GO:0044699//single-organism process;GO:0051716//cellular response to…
NEDD4	5.46898	5.78053	5.62475	-0.307623	0.807972	0.00474012	0.232427	DOWN	ENSG00000069869	1228	5.75198	20.1793	51.9749	1323	6.52623	23.2215	58.971	1275	5.80419	20.306	52.4467	804	4.4002	14.8873	39.7602	988	4.79911	16.7785	43.3648	1121	5.52436	19.8491	49.9181	NEDD4	NEDD4 E3 ubiquitin protein ligase [Source:HGNC Symbol;Acc:HGNC:7727]	Human Diseases;Cellular Processes;Genetic Information Processing	Infectious diseases;Transport and catabolism;Folding, sorting and degradation	ko04144//Endocytosis;ko05169//Epstein-Barr virus infection;ko04120//Ubiquitin mediated proteolysis	K10591	GO:0012505//endomembrane system;GO:0005615//extracellular space;GO:0043229//intracellular organelle;GO:0044444//cytoplasmic part;GO:0005737//cytoplasm;GO:0043232//intracellular non-membrane-bounded organelle;GO:0044464//cell part;GO:0005886//plasma membrane;GO:0044424//intracellular part;GO:0043226//organelle;GO:0043228//non-membrane-bounded organelle;GO:0016020//membrane;GO:0043231//intracellula…	GO:0003674//molecular_function;GO:0005515//protein binding;GO:0032182//ubiquitin-like protein binding;GO:0019899//enzyme binding;GO:0005488//binding	GO:0019538//protein metabolic process;GO:0007154//cell communication;GO:0016043//cellular component organization;GO:0009058//biosynthetic process;GO:0071704//organic substance metabolic process;GO:0055085//transmembrane transport;GO:0050896//response to stimulus;GO:0036211//protein modification process;GO:0006810//transport;GO:0046907//intracellular transport;GO:0051716//cellular response to stim…
CDC42SE2	6.25346	6.56072	6.40709	-0.307746	0.807903	0.000851398	0.0818982	DOWN	ENSG00000158985	2120	14.8952	52.256	89.7286	2181	16.138	57.4218	97.2153	2283	15.5894	54.5395	93.9104	1488	12.2155	41.329	73.5861	1761	12.8308	44.8588	77.2928	1750	12.9362	46.4797	77.9275	CDC42SE2	CDC42 small effector 2 [Source:HGNC Symbol;Acc:HGNC:18547]	-	-	-	-	GO:0016020//membrane;GO:0005737//cytoplasm;GO:0043229//intracellular organelle;GO:0005623//cell;GO:0044424//intracellular part;GO:0005886//plasma membrane;GO:0005856//cytoskeleton;GO:0043232//intracellular non-membrane-bounded organelle;GO:0005622//intracellular;GO:0043228//non-membrane-bounded organelle;GO:0043226//organelle;GO:0044464//cell part;GO:0071944//cell periphery;GO:0005575//cellular_c…	GO:0005515//protein binding;GO:0019899//enzyme binding;GO:0060090//binding, bridging;GO:0005488//binding;GO:0003674//molecular_function;GO:0030674//protein binding, bridging	GO:0016192//vesicle-mediated transport;GO:0044699//single-organism process;GO:0023052//signaling;GO:0048856//anatomical structure development;GO:0050794//regulation of cellular process;GO:0048869//cellular developmental process;GO:0044763//single-organism cellular process;GO:0051234//establishment of localization;GO:0044767//single-organism developmental process;GO:0071840//cellular component org…
KANK2	5.7872	6.09396	5.94058	-0.307997	0.807762	0.00357792	0.20683	DOWN	ENSG00000197256	1627	9.01932	31.642	68.8625	1396	8.14995	28.9989	62.2249	1755	9.45531	33.0794	72.1913	1035	6.70385	22.6813	51.1839	1354	7.78376	27.2134	59.429	1236	7.20878	25.9012	55.039	KANK2	KN motif and ankyrin repeat domains 2 [Source:HGNC Symbol;Acc:HGNC:29300]	-	-	-	-	GO:0005575//cellular_component;GO:0043231//intracellular membrane-bounded organelle;GO:0044424//intracellular part;GO:0044444//cytoplasmic part;GO:0044464//cell part;GO:0005622//intracellular;GO:0043227//membrane-bounded organelle;GO:0043229//intracellular organelle;GO:0005737//cytoplasm;GO:0043226//organelle;GO:0005623//cell;GO:0005739//mitochondrion	GO:0003674//molecular_function	GO:0044763//single-organism cellular process;GO:0050896//response to stimulus;GO:0040011//locomotion;GO:0009987//cellular process;GO:0000278//mitotic cell cycle;GO:0006928//movement of cell or subcellular component;GO:0044237//cellular metabolic process;GO:0009058//biosynthetic process;GO:0007154//cell communication;GO:0048870//cell motility;GO:0008150//biological_process;GO:0006807//nitrogen com…
TMC5	5.728	6.03626	5.88213	-0.308025	0.807747	0.00270812	0.174384	DOWN	ENSG00000103534	1486	10.1345	35.5543	62.8947	1596	11.463	40.7875	71.1396	1490	9.87602	34.5513	61.2906	995	7.92874	26.8255	49.2058	1186	8.38789	29.3256	52.0553	1297	9.30638	33.4379	57.7554	TMC5	transmembrane channel like 5 [Source:HGNC Symbol;Acc:HGNC:22999]	-	-	-	-	GO:0005576//extracellular region;GO:0005623//cell;GO:0044421//extracellular region part;GO:0044464//cell part;GO:0005575//cellular_component;GO:0043226//organelle;GO:0071944//cell periphery;GO:0005615//extracellular space;GO:0005886//plasma membrane;GO:0016020//membrane	GO:0022857//transmembrane transporter activity;GO:0003674//molecular_function;GO:0005215//transporter activity	GO:0051179//localization;GO:0055085//transmembrane transport;GO:0006810//transport;GO:0051234//establishment of localization;GO:0008150//biological_process
FAM13B	4.82154	5.13629	4.97891	-0.308358	0.80756	0.00684371	0.280189	DOWN	ENSG00000031003	829	5.15383	18.0809	35.0873	784	5.13305	18.2643	34.9458	828	5.00286	17.5025	34.0595	496	3.60292	12.1899	24.5287	653	4.20992	14.7186	28.6611	708	4.63091	16.6389	31.5272	FAM13B	family with sequence similarity 13 member B [Source:HGNC Symbol;Acc:HGNC:1335]	-	-	-	-	GO:0005622//intracellular;GO:0005575//cellular_component;GO:0044464//cell part;GO:0044444//cytoplasmic part;GO:0005829//cytosol;GO:0005623//cell;GO:0005737//cytoplasm;GO:0044424//intracellular part	GO:0003674//molecular_function;GO:0098772//molecular function regulator;GO:0030234//enzyme regulator activity	GO:0044763//single-organism cellular process;GO:0051716//cellular response to stimulus;GO:0050896//response to stimulus;GO:0008150//biological_process;GO:0044700//single organism signaling;GO:0050789//regulation of biological process;GO:0065007//biological regulation;GO:0007154//cell communication;GO:0007165//signal transduction;GO:0023052//signaling;GO:0044699//single-organism process;GO:0009987…
CEP78	5.2208	5.5494	5.3851	-0.308859	0.80728	0.0248082	0.54513	DOWN	ENSG00000148019	1141	3.36417	11.8023	48.2926	978	3.03679	10.8054	43.5931	1145	3.28103	11.4787	47.0991	588	2.02566	6.85348	29.0784	906	2.77016	9.68498	39.7657	994	3.08344	11.0788	44.2628	CEP78	centrosomal protein 78 [Source:HGNC Symbol;Acc:HGNC:25740]	-	-	-	-	GO:0015630//microtubule cytoskeleton;GO:0044444//cytoplasmic part;GO:0044424//intracellular part;GO:0005623//cell;GO:0005737//cytoplasm;GO:0005622//intracellular;GO:0043229//intracellular organelle;GO:0044430//cytoskeletal part;GO:0005815//microtubule organizing center;GO:0005575//cellular_component;GO:0044446//intracellular organelle part;GO:0043228//non-membrane-bounded organelle;GO:0005929//ci…	GO:0003674//molecular_function	GO:0022607//cellular component assembly;GO:0008150//biological_process;GO:0000278//mitotic cell cycle;GO:0044763//single-organism cellular process;GO:0071840//cellular component organization or biogenesis;GO:0007049//cell cycle;GO:0044085//cellular component biogenesis;GO:0009987//cellular process;GO:0016043//cellular component organization;GO:0044699//single-organism process
SPRED1	5.52295	5.82995	5.67645	-0.30936	0.807	0.00102685	0.0925765	DOWN	ENSG00000166068	1282	7.00135	24.5624	54.2604	1344	7.72994	27.5045	59.9071	1333	7.07516	24.7525	54.8325	948	6.04922	20.4665	46.8815	1024	5.79933	20.2755	44.9448	1027	5.90094	21.2021	45.7323	SPRED1	sprouty related EVH1 domain containing 1 [Source:HGNC Symbol;Acc:HGNC:20249]	Environmental Information Processing	Signal transduction	ko04630//Jak-STAT signaling pathway	K04703	GO:0043227//membrane-bounded organelle;GO:0005829//cytosol;GO:0005623//cell;GO:0043233//organelle lumen;GO:0044446//intracellular organelle part;GO:0070013//intracellular organelle lumen;GO:0044444//cytoplasmic part;GO:0043231//intracellular membrane-bounded organelle;GO:0071944//cell periphery;GO:0005575//cellular_component;GO:0043229//intracellular organelle;GO:0005622//intracellular;GO:0005634…	GO:0003674//molecular_function;GO:0019899//enzyme binding;GO:0098772//molecular function regulator;GO:0030234//enzyme regulator activity;GO:0005515//protein binding;GO:0005488//binding	GO:0043170//macromolecule metabolic process;GO:0044700//single organism signaling;GO:0051179//localization;GO:0030154//cell differentiation;GO:0044238//primary metabolic process;GO:0032502//developmental process;GO:0048869//cellular developmental process;GO:0006928//movement of cell or subcellular component;GO:0036211//protein modification process;GO:0019538//protein metabolic process;GO:0051716/…
OSMR	6.24951	6.55901	6.40426	-0.310139	0.806564	0.000597935	0.0676507	DOWN	ENSG00000145623	2207	13.0208	45.68	93.4109	2121	13.1783	46.8905	94.5408	2247	12.884	45.0746	92.4295	1519	10.471	35.4269	75.1192	1754	10.7312	37.5182	76.9856	1707	10.5956	38.07	76.0127	OSMR	oncostatin M receptor [Source:HGNC Symbol;Acc:HGNC:8507]	Environmental Information Processing	Signaling molecules and interaction;Signal transduction	ko04151//PI3K-Akt signaling pathway;ko04060//Cytokine-cytokine receptor interaction;ko04630//Jak-STAT signaling pathway	K05057	GO:0005623//cell;GO:0016020//membrane;GO:0005886//plasma membrane;GO:0032991//macromolecular complex;GO:0071944//cell periphery;GO:0005575//cellular_component;GO:0044464//cell part	GO:0003674//molecular_function	GO:0006950//response to stress;GO:0044700//single organism signaling;GO:0009987//cellular process;GO:0007154//cell communication;GO:0050896//response to stimulus;GO:0044699//single-organism process;GO:0050789//regulation of biological process;GO:0065007//biological regulation;GO:0007165//signal transduction;GO:0023052//signaling;GO:0008150//biological_process;GO:0044763//single-organism cellular …
RNF39	3.00674	3.30986	3.1583	-0.310325	0.80646	0.0304219	0.60246	DOWN	ENSG00000204618	212	4.13877	14.5198	8.97286	219	4.5026	16.021	9.76164	245	4.64852	16.2629	10.078	181	4.12869	13.9687	8.951	167	3.38094	11.8204	7.32987	162	3.32742	11.9555	7.21386	RNF39	ring finger protein 39 [Source:HGNC Symbol;Acc:HGNC:18064]	-	-	-	-	GO:0005623//cell;GO:0044424//intracellular part;GO:0005737//cytoplasm;GO:0005575//cellular_component;GO:0005622//intracellular;GO:0044464//cell part	GO:0043167//ion binding;GO:0005488//binding;GO:0003674//molecular_function	GO:0008150//biological_process
NUP58	7.2922	7.60536	7.44878	-0.310529	0.806346	0.00258976	0.171688	DOWN	ENSG00000139496	4856	19.7719	69.3648	205.529	4257	18.254	64.9509	189.75	4502	17.8151	62.3262	185.188	2852	13.5681	45.9052	141.04	3770	15.9183	55.6532	165.471	3718	15.9271	57.2263	165.562	NUP58	nucleoporin 58 [Source:HGNC Symbol;Acc:HGNC:20261]	Genetic Information Processing	Translation	ko03013//RNA transport	K14307	GO:0005575//cellular_component;GO:0043229//intracellular organelle;GO:0044424//intracellular part;GO:0005635//nuclear envelope;GO:0044446//intracellular organelle part;GO:0031967//organelle envelope;GO:0031975//envelope;GO:0043231//intracellular membrane-bounded organelle;GO:0032991//macromolecular complex;GO:0044422//organelle part;GO:0005623//cell;GO:0043227//membrane-bounded organelle;GO:00056…	GO:0003674//molecular_function;GO:0005198//structural molecule activity	GO:0045184//establishment of protein localization;GO:0044238//primary metabolic process;GO:0051234//establishment of localization;GO:0046907//intracellular transport;GO:0044267//cellular protein metabolic process;GO:0044403//symbiosis, encompassing mutualism through parasitism;GO:0034641//cellular nitrogen compound metabolic process;GO:0044699//single-organism process;GO:0005975//carbohydrate met…
RAP1B	6.89607	7.20706	7.05157	-0.310559	0.806329	0.00104179	0.0930449	DOWN	ENSG00000127314	3519	8.79954	30.8709	148.941	3188	8.39543	29.8724	142.101	3619	8.79512	30.7698	148.866	2271	6.63523	22.4492	112.308	2772	7.18818	25.1312	121.667	2782	7.31906	26.2974	123.882	RAP1B	RAP1B, member of RAS oncogene family [Source:HGNC Symbol;Acc:HGNC:9857]	Cellular Processes;Environmental Information Processing;Human Diseases;Organismal Systems	Cellular commiunity;Cancers;Immune system;Digestive system;Signal transduction;Nervous system	ko04010//MAPK signaling pathway;ko04014//Ras signaling pathway;ko04510//Focal adhesion;ko04062//Chemokine signaling pathway;ko04015//Rap1 signaling pathway;ko04024//cAMP signaling pathway;ko04611//Platelet activation;ko04722//Neurotrophin signaling pathway;ko04670//Leukocyte transendothelial migration;ko04972//Pancreatic secretion;ko04720//Long-term potentiation;ko05211//Renal cell carcinoma	K07836	GO:0043228//non-membrane-bounded organelle;GO:0005811//lipid particle;GO:0044444//cytoplasmic part;GO:0044424//intracellular part;GO:0043227//membrane-bounded organelle;GO:0005623//cell;GO:0005615//extracellular space;GO:0044421//extracellular region part;GO:0043231//intracellular membrane-bounded organelle;GO:0031982//vesicle;GO:0043229//intracellular organelle;GO:0043232//intracellular non-memb…	GO:0016462//pyrophosphatase activity;GO:0003674//molecular_function;GO:0043167//ion binding;GO:0016818//hydrolase activity, acting on acid anhydrides, in phosphorus-containing anhydrides;GO:0003824//catalytic activity;GO:0016817//hydrolase activity, acting on acid anhydrides;GO:0003924//GTPase activity;GO:0016787//hydrolase activity;GO:0017111//nucleoside-triphosphatase activity;GO:0005488//bindi…	GO:0002376//immune system process;GO:0006464//cellular protein modification process;GO:0051716//cellular response to stimulus;GO:0050794//regulation of cellular process;GO:0016192//vesicle-mediated transport;GO:0007267//cell-cell signaling;GO:0071840//cellular component organization or biogenesis;GO:0044763//single-organism cellular process;GO:0048856//anatomical structure development;GO:0008150/…
PPIL3	4.05582	4.36338	4.2096	-0.310702	0.806249	0.00562128	0.256048	DOWN	ENSG00000240344	468	6.79754	23.8474	19.808	460	7.03634	25.0365	20.5039	493	6.95929	24.3471	20.2794	322	5.46461	18.4886	15.9239	368	5.54291	19.379	16.1521	386	5.89862	21.1938	17.1886	PPIL3	peptidylprolyl isomerase like 3 [Source:HGNC Symbol;Acc:HGNC:9262]	-	-	-	-	GO:0043226//organelle;GO:0005634//nucleus;GO:0044464//cell part;GO:0043229//intracellular organelle;GO:0032991//macromolecular complex;GO:0005622//intracellular;GO:0005575//cellular_component;GO:0043227//membrane-bounded organelle;GO:0043231//intracellular membrane-bounded organelle;GO:0005623//cell;GO:0044424//intracellular part	GO:0003674//molecular_function;GO:0003824//catalytic activity;GO:0016853//isomerase activity	GO:0044267//cellular protein metabolic process;GO:0043170//macromolecule metabolic process;GO:0006397//mRNA processing;GO:0034641//cellular nitrogen compound metabolic process;GO:0006725//cellular aromatic compound metabolic process;GO:0006457//protein folding;GO:0008150//biological_process;GO:0071704//organic substance metabolic process;GO:0044260//cellular macromolecule metabolic process;GO:000…
EFCAB14	6.88315	7.19304	7.03809	-0.310801	0.806194	0.000661633	0.0715057	DOWN	ENSG00000159658	3408	8.84275	31.0225	144.243	3409	9.31534	33.1456	151.952	3394	8.55879	29.9429	139.611	2434	7.37915	24.9661	120.369	2598	6.99056	24.4402	114.03	2696	7.35978	26.4438	120.053	EFCAB14	EF-hand calcium binding domain 14 [Source:HGNC Symbol;Acc:HGNC:29051]	-	-	-	-	-	GO:0043167//ion binding;GO:0003674//molecular_function;GO:0005488//binding	-
PCBP1	4.00771	4.31129	4.1595	-0.310963	0.806103	0.0409833	0.684933	DOWN	ENSG00000169564	485	11.8862	41.6998	20.5275	365	9.42062	33.5202	16.2694	537	12.7906	44.7478	22.0893	295	8.44739	28.5803	14.5886	423	10.7505	37.5856	18.5661	331	8.5347	30.6652	14.7394	PCBP1	poly(rC) binding protein 1 [Source:HGNC Symbol;Acc:HGNC:8647]	Genetic Information Processing	Transcription	ko03040//Spliceosome	K12889	GO:0043229//intracellular organelle;GO:0043233//organelle lumen;GO:0031981//nuclear lumen;GO:0005576//extracellular region;GO:0043227//membrane-bounded organelle;GO:0044444//cytoplasmic part;GO:0005654//nucleoplasm;GO:0044446//intracellular organelle part;GO:0044464//cell part;GO:0005829//cytosol;GO:0005634//nucleus;GO:0005575//cellular_component;GO:0044422//organelle part;GO:0005623//cell;GO:004…	GO:0003676//nucleic acid binding;GO:0097159//organic cyclic compound binding;GO:0003729//mRNA binding;GO:0003677//DNA binding;GO:0044822//poly(A) RNA binding;GO:0005488//binding;GO:0003674//molecular_function;GO:0001071//nucleic acid binding transcription factor activity;GO:0003723//RNA binding;GO:0003700//transcription factor activity, sequence-specific DNA binding;GO:1901363//heterocyclic compo…	GO:0016071//mRNA metabolic process;GO:0046483//heterocycle metabolic process;GO:0044419//interspecies interaction between organisms;GO:0006396//RNA processing;GO:0051704//multi-organism process;GO:0090304//nucleic acid metabolic process;GO:0016070//RNA metabolic process;GO:0008152//metabolic process;GO:0006139//nucleobase-containing compound metabolic process;GO:1901360//organic cyclic compound m…
ROR1	7.28153	7.5921	7.43682	-0.310987	0.80609	0.000973644	0.0901139	DOWN	ENSG00000185483	4267	26.875	94.2841	180.6	4549	30.1735	107.362	202.766	4664	28.5494	99.8802	191.852	3239	23.8361	80.6453	160.178	3637	23.7549	83.0515	159.633	3319	21.9933	79.0221	147.795	ROR1	receptor tyrosine kinase like orphan receptor 1 [Source:HGNC Symbol;Acc:HGNC:10256]	-	-	-	-	GO:0071944//cell periphery;GO:0043232//intracellular non-membrane-bounded organelle;GO:0005886//plasma membrane;GO:0005856//cytoskeleton;GO:0005622//intracellular;GO:0044424//intracellular part;GO:0005623//cell;GO:0005737//cytoplasm;GO:0043226//organelle;GO:0044464//cell part;GO:0032991//macromolecular complex;GO:0005575//cellular_component;GO:0043228//non-membrane-bounded organelle;GO:0043229//i…	GO:0005488//binding;GO:0016772//transferase activity, transferring phosphorus-containing groups;GO:0016740//transferase activity;GO:0016301//kinase activity;GO:0043167//ion binding;GO:0003824//catalytic activity;GO:0003674//molecular_function	GO:0003008//system process;GO:0044763//single-organism cellular process;GO:0036211//protein modification process;GO:0006807//nitrogen compound metabolic process;GO:0023052//signaling;GO:0048869//cellular developmental process;GO:0071704//organic substance metabolic process;GO:0044238//primary metabolic process;GO:0048856//anatomical structure development;GO:0009987//cellular process;GO:0044267//c…
HES1	5.81745	6.13443	5.97594	-0.311002	0.806082	0.00722788	0.291034	DOWN	ENSG00000114315	1510	31.0396	108.894	63.9105	1673	36.2175	128.868	74.5718	1717	34.3022	120.006	70.6282	1321	31.7278	107.345	65.3275	1279	27.2643	95.3208	56.1372	1092	23.6167	84.8549	48.6267	HES1	hes family bHLH transcription factor 1 [Source:HGNC Symbol;Acc:HGNC:5192]	Environmental Information Processing;Human Diseases;Genetic Information Processing	Endocrine and metabolic diseases;Signal transduction;Replication and repair	ko04330//Notch signaling pathway;ko03460//Fanconi anemia pathway;ko04950//Maturity onset diabetes of the young	K06054	GO:0032991//macromolecular complex;GO:0044424//intracellular part;GO:0005575//cellular_component;GO:0031981//nuclear lumen;GO:0043231//intracellular membrane-bounded organelle;GO:0005634//nucleus;GO:0043227//membrane-bounded organelle;GO:0005737//cytoplasm;GO:0044464//cell part;GO:0031974//membrane-enclosed lumen;GO:0005623//cell;GO:0005622//intracellular;GO:0043226//organelle;GO:0044422//organel…	GO:1901363//heterocyclic compound binding;GO:0097159//organic cyclic compound binding;GO:0001071//nucleic acid binding transcription factor activity;GO:0003674//molecular_function;GO:0005515//protein binding;GO:0003700//transcription factor activity, sequence-specific DNA binding;GO:0005488//binding;GO:0003677//DNA binding;GO:0008134//transcription factor binding;GO:0019899//enzyme binding;GO:000…	GO:0051674//localization of cell;GO:0008283//cell proliferation;GO:0044763//single-organism cellular process;GO:0036211//protein modification process;GO:0071704//organic substance metabolic process;GO:0044267//cellular protein metabolic process;GO:0007275//multicellular organism development;GO:0000902//cell morphogenesis;GO:0048856//anatomical structure development;GO:0032502//developmental proce…
E2F2	3.3434	3.64716	3.49528	-0.311015	0.806075	0.012008	0.386474	DOWN	ENSG00000007968	292	2.2627	7.93809	12.3588	270	2.20339	7.84003	12.0349	296	2.22919	7.79884	12.1758	200	1.8108	6.12654	9.89061	228	1.83216	6.40555	10.0073	221	1.80174	6.47368	9.84112	E2F2	E2F transcription factor 2 [Source:HGNC Symbol;Acc:HGNC:3114]	Human Diseases;Cellular Processes	Cancers;Cell growth and death;Infectious diseases	ko05200//Pathways in cancer;ko05166//HTLV-I infection;ko05206//MicroRNAs in cancer;ko05161//Hepatitis B;ko04110//Cell cycle;ko05222//Small cell lung cancer;ko05215//Prostate cancer;ko05220//Chronic myeloid leukemia;ko05218//Melanoma;ko05214//Glioma;ko05212//Pancreatic cancer;ko05223//Non-small cell lung cancer;ko05219//Bladder cancer	K09389	GO:0043227//membrane-bounded organelle;GO:0044424//intracellular part;GO:0044464//cell part;GO:0043233//organelle lumen;GO:0031974//membrane-enclosed lumen;GO:0044428//nuclear part;GO:0005634//nucleus;GO:0043229//intracellular organelle;GO:0031981//nuclear lumen;GO:0043232//intracellular non-membrane-bounded organelle;GO:0005622//intracellular;GO:0005575//cellular_component;GO:0043228//non-membra…	GO:0003700//transcription factor activity, sequence-specific DNA binding;GO:0003677//DNA binding;GO:0001071//nucleic acid binding transcription factor activity;GO:0008134//transcription factor binding;GO:0097159//organic cyclic compound binding;GO:0005488//binding;GO:0003676//nucleic acid binding;GO:0005515//protein binding;GO:1901363//heterocyclic compound binding;GO:0003674//molecular_function	GO:0009058//biosynthetic process;GO:0050896//response to stimulus;GO:0044700//single organism signaling;GO:0034641//cellular nitrogen compound metabolic process;GO:0006807//nitrogen compound metabolic process;GO:0007154//cell communication;GO:0008152//metabolic process;GO:0065007//biological regulation;GO:0044699//single-organism process;GO:0050789//regulation of biological process;GO:0009653//an…
SCML1	4.09247	4.4064	4.24944	-0.31166	0.805714	0.0142206	0.418186	DOWN	ENSG00000047634	465	3.58032	12.5607	19.681	511	4.14356	14.7435	22.7772	489	3.65924	12.8019	20.1148	304	2.7349	9.25305	15.0337	378	3.01819	10.5521	16.591	430	3.48333	12.5156	19.1479	SCML1	Scm polycomb group protein like 1 [Source:HGNC Symbol;Acc:HGNC:10580]	-	-	-	-	GO:0005623//cell;GO:0044464//cell part;GO:0005634//nucleus;GO:0043231//intracellular membrane-bounded organelle;GO:0005622//intracellular;GO:0043229//intracellular organelle;GO:0044424//intracellular part;GO:0043226//organelle;GO:0005575//cellular_component;GO:0043227//membrane-bounded organelle	GO:1901363//heterocyclic compound binding;GO:0003700//transcription factor activity, sequence-specific DNA binding;GO:0003674//molecular_function;GO:0001071//nucleic acid binding transcription factor activity;GO:0003677//DNA binding;GO:0005488//binding;GO:0097159//organic cyclic compound binding;GO:0003676//nucleic acid binding	GO:0048856//anatomical structure development;GO:0008150//biological_process;GO:0032502//developmental process;GO:0006807//nitrogen compound metabolic process;GO:0044237//cellular metabolic process;GO:0009058//biosynthetic process;GO:0034641//cellular nitrogen compound metabolic process;GO:0009987//cellular process;GO:0008152//metabolic process
MSANTD4	3.36148	3.67706	3.51927	-0.311794	0.805639	0.0478672	0.711279	DOWN	ENSG00000170903	295	2.44437	8.57543	12.4858	318	2.77495	9.87375	14.1744	265	2.13404	7.46595	10.9007	170	1.64585	5.56846	8.40702	228	1.95913	6.84948	10.0073	270	2.35378	8.45714	12.0231	MSANTD4	Myb/SANT DNA binding domain containing 4 with coiled-coils [Source:HGNC Symbol;Acc:HGNC:29383]	-	-	-	-	GO:0005623//cell;GO:0043229//intracellular organelle;GO:0005622//intracellular;GO:0044424//intracellular part;GO:0043226//organelle;GO:0005575//cellular_component;GO:0005634//nucleus;GO:0044464//cell part;GO:0043231//intracellular membrane-bounded organelle;GO:0043227//membrane-bounded organelle	GO:0003674//molecular_function	-
JMJD8	3.9648	4.27454	4.11967	-0.312016	0.805515	0.0174134	0.460163	DOWN	ENSG00000161999	424	6.82866	23.9566	17.9457	411	6.971	24.804	18.3198	505	7.90449	27.6539	20.773	336	6.32276	21.392	16.6162	373	6.22965	21.78	16.3715	301	5.10027	18.3253	13.4035	JMJD8	jumonji domain containing 8 [Source:HGNC Symbol;Acc:HGNC:14148]	-	-	-	-	GO:0005623//cell;GO:0043227//membrane-bounded organelle;GO:0005622//intracellular;GO:0044424//intracellular part;GO:0005737//cytoplasm;GO:0044444//cytoplasmic part;GO:0043229//intracellular organelle;GO:0005575//cellular_component;GO:0044464//cell part;GO:0005634//nucleus;GO:0012505//endomembrane system;GO:0043226//organelle;GO:0043231//intracellular membrane-bounded organelle;GO:0005783//endopla…	GO:0003674//molecular_function	GO:0009987//cellular process;GO:0006807//nitrogen compound metabolic process;GO:0032502//developmental process;GO:0044699//single-organism process;GO:0044238//primary metabolic process;GO:0007165//signal transduction;GO:0005975//carbohydrate metabolic process;GO:0023052//signaling;GO:0071704//organic substance metabolic process;GO:0044700//single organism signaling;GO:0051716//cellular response t…
TMEM144	4.17717	4.48683	4.332	-0.312431	0.805284	0.00496641	0.238314	DOWN	ENSG00000164124	513	2.34782	8.23672	21.7126	513	2.47257	8.79783	22.8663	523	2.32628	8.13849	21.5134	351	1.87695	6.35033	17.358	399	1.89367	6.62062	17.5127	422	2.03197	7.30088	18.7916	TMEM144	transmembrane protein 144 [Source:HGNC Symbol;Acc:HGNC:25633]	-	-	-	-	GO:0005575//cellular_component	GO:0003674//molecular_function;GO:0022857//transmembrane transporter activity;GO:0005215//transporter activity	GO:0051179//localization;GO:0055085//transmembrane transport;GO:0006810//transport;GO:0051234//establishment of localization;GO:0008150//biological_process
FRMD4B	5.1794	5.49797	5.33869	-0.312689	0.80514	0.00381569	0.212849	DOWN	ENSG00000114541	1041	3.93359	13.8	44.0601	1034	4.11474	14.641	46.0892	1066	3.91479	13.6959	43.8495	638	2.81681	9.53018	31.551	877	3.43655	12.0148	38.4928	868	3.45076	12.3986	38.652	FRMD4B	FERM domain containing 4B [Source:HGNC Symbol;Acc:HGNC:24886]	-	-	-	-	GO:0043228//non-membrane-bounded organelle;GO:0044421//extracellular region part;GO:0005856//cytoskeleton;GO:0005737//cytoplasm;GO:0043229//intracellular organelle;GO:0005615//extracellular space;GO:0043232//intracellular non-membrane-bounded organelle;GO:0005622//intracellular;GO:0044464//cell part;GO:0043226//organelle;GO:0044424//intracellular part;GO:0005623//cell;GO:0005575//cellular_compone…	-	GO:0008150//biological_process
CALD1	6.77953	7.10793	6.94373	-0.313087	0.804917	0.00985826	0.346533	DOWN	ENSG00000122786	3145	13.5221	47.4388	133.112	3183	14.4126	51.2827	141.878	3299	13.7854	48.2282	135.703	1811	9.09787	30.7811	89.5594	2702	12.0474	42.1199	118.595	2807	12.6976	45.6227	124.996	CALD1	caldesmon 1 [Source:HGNC Symbol;Acc:HGNC:1441]	Organismal Systems	Circulatory system	ko04270//Vascular smooth muscle contraction	K12327	GO:0005622//intracellular;GO:0005856//cytoskeleton;GO:0043229//intracellular organelle;GO:0005886//plasma membrane;GO:0043226//organelle;GO:0044464//cell part;GO:0005829//cytosol;GO:0044424//intracellular part;GO:0071944//cell periphery;GO:0043232//intracellular non-membrane-bounded organelle;GO:0043228//non-membrane-bounded organelle;GO:0044444//cytoplasmic part;GO:0016020//membrane;GO:0005737//…	GO:0005488//binding;GO:0008092//cytoskeletal protein binding;GO:0005515//protein binding;GO:0003674//molecular_function	GO:0008150//biological_process
PPARA	3.90704	4.21547	4.06126	-0.313133	0.804892	0.00663757	0.278298	DOWN	ENSG00000186951	415	1.32875	4.66159	17.5648	417	1.4061	5.00315	18.5872	449	1.39719	4.88807	18.4694	308	1.15225	3.89843	15.2315	317	1.05254	3.67989	13.9136	342	1.15207	4.13941	15.2293	PPARA	peroxisome proliferator activated receptor alpha [Source:HGNC Symbol;Acc:HGNC:9232]	Organismal Systems;Human Diseases;Environmental Information Processing	Endocrine and metabolic diseases;Signal transduction;Infectious diseases;Endocrine system	ko04024//cAMP signaling pathway;ko04932//Non-alcoholic fatty liver disease (NAFLD);ko05160//Hepatitis C;ko04931//Insulin resistance;ko04922//Glucagon signaling pathway;ko04920//Adipocytokine signaling pathway;ko03320//PPAR signaling pathway	K07294	GO:0070013//intracellular organelle lumen;GO:0032991//macromolecular complex;GO:0043233//organelle lumen;GO:0044464//cell part;GO:0043232//intracellular non-membrane-bounded organelle;GO:0043229//intracellular organelle;GO:0044428//nuclear part;GO:0000228//nuclear chromosome;GO:0043231//intracellular membrane-bounded organelle;GO:0043228//non-membrane-bounded organelle;GO:0044422//organelle part;…	GO:0005515//protein binding;GO:0003677//DNA binding;GO:0003700//transcription factor activity, sequence-specific DNA binding;GO:0005488//binding;GO:0008289//lipid binding;GO:0003676//nucleic acid binding;GO:0001071//nucleic acid binding transcription factor activity;GO:0003674//molecular_function;GO:1901363//heterocyclic compound binding;GO:0008134//transcription factor binding;GO:0019899//enzyme…	GO:0044700//single organism signaling;GO:0030154//cell differentiation;GO:0022610//biological adhesion;GO:0023052//signaling;GO:0050896//response to stimulus;GO:0044237//cellular metabolic process;GO:0044710//single-organism metabolic process;GO:0051179//localization;GO:0009653//anatomical structure morphogenesis;GO:0050794//regulation of cellular process;GO:0003013//circulatory system process;GO…
UHMK1	7.77379	8.08865	7.93122	-0.313209	0.80485	0.00171515	0.12558	DOWN	ENSG00000152332	6636	30.3706	106.548	280.868	6244	30.095	107.083	278.318	6143	27.3237	95.5922	252.69	4068	21.7533	73.5987	201.175	5070	24.0625	84.1267	222.53	5284	25.4429	91.4167	235.296	UHMK1	U2AF homology motif kinase 1 [Source:HGNC Symbol;Acc:HGNC:19683]	-	-	-	-	GO:0005794//Golgi apparatus;GO:0005737//cytoplasm;GO:0012505//endomembrane system;GO:0031981//nuclear lumen;GO:0044444//cytoplasmic part;GO:0043229//intracellular organelle;GO:0005575//cellular_component;GO:0043226//organelle;GO:0005634//nucleus;GO:0005654//nucleoplasm;GO:0044446//intracellular organelle part;GO:0044464//cell part;GO:0070013//intracellular organelle lumen;GO:0043227//membrane-bou…	GO:0003723//RNA binding;GO:0016740//transferase activity;GO:0097159//organic cyclic compound binding;GO:0016301//kinase activity;GO:0005488//binding;GO:0003676//nucleic acid binding;GO:0003824//catalytic activity;GO:0003674//molecular_function;GO:0043167//ion binding;GO:1901363//heterocyclic compound binding;GO:0016772//transferase activity, transferring phosphorus-containing groups	GO:0043043//peptide biosynthetic process;GO:0009059//macromolecule biosynthetic process;GO:0044237//cellular metabolic process;GO:0015031//protein transport;GO:0043603//cellular amide metabolic process;GO:0051169//nuclear transport;GO:1901576//organic substance biosynthetic process;GO:0044271//cellular nitrogen compound biosynthetic process;GO:0048856//anatomical structure development;GO:0044767/…
MAPK8	5.44351	5.75555	5.59953	-0.31406	0.804375	0.000992164	0.0911513	DOWN	ENSG00000107643	1288	5.63514	19.7695	54.5144	1237	5.69957	20.2801	55.1377	1234	5.24707	18.3569	50.7601	921	4.70811	15.9291	45.5462	950	4.3102	15.0692	41.6969	965	4.44195	15.96	42.9714	MAPK8	mitogen-activated protein kinase 8 [Source:HGNC Symbol;Acc:HGNC:6881]	Human Diseases;Environmental Information Processing;Cellular Processes;Genetic Information Processing;Organismal Systems	Endocrine and metabolic diseases;Folding, sorting and degradation;Nervous system;Cellular commiunity;Cancers;Sensory system;Endocrine system;Immune system;Signal transduction;Infectious diseases;Development	ko05200//Pathways in cancer;ko05166//HTLV-I infection;ko05168//Herpes simplex infection;ko05169//Epstein-Barr virus infection;ko04010//MAPK signaling pathway;ko05164//Influenza A;ko05152//Tuberculosis;ko04014//Ras signaling pathway;ko04510//Focal adhesion;ko05145//Toxoplasmosis;ko04024//cAMP signaling pathway;ko04141//Protein processing in endoplasmic reticulum;ko04380//Osteoclast differentiation…	K04440	GO:0005654//nucleoplasm;GO:0043231//intracellular membrane-bounded organelle;GO:0005623//cell;GO:0005829//cytosol;GO:0043229//intracellular organelle;GO:0005737//cytoplasm;GO:0005622//intracellular;GO:0005575//cellular_component;GO:0043233//organelle lumen;GO:0044464//cell part;GO:0044444//cytoplasmic part;GO:0070013//intracellular organelle lumen;GO:0044446//intracellular organelle part;GO:00319…	GO:0019899//enzyme binding;GO:0030234//enzyme regulator activity;GO:0043167//ion binding;GO:0003674//molecular_function;GO:0005515//protein binding;GO:0016740//transferase activity;GO:0098772//molecular function regulator;GO:0003824//catalytic activity;GO:0016301//kinase activity;GO:0016772//transferase activity, transferring phosphorus-containing groups;GO:0005488//binding	GO:0051276//chromosome organization;GO:0065007//biological regulation;GO:0008150//biological_process;GO:0043170//macromolecule metabolic process;GO:0044238//primary metabolic process;GO:0044237//cellular metabolic process;GO:0044267//cellular protein metabolic process;GO:0009987//cellular process;GO:0006807//nitrogen compound metabolic process;GO:0051716//cellular response to stimulus;GO:0044260/…
PTPN3	5.468	5.78257	5.62528	-0.315539	0.803551	0.00116091	0.0991746	DOWN	ENSG00000070159	1230	5.20856	18.2729	52.0595	1306	5.82424	20.7236	58.2133	1295	5.3296	18.6456	53.2693	853	4.22045	14.2792	42.1834	997	4.37817	15.3069	43.7598	1045	4.65571	16.728	46.5338	PTPN3	protein tyrosine phosphatase non-receptor type 3 [Source:HGNC Symbol;Acc:HGNC:9655]	-	-	-	-	GO:0005622//intracellular;GO:0044424//intracellular part;GO:0005575//cellular_component;GO:0043228//non-membrane-bounded organelle;GO:0016020//membrane;GO:0005856//cytoskeleton;GO:0071944//cell periphery;GO:0043226//organelle;GO:0005623//cell;GO:0005886//plasma membrane;GO:0005737//cytoplasm;GO:0043232//intracellular non-membrane-bounded organelle;GO:0043229//intracellular organelle;GO:0044464//c…	GO:0016791//phosphatase activity;GO:0008092//cytoskeletal protein binding;GO:0019899//enzyme binding;GO:0016788//hydrolase activity, acting on ester bonds;GO:0003824//catalytic activity;GO:0016787//hydrolase activity;GO:0005515//protein binding;GO:0042578//phosphoric ester hydrolase activity;GO:0003674//molecular_function;GO:0005488//binding	GO:0044699//single-organism process;GO:0007154//cell communication;GO:0051179//localization;GO:0050896//response to stimulus;GO:0043412//macromolecule modification;GO:0043170//macromolecule metabolic process;GO:0071704//organic substance metabolic process;GO:0009056//catabolic process;GO:0065008//regulation of biological quality;GO:0048856//anatomical structure development;GO:0044238//primary met…
LIG4	4.71976	5.05859	4.88917	-0.31565	0.803489	0.0327919	0.622925	DOWN	ENSG00000174405	768	7.40781	25.9884	32.5055	796	8.08584	28.7708	35.4807	748	7.01201	24.5315	30.7687	419	4.72216	15.9766	20.7208	593	5.93155	20.7378	26.0276	745	7.56035	27.1644	33.1748	LIG4	DNA ligase 4 [Source:HGNC Symbol;Acc:HGNC:6601]	Genetic Information Processing	Replication and repair	ko03450//Non-homologous end-joining	K10777	GO:0044422//organelle part;GO:0043227//membrane-bounded organelle;GO:0000228//nuclear chromosome;GO:0043229//intracellular organelle;GO:0005654//nucleoplasm;GO:0005737//cytoplasm;GO:0043228//non-membrane-bounded organelle;GO:0043231//intracellular membrane-bounded organelle;GO:0032991//macromolecular complex;GO:0044464//cell part;GO:0031974//membrane-enclosed lumen;GO:0031981//nuclear lumen;GO:00…	GO:0003676//nucleic acid binding;GO:0003677//DNA binding;GO:0043167//ion binding;GO:0016874//ligase activity;GO:0097159//organic cyclic compound binding;GO:0003824//catalytic activity;GO:0005488//binding;GO:1901363//heterocyclic compound binding;GO:0003674//molecular_function	GO:0007275//multicellular organism development;GO:0048856//anatomical structure development;GO:0009790//embryo development;GO:0044763//single-organism cellular process;GO:1901360//organic cyclic compound metabolic process;GO:0006996//organelle organization;GO:0034641//cellular nitrogen compound metabolic process;GO:0044260//cellular macromolecule metabolic process;GO:0043170//macromolecule metabo…
TGFBR3	5.05582	5.37922	5.21752	-0.316144	0.803214	0.00462799	0.232066	DOWN	ENSG00000069702	963	4.75211	16.6715	40.7588	935	4.85909	17.2895	41.6764	994	4.76715	16.6779	40.8878	588	3.39027	11.4704	29.0784	850	4.34974	15.2075	37.3077	750	3.89384	13.9906	33.3975	TGFBR3	transforming growth factor beta receptor 3 [Source:HGNC Symbol;Acc:HGNC:11774]	-	-	-	-	GO:0005622//intracellular;GO:0005576//extracellular region;GO:0043226//organelle;GO:0031012//extracellular matrix;GO:0005615//extracellular space;GO:0005623//cell;GO:0044421//extracellular region part;GO:0032991//macromolecular complex;GO:0044424//intracellular part;GO:0016020//membrane;GO:0071944//cell periphery;GO:0044464//cell part;GO:0005737//cytoplasm;GO:0005886//plasma membrane;GO:0005575//…	GO:0003674//molecular_function;GO:0043167//ion binding;GO:0016740//transferase activity;GO:0016772//transferase activity, transferring phosphorus-containing groups;GO:0003824//catalytic activity;GO:0016301//kinase activity;GO:0005488//binding	GO:0044700//single organism signaling;GO:0044260//cellular macromolecule metabolic process;GO:0044267//cellular protein metabolic process;GO:0050896//response to stimulus;GO:0008152//metabolic process;GO:0065007//biological regulation;GO:0042592//homeostatic process;GO:0007165//signal transduction;GO:0048869//cellular developmental process;GO:0044767//single-organism developmental process;GO:0006…
HEG1	3.33856	3.64727	3.49292	-0.317275	0.802584	0.0168274	0.453949	DOWN	ENSG00000173706	263	1.11716	3.91929	11.1314	306	1.36888	4.87072	13.6396	290	1.19721	4.18846	11.929	194	0.962855	3.25766	9.59389	238	1.04839	3.66536	10.4462	216	0.965323	3.46841	9.61847	HEG1	heart development protein with EGF like domains 1 [Source:HGNC Symbol;Acc:HGNC:29227]	-	-	-	-	GO:0044464//cell part;GO:0005575//cellular_component;GO:0016020//membrane;GO:0005886//plasma membrane;GO:0005576//extracellular region;GO:0005623//cell;GO:0071944//cell periphery	GO:0005488//binding;GO:0043167//ion binding;GO:0003674//molecular_function	GO:0071840//cellular component organization or biogenesis;GO:0044767//single-organism developmental process;GO:0044700//single organism signaling;GO:0007165//signal transduction;GO:0050794//regulation of cellular process;GO:0016043//cellular component organization;GO:0040007//growth;GO:0007154//cell communication;GO:0003013//circulatory system process;GO:0003008//system process;GO:0051716//cellul…
ELK3	5.28156	5.59872	5.44014	-0.317662	0.802369	0.00232313	0.159773	DOWN	ENSG00000111145	1053	9.59691	33.6683	44.568	1141	10.9515	38.9672	50.8586	1179	10.4431	36.5352	48.4977	864	9.20056	31.1285	42.7274	866	8.18475	28.6154	38.01	804	7.70932	27.6996	35.8021	ELK3	ETS transcription factor ELK3 [Source:HGNC Symbol;Acc:HGNC:3325]	-	-	-	-	GO:0043231//intracellular membrane-bounded organelle;GO:0005694//chromosome;GO:0044422//organelle part;GO:0043232//intracellular non-membrane-bounded organelle;GO:0031981//nuclear lumen;GO:0044464//cell part;GO:0044444//cytoplasmic part;GO:0000228//nuclear chromosome;GO:0005654//nucleoplasm;GO:0005623//cell;GO:0005622//intracellular;GO:0005634//nucleus;GO:0005737//cytoplasm;GO:0005575//cellular_c…	GO:0003676//nucleic acid binding;GO:0097159//organic cyclic compound binding;GO:0001071//nucleic acid binding transcription factor activity;GO:0003677//DNA binding;GO:0003700//transcription factor activity, sequence-specific DNA binding;GO:1901363//heterocyclic compound binding;GO:0003674//molecular_function;GO:0005488//binding	GO:0006950//response to stress;GO:0034641//cellular nitrogen compound metabolic process;GO:0044237//cellular metabolic process;GO:0048856//anatomical structure development;GO:0044763//single-organism cellular process;GO:0023052//signaling;GO:0008150//biological_process;GO:0044700//single organism signaling;GO:0051716//cellular response to stimulus;GO:0032502//developmental process;GO:0048646//ana…
BRI3BP	5.85082	6.17233	6.01158	-0.318437	0.801938	0.00259441	0.171688	DOWN	ENSG00000184992	1698	10.7217	37.6143	71.8676	1525	10.141	36.0833	67.9749	1813	11.1259	38.9241	74.5771	1064	7.84992	26.5589	52.618	1456	9.53393	33.3323	63.906	1277	8.48348	30.4812	56.8648	BRI3BP	BRI3 binding protein [Source:HGNC Symbol;Acc:HGNC:14251]	-	-	-	-	GO:0044464//cell part;GO:0044444//cytoplasmic part;GO:0043231//intracellular membrane-bounded organelle;GO:0043229//intracellular organelle;GO:0005575//cellular_component;GO:0005737//cytoplasm;GO:0043227//membrane-bounded organelle;GO:0005739//mitochondrion;GO:0005623//cell;GO:0043226//organelle;GO:0044424//intracellular part;GO:0005622//intracellular	-	-
CEP112	2.22169	2.53185	2.37677	-0.318551	0.801875	0.0482674	0.714768	DOWN	ENSG00000154240	135	0.723364	2.53774	5.71385	123	0.694084	2.46967	5.48257	128	0.666569	2.332	5.26523	79	0.494593	1.67337	3.90679	105	0.583441	2.03981	4.6086	107	0.603204	2.16732	4.76471	CEP112	centrosomal protein 112 [Source:HGNC Symbol;Acc:HGNC:28514]	-	-	-	-	GO:0005575//cellular_component;GO:0043228//non-membrane-bounded organelle;GO:0005815//microtubule organizing center;GO:0005856//cytoskeleton;GO:0044424//intracellular part;GO:0005622//intracellular;GO:0043229//intracellular organelle;GO:0044422//organelle part;GO:0005623//cell;GO:0005886//plasma membrane;GO:0043226//organelle;GO:0005737//cytoplasm;GO:0071944//cell periphery;GO:0043232//intracellu…	-	GO:0008150//biological_process
UBA6	6.89189	7.21649	7.05419	-0.31863	0.801831	0.00295767	0.185789	DOWN	ENSG00000033178	3501	12.9891	45.5688	148.179	3499	13.6714	48.6452	155.963	3380	12.1875	42.638	139.035	2110	9.14673	30.9464	104.346	2762	10.6266	37.1525	121.228	2979	11.6282	41.7803	132.655	UBA6	ubiquitin like modifier activating enzyme 6 [Source:HGNC Symbol;Acc:HGNC:25581]	Genetic Information Processing	Folding, sorting and degradation	ko04120//Ubiquitin mediated proteolysis	K10699	GO:0043227//membrane-bounded organelle;GO:0005623//cell;GO:0005737//cytoplasm;GO:0043229//intracellular organelle;GO:0044444//cytoplasmic part;GO:0044424//intracellular part;GO:0005634//nucleus;GO:0005622//intracellular;GO:0044464//cell part;GO:0005829//cytosol;GO:0043231//intracellular membrane-bounded organelle;GO:0005575//cellular_component;GO:0043226//organelle	GO:0003824//catalytic activity;GO:0043167//ion binding;GO:0003674//molecular_function;GO:0005488//binding;GO:0016874//ligase activity	GO:0048869//cellular developmental process;GO:0003008//system process;GO:0006464//cellular protein modification process;GO:0030154//cell differentiation;GO:0044699//single-organism process;GO:0044237//cellular metabolic process;GO:0044767//single-organism developmental process;GO:0009987//cellular process;GO:0006950//response to stress;GO:0032502//developmental process;GO:0019538//protein metabol…
PARP8	4.09852	4.40419	4.25135	-0.319013	0.801618	0.014252	0.418186	DOWN	ENSG00000151883	475	1.98974	6.98048	20.1043	552	2.43514	8.66466	24.6047	441	1.79537	6.28109	18.1404	345	1.68857	5.71298	17.0613	373	1.6203	5.66486	16.3715	389	1.71439	6.1598	17.3222	PARP8	poly(ADP-ribose) polymerase family member 8 [Source:HGNC Symbol;Acc:HGNC:26124]	-	-	-	-	GO:0044428//nuclear part;GO:0005635//nuclear envelope;GO:0044422//organelle part;GO:0005634//nucleus;GO:0044446//intracellular organelle part;GO:0005623//cell;GO:0012505//endomembrane system;GO:0031975//envelope;GO:0005622//intracellular;GO:0044464//cell part;GO:0043226//organelle;GO:0044444//cytoplasmic part;GO:0044424//intracellular part;GO:0043231//intracellular membrane-bounded organelle;GO:0…	GO:0098772//molecular function regulator;GO:0003824//catalytic activity;GO:0005488//binding;GO:0019899//enzyme binding;GO:0030234//enzyme regulator activity;GO:0005515//protein binding;GO:0003674//molecular_function;GO:0016740//transferase activity;GO:0016757//transferase activity, transferring glycosyl groups	GO:0044699//single-organism process;GO:0044260//cellular macromolecule metabolic process;GO:0051716//cellular response to stimulus;GO:0007154//cell communication;GO:0019538//protein metabolic process;GO:0008150//biological_process;GO:0006950//response to stress;GO:0065007//biological regulation;GO:0050794//regulation of cellular process;GO:0044238//primary metabolic process;GO:0044700//single org…
COIL	4.9644	5.28589	5.12514	-0.319144	0.801545	0.00459897	0.232066	DOWN	ENSG00000121058	973	13.6636	47.9352	41.1821	836	12.3635	43.9915	37.2636	905	12.3513	43.2111	37.2268	559	9.17195	31.0317	27.6442	719	10.4705	36.6066	31.558	770	11.3763	40.875	34.2881	COIL	coilin [Source:HGNC Symbol;Acc:HGNC:2184]	-	-	-	-	GO:0043231//intracellular membrane-bounded organelle;GO:0070013//intracellular organelle lumen;GO:0005623//cell;GO:0005634//nucleus;GO:0043233//organelle lumen;GO:0043228//non-membrane-bounded organelle;GO:0043227//membrane-bounded organelle;GO:0005654//nucleoplasm;GO:0043232//intracellular non-membrane-bounded organelle;GO:0044446//intracellular organelle part;GO:0005730//nucleolus;GO:0044424//i…	GO:1901363//heterocyclic compound binding;GO:0097159//organic cyclic compound binding;GO:0003674//molecular_function;GO:0003676//nucleic acid binding;GO:0005488//binding;GO:0003723//RNA binding	GO:0006139//nucleobase-containing compound metabolic process;GO:0006396//RNA processing;GO:0065003//macromolecular complex assembly;GO:0043170//macromolecule metabolic process;GO:0006725//cellular aromatic compound metabolic process;GO:0022618//ribonucleoprotein complex assembly;GO:0016043//cellular component organization;GO:0044238//primary metabolic process;GO:0006397//mRNA processing;GO:007184…
ZFHX3	6.24237	6.57738	6.40987	-0.319643	0.801268	0.00850856	0.315669	DOWN	ENSG00000140836	2198	4.16297	14.6047	93.03	2205	4.39813	15.6493	98.285	2255	4.15083	14.5217	92.7586	1273	2.8171	9.53118	62.9537	1732	3.4018	11.8933	76.02	2032	4.04908	14.5484	90.4849	ZFHX3	zinc finger homeobox 3 [Source:HGNC Symbol;Acc:HGNC:777]	Cellular Processes	Cellular commiunity	ko04550//Signaling pathways regulating pluripotency of stem cells	K09378	GO:0043231//intracellular membrane-bounded organelle;GO:0005654//nucleoplasm;GO:0043232//intracellular non-membrane-bounded organelle;GO:0043229//intracellular organelle;GO:0070013//intracellular organelle lumen;GO:0044464//cell part;GO:0005737//cytoplasm;GO:0031974//membrane-enclosed lumen;GO:0044422//organelle part;GO:0043228//non-membrane-bounded organelle;GO:0032991//macromolecular complex;GO…	GO:0003676//nucleic acid binding;GO:0003700//transcription factor activity, sequence-specific DNA binding;GO:0019899//enzyme binding;GO:0005488//binding;GO:0097159//organic cyclic compound binding;GO:0043167//ion binding;GO:0001071//nucleic acid binding transcription factor activity;GO:0005515//protein binding;GO:1901363//heterocyclic compound binding;GO:0003677//DNA binding;GO:0003674//molecular…	GO:0044699//single-organism process;GO:0008150//biological_process;GO:0044763//single-organism cellular process;GO:0009058//biosynthetic process;GO:0048856//anatomical structure development;GO:0032502//developmental process;GO:0044237//cellular metabolic process;GO:0006807//nitrogen compound metabolic process;GO:0030154//cell differentiation;GO:0007049//cell cycle;GO:0009987//cellular process;GO:…
TMEM52B	3.47043	3.80571	3.63807	-0.31998	0.801081	0.0392403	0.677923	DOWN	ENSG00000165685	300	3.63615	12.7565	12.6974	328	4.18676	14.8972	14.6202	332	3.91085	13.6821	13.6567	174	2.46415	8.33705	8.60483	294	3.69533	12.9195	12.9041	258	3.29002	11.821	11.4887	TMEM52B	transmembrane protein 52B [Source:HGNC Symbol;Acc:HGNC:26438]	-	-	-	-	GO:0005615//extracellular space;GO:0044421//extracellular region part;GO:0005575//cellular_component;GO:0005576//extracellular region;GO:0043226//organelle	GO:0003674//molecular_function	GO:0008150//biological_process
MMS22L	5.20393	5.54839	5.37616	-0.320445	0.800823	0.0217763	0.509297	DOWN	ENSG00000146263	1130	2.19461	7.69921	47.8271	1039	2.12509	7.56144	46.3121	1086	2.04984	7.17138	44.6722	571	1.29572	4.38386	28.2377	906	1.8247	6.37947	39.7657	988	2.0188	7.25355	43.9956	MMS22L	MMS22 like, DNA repair protein [Source:HGNC Symbol;Acc:HGNC:21475]	-	-	-	-	GO:0043228//non-membrane-bounded organelle;GO:0005737//cytoplasm;GO:0031981//nuclear lumen;GO:0044422//organelle part;GO:0043232//intracellular non-membrane-bounded organelle;GO:0044446//intracellular organelle part;GO:0043227//membrane-bounded organelle;GO:0070013//intracellular organelle lumen;GO:0005829//cytosol;GO:0005575//cellular_component;GO:0043226//organelle;GO:0005634//nucleus;GO:004442…	GO:0003674//molecular_function	GO:0006950//response to stress;GO:0044260//cellular macromolecule metabolic process;GO:0006259//DNA metabolic process;GO:0008150//biological_process;GO:0006725//cellular aromatic compound metabolic process;GO:1901360//organic cyclic compound metabolic process;GO:0090304//nucleic acid metabolic process;GO:0071704//organic substance metabolic process;GO:0046483//heterocycle metabolic process;GO:005…
KLHL2	4.19652	4.51364	4.35508	-0.320878	0.800582	0.00520381	0.24672	DOWN	ENSG00000109466	541	5.82788	20.4456	22.8977	533	6.04678	21.5155	23.7578	505	5.28709	18.4969	20.773	349	4.39275	14.8621	17.2591	419	4.68071	16.3646	18.3905	421	4.77147	17.1439	18.7471	KLHL2	kelch like family member 2 [Source:HGNC Symbol;Acc:HGNC:6353]	-	-	-	-	GO:0043228//non-membrane-bounded organelle;GO:0044464//cell part;GO:0005737//cytoplasm;GO:0043229//intracellular organelle;GO:0032991//macromolecular complex;GO:0005575//cellular_component;GO:0043226//organelle;GO:0044424//intracellular part;GO:0043232//intracellular non-membrane-bounded organelle;GO:0005623//cell;GO:0005856//cytoskeleton;GO:0044444//cytoplasmic part;GO:0005622//intracellular;GO:…	GO:0005515//protein binding;GO:0008092//cytoskeletal protein binding;GO:0005488//binding;GO:0003674//molecular_function	GO:0044238//primary metabolic process;GO:0044237//cellular metabolic process;GO:0006464//cellular protein modification process;GO:0044267//cellular protein metabolic process;GO:0019538//protein metabolic process;GO:0036211//protein modification process;GO:0044260//cellular macromolecule metabolic process;GO:0043412//macromolecule modification;GO:0071704//organic substance metabolic process;GO:000…
ARL5B	6.48599	6.80668	6.64634	-0.321715	0.800118	0.000667585	0.0717035	DOWN	ENSG00000165997	2463	14.5392	51.007	104.246	2640	16.4121	58.397	117.675	2711	15.5531	54.4127	111.516	1770	12.2081	41.3039	87.5319	1985	12.1513	42.483	87.1245	2120	13.1665	47.3072	94.4035	ARL5B	ADP ribosylation factor like GTPase 5B [Source:HGNC Symbol;Acc:HGNC:23052]	-	-	-	-	GO:0005794//Golgi apparatus;GO:0043229//intracellular organelle;GO:0043231//intracellular membrane-bounded organelle;GO:0005575//cellular_component;GO:0005623//cell;GO:0044424//intracellular part;GO:0043227//membrane-bounded organelle;GO:0043226//organelle;GO:0012505//endomembrane system;GO:0044464//cell part;GO:0005737//cytoplasm;GO:0044444//cytoplasmic part;GO:0005622//intracellular	GO:0043167//ion binding;GO:0003674//molecular_function;GO:0005488//binding	GO:0006810//transport;GO:0051234//establishment of localization;GO:0045184//establishment of protein localization;GO:0051179//localization;GO:0071702//organic substance transport;GO:0033036//macromolecule localization;GO:0015031//protein transport;GO:0016192//vesicle-mediated transport;GO:0008150//biological_process;GO:0008104//protein localization
MMD	3.28635	3.59946	3.4429	-0.322358	0.799762	0.0166081	0.450436	DOWN	ENSG00000108960	305	4.04293	14.1836	12.9091	246	3.43412	12.2192	10.9651	281	3.62005	12.6648	11.5588	181	2.80332	9.48455	8.951	221	3.0379	10.621	9.70001	223	3.10999	11.1742	9.93018	MMD	monocyte to macrophage differentiation associated [Source:HGNC Symbol;Acc:HGNC:7153]	-	-	-	-	GO:0044444//cytoplasmic part;GO:0005764//lysosome;GO:0044464//cell part;GO:0043226//organelle;GO:0016020//membrane;GO:0043231//intracellular membrane-bounded organelle;GO:0005575//cellular_component;GO:0031410//cytoplasmic vesicle;GO:0005773//vacuole;GO:0044424//intracellular part;GO:0012505//endomembrane system;GO:0043229//intracellular organelle;GO:0071944//cell periphery;GO:0005622//intracellu…	GO:0003824//catalytic activity;GO:0016772//transferase activity, transferring phosphorus-containing groups;GO:0016301//kinase activity;GO:0003674//molecular_function;GO:0016740//transferase activity	GO:0009987//cellular process;GO:0043412//macromolecule modification;GO:0008152//metabolic process;GO:0044267//cellular protein metabolic process;GO:0030154//cell differentiation;GO:0048869//cellular developmental process;GO:0008150//biological_process;GO:0044238//primary metabolic process;GO:0006464//cellular protein modification process;GO:0071704//organic substance metabolic process;GO:0036211/…
PDGFRA	3.91934	4.25596	4.08765	-0.322777	0.799529	0.0215211	0.507368	DOWN	ENSG00000134853	437	1.93736	6.79672	18.4959	421	1.96559	6.99393	18.7655	460	1.98198	6.93395	18.9219	243	1.25873	4.2587	12.0171	368	1.69185	5.915	16.1521	383	1.78642	6.41863	17.055	PDGFRA	platelet derived growth factor receptor alpha [Source:HGNC Symbol;Acc:HGNC:8803]	Cellular Processes;Human Diseases;Environmental Information Processing	Signaling molecules and interaction;Cancers;Cell motility;Cellular commiunity;Infectious diseases;Signal transduction;Transport and catabolism	ko05200//Pathways in cancer;ko05166//HTLV-I infection;ko04151//PI3K-Akt signaling pathway;ko04144//Endocytosis;ko04060//Cytokine-cytokine receptor interaction;ko04010//MAPK signaling pathway;ko04014//Ras signaling pathway;ko04510//Focal adhesion;ko04810//Regulation of actin cytoskeleton;ko04015//Rap1 signaling pathway;ko04020//Calcium signaling pathway;ko05206//MicroRNAs in cancer;ko05231//Cholin…	K04363	GO:0005886//plasma membrane;GO:0032991//macromolecular complex;GO:0044424//intracellular part;GO:0005622//intracellular;GO:0071944//cell periphery;GO:0005575//cellular_component;GO:0043226//organelle;GO:0070013//intracellular organelle lumen;GO:0043229//intracellular organelle;GO:0044446//intracellular organelle part;GO:0005737//cytoplasm;GO:0012505//endomembrane system;GO:0044464//cell part;GO:0…	GO:0016740//transferase activity;GO:0016772//transferase activity, transferring phosphorus-containing groups;GO:0003674//molecular_function;GO:0043167//ion binding;GO:0016301//kinase activity;GO:0003824//catalytic activity;GO:0005488//binding	GO:0048869//cellular developmental process;GO:0000003//reproduction;GO:0051704//multi-organism process;GO:0006928//movement of cell or subcellular component;GO:0051716//cellular response to stimulus;GO:0051179//localization;GO:0042592//homeostatic process;GO:0050789//regulation of biological process;GO:0008283//cell proliferation;GO:0007154//cell communication;GO:0006950//response to stress;GO:00…
TWSG1	6.24362	6.56581	6.40471	-0.322949	0.799434	0.000425169	0.0520981	DOWN	ENSG00000128791	2245	21.4249	75.1636	95.0192	2163	21.7391	77.3515	96.4129	2197	20.3772	71.2896	90.3728	1497	16.6925	56.4762	74.0312	1757	17.3883	60.7927	77.1173	1708	17.1493	61.6176	76.0572	TWSG1	twisted gastrulation BMP signaling modulator 1 [Source:HGNC Symbol;Acc:HGNC:12429]	-	-	-	-	GO:0044421//extracellular region part;GO:0005615//extracellular space;GO:0005575//cellular_component;GO:0005576//extracellular region	GO:0003674//molecular_function	GO:0048856//anatomical structure development;GO:0044707//single-multicellular organism process;GO:0044763//single-organism cellular process;GO:0071704//organic substance metabolic process;GO:0002376//immune system process;GO:0044700//single organism signaling;GO:0009987//cellular process;GO:0007165//signal transduction;GO:0044699//single-organism process;GO:0032501//multicellular organismal proce…
CDCA7L	5.19074	5.51291	5.35183	-0.323509	0.799124	0.000833731	0.0818949	DOWN	ENSG00000164649	1067	11.5975	40.6868	45.1606	988	11.3094	40.2408	44.0388	1123	11.8629	41.5025	46.1942	706	8.96606	30.3351	34.9138	855	9.63718	33.6933	37.5272	824	9.42288	33.8565	36.6927	CDCA7L	cell division cycle associated 7 like [Source:HGNC Symbol;Acc:HGNC:30777]	-	-	-	-	GO:0043231//intracellular membrane-bounded organelle;GO:0031981//nuclear lumen;GO:0005829//cytosol;GO:0005737//cytoplasm;GO:0043233//organelle lumen;GO:0044446//intracellular organelle part;GO:0005575//cellular_component;GO:0043232//intracellular non-membrane-bounded organelle;GO:0043229//intracellular organelle;GO:0044424//intracellular part;GO:0005730//nucleolus;GO:0005634//nucleus;GO:0044422//…	GO:0003674//molecular_function	GO:0051301//cell division;GO:0034641//cellular nitrogen compound metabolic process;GO:0009058//biosynthetic process;GO:0008283//cell proliferation;GO:0044763//single-organism cellular process;GO:0008152//metabolic process;GO:0006807//nitrogen compound metabolic process;GO:0009987//cellular process;GO:0044237//cellular metabolic process;GO:0008150//biological_process;GO:0044699//single-organism pr…
RABEP1	5.84606	6.18303	6.01454	-0.323965	0.798871	0.00689846	0.280503	DOWN	ENSG00000029725	1703	10.211	35.8225	72.0792	1687	10.6525	37.9034	75.1959	1671	9.73735	34.0662	68.736	986	6.90759	23.3707	48.7607	1289	8.01474	28.021	56.5761	1541	9.72102	34.9277	68.6207	RABEP1	rabaptin, RAB GTPase binding effector protein 1 [Source:HGNC Symbol;Acc:HGNC:17677]	Cellular Processes	Transport and catabolism	ko04144//Endocytosis	K12480	GO:0005737//cytoplasm;GO:0043226//organelle;GO:0005575//cellular_component;GO:0044444//cytoplasmic part;GO:0044464//cell part;GO:0012505//endomembrane system;GO:0032991//macromolecular complex;GO:0043231//intracellular membrane-bounded organelle;GO:0043227//membrane-bounded organelle;GO:0044424//intracellular part;GO:0097708//intracellular vesicle;GO:0005773//vacuole;GO:0005622//intracellular;GO:…	GO:0030234//enzyme regulator activity;GO:0003674//molecular_function;GO:0098772//molecular function regulator	GO:0023052//signaling;GO:0051179//localization;GO:0016043//cellular component organization;GO:0006810//transport;GO:0008150//biological_process;GO:0051234//establishment of localization;GO:0071702//organic substance transport;GO:0061024//membrane organization;GO:0008219//cell death;GO:0050896//response to stimulus;GO:0065007//biological regulation;GO:0033036//macromolecule localization;GO:0015031…
SLC1A4	5.16322	5.50925	5.33623	-0.324914	0.798346	0.0428564	0.690545	DOWN	ENSG00000115902	939	5.72583	20.0876	39.743	1178	7.56488	26.9171	52.5078	1062	6.29376	22.0187	43.685	975	6.94665	23.5028	48.2167	677	4.28101	14.9672	29.7145	711	4.56142	16.3892	31.6608	SLC1A4	solute carrier family 1 member 4 [Source:HGNC Symbol;Acc:HGNC:10942]	-	-	-	-	GO:0044444//cytoplasmic part;GO:0005575//cellular_component;GO:0044464//cell part;GO:0005623//cell;GO:0005815//microtubule organizing center;GO:0005615//extracellular space;GO:0071944//cell periphery;GO:0043227//membrane-bounded organelle;GO:0044422//organelle part;GO:0097708//intracellular vesicle;GO:0043228//non-membrane-bounded organelle;GO:0005856//cytoskeleton;GO:0015630//microtubule cytoske…	GO:0022857//transmembrane transporter activity;GO:0005215//transporter activity;GO:0003674//molecular_function	GO:0044700//single organism signaling;GO:0051234//establishment of localization;GO:0003008//system process;GO:0050877//neurological system process;GO:0006810//transport;GO:0023052//signaling;GO:0044763//single-organism cellular process;GO:0007154//cell communication;GO:0055085//transmembrane transport;GO:0007267//cell-cell signaling;GO:0009987//cellular process;GO:0032501//multicellular organisma…
MASTL	4.62043	4.96393	4.79218	-0.324981	0.798309	0.032844	0.623213	DOWN	ENSG00000120539	809	7.34781	25.7779	34.2408	641	6.13128	21.8161	28.5717	723	6.38205	22.3276	29.7403	380	4.03265	13.6438	18.7922	599	5.64184	19.7249	26.291	660	6.30682	22.6604	29.3898	MASTL	microtubule associated serine/threonine kinase like [Source:HGNC Symbol;Acc:HGNC:19042]	-	-	-	-	GO:0005886//plasma membrane;GO:0005575//cellular_component;GO:0044446//intracellular organelle part;GO:0005623//cell;GO:0043229//intracellular organelle;GO:0015630//microtubule cytoskeleton;GO:0016020//membrane;GO:0043227//membrane-bounded organelle;GO:0005622//intracellular;GO:0043228//non-membrane-bounded organelle;GO:0044428//nuclear part;GO:0044430//cytoskeletal part;GO:0043232//intracellular…	GO:0043167//ion binding;GO:0016740//transferase activity;GO:0005515//protein binding;GO:0019899//enzyme binding;GO:0003824//catalytic activity;GO:0016301//kinase activity;GO:0016772//transferase activity, transferring phosphorus-containing groups;GO:0005488//binding;GO:0003674//molecular_function	GO:0007049//cell cycle;GO:0008152//metabolic process;GO:0008150//biological_process;GO:0044238//primary metabolic process;GO:0036211//protein modification process;GO:0071704//organic substance metabolic process;GO:0006950//response to stress;GO:0050896//response to stimulus;GO:0044700//single organism signaling;GO:0065007//biological regulation;GO:0043412//macromolecule modification;GO:0044260//c…
SPC25	4.59388	4.90963	4.75175	-0.325287	0.79814	0.01656	0.450224	DOWN	ENSG00000152253	783	18.1194	63.5672	33.1403	557	13.5744	48.3	24.8276	767	17.25	60.3492	31.5503	432	11.6805	39.5191	21.3637	595	14.2785	49.9203	26.1154	553	13.4637	48.3751	24.6251	SPC25	SPC25 component of NDC80 kinetochore complex [Source:HGNC Symbol;Acc:HGNC:24031]	-	-	-	-	GO:0043226//organelle;GO:0005623//cell;GO:0032991//macromolecular complex;GO:0043228//non-membrane-bounded organelle;GO:0005575//cellular_component;GO:0005694//chromosome;GO:0043229//intracellular organelle;GO:0043231//intracellular membrane-bounded organelle;GO:0044424//intracellular part;GO:0044464//cell part;GO:0005622//intracellular;GO:0005829//cytosol;GO:0043227//membrane-bounded organelle;G…	GO:0003674//molecular_function	GO:0016043//cellular component organization;GO:0007049//cell cycle;GO:0044699//single-organism process;GO:0044763//single-organism cellular process;GO:0006996//organelle organization;GO:0000278//mitotic cell cycle;GO:0008150//biological_process;GO:0007059//chromosome segregation;GO:0009987//cellular process;GO:0051301//cell division;GO:0071840//cellular component organization or biogenesis;GO:000…
ZNF367	3.94179	4.26843	4.10511	-0.326418	0.797514	0.00615624	0.266464	DOWN	ENSG00000165244	443	5.08541	17.8408	18.7499	432	5.22263	18.583	19.2558	454	5.06513	17.7204	18.6751	279	3.74217	12.661	13.7974	350	4.16653	14.5669	15.362	368	4.44454	15.9693	16.387	ZNF367	zinc finger protein 367 [Source:HGNC Symbol;Acc:HGNC:18320]	-	-	-	-	GO:0044422//organelle part;GO:0044424//intracellular part;GO:0005634//nucleus;GO:0005622//intracellular;GO:0044428//nuclear part;GO:0043226//organelle;GO:0031981//nuclear lumen;GO:0005575//cellular_component;GO:0043231//intracellular membrane-bounded organelle;GO:0044446//intracellular organelle part;GO:0043233//organelle lumen;GO:0070013//intracellular organelle lumen;GO:0043229//intracellular o…	GO:0005488//binding;GO:0003674//molecular_function;GO:0043167//ion binding;GO:0003677//DNA binding;GO:0003676//nucleic acid binding;GO:0001071//nucleic acid binding transcription factor activity;GO:1901363//heterocyclic compound binding;GO:0097159//organic cyclic compound binding;GO:0003700//transcription factor activity, sequence-specific DNA binding	GO:0044237//cellular metabolic process;GO:0034641//cellular nitrogen compound metabolic process;GO:0009058//biosynthetic process;GO:0006807//nitrogen compound metabolic process;GO:0009987//cellular process;GO:0008150//biological_process;GO:0008152//metabolic process
FGB	5.48768	5.81826	5.65297	-0.327223	0.797069	0.0335108	0.629992	DOWN	ENSG00000171564	1150	11.1279	39.0395	48.6735	1554	15.8362	56.3479	69.2675	1254	11.7931	41.258	51.5828	1117	12.629	42.7279	55.239	1022	10.2554	35.8547	44.8571	811	8.25647	29.6656	36.1138	FGB	fibrinogen beta chain [Source:HGNC Symbol;Acc:HGNC:3662]	Organismal Systems	Immune system	ko04611//Platelet activation;ko04610//Complement and coagulation cascades	K03904	GO:0032991//macromolecular complex;GO:0044464//cell part;GO:0005622//intracellular;GO:0031012//extracellular matrix;GO:0044421//extracellular region part;GO:0043226//organelle;GO:0043229//intracellular organelle;GO:0005576//extracellular region;GO:0012505//endomembrane system;GO:0005737//cytoplasm;GO:0043231//intracellular membrane-bounded organelle;GO:0016020//membrane;GO:0043227//membrane-bound…	GO:0005198//structural molecule activity;GO:0003674//molecular_function	GO:0044237//cellular metabolic process;GO:0006464//cellular protein modification process;GO:0071840//cellular component organization or biogenesis;GO:0016192//vesicle-mediated transport;GO:0023052//signaling;GO:0050896//response to stimulus;GO:0044260//cellular macromolecule metabolic process;GO:0036211//protein modification process;GO:0051234//establishment of localization;GO:0043062//extracellu…
VPS26A	6.2079	6.53767	6.37279	-0.327328	0.797011	0.000832896	0.0818949	DOWN	ENSG00000122958	2232	18.4654	64.7811	94.469	2061	17.9567	63.893	91.8664	2187	17.5843	61.5188	89.9614	1374	13.2816	44.9359	67.9485	1685	14.456	50.5409	73.9571	1801	15.676	56.324	80.1985	VPS26A	VPS26, retromer complex component A [Source:HGNC Symbol;Acc:HGNC:12711]	Cellular Processes	Transport and catabolism	ko04144//Endocytosis	K18466	GO:0005737//cytoplasm;GO:0044424//intracellular part;GO:0031410//cytoplasmic vesicle;GO:0005622//intracellular;GO:0031982//vesicle;GO:0005773//vacuole;GO:0044464//cell part;GO:0005575//cellular_component;GO:0044444//cytoplasmic part;GO:0043231//intracellular membrane-bounded organelle;GO:0097708//intracellular vesicle;GO:0043227//membrane-bounded organelle;GO:0000323//lytic vacuole;GO:0005829//cy…	GO:0003674//molecular_function	GO:0008150//biological_process;GO:0023052//signaling;GO:0051179//localization;GO:0050896//response to stimulus;GO:0033036//macromolecule localization;GO:0045184//establishment of protein localization;GO:0008104//protein localization;GO:0007154//cell communication;GO:0051234//establishment of localization;GO:0009987//cellular process;GO:0071702//organic substance transport;GO:0065007//biological r…
PDZD8	6.61497	6.94779	6.78138	-0.328157	0.796554	0.00161197	0.122443	DOWN	ENSG00000165650	2780	11.9406	41.8907	117.663	2921	13.2129	47.0137	130.2	2913	12.1601	42.542	119.825	1758	8.82265	29.8499	86.9384	2314	10.307	36.035	101.565	2396	10.8275	38.9031	106.694	PDZD8	PDZ domain containing 8 [Source:HGNC Symbol;Acc:HGNC:26974]	-	-	-	-	GO:0044444//cytoplasmic part;GO:0005739//mitochondrion;GO:0043231//intracellular membrane-bounded organelle;GO:0012505//endomembrane system;GO:0005623//cell;GO:0043227//membrane-bounded organelle;GO:0043226//organelle;GO:0005622//intracellular;GO:0005737//cytoplasm;GO:0005783//endoplasmic reticulum;GO:0005575//cellular_component;GO:0044464//cell part;GO:0043229//intracellular organelle;GO:0044424…	GO:0003674//molecular_function;GO:0043167//ion binding;GO:0008289//lipid binding;GO:0005488//binding	GO:0048856//anatomical structure development;GO:0007154//cell communication;GO:0009987//cellular process;GO:0044403//symbiosis, encompassing mutualism through parasitism;GO:0051179//localization;GO:0051234//establishment of localization;GO:0044700//single organism signaling;GO:0032989//cellular component morphogenesis;GO:0044419//interspecies interaction between organisms;GO:0051716//cellular res…
RNH1	6.25849	6.59007	6.42428	-0.328649	0.796282	0.00139443	0.111314	DOWN	ENSG00000023191	2343	13.4482	47.1796	99.1671	2087	12.6153	44.8875	93.0253	2295	12.8023	44.7888	94.404	1689	11.3271	38.3234	83.5262	1792	10.6663	37.2914	78.6535	1531	9.24537	33.2187	68.1754	RNH1	ribonuclease/angiogenin inhibitor 1 [Source:HGNC Symbol;Acc:HGNC:10074]	-	-	-	-	GO:0043231//intracellular membrane-bounded organelle;GO:0005654//nucleoplasm;GO:0005623//cell;GO:0032991//macromolecular complex;GO:0044446//intracellular organelle part;GO:0005615//extracellular space;GO:0043226//organelle;GO:0044464//cell part;GO:0043227//membrane-bounded organelle;GO:0031981//nuclear lumen;GO:0044424//intracellular part;GO:0070013//intracellular organelle lumen;GO:0005634//nuc…	GO:0003674//molecular_function;GO:0030234//enzyme regulator activity;GO:0098772//molecular function regulator	GO:0046483//heterocycle metabolic process;GO:0008150//biological_process;GO:0048856//anatomical structure development;GO:0071704//organic substance metabolic process;GO:0019439//aromatic compound catabolic process;GO:0034655//nucleobase-containing compound catabolic process;GO:0044237//cellular metabolic process;GO:0032502//developmental process;GO:0006725//cellular aromatic compound metabolic pr…
EMC2	4.76039	5.0924	4.92639	-0.328884	0.796152	0.00309194	0.191458	DOWN	ENSG00000104412	812	5.67218	19.8994	34.3678	739	5.43654	19.3441	32.94	818	5.55341	19.4286	33.6481	485	3.95853	13.393	23.9847	658	4.76656	16.6647	28.8806	632	4.64482	16.6889	28.1429	EMC2	ER membrane protein complex subunit 2 [Source:HGNC Symbol;Acc:HGNC:28963]	-	-	-	-	GO:0044464//cell part;GO:0005783//endoplasmic reticulum;GO:0005737//cytoplasm;GO:0005622//intracellular;GO:0005575//cellular_component;GO:0012505//endomembrane system;GO:0005623//cell;GO:0005634//nucleus;GO:0032991//macromolecular complex;GO:0043227//membrane-bounded organelle;GO:0043226//organelle;GO:0043229//intracellular organelle;GO:0044424//intracellular part;GO:0043231//intracellular membra…	GO:0003674//molecular_function	-
RCAN3	4.65709	4.98495	4.82102	-0.329906	0.795588	0.00176503	0.1285	DOWN	ENSG00000117602	733	4.34633	15.248	31.0241	697	4.35246	15.4868	31.0679	767	4.42004	15.4635	31.5503	546	3.78276	12.7983	27.0014	560	3.44343	12.0389	24.5792	531	3.31261	11.9022	23.6454	RCAN3	RCAN family member 3 [Source:HGNC Symbol;Acc:HGNC:3042]	-	-	-	-	GO:0005575//cellular_component;GO:0044464//cell part;GO:0005623//cell;GO:0005737//cytoplasm;GO:0005622//intracellular;GO:0044424//intracellular part	GO:0098772//molecular function regulator;GO:0008092//cytoskeletal protein binding;GO:1901363//heterocyclic compound binding;GO:0005515//protein binding;GO:0019899//enzyme binding;GO:0003674//molecular_function;GO:0003723//RNA binding;GO:0097159//organic cyclic compound binding;GO:0005488//binding;GO:0003676//nucleic acid binding;GO:0030234//enzyme regulator activity	GO:0044267//cellular protein metabolic process;GO:0043412//macromolecule modification;GO:0044237//cellular metabolic process;GO:0032502//developmental process;GO:0044699//single-organism process;GO:0050789//regulation of biological process;GO:0007154//cell communication;GO:0036211//protein modification process;GO:0008152//metabolic process;GO:0008150//biological_process;GO:0050896//response to st…
ELOVL7	4.75971	5.08827	4.92399	-0.329987	0.795544	0.00169781	0.125178	DOWN	ENSG00000164181	771	7.31505	25.663	32.6324	803	8.02347	28.5489	35.7927	786	7.24766	25.356	32.3318	527	5.84213	19.7659	26.0617	588	5.78529	20.2264	25.8082	650	6.48834	23.3126	28.9445	ELOVL7	ELOVL fatty acid elongase 7 [Source:HGNC Symbol;Acc:HGNC:26292]	Metabolism	Lipid metabolism	ko00062//Fatty acid elongation	K10250	GO:0044424//intracellular part;GO:0044444//cytoplasmic part;GO:0005575//cellular_component;GO:0005622//intracellular;GO:0043226//organelle;GO:0043229//intracellular organelle;GO:0005623//cell;GO:0044464//cell part;GO:0005737//cytoplasm;GO:0043231//intracellular membrane-bounded organelle;GO:0043227//membrane-bounded organelle;GO:0012505//endomembrane system;GO:0005783//endoplasmic reticulum	GO:0003674//molecular_function;GO:0003824//catalytic activity;GO:0016740//transferase activity;GO:0016746//transferase activity, transferring acyl groups	GO:0009058//biosynthetic process;GO:0008152//metabolic process;GO:0044281//small molecule metabolic process;GO:0051186//cofactor metabolic process;GO:0044699//single-organism process;GO:0006807//nitrogen compound metabolic process;GO:0008150//biological_process;GO:0044710//single-organism metabolic process;GO:0071704//organic substance metabolic process;GO:0044237//cellular metabolic process;GO:0…
DBF4	5.75772	6.10202	5.92987	-0.330198	0.795427	0.0146036	0.4228	DOWN	ENSG00000006634	1748	16.1009	56.486	73.9838	1392	13.5031	48.0463	62.0466	1666	14.9141	52.177	68.5303	870	9.36325	31.679	43.0241	1419	13.5543	47.3882	62.282	1319	12.7824	45.9272	58.735	DBF4	DBF4 zinc finger [Source:HGNC Symbol;Acc:HGNC:17364]	Cellular Processes	Cell growth and death	ko04110//Cell cycle	K06629	GO:0043229//intracellular organelle;GO:0031974//membrane-enclosed lumen;GO:0044446//intracellular organelle part;GO:0031981//nuclear lumen;GO:0043227//membrane-bounded organelle;GO:0043231//intracellular membrane-bounded organelle;GO:0044422//organelle part;GO:0005654//nucleoplasm;GO:0032991//macromolecular complex;GO:0070013//intracellular organelle lumen;GO:0044424//intracellular part;GO:004446…	GO:0030234//enzyme regulator activity;GO:0005488//binding;GO:0098772//molecular function regulator;GO:0043167//ion binding;GO:0003674//molecular_function	GO:0044237//cellular metabolic process;GO:0009058//biosynthetic process;GO:0007049//cell cycle;GO:0000278//mitotic cell cycle;GO:0044267//cellular protein metabolic process;GO:0044763//single-organism cellular process;GO:0043170//macromolecule metabolic process;GO:0044238//primary metabolic process;GO:0036211//protein modification process;GO:0071704//organic substance metabolic process;GO:0019538…
PDE5A	4.01186	4.33716	4.17451	-0.331099	0.794931	0.00351696	0.204666	DOWN	ENSG00000138735	488	2.15465	7.55905	20.6545	436	2.02735	7.21365	19.4341	472	2.02541	7.08589	19.4155	328	1.69211	5.72498	16.2206	353	1.61628	5.65081	15.4937	360	1.67231	6.00863	16.0308	PDE5A	phosphodiesterase 5A [Source:HGNC Symbol;Acc:HGNC:8784]	Environmental Information Processing;Metabolism	Nucleotide metabolism;Signal transduction	ko00230//Purine metabolism;ko04022//cGMP - PKG signaling pathway	K13762	GO:0005575//cellular_component;GO:0044464//cell part;GO:0044444//cytoplasmic part;GO:0005623//cell;GO:0044424//intracellular part;GO:0005829//cytosol;GO:0005737//cytoplasm;GO:0005622//intracellular	GO:0005488//binding;GO:0003674//molecular_function;GO:0043167//ion binding	GO:0007155//cell adhesion;GO:0008150//biological_process;GO:0051716//cellular response to stimulus;GO:0044238//primary metabolic process;GO:0050896//response to stimulus;GO:0009058//biosynthetic process;GO:0000003//reproduction;GO:0044710//single-organism metabolic process;GO:0043170//macromolecule metabolic process;GO:0032501//multicellular organismal process;GO:0044281//small molecule metabolic…
SLC6A9	5.60994	5.96279	5.78637	-0.331562	0.794675	0.0413322	0.684933	DOWN	ENSG00000196517	1271	10.2486	35.9546	53.7949	1639	13.9181	49.5231	73.0563	1455	11.4023	39.8911	59.8509	1339	12.6153	42.6817	66.2176	930	7.77654	27.1882	40.819	960	8.14417	29.2621	42.7488	SLC6A9	solute carrier family 6 member 9 [Source:HGNC Symbol;Acc:HGNC:11056]	-	-	-	-	GO:0043227//membrane-bounded organelle;GO:0005737//cytoplasm;GO:0044444//cytoplasmic part;GO:0005623//cell;GO:0005575//cellular_component;GO:0016020//membrane;GO:0005886//plasma membrane;GO:0044424//intracellular part;GO:0097708//intracellular vesicle;GO:0005622//intracellular;GO:0044464//cell part;GO:0071944//cell periphery;GO:0031410//cytoplasmic vesicle;GO:0031982//vesicle;GO:0043226//organelle	GO:0022857//transmembrane transporter activity;GO:0005215//transporter activity;GO:0003674//molecular_function	GO:0007267//cell-cell signaling;GO:0044700//single organism signaling;GO:0044763//single-organism cellular process;GO:0007154//cell communication;GO:0055085//transmembrane transport;GO:0023052//signaling;GO:0008150//biological_process;GO:0006810//transport;GO:0044699//single-organism process;GO:0009987//cellular process;GO:0051179//localization;GO:0051234//establishment of localization
ATXN3	4.73155	5.0709	4.90122	-0.33201	0.794429	0.00468861	0.232427	DOWN	ENSG00000066427	775	3.39527	11.9114	32.8017	754	3.47879	12.3781	33.6086	803	3.41902	11.9614	33.0311	467	2.39049	8.08783	23.0946	596	2.70772	9.46668	26.1593	682	3.14351	11.2946	30.3694	ATXN3	ataxin 3 [Source:HGNC Symbol;Acc:HGNC:7106]	Genetic Information Processing	Folding, sorting and degradation	ko04141//Protein processing in endoplasmic reticulum	K11863	GO:0005575//cellular_component;GO:0005654//nucleoplasm;GO:0005634//nucleus;GO:0043226//organelle;GO:0044424//intracellular part;GO:0044444//cytoplasmic part;GO:0043233//organelle lumen;GO:0044428//nuclear part;GO:0005623//cell;GO:0005730//nucleolus;GO:0043229//intracellular organelle;GO:0005829//cytosol;GO:0016020//membrane;GO:0043231//intracellular membrane-bounded organelle;GO:0031974//membrane…	GO:0003677//DNA binding;GO:0005515//protein binding;GO:0016787//hydrolase activity;GO:1901363//heterocyclic compound binding;GO:0005488//binding;GO:0003824//catalytic activity;GO:0019899//enzyme binding;GO:0016810//hydrolase activity, acting on carbon-nitrogen (but not peptide) bonds;GO:0003674//molecular_function;GO:0003676//nucleic acid binding;GO:0097159//organic cyclic compound binding;GO:000…	GO:0050896//response to stimulus;GO:0007155//cell adhesion;GO:0022610//biological adhesion;GO:0006725//cellular aromatic compound metabolic process;GO:0051276//chromosome organization;GO:0044267//cellular protein metabolic process;GO:0006950//response to stress;GO:0006464//cellular protein modification process;GO:0071840//cellular component organization or biogenesis;GO:0006807//nitrogen compound…
ISCU	5.77525	6.10423	5.93974	-0.332385	0.794223	0.000619796	0.0691311	DOWN	ENSG00000136003	1702	16.2869	57.1383	72.0369	1438	14.4917	51.5641	64.097	1664	15.4755	54.141	68.448	1104	12.3437	41.7628	54.5961	1271	12.6127	44.0963	55.786	1204	12.1217	43.5532	53.6141	ISCU	iron-sulfur cluster assembly enzyme [Source:HGNC Symbol;Acc:HGNC:29882]	-	-	-	-	GO:0044444//cytoplasmic part;GO:0044464//cell part;GO:0005829//cytosol;GO:0005737//cytoplasm;GO:0005622//intracellular;GO:0044424//intracellular part;GO:0043227//membrane-bounded organelle;GO:0043231//intracellular membrane-bounded organelle;GO:0005634//nucleus;GO:0005575//cellular_component;GO:0043229//intracellular organelle;GO:0043226//organelle;GO:0005739//mitochondrion;GO:0005623//cell	GO:0043167//ion binding;GO:0003674//molecular_function;GO:0005488//binding	GO:0044281//small molecule metabolic process;GO:0051234//establishment of localization;GO:0008152//metabolic process;GO:0051186//cofactor metabolic process;GO:0044699//single-organism process;GO:0006790//sulfur compound metabolic process;GO:0071840//cellular component organization or biogenesis;GO:0016043//cellular component organization;GO:0006091//generation of precursor metabolites and energy;…
OXCT1	5.05383	5.385	5.21941	-0.333111	0.793823	0.000509754	0.0595283	DOWN	ENSG00000083720	981	10.127	35.5279	41.5207	952	10.3498	36.8264	42.4342	970	9.73185	34.0469	39.9006	655	7.90042	26.7297	32.3917	749	8.01822	28.0331	32.8747	761	8.2652	29.6969	33.8873	OXCT1	3-oxoacid CoA-transferase 1 [Source:HGNC Symbol;Acc:HGNC:8527]	Metabolism	Carbohydrate metabolism;Lipid metabolism;Amino acid metabolism	ko00280//Valine, leucine and isoleucine degradation;ko00650//Butanoate metabolism;ko00072//Synthesis and degradation of ketone bodies	K01027	GO:0043227//membrane-bounded organelle;GO:0031974//membrane-enclosed lumen;GO:0031981//nuclear lumen;GO:0043233//organelle lumen;GO:0043231//intracellular membrane-bounded organelle;GO:0070013//intracellular organelle lumen;GO:0043229//intracellular organelle;GO:0005622//intracellular;GO:0005575//cellular_component;GO:0005634//nucleus;GO:0043226//organelle;GO:0044422//organelle part;GO:0005739//m…	GO:0003674//molecular_function	GO:0044237//cellular metabolic process;GO:0008150//biological_process;GO:0006950//response to stress;GO:0048856//anatomical structure development;GO:0009987//cellular process;GO:0007267//cell-cell signaling;GO:0051179//localization;GO:0042592//homeostatic process;GO:0045184//establishment of protein localization;GO:0009056//catabolic process;GO:0044763//single-organism cellular process;GO:0006091…
IQGAP2	6.33323	6.69854	6.51589	-0.333419	0.793653	0.0232399	0.524897	DOWN	ENSG00000145703	2373	12.7652	44.7835	100.437	2431	13.7721	49.0034	108.359	2439	12.7513	44.6105	100.327	1207	7.5864	25.6673	59.6898	2041	11.3857	39.8063	89.5825	2198	12.4399	44.6965	97.8769	IQGAP2	IQ motif containing GTPase activating protein 2 [Source:HGNC Symbol;Acc:HGNC:6111]	Cellular Processes	Cell motility	ko04810//Regulation of actin cytoskeleton	K05767	GO:0016020//membrane;GO:0005615//extracellular space;GO:0005886//plasma membrane;GO:0044424//intracellular part;GO:0005576//extracellular region;GO:0005622//intracellular;GO:0044464//cell part;GO:0043227//membrane-bounded organelle;GO:0031410//cytoplasmic vesicle;GO:0097708//intracellular vesicle;GO:0044421//extracellular region part;GO:0005737//cytoplasm;GO:0005575//cellular_component;GO:0044444…	GO:0043167//ion binding;GO:0008092//cytoskeletal protein binding;GO:0019899//enzyme binding;GO:0005488//binding;GO:0030234//enzyme regulator activity;GO:0098772//molecular function regulator;GO:0008289//lipid binding;GO:0003674//molecular_function;GO:0005515//protein binding	GO:0023052//signaling;GO:0044763//single-organism cellular process;GO:0043933//macromolecular complex subunit organization;GO:0044085//cellular component biogenesis;GO:0065007//biological regulation;GO:0051234//establishment of localization;GO:0008150//biological_process;GO:0051716//cellular response to stimulus;GO:0050896//response to stimulus;GO:0022607//cellular component assembly;GO:0044699//…
SSX2IP	5.06753	5.40226	5.23489	-0.334499	0.793059	0.000760549	0.0773892	DOWN	ENSG00000117155	999	4.93781	17.3231	42.2825	929	4.8358	17.2066	41.409	1012	4.86141	17.0077	41.6282	630	3.63838	12.3098	31.1554	771	3.95192	13.8166	33.8403	791	4.11342	14.7795	35.2232	SSX2IP	SSX family member 2 interacting protein [Source:HGNC Symbol;Acc:HGNC:16509]	Cellular Processes	Cellular commiunity	ko04520//Adherens junction	K06085	GO:0043226//organelle;GO:0005623//cell;GO:0043229//intracellular organelle;GO:0005929//cilium;GO:0044422//organelle part;GO:0005815//microtubule organizing center;GO:0042995//cell projection;GO:0005634//nucleus;GO:0005737//cytoplasm;GO:0044464//cell part;GO:0043228//non-membrane-bounded organelle;GO:0032991//macromolecular complex;GO:0005575//cellular_component;GO:0043231//intracellular membrane-…	GO:0003674//molecular_function	GO:0051641//cellular localization;GO:0065007//biological regulation;GO:0007049//cell cycle;GO:0071702//organic substance transport;GO:0009987//cellular process;GO:0048870//cell motility;GO:0022610//biological adhesion;GO:0051674//localization of cell;GO:0007154//cell communication;GO:0006928//movement of cell or subcellular component;GO:0015031//protein transport;GO:0051234//establishment of loca…
INO80C	2.62035	2.94258	2.78147	-0.334793	0.792898	0.0217736	0.509297	DOWN	ENSG00000153391	187	1.56017	5.47346	7.91474	159	1.39705	4.97093	7.08722	174	1.41089	4.93599	7.15743	117	1.14055	3.85885	5.786	143	1.23723	4.32558	6.27648	127	1.11479	4.00543	5.65531	INO80C	INO80 complex subunit C [Source:HGNC Symbol;Acc:HGNC:26994]	-	-	-	-	GO:0005623//cell;GO:0005654//nucleoplasm;GO:0044446//intracellular organelle part;GO:0005622//intracellular;GO:0031981//nuclear lumen;GO:0032991//macromolecular complex;GO:0043227//membrane-bounded organelle;GO:0043233//organelle lumen;GO:0070013//intracellular organelle lumen;GO:0043229//intracellular organelle;GO:0043232//intracellular non-membrane-bounded organelle;GO:0044424//intracellular pa…	GO:0003674//molecular_function	GO:0006996//organelle organization;GO:0006464//cellular protein modification process;GO:0006139//nucleobase-containing compound metabolic process;GO:0051276//chromosome organization;GO:0006259//DNA metabolic process;GO:0050896//response to stimulus;GO:0043412//macromolecule modification;GO:0034641//cellular nitrogen compound metabolic process;GO:0071840//cellular component organization or biogene…
PPP1R12A	6.38951	6.73217	6.56084	-0.334906	0.792836	0.00195793	0.139053	DOWN	ENSG00000058272	2552	9.10426	31.94	108.013	2375	8.92301	31.7496	105.863	2490	8.63328	30.2036	102.425	1480	6.16912	20.8722	73.1905	1923	7.11423	24.8726	84.4033	2140	8.03221	28.8598	95.2941	PPP1R12A	protein phosphatase 1 regulatory subunit 12A [Source:HGNC Symbol;Acc:HGNC:7618]	Environmental Information Processing;Human Diseases;Cellular Processes;Organismal Systems	Cell motility;Cellular commiunity;Endocrine system;Cancers;Immune system;Circulatory system;Signal transduction	ko04510//Focal adhesion;ko04810//Regulation of actin cytoskeleton;ko05205//Proteoglycans in cancer;ko04024//cAMP signaling pathway;ko04022//cGMP - PKG signaling pathway;ko04921//Oxytocin signaling pathway;ko04611//Platelet activation;ko04270//Vascular smooth muscle contraction	K06270	GO:0005856//cytoskeleton;GO:0005622//intracellular;GO:0043233//organelle lumen;GO:0005634//nucleus;GO:0043227//membrane-bounded organelle;GO:0043226//organelle;GO:0071944//cell periphery;GO:0043228//non-membrane-bounded organelle;GO:0031974//membrane-enclosed lumen;GO:0032991//macromolecular complex;GO:0005815//microtubule organizing center;GO:0005654//nucleoplasm;GO:0016020//membrane;GO:0070013/…	GO:0005515//protein binding;GO:0030234//enzyme regulator activity;GO:0003674//molecular_function;GO:0098772//molecular function regulator;GO:0019899//enzyme binding;GO:0005488//binding	GO:0007155//cell adhesion;GO:0071840//cellular component organization or biogenesis;GO:0016043//cellular component organization;GO:0006807//nitrogen compound metabolic process;GO:0046907//intracellular transport;GO:0022610//biological adhesion;GO:0071704//organic substance metabolic process;GO:0007010//cytoskeleton organization;GO:0051179//localization;GO:0007165//signal transduction;GO:0019538//…
GTF3C5	6.27321	6.60601	6.43961	-0.335178	0.792686	0.00148679	0.116532	DOWN	ENSG00000148308	2437	28.7154	100.74	103.146	1972	24.4709	87.0716	87.8994	2414	27.6445	96.7143	99.299	1612	22.1933	75.0872	79.7183	1862	22.7522	79.5457	81.7259	1592	19.736	70.9116	70.8917	GTF3C5	general transcription factor IIIC subunit 5 [Source:HGNC Symbol;Acc:HGNC:4668]	-	-	-	-	GO:0032991//macromolecular complex;GO:0005654//nucleoplasm;GO:0043231//intracellular membrane-bounded organelle;GO:0005623//cell;GO:0043227//membrane-bounded organelle;GO:0044424//intracellular part;GO:0043229//intracellular organelle;GO:0044422//organelle part;GO:0043233//organelle lumen;GO:0005575//cellular_component;GO:0044464//cell part;GO:0043226//organelle;GO:0031974//membrane-enclosed lume…	GO:1901363//heterocyclic compound binding;GO:0097159//organic cyclic compound binding;GO:0003677//DNA binding;GO:0003676//nucleic acid binding;GO:0005488//binding;GO:0003674//molecular_function	GO:0009058//biosynthetic process;GO:0030154//cell differentiation;GO:0048869//cellular developmental process;GO:0048856//anatomical structure development;GO:0044763//single-organism cellular process;GO:0008150//biological_process;GO:0008152//metabolic process;GO:0034641//cellular nitrogen compound metabolic process;GO:0044237//cellular metabolic process;GO:0044699//single-organism process;GO:0032…
SP3	7.39854	7.73739	7.56797	-0.335757	0.792368	0.000628705	0.069234	DOWN	ENSG00000172845	5074	12.7135	44.602	214.756	4868	12.8454	45.7062	216.985	4960	12.0784	42.2562	204.028	3109	9.10191	30.7948	153.749	3966	10.3051	36.0284	174.073	4046	10.6659	38.3226	180.168	SP3	Sp3 transcription factor [Source:HGNC Symbol;Acc:HGNC:11208]	-	-	-	-	GO:0000228//nuclear chromosome;GO:0044422//organelle part;GO:0005575//cellular_component;GO:0043229//intracellular organelle;GO:0044424//intracellular part;GO:0044464//cell part;GO:0005634//nucleus;GO:0043231//intracellular membrane-bounded organelle;GO:0031974//membrane-enclosed lumen;GO:0005622//intracellular;GO:0044446//intracellular organelle part;GO:0043227//membrane-bounded organelle;GO:003…	GO:0005488//binding;GO:0001071//nucleic acid binding transcription factor activity;GO:0003700//transcription factor activity, sequence-specific DNA binding;GO:0043167//ion binding;GO:0003677//DNA binding;GO:0003674//molecular_function;GO:0003676//nucleic acid binding;GO:1901363//heterocyclic compound binding;GO:0097159//organic cyclic compound binding	GO:0044767//single-organism developmental process;GO:0007275//multicellular organism development;GO:0034641//cellular nitrogen compound metabolic process;GO:0009653//anatomical structure morphogenesis;GO:0032502//developmental process;GO:0044707//single-multicellular organism process;GO:0009058//biosynthetic process;GO:0065007//biological regulation;GO:0009790//embryo development;GO:0044763//sing…
RGL1	3.61868	3.96582	3.79225	-0.335825	0.792331	0.0299756	0.597853	DOWN	ENSG00000143344	377	3.00725	10.5502	15.9565	336	2.82261	10.0433	14.9768	362	2.8064	9.81819	14.8907	313	2.91723	9.86994	15.4788	245	2.02665	7.08553	10.7534	236	1.9806	7.11632	10.5091	RGL1	ral guanine nucleotide dissociation stimulator like 1 [Source:HGNC Symbol;Acc:HGNC:30281]	Environmental Information Processing	Signal transduction	ko04014//Ras signaling pathway	K17635	GO:0044464//cell part;GO:0005623//cell;GO:0005829//cytosol;GO:0005737//cytoplasm;GO:0044424//intracellular part;GO:0005575//cellular_component;GO:0005622//intracellular;GO:0044444//cytoplasmic part	GO:0005515//protein binding;GO:0003674//molecular_function;GO:0005488//binding;GO:0019899//enzyme binding	GO:0006629//lipid metabolic process;GO:0008152//metabolic process;GO:0071704//organic substance metabolic process;GO:0065007//biological regulation;GO:0044763//single-organism cellular process;GO:0044238//primary metabolic process;GO:0044710//single-organism metabolic process;GO:0044700//single organism signaling;GO:0044699//single-organism process;GO:0007165//signal transduction;GO:0051716//cell…
SENP7	3.48606	3.81991	3.65299	-0.33624	0.792103	0.0230456	0.524859	DOWN	ENSG00000138468	292	1.93228	6.7789	12.3588	358	2.4949	8.87729	15.9574	322	2.07088	7.24498	13.2454	206	1.59276	5.38885	10.1873	227	1.55775	5.44617	9.96336	292	2.03295	7.3044	13.0028	SENP7	SUMO specific peptidase 7 [Source:HGNC Symbol;Acc:HGNC:30402]	-	-	-	-	GO:0005575//cellular_component;GO:0005634//nucleus;GO:0043229//intracellular organelle;GO:0005737//cytoplasm;GO:0043231//intracellular membrane-bounded organelle;GO:0005622//intracellular;GO:0044424//intracellular part;GO:0043227//membrane-bounded organelle;GO:0043226//organelle;GO:0044464//cell part;GO:0005623//cell	GO:0003824//catalytic activity;GO:0008233//peptidase activity;GO:0016787//hydrolase activity;GO:0003674//molecular_function	GO:0008150//biological_process;GO:0043412//macromolecule modification;GO:0019538//protein metabolic process;GO:0008152//metabolic process;GO:0009987//cellular process;GO:0044267//cellular protein metabolic process;GO:0036211//protein modification process;GO:0071704//organic substance metabolic process;GO:0044260//cellular macromolecule metabolic process;GO:0043170//macromolecule metabolic process…
TTC1	5.93026	6.263	6.09663	-0.337002	0.791685	0.000718306	0.0740665	DOWN	ENSG00000113312	1905	8.18899	28.729	80.6288	1573	7.12111	25.3381	70.1144	1893	7.90858	27.6682	77.8679	1232	6.18791	20.9357	60.9261	1420	6.33007	22.1311	62.3259	1335	6.03773	21.6936	59.4475	TTC1	tetratricopeptide repeat domain 1 [Source:HGNC Symbol;Acc:HGNC:12391]	-	-	-	-	GO:0005575//cellular_component;GO:0005829//cytosol;GO:0042579//microbody;GO:0044424//intracellular part;GO:0043229//intracellular organelle;GO:0043231//intracellular membrane-bounded organelle;GO:0043226//organelle;GO:0044444//cytoplasmic part;GO:0005623//cell;GO:0005737//cytoplasm;GO:0005622//intracellular;GO:0043227//membrane-bounded organelle;GO:0044464//cell part;GO:0005777//peroxisome	GO:0003674//molecular_function;GO:0005488//binding;GO:0005515//protein binding;GO:0051082//unfolded protein binding	GO:0009987//cellular process;GO:0008150//biological_process;GO:0006457//protein folding
MAN2A1	7.31682	7.6554	7.48611	-0.337171	0.791592	0.000304093	0.038906	DOWN	ENSG00000112893	4724	17.7663	62.3287	199.942	4577	18.1281	64.503	204.014	4777	17.4605	61.0855	196.5	3033	13.3278	45.0923	149.991	3764	14.6799	51.3235	165.207	3686	14.5848	52.4033	164.137	MAN2A1	mannosidase alpha class 2A member 1 [Source:HGNC Symbol;Acc:HGNC:6824]	Metabolism	Glycan biosynthesis and metabolism	ko00510//N-Glycan biosynthesis	K01231	GO:0043231//intracellular membrane-bounded organelle;GO:0043227//membrane-bounded organelle;GO:0043226//organelle;GO:0044424//intracellular part;GO:0005576//extracellular region;GO:0005575//cellular_component;GO:0005622//intracellular;GO:0044444//cytoplasmic part;GO:0044421//extracellular region part;GO:0005737//cytoplasm;GO:0005794//Golgi apparatus;GO:0044464//cell part;GO:0005623//cell;GO:00056…	GO:0016787//hydrolase activity;GO:0005488//binding;GO:0016798//hydrolase activity, acting on glycosyl bonds;GO:0003674//molecular_function;GO:0003824//catalytic activity;GO:0043167//ion binding	GO:0048869//cellular developmental process;GO:0044260//cellular macromolecule metabolic process;GO:0044281//small molecule metabolic process;GO:0008150//biological_process;GO:0071840//cellular component organization or biogenesis;GO:0006464//cellular protein modification process;GO:0044763//single-organism cellular process;GO:0044707//single-multicellular organism process;GO:0019538//protein meta…
EIF4EBP1	6.55042	6.91127	6.73085	-0.337216	0.791568	0.0189719	0.480512	DOWN	ENSG00000187840	2609	125.483	440.227	110.425	2944	149.119	530.592	131.225	2854	133.407	466.725	117.398	2488	139.817	473.048	123.039	1970	98.257	343.524	86.4662	1738	87.9467	315.993	77.3931	EIF4EBP1	eukaryotic translation initiation factor 4E binding protein 1 [Source:HGNC Symbol;Acc:HGNC:3288]	Human Diseases;Environmental Information Processing;Organismal Systems;Genetic Information Processing	Endocrine system;Cancers;Translation;Signal transduction	ko04151//PI3K-Akt signaling pathway;ko03013//RNA transport;ko04910//Insulin signaling pathway;ko04152//AMPK signaling pathway;ko05231//Choline metabolism in cancer;ko04066//HIF-1 signaling pathway;ko04012//ErbB signaling pathway;ko04150//mTOR signaling pathway;ko05221//Acute myeloid leukemia	K07205	GO:0044464//cell part;GO:0043227//membrane-bounded organelle;GO:0043226//organelle;GO:0044424//intracellular part;GO:0044444//cytoplasmic part;GO:0005575//cellular_component;GO:0005622//intracellular;GO:0005829//cytosol;GO:0005623//cell;GO:0032991//macromolecular complex;GO:0005737//cytoplasm;GO:0043229//intracellular organelle;GO:0043231//intracellular membrane-bounded organelle;GO:0005634//nucl…	GO:0003674//molecular_function;GO:0005515//protein binding;GO:0019899//enzyme binding;GO:0005488//binding	GO:0009059//macromolecule biosynthetic process;GO:1901576//organic substance biosynthetic process;GO:0007049//cell cycle;GO:0044700//single organism signaling;GO:0044249//cellular biosynthetic process;GO:0065007//biological regulation;GO:0006950//response to stress;GO:0044271//cellular nitrogen compound biosynthetic process;GO:0022607//cellular component assembly;GO:0043603//cellular amide metabo…
ETS1	2.58214	2.92382	2.75298	-0.337218	0.791566	0.0487519	0.717166	DOWN	ENSG00000134954	188	1.11303	3.90479	7.95707	151	0.941479	3.34994	6.73063	175	1.00693	3.52276	7.19856	97	0.670995	2.2702	4.79694	161	0.988463	3.45584	7.06652	125	0.778605	2.79753	5.56625	ETS1	ETS proto-oncogene 1, transcription factor [Source:HGNC Symbol;Acc:HGNC:3488]	Organismal Systems;Human Diseases;Environmental Information Processing	Infectious diseases;Signal transduction;Development;Cancers	ko05200//Pathways in cancer;ko05166//HTLV-I infection;ko04014//Ras signaling pathway;ko05211//Renal cell carcinoma;ko04320//Dorso-ventral axis formation	K02678	GO:0005634//nucleus;GO:0005737//cytoplasm;GO:0043232//intracellular non-membrane-bounded organelle;GO:0043231//intracellular membrane-bounded organelle;GO:0043229//intracellular organelle;GO:0044428//nuclear part;GO:0043227//membrane-bounded organelle;GO:0044464//cell part;GO:0005694//chromosome;GO:0032991//macromolecular complex;GO:0005654//nucleoplasm;GO:0031981//nuclear lumen;GO:0000228//nucle…	GO:0003700//transcription factor activity, sequence-specific DNA binding;GO:0005488//binding;GO:0003674//molecular_function;GO:0003677//DNA binding;GO:0008134//transcription factor binding;GO:0005515//protein binding;GO:0001071//nucleic acid binding transcription factor activity;GO:0019899//enzyme binding;GO:0097159//organic cyclic compound binding;GO:1901363//heterocyclic compound binding;GO:000…	GO:0044237//cellular metabolic process;GO:0051179//localization;GO:0007155//cell adhesion;GO:0006950//response to stress;GO:0032502//developmental process;GO:0051674//localization of cell;GO:0009987//cellular process;GO:0040011//locomotion;GO:0006928//movement of cell or subcellular component;GO:0065007//biological regulation;GO:0042592//homeostatic process;GO:0009653//anatomical structure morpho…
RUFY2	4.27097	4.62754	4.44925	-0.338126	0.791068	0.0215055	0.507368	DOWN	ENSG00000204130	570	2.96487	10.4015	24.1252	587	3.21553	11.4414	26.1648	553	2.79556	9.78027	22.7474	304	1.84758	6.25096	15.0337	458	2.47048	8.63724	20.1023	517	2.8293	10.1657	23.022	RUFY2	RUN and FYVE domain containing 2 [Source:HGNC Symbol;Acc:HGNC:19761]	-	-	-	-	GO:0043231//intracellular membrane-bounded organelle;GO:0043227//membrane-bounded organelle;GO:0005575//cellular_component;GO:0005737//cytoplasm;GO:0044444//cytoplasmic part;GO:0044424//intracellular part;GO:0043229//intracellular organelle;GO:0005623//cell;GO:0005768//endosome;GO:0005634//nucleus;GO:0043226//organelle;GO:0005622//intracellular;GO:0097708//intracellular vesicle;GO:0012505//endome…	GO:0003674//molecular_function;GO:0005488//binding;GO:0043167//ion binding	GO:0006810//transport;GO:0051179//localization;GO:0016192//vesicle-mediated transport;GO:0008150//biological_process;GO:0051234//establishment of localization
XPOT	7.93431	8.26955	8.10193	-0.338733	0.790736	0.000681683	0.0718866	DOWN	ENSG00000184575	6838	39.5379	138.708	289.417	7729	47.0642	167.463	344.51	7018	39.4375	137.972	288.683	5171	34.9346	118.195	255.722	5288	31.7074	110.855	232.098	5567	33.8659	121.68	247.898	XPOT	exportin for tRNA [Source:HGNC Symbol;Acc:HGNC:12826]	Genetic Information Processing	Translation	ko03013//RNA transport	K14288	GO:0031967//organelle envelope;GO:0005829//cytosol;GO:0044424//intracellular part;GO:0044464//cell part;GO:0044446//intracellular organelle part;GO:0031975//envelope;GO:0043227//membrane-bounded organelle;GO:0031981//nuclear lumen;GO:0070013//intracellular organelle lumen;GO:0032991//macromolecular complex;GO:0005635//nuclear envelope;GO:0044444//cytoplasmic part;GO:0012505//endomembrane system;G…	GO:0003674//molecular_function;GO:0005488//binding;GO:0003723//RNA binding;GO:0003676//nucleic acid binding;GO:1901363//heterocyclic compound binding;GO:0019899//enzyme binding;GO:0005515//protein binding;GO:0097159//organic cyclic compound binding	GO:0006810//transport;GO:0008150//biological_process;GO:0051649//establishment of localization in cell;GO:0033036//macromolecule localization;GO:0006913//nucleocytoplasmic transport;GO:0051169//nuclear transport;GO:0071702//organic substance transport;GO:0051179//localization;GO:0008104//protein localization;GO:0015031//protein transport;GO:0046907//intracellular transport;GO:0051234//establishme…
PRELID2	3.43705	3.76857	3.60281	-0.339223	0.790467	0.00790376	0.306254	DOWN	ENSG00000186314	298	1.56681	5.49674	12.6128	292	1.61684	5.75298	13.0155	347	1.77313	6.20331	14.2737	208	1.27779	4.32319	10.2862	232	1.26495	4.42248	10.1828	255	1.41058	5.06821	11.3551	PRELID2	PRELI domain containing 2 [Source:HGNC Symbol;Acc:HGNC:28306]	-	-	-	-	GO:0044444//cytoplasmic part;GO:0005623//cell;GO:0043227//membrane-bounded organelle;GO:0005739//mitochondrion;GO:0044464//cell part;GO:0005575//cellular_component;GO:0043229//intracellular organelle;GO:0044424//intracellular part;GO:0005622//intracellular;GO:0043226//organelle;GO:0005737//cytoplasm;GO:0043231//intracellular membrane-bounded organelle	GO:0003674//molecular_function	GO:0006810//transport;GO:0051179//localization;GO:0008150//biological_process;GO:0051234//establishment of localization
COQ5	4.17118	4.51488	4.34303	-0.340051	0.790013	0.00989729	0.347203	DOWN	ENSG00000110871	529	8.95235	31.407	22.3898	538	9.58843	34.1173	23.9807	513	8.43745	29.5185	21.1021	431	8.52229	28.8337	21.3143	376	6.59863	23.07	16.5032	360	6.40975	23.0303	16.0308	COQ5	coenzyme Q5, methyltransferase [Source:HGNC Symbol;Acc:HGNC:28722]	Metabolism	Metabolism of cofactors and vitamins	ko00130//Ubiquinone and other terpenoid-quinone biosynthesis	K06127	GO:0043229//intracellular organelle;GO:0043227//membrane-bounded organelle;GO:0005737//cytoplasm;GO:0043231//intracellular membrane-bounded organelle;GO:0005622//intracellular;GO:0005739//mitochondrion;GO:0044444//cytoplasmic part;GO:0044424//intracellular part;GO:0044464//cell part;GO:0032991//macromolecular complex;GO:0043226//organelle;GO:0005575//cellular_component;GO:0005623//cell	GO:0016741//transferase activity, transferring one-carbon groups;GO:0003674//molecular_function;GO:0016740//transferase activity;GO:0008168//methyltransferase activity;GO:0003824//catalytic activity	GO:0009987//cellular process;GO:0008152//metabolic process;GO:0009058//biosynthetic process;GO:0044710//single-organism metabolic process;GO:0044699//single-organism process;GO:0044237//cellular metabolic process;GO:0044281//small molecule metabolic process;GO:0051186//cofactor metabolic process;GO:0008150//biological_process
DNAJB9	4.0344	4.36739	4.2009	-0.343337	0.788216	0.00629602	0.269167	DOWN	ENSG00000128590	455	7.58778	26.6198	19.2578	525	9.22033	32.8075	23.4012	448	7.26096	25.4025	18.4283	345	6.72234	22.7439	17.0613	351	6.07009	21.2221	15.4059	361	6.33385	22.7576	16.0753	DNAJB9	DnaJ heat shock protein family (Hsp40) member B9 [Source:HGNC Symbol;Acc:HGNC:6968]	-	-	-	-	GO:0044446//intracellular organelle part;GO:0044421//extracellular region part;GO:0005730//nucleolus;GO:0005576//extracellular region;GO:0044422//organelle part;GO:0043227//membrane-bounded organelle;GO:0031974//membrane-enclosed lumen;GO:0005622//intracellular;GO:0031981//nuclear lumen;GO:0043233//organelle lumen;GO:0043232//intracellular non-membrane-bounded organelle;GO:0005575//cellular_compo…	GO:0003674//molecular_function	GO:0009056//catabolic process;GO:0044763//single-organism cellular process;GO:0032502//developmental process;GO:0007154//cell communication;GO:0030154//cell differentiation;GO:0051716//cellular response to stimulus;GO:0048856//anatomical structure development;GO:0008150//biological_process;GO:0044700//single organism signaling;GO:0009987//cellular process;GO:0050789//regulation of biological proc…
TAPT1	3.89717	4.23571	4.06644	-0.343573	0.788087	0.00314128	0.192066	DOWN	ENSG00000169762	450	2.45504	8.61286	19.0462	426	2.44759	8.70895	18.9884	423	2.24284	7.84658	17.3999	288	1.83584	6.21126	14.2425	342	1.93489	6.76472	15.0109	332	1.90564	6.84697	14.784	TAPT1	transmembrane anterior posterior transformation 1 [Source:HGNC Symbol;Acc:HGNC:26887]	-	-	-	-	GO:0043232//intracellular non-membrane-bounded organelle;GO:0005815//microtubule organizing center;GO:0005783//endoplasmic reticulum;GO:0015630//microtubule cytoskeleton;GO:0043228//non-membrane-bounded organelle;GO:0044444//cytoplasmic part;GO:0005856//cytoskeleton;GO:0043231//intracellular membrane-bounded organelle;GO:0044464//cell part;GO:0005622//intracellular;GO:0044430//cytoskeletal part;G…	GO:0003674//molecular_function	GO:0044763//single-organism cellular process;GO:0044699//single-organism process;GO:0050794//regulation of cellular process;GO:0044700//single organism signaling;GO:0022607//cellular component assembly;GO:0007165//signal transduction;GO:0016043//cellular component organization;GO:0009987//cellular process;GO:0030154//cell differentiation;GO:0065007//biological regulation;GO:0071840//cellular comp…
NUDT21	5.5941	5.93963	5.76687	-0.343654	0.788043	0.000481214	0.0572896	DOWN	ENSG00000167005	1444	10.3064	36.1574	61.117	1388	10.4331	37.1228	61.8683	1441	9.99578	34.9703	59.275	916	7.63895	25.8451	45.299	1187	8.78569	30.7164	52.0992	1064	7.98986	28.7076	47.3799	NUDT21	nudix hydrolase 21 [Source:HGNC Symbol;Acc:HGNC:13870]	Genetic Information Processing	Translation	ko03015//mRNA surveillance pathway	K14397	GO:0031981//nuclear lumen;GO:0043228//non-membrane-bounded organelle;GO:0005622//intracellular;GO:0005737//cytoplasm;GO:0005634//nucleus;GO:0044430//cytoskeletal part;GO:0005815//microtubule organizing center;GO:0005575//cellular_component;GO:0015630//microtubule cytoskeleton;GO:0043226//organelle;GO:0070013//intracellular organelle lumen;GO:0043233//organelle lumen;GO:0043231//intracellular memb…	GO:0003676//nucleic acid binding;GO:0019899//enzyme binding;GO:0003674//molecular_function;GO:0005515//protein binding;GO:0005488//binding;GO:0003729//mRNA binding;GO:0003723//RNA binding;GO:0097159//organic cyclic compound binding;GO:0044822//poly(A) RNA binding;GO:1901363//heterocyclic compound binding	GO:0008152//metabolic process;GO:0030154//cell differentiation;GO:0010467//gene expression;GO:0032502//developmental process;GO:0044699//single-organism process;GO:0043933//macromolecular complex subunit organization;GO:0044260//cellular macromolecule metabolic process;GO:0044763//single-organism cellular process;GO:0016070//RNA metabolic process;GO:0006396//RNA processing;GO:0008150//biological_…
MOB3B	2.61807	2.96715	2.79261	-0.344262	0.787711	0.0353308	0.643574	DOWN	ENSG00000120162	169	1.00462	3.52445	7.1529	169	1.058	3.76455	7.53296	191	1.10347	3.8605	7.85671	103	0.715402	2.42044	5.09366	164	1.01098	3.53458	7.1982	125	0.781776	2.80893	5.56625	MOB3B	MOB kinase activator 3B [Source:HGNC Symbol;Acc:HGNC:23825]	-	-	-	-	-	GO:0005488//binding;GO:0043167//ion binding;GO:0003674//molecular_function	GO:0050896//response to stimulus;GO:0044763//single-organism cellular process;GO:0023052//signaling;GO:0008150//biological_process;GO:0007154//cell communication;GO:0044699//single-organism process;GO:0065007//biological regulation;GO:0051716//cellular response to stimulus;GO:0044700//single organism signaling;GO:0007165//signal transduction;GO:0050789//regulation of biological process;GO:0050794…
UBE2Q2	4.99961	5.3411	5.17036	-0.344483	0.78759	0.00270752	0.174384	DOWN	ENSG00000140367	867	9.5811	33.6128	36.6956	1015	11.8126	42.0313	45.2423	939	10.085	35.2823	38.6254	726	9.37413	31.7158	35.9029	671	7.6896	26.8842	29.4512	684	7.95261	28.5738	30.4585	UBE2Q2	ubiquitin conjugating enzyme E2 Q2 [Source:HGNC Symbol;Acc:HGNC:19248]	Genetic Information Processing	Folding, sorting and degradation	ko04120//Ubiquitin mediated proteolysis	K10582	GO:0044464//cell part;GO:0044444//cytoplasmic part;GO:0005622//intracellular;GO:0044424//intracellular part;GO:0005575//cellular_component;GO:0005829//cytosol;GO:0005737//cytoplasm;GO:0005623//cell	GO:0003674//molecular_function;GO:0043167//ion binding;GO:0005488//binding	GO:0019538//protein metabolic process;GO:0071704//organic substance metabolic process;GO:0008150//biological_process;GO:0006464//cellular protein modification process;GO:0044260//cellular macromolecule metabolic process;GO:0008152//metabolic process;GO:0044237//cellular metabolic process;GO:0009987//cellular process;GO:0043170//macromolecule metabolic process;GO:0044238//primary metabolic process…
PTPRE	2.29349	2.61413	2.45381	-0.344508	0.787576	0.0355558	0.644469	DOWN	ENSG00000132334	117	0.44242	1.55212	4.952	141	0.561502	1.99792	6.28489	154	0.565955	1.98	6.33473	102	0.450657	1.52472	5.04421	99	0.388212	1.35726	4.34525	103	0.409773	1.47232	4.58659	PTPRE	protein tyrosine phosphatase receptor type E [Source:HGNC Symbol;Acc:HGNC:9669]	-	-	-	-	GO:0005634//nucleus;GO:0005737//cytoplasm;GO:0043229//intracellular organelle;GO:0043226//organelle;GO:0044424//intracellular part;GO:0016020//membrane;GO:0005886//plasma membrane;GO:0043227//membrane-bounded organelle;GO:0071944//cell periphery;GO:0005623//cell;GO:0044464//cell part;GO:0043231//intracellular membrane-bounded organelle;GO:0005622//intracellular;GO:0005575//cellular_component	GO:0042578//phosphoric ester hydrolase activity;GO:0016787//hydrolase activity;GO:0016791//phosphatase activity;GO:0003674//molecular_function;GO:0016788//hydrolase activity, acting on ester bonds;GO:0003824//catalytic activity	GO:0008152//metabolic process;GO:0050794//regulation of cellular process;GO:0044267//cellular protein metabolic process;GO:0044699//single-organism process;GO:0044700//single organism signaling;GO:0044763//single-organism cellular process;GO:0008150//biological_process;GO:0044260//cellular macromolecule metabolic process;GO:0007154//cell communication;GO:0019538//protein metabolic process;GO:0050…
GPATCH11	3.19233	3.55033	3.37133	-0.344904	0.787361	0.042884	0.690545	DOWN	ENSG00000152133	278	2.91245	10.2176	11.7663	230	2.53761	9.02926	10.252	297	3.02401	10.5795	12.217	145	1.77492	6.00515	7.17069	197	2.14025	7.4827	8.64662	255	2.81068	10.0988	11.3551	GPATCH11	G-patch domain containing 11 [Source:HGNC Symbol;Acc:HGNC:26768]	-	-	-	-	GO:0005575//cellular_component;GO:0044464//cell part;GO:0043228//non-membrane-bounded organelle;GO:0043226//organelle;GO:0005694//chromosome;GO:0043229//intracellular organelle;GO:0044424//intracellular part;GO:0043232//intracellular non-membrane-bounded organelle;GO:0005623//cell;GO:0005622//intracellular	GO:0003674//molecular_function	-
SARM1	2.26945	2.60403	2.43674	-0.344935	0.787343	0.030521	0.603484	DOWN	ENSG00000004139	128	0.48785	1.7115	5.41758	134	0.537855	1.91378	5.97288	145	0.537102	1.87905	5.96452	86	0.382977	1.29574	4.25296	117	0.462431	1.61674	5.1353	98	0.39297	1.41195	4.36394	SARM1	sterile alpha and TIR motif containing 1 [Source:HGNC Symbol;Acc:HGNC:17074]	-	-	-	-	GO:0005623//cell;GO:0005737//cytoplasm;GO:0043226//organelle;GO:0044424//intracellular part;GO:0044444//cytoplasmic part;GO:0043231//intracellular membrane-bounded organelle;GO:0005622//intracellular;GO:0005829//cytosol;GO:0005575//cellular_component;GO:0044464//cell part;GO:0043232//intracellular non-membrane-bounded organelle;GO:0043229//intracellular organelle;GO:0043227//membrane-bounded orga…	GO:0003824//catalytic activity;GO:0005515//protein binding;GO:0003674//molecular_function;GO:0005488//binding;GO:0030674//protein binding, bridging;GO:0016798//hydrolase activity, acting on glycosyl bonds;GO:0060090//binding, bridging;GO:0016787//hydrolase activity	GO:0002376//immune system process;GO:0050789//regulation of biological process;GO:0008152//metabolic process;GO:0050794//regulation of cellular process;GO:0044700//single organism signaling;GO:0006725//cellular aromatic compound metabolic process;GO:0000902//cell morphogenesis;GO:0007154//cell communication;GO:0046700//heterocycle catabolic process;GO:0071840//cellular component organization or b…
LSM14A	7.8325	8.18772	8.01011	-0.345866	0.786836	0.00171771	0.12558	DOWN	ENSG00000257103	6853	64.1566	225.077	290.052	6414	63.2373	225.009	285.896	7117	64.7545	226.544	292.755	3956	43.2728	146.406	195.636	5396	52.3863	183.152	236.838	5769	56.8223	204.163	256.893	LSM14A	LSM14A mRNA processing body assembly factor [Source:HGNC Symbol;Acc:HGNC:24489]	-	-	-	-	GO:0005829//cytosol;GO:0005623//cell;GO:0043226//organelle;GO:0044424//intracellular part;GO:0005622//intracellular;GO:0044444//cytoplasmic part;GO:0044464//cell part;GO:0005737//cytoplasm;GO:0005575//cellular_component	GO:0005488//binding;GO:0003676//nucleic acid binding;GO:0097159//organic cyclic compound binding;GO:0003723//RNA binding;GO:0003674//molecular_function;GO:1901363//heterocyclic compound binding;GO:0003677//DNA binding	GO:0044249//cellular biosynthetic process;GO:0044238//primary metabolic process;GO:0008152//metabolic process;GO:0043603//cellular amide metabolic process;GO:0007154//cell communication;GO:0044271//cellular nitrogen compound biosynthetic process;GO:0006412//translation;GO:0016043//cellular component organization;GO:0019538//protein metabolic process;GO:0050794//regulation of cellular process;GO:0…
BARD1	4.85625	5.20215	5.0292	-0.3466	0.786435	0.000955043	0.08917	DOWN	ENSG00000138376	836	4.67295	16.3938	35.3836	798	4.69755	16.7147	35.5698	926	5.03046	17.5991	38.0907	539	3.52023	11.9101	26.6552	680	3.94165	13.7807	29.8462	673	3.95783	14.2205	29.9687	BARD1	BRCA1 associated RING domain 1 [Source:HGNC Symbol;Acc:HGNC:952]	-	-	-	-	GO:0005622//intracellular;GO:0031974//membrane-enclosed lumen;GO:0005634//nucleus;GO:0043233//organelle lumen;GO:0043226//organelle;GO:0044464//cell part;GO:0005575//cellular_component;GO:0070013//intracellular organelle lumen;GO:0044424//intracellular part;GO:0005654//nucleoplasm;GO:0044446//intracellular organelle part;GO:0043231//intracellular membrane-bounded organelle;GO:0043227//membrane-bo…	GO:0019899//enzyme binding;GO:0005515//protein binding;GO:0043167//ion binding;GO:0003723//RNA binding;GO:0003676//nucleic acid binding;GO:0003674//molecular_function;GO:0005488//binding;GO:1901363//heterocyclic compound binding;GO:0097159//organic cyclic compound binding	GO:0006725//cellular aromatic compound metabolic process;GO:0009987//cellular process;GO:0042592//homeostatic process;GO:0043412//macromolecule modification;GO:0010467//gene expression;GO:0006810//transport;GO:0044699//single-organism process;GO:0007154//cell communication;GO:0006464//cellular protein modification process;GO:0006259//DNA metabolic process;GO:0006913//nucleocytoplasmic transport;G…
HPF1	3.41444	3.76165	3.58805	-0.348375	0.785468	0.0068101	0.279792	DOWN	ENSG00000056050	316	9.40552	32.9968	13.3746	298	9.34105	33.2371	13.283	316	9.14103	31.9799	12.9985	191	6.64243	22.4735	9.44553	237	7.31524	25.5754	10.4023	259	8.11059	29.1414	11.5333	HPF1	histone PARylation factor 1 [Source:HGNC Symbol;Acc:HGNC:26051]	-	-	-	-	GO:0043229//intracellular organelle;GO:0044424//intracellular part;GO:0043226//organelle;GO:0043227//membrane-bounded organelle;GO:0005634//nucleus;GO:0043231//intracellular membrane-bounded organelle;GO:0005623//cell;GO:0005622//intracellular;GO:0005575//cellular_component;GO:0044464//cell part	GO:0003674//molecular_function;GO:0005515//protein binding;GO:0042393//histone binding;GO:0005488//binding;GO:0043167//ion binding	GO:0044238//primary metabolic process;GO:0036211//protein modification process;GO:0006950//response to stress;GO:0006464//cellular protein modification process;GO:0008150//biological_process;GO:0009987//cellular process;GO:0044267//cellular protein metabolic process;GO:0043412//macromolecule modification;GO:0043170//macromolecule metabolic process;GO:0044237//cellular metabolic process;GO:0019538…
NDC80	6.0627	6.42178	6.24224	-0.350012	0.784578	0.00681792	0.279792	DOWN	ENSG00000080986	2134	25.4139	89.1583	90.3212	1706	21.3964	76.132	76.0428	2170	25.116	87.8683	89.2621	1112	15.4732	52.351	54.9918	1585	19.5745	68.4361	69.568	1747	21.8891	78.6477	77.7939	NDC80	NDC80 kinetochore complex component [Source:HGNC Symbol;Acc:HGNC:16909]	-	-	-	-	GO:0031981//nuclear lumen;GO:0044430//cytoskeletal part;GO:0043232//intracellular non-membrane-bounded organelle;GO:0005634//nucleus;GO:0005737//cytoplasm;GO:0044428//nuclear part;GO:0005654//nucleoplasm;GO:0044464//cell part;GO:0043226//organelle;GO:0070013//intracellular organelle lumen;GO:0005623//cell;GO:0044446//intracellular organelle part;GO:0043233//organelle lumen;GO:0031974//membrane-en…	GO:0003674//molecular_function	GO:0071840//cellular component organization or biogenesis;GO:0000278//mitotic cell cycle;GO:0016043//cellular component organization;GO:0044763//single-organism cellular process;GO:0051276//chromosome organization;GO:0007010//cytoskeleton organization;GO:0007049//cell cycle;GO:0051301//cell division;GO:0008150//biological_process;GO:0006996//organelle organization;GO:0044699//single-organism proc…
TNFSF15	4.54397	4.88743	4.7157	-0.350082	0.78454	0.00311278	0.191639	DOWN	ENSG00000181634	617	3.35445	11.7682	26.1144	749	4.28847	15.2591	33.3857	691	3.65113	12.7735	28.424	441	2.80139	9.47801	21.8088	556	3.1347	10.9595	24.4036	522	2.98582	10.7281	23.2446	TNFSF15	TNF superfamily member 15 [Source:HGNC Symbol;Acc:HGNC:11931]	Environmental Information Processing	Signaling molecules and interaction	ko04060//Cytokine-cytokine receptor interaction	K05478	GO:0005576//extracellular region;GO:0005575//cellular_component;GO:0005615//extracellular space;GO:0044464//cell part;GO:0044421//extracellular region part;GO:0005886//plasma membrane;GO:0071944//cell periphery;GO:0005623//cell;GO:0016020//membrane	GO:0003674//molecular_function	GO:0065007//biological regulation;GO:0007165//signal transduction;GO:0071704//organic substance metabolic process;GO:0023052//signaling;GO:0019538//protein metabolic process;GO:0036211//protein modification process;GO:0044260//cellular macromolecule metabolic process;GO:0009987//cellular process;GO:0051716//cellular response to stimulus;GO:0007154//cell communication;GO:0044238//primary metabolic…
SLC7A1	8.06545	8.42121	8.24333	-0.351588	0.783721	0.00126532	0.104344	DOWN	ENSG00000139514	7436	40.9375	143.619	314.727	8287	48.0466	170.958	369.382	8253	44.1577	154.486	339.484	6273	40.351	136.521	310.219	5637	32.1821	112.514	247.416	5656	32.7603	117.708	251.862	SLC7A1	solute carrier family 7 member 1 [Source:HGNC Symbol;Acc:HGNC:11057]	Human Diseases	Cancers	ko05206//MicroRNAs in cancer	K13863	GO:0016020//membrane;GO:0032991//macromolecular complex;GO:0005886//plasma membrane;GO:0071944//cell periphery;GO:0044464//cell part;GO:0005623//cell;GO:0005575//cellular_component	GO:0022857//transmembrane transporter activity;GO:0003674//molecular_function;GO:0005215//transporter activity	GO:0008150//biological_process;GO:0006810//transport;GO:0051234//establishment of localization;GO:0051179//localization;GO:0055085//transmembrane transport
ATP2C1	7.02892	7.38411	7.20651	-0.351903	0.78355	0.000338992	0.0430545	DOWN	ENSG00000017260	3871	19.2526	67.5427	163.839	3859	20.2127	71.9202	172.01	3930	18.9964	66.4589	161.659	2399	13.941	47.167	118.638	3103	16.0041	55.9533	136.195	3103	16.237	58.3395	138.177	ATP2C1	ATPase secretory pathway Ca2+ transporting 1 [Source:HGNC Symbol;Acc:HGNC:13211]	-	-	-	-	GO:0043226//organelle;GO:0005622//intracellular;GO:0005575//cellular_component;GO:0005737//cytoplasm;GO:0005794//Golgi apparatus;GO:0043229//intracellular organelle;GO:0044424//intracellular part;GO:0044464//cell part;GO:0043231//intracellular membrane-bounded organelle;GO:0005623//cell;GO:0043227//membrane-bounded organelle;GO:0012505//endomembrane system;GO:0044444//cytoplasmic part	GO:0022857//transmembrane transporter activity;GO:0005488//binding;GO:0005215//transporter activity;GO:0003674//molecular_function;GO:0043167//ion binding	GO:0042592//homeostatic process;GO:0044763//single-organism cellular process;GO:0065008//regulation of biological quality;GO:0006996//organelle organization;GO:0050896//response to stimulus;GO:0071840//cellular component organization or biogenesis;GO:0050794//regulation of cellular process;GO:0044700//single organism signaling;GO:0008150//biological_process;GO:0022610//biological adhesion;GO:0006…
MICU3	2.51474	2.86784	2.69129	-0.352506	0.783223	0.0277707	0.576361	DOWN	ENSG00000155970	157	1.44331	5.06348	6.645	170	1.64586	5.85625	7.57753	165	1.4742	5.15749	6.78721	92	0.988201	3.34341	4.54968	141	1.3442	4.69956	6.18869	130	1.25736	4.51771	5.7889	MICU3	mitochondrial calcium uptake family member 3 [Source:HGNC Symbol;Acc:HGNC:27820]	-	-	-	-	GO:0043226//organelle;GO:0043227//membrane-bounded organelle;GO:0044424//intracellular part;GO:0005575//cellular_component;GO:0044464//cell part;GO:0043231//intracellular membrane-bounded organelle;GO:0005623//cell;GO:0005622//intracellular;GO:0005737//cytoplasm;GO:0044444//cytoplasmic part;GO:0005739//mitochondrion;GO:0043229//intracellular organelle	GO:0003674//molecular_function;GO:0005488//binding;GO:0043167//ion binding	GO:0051234//establishment of localization;GO:0006810//transport;GO:0008150//biological_process;GO:0055085//transmembrane transport;GO:0051179//localization
HECTD2	3.19615	3.54554	3.37085	-0.35273	0.783101	0.00958737	0.340449	DOWN	ENSG00000165338	271	0.993076	3.48395	11.47	271	1.04584	3.72129	12.0795	256	0.911729	3.18969	10.5305	166	0.710754	2.40471	8.2092	196	0.744825	2.60404	8.60272	226	0.871322	3.13067	10.0638	HECTD2	HECT domain E3 ubiquitin protein ligase 2 [Source:HGNC Symbol;Acc:HGNC:26736]	-	-	-	-	GO:0044444//cytoplasmic part;GO:0005575//cellular_component;GO:0005829//cytosol;GO:0005737//cytoplasm;GO:0005622//intracellular;GO:0044464//cell part;GO:0005623//cell;GO:0044424//intracellular part	GO:0003674//molecular_function	GO:0008150//biological_process;GO:0043170//macromolecule metabolic process;GO:0006464//cellular protein modification process;GO:0019538//protein metabolic process;GO:0043412//macromolecule modification;GO:0044238//primary metabolic process;GO:0071704//organic substance metabolic process;GO:0044267//cellular protein metabolic process;GO:0044237//cellular metabolic process;GO:0044260//cellular macr…
MEX3C	5.71508	6.06805	5.89156	-0.352862	0.783029	0.000578653	0.0662405	DOWN	ENSG00000176624	1496	8.04446	28.2219	63.3179	1614	9.14013	32.5222	71.942	1564	8.17362	28.5954	64.3346	1175	7.38246	24.9773	58.1073	1160	6.46857	22.6153	50.9141	1093	6.18362	22.2178	48.6713	MEX3C	mex-3 RNA binding family member C [Source:HGNC Symbol;Acc:HGNC:28040]	-	-	-	-	GO:0005622//intracellular;GO:0005737//cytoplasm;GO:0005623//cell;GO:0043231//intracellular membrane-bounded organelle;GO:0043229//intracellular organelle;GO:0043226//organelle;GO:0044424//intracellular part;GO:0044464//cell part;GO:0005575//cellular_component;GO:0043227//membrane-bounded organelle;GO:0005634//nucleus	GO:0097159//organic cyclic compound binding;GO:0005488//binding;GO:1901363//heterocyclic compound binding;GO:0043167//ion binding;GO:0003723//RNA binding;GO:0003676//nucleic acid binding;GO:0003674//molecular_function	GO:0032502//developmental process;GO:0044699//single-organism process;GO:0040007//growth;GO:0030154//cell differentiation;GO:0042592//homeostatic process;GO:0044767//single-organism developmental process;GO:0065007//biological regulation;GO:0048869//cellular developmental process;GO:0008150//biological_process;GO:0044763//single-organism cellular process;GO:0048856//anatomical structure developme…
SPATA7	4.23207	4.5913	4.41169	-0.352873	0.783023	0.00560549	0.255999	DOWN	ENSG00000042317	550	3.38746	11.884	23.2787	532	3.4507	12.2782	23.7132	586	3.5077	12.2717	24.1049	361	2.59787	8.78944	17.8525	372	2.37596	8.30679	16.3276	494	3.20108	11.5015	21.9978	SPATA7	spermatogenesis associated 7 [Source:HGNC Symbol;Acc:HGNC:20423]	-	-	-	-	GO:0005622//intracellular;GO:0005737//cytoplasm;GO:0043233//organelle lumen;GO:0044428//nuclear part;GO:0044422//organelle part;GO:0043226//organelle;GO:0043227//membrane-bounded organelle;GO:0031981//nuclear lumen;GO:0005623//cell;GO:0005856//cytoskeleton;GO:0042995//cell projection;GO:0044464//cell part;GO:0043232//intracellular non-membrane-bounded organelle;GO:0005575//cellular_component;GO:0…	GO:0003674//molecular_function	GO:0016043//cellular component organization;GO:0065008//regulation of biological quality;GO:0065007//biological regulation;GO:0007010//cytoskeleton organization;GO:0042592//homeostatic process;GO:0003008//system process;GO:0032501//multicellular organismal process;GO:0071840//cellular component organization or biogenesis;GO:0006996//organelle organization;GO:0008150//biological_process;GO:0009987…
EOGT	4.71086	5.08031	4.89559	-0.3532	0.782846	0.00734355	0.291555	DOWN	ENSG00000163378	777	6.1298	21.5048	32.8864	768	6.38073	22.7037	34.2326	802	6.14911	21.5127	32.99	421	3.88066	13.1295	20.8197	651	5.32588	18.6202	28.5733	663	5.50296	19.7722	29.5234	EOGT	EGF domain specific O-linked N-acetylglucosamine transferase [Source:HGNC Symbol;Acc:HGNC:28526]	Metabolism	Glycan biosynthesis and metabolism	ko00514//Other types of O-glycan biosynthesis	K18134	GO:0005737//cytoplasm;GO:0044464//cell part;GO:0044444//cytoplasmic part;GO:0005783//endoplasmic reticulum;GO:0044424//intracellular part;GO:0012505//endomembrane system;GO:0043231//intracellular membrane-bounded organelle;GO:0043226//organelle;GO:0043229//intracellular organelle;GO:0043227//membrane-bounded organelle;GO:0005575//cellular_component;GO:0005622//intracellular;GO:0005623//cell	GO:0016757//transferase activity, transferring glycosyl groups;GO:0016740//transferase activity;GO:0003674//molecular_function;GO:0003824//catalytic activity	GO:0044238//primary metabolic process;GO:0044237//cellular metabolic process;GO:0008152//metabolic process;GO:0043412//macromolecule modification;GO:0006464//cellular protein modification process;GO:0044267//cellular protein metabolic process;GO:0036211//protein modification process;GO:0009987//cellular process;GO:0071704//organic substance metabolic process;GO:0009058//biosynthetic process;GO:00…
PCTP	4.56478	4.92157	4.74318	-0.353453	0.782709	0.00246259	0.166082	DOWN	ENSG00000141179	701	5.10842	17.9216	29.6697	676	5.18799	18.4598	30.1318	724	5.12766	17.9392	29.7815	530	4.51276	15.2682	26.2101	552	4.1715	14.5843	24.2281	457	3.50382	12.5893	20.3502	PCTP	phosphatidylcholine transfer protein [Source:HGNC Symbol;Acc:HGNC:8752]	-	-	-	-	GO:0005575//cellular_component;GO:0044464//cell part;GO:0044444//cytoplasmic part;GO:0044424//intracellular part;GO:0005829//cytosol;GO:0005737//cytoplasm;GO:0005623//cell;GO:0005622//intracellular	GO:0005488//binding;GO:0003674//molecular_function;GO:0043167//ion binding;GO:0008289//lipid binding	GO:0071704//organic substance metabolic process;GO:0006810//transport;GO:0051234//establishment of localization;GO:0042592//homeostatic process;GO:0044699//single-organism process;GO:0065007//biological regulation;GO:0051179//localization;GO:0008150//biological_process;GO:0008152//metabolic process;GO:0044710//single-organism metabolic process;GO:0009058//biosynthetic process;GO:0044238//primary …
IER3	3.86708	4.21598	4.04153	-0.353629	0.782613	0.00793211	0.306254	DOWN	ENSG00000137331	426	13.3558	46.8555	18.0304	378	12.4806	44.4083	16.8489	483	14.7171	51.4877	19.868	329	12.0519	40.7755	16.27	326	10.599	37.0559	14.3086	286	9.43376	33.8955	12.7356	IER3	immediate early response 3 [Source:HGNC Symbol;Acc:HGNC:5392]	-	-	-	-	GO:0005829//cytosol;GO:0005575//cellular_component;GO:0043226//organelle;GO:0044444//cytoplasmic part;GO:0005623//cell;GO:0044464//cell part;GO:0043227//membrane-bounded organelle;GO:0043229//intracellular organelle;GO:0005622//intracellular;GO:0043231//intracellular membrane-bounded organelle;GO:0044424//intracellular part;GO:0005634//nucleus;GO:0005737//cytoplasm	GO:0003674//molecular_function	GO:0050794//regulation of cellular process;GO:0008219//cell death;GO:0023052//signaling;GO:0050896//response to stimulus;GO:0044699//single-organism process;GO:0050789//regulation of biological process;GO:0044700//single organism signaling;GO:0051716//cellular response to stimulus;GO:0032502//developmental process;GO:0065007//biological regulation;GO:0044763//single-organism cellular process;GO:0…
TP53BP2	6.64247	6.99681	6.81964	-0.354081	0.782368	0.000159165	0.0234701	DOWN	ENSG00000143514	3046	21.5624	75.646	128.921	2798	20.8592	74.2207	124.717	3074	21.1487	73.9887	126.448	1956	16.1783	54.7366	96.7301	2209	16.2161	56.6945	96.9562	2389	17.7926	63.929	106.382	TP53BP2	tumor protein p53 binding protein 2 [Source:HGNC Symbol;Acc:HGNC:12000]	Environmental Information Processing	Signal transduction	ko04390//Hippo signaling pathway	K16823	GO:0005634//nucleus;GO:0005829//cytosol;GO:0005575//cellular_component;GO:0043229//intracellular organelle;GO:0005737//cytoplasm;GO:0031974//membrane-enclosed lumen;GO:0043231//intracellular membrane-bounded organelle;GO:0044464//cell part;GO:0005622//intracellular;GO:0070013//intracellular organelle lumen;GO:0005623//cell;GO:0044424//intracellular part;GO:0005739//mitochondrion;GO:0043226//organ…	GO:0005515//protein binding;GO:0008134//transcription factor binding;GO:0060090//binding, bridging;GO:0003674//molecular_function;GO:0030674//protein binding, bridging;GO:0005488//binding	GO:0007049//cell cycle;GO:0023052//signaling;GO:0051179//localization;GO:0071840//cellular component organization or biogenesis;GO:0051234//establishment of localization;GO:0044700//single organism signaling;GO:0007165//signal transduction;GO:0008219//cell death;GO:0007005//mitochondrion organization;GO:0007154//cell communication;GO:0006996//organelle organization;GO:0065007//biological regulati…
CEP44	3.69095	4.04443	3.86769	-0.354351	0.782221	0.00587698	0.261062	DOWN	ENSG00000164118	358	2.14046	7.50924	15.1523	368	2.31715	8.24483	16.4031	411	2.38824	8.35526	16.9063	236	1.64867	5.57799	11.6709	277	1.71746	6.00456	12.1579	323	2.03181	7.30031	14.3832	CEP44	centrosomal protein 44 [Source:HGNC Symbol;Acc:HGNC:29356]	-	-	-	-	GO:0043232//intracellular non-membrane-bounded organelle;GO:0005622//intracellular;GO:0005737//cytoplasm;GO:0043229//intracellular organelle;GO:0015630//microtubule cytoskeleton;GO:0005815//microtubule organizing center;GO:0005623//cell;GO:0043226//organelle;GO:0005575//cellular_component;GO:0044422//organelle part;GO:0044446//intracellular organelle part;GO:0005856//cytoskeleton;GO:0044430//cyto…	GO:0003674//molecular_function	-
FOS	4.13427	4.48438	4.30933	-0.355195	0.781764	0.00274111	0.174708	DOWN	ENSG00000170345	509	6.76188	23.7223	21.5433	538	7.52689	26.782	23.9807	500	6.45553	22.5847	20.5673	382	5.9294	20.0611	18.8911	384	5.29012	18.4952	16.8543	368	5.14345	18.4804	16.387	FOS	Fos proto-oncogene, AP-1 transcription factor subunit [Source:HGNC Symbol;Acc:HGNC:3796]	Organismal Systems;Environmental Information Processing;Human Diseases	Substance dependence;Nervous system;Environmental adaptation;Endocrine system;Cancers;Immune system;Infectious diseases;Signal transduction;Development;Immune diseases	ko05200//Pathways in cancer;ko05166//HTLV-I infection;ko05168//Herpes simplex infection;ko04010//MAPK signaling pathway;ko04024//cAMP signaling pathway;ko05323//Rheumatoid arthritis;ko04380//Osteoclast differentiation;ko04921//Oxytocin signaling pathway;ko05140//Leishmaniasis;ko05161//Hepatitis B;ko04728//Dopaminergic synapse;ko04620//Toll-like receptor signaling pathway;ko04668//TNF signaling pa…	K04379	GO:0005829//cytosol;GO:0005783//endoplasmic reticulum;GO:0005694//chromosome;GO:0044446//intracellular organelle part;GO:0005622//intracellular;GO:0044444//cytoplasmic part;GO:0044424//intracellular part;GO:0043226//organelle;GO:0031981//nuclear lumen;GO:0043231//intracellular membrane-bounded organelle;GO:0044428//nuclear part;GO:0005634//nucleus;GO:0012505//endomembrane system;GO:0044464//cell …	GO:1901363//heterocyclic compound binding;GO:0003674//molecular_function;GO:0003677//DNA binding;GO:0005488//binding;GO:0005515//protein binding;GO:0097159//organic cyclic compound binding;GO:0003676//nucleic acid binding;GO:0008134//transcription factor binding;GO:0001071//nucleic acid binding transcription factor activity;GO:0003700//transcription factor activity, sequence-specific DNA binding	GO:0090304//nucleic acid metabolic process;GO:0050877//neurological system process;GO:0006139//nucleobase-containing compound metabolic process;GO:1901360//organic cyclic compound metabolic process;GO:0043170//macromolecule metabolic process;GO:0006807//nitrogen compound metabolic process;GO:0007568//aging;GO:0032502//developmental process;GO:0003008//system process;GO:0009987//cellular process;G…
ARHGAP18	6.74046	7.10505	6.92275	-0.355208	0.781757	0.00259505	0.171688	DOWN	ENSG00000146376	3313	30.5362	107.128	140.222	2877	27.9265	99.3674	128.239	3444	30.851	107.932	141.668	1812	19.5141	66.0227	89.6089	2619	25.033	87.52	114.952	2668	25.8724	92.9596	118.806	ARHGAP18	Rho GTPase activating protein 18 [Source:HGNC Symbol;Acc:HGNC:21035]	-	-	-	-	GO:0031974//membrane-enclosed lumen;GO:0005654//nucleoplasm;GO:0043233//organelle lumen;GO:0031981//nuclear lumen;GO:0005634//nucleus;GO:0044424//intracellular part;GO:0044428//nuclear part;GO:0044446//intracellular organelle part;GO:0043229//intracellular organelle;GO:0044444//cytoplasmic part;GO:0016020//membrane;GO:0044422//organelle part;GO:0043228//non-membrane-bounded organelle;GO:0005575//…	GO:0030234//enzyme regulator activity;GO:0098772//molecular function regulator;GO:0003674//molecular_function	GO:0008150//biological_process;GO:0044763//single-organism cellular process;GO:0051716//cellular response to stimulus;GO:0007010//cytoskeleton organization;GO:0006928//movement of cell or subcellular component;GO:0065007//biological regulation;GO:0044700//single organism signaling;GO:0071840//cellular component organization or biogenesis;GO:0050896//response to stimulus;GO:0009653//anatomical str…
ITGA2	7.08137	7.45121	7.26629	-0.355227	0.781747	0.010148	0.352445	DOWN	ENSG00000164171	3685	19.7527	69.2971	155.967	4451	25.1263	89.4039	198.398	4116	21.4425	75.0167	169.31	2197	13.7599	46.5543	108.648	3185	17.7044	61.8979	139.794	3682	20.7649	74.6083	163.959	ITGA2	integrin subunit alpha 2 [Source:HGNC Symbol;Acc:HGNC:6137]	Organismal Systems;Environmental Information Processing;Human Diseases;Cellular Processes	Cancers;Cellular commiunity;Cell motility;Transport and catabolism;Signaling molecules and interaction;Cardiovascular diseases;Signal transduction;Immune system	ko05200//Pathways in cancer;ko04151//PI3K-Akt signaling pathway;ko04145//Phagosome;ko04510//Focal adhesion;ko04810//Regulation of actin cytoskeleton;ko05205//Proteoglycans in cancer;ko04611//Platelet activation;ko04512//ECM-receptor interaction;ko04640//Hematopoietic cell lineage;ko05414//Dilated cardiomyopathy (DCM);ko05410//Hypertrophic cardiomyopathy (HCM);ko05222//Small cell lung cancer;ko054…	K06481	GO:0016020//membrane;GO:0005634//nucleus;GO:0043227//membrane-bounded organelle;GO:0005737//cytoplasm;GO:0071944//cell periphery;GO:0043231//intracellular membrane-bounded organelle;GO:0032991//macromolecular complex;GO:0005575//cellular_component;GO:0005886//plasma membrane;GO:0043226//organelle;GO:0005623//cell;GO:0005622//intracellular;GO:0044424//intracellular part;GO:0044464//cell part;GO:00…	GO:0005488//binding;GO:0043167//ion binding;GO:0003674//molecular_function	GO:0043043//peptide biosynthetic process;GO:0071840//cellular component organization or biogenesis;GO:0051674//localization of cell;GO:0030154//cell differentiation;GO:1901566//organonitrogen compound biosynthetic process;GO:0044707//single-multicellular organism process;GO:0044767//single-organism developmental process;GO:0048870//cell motility;GO:0006810//transport;GO:0009790//embryo developmen…
PLK4	5.21316	5.60528	5.40922	-0.357192	0.780682	0.0466199	0.70538	DOWN	ENSG00000142731	1313	12.4073	43.528	55.5725	951	9.46408	33.6748	42.3896	1150	10.5615	36.9493	47.3048	522	5.76345	19.4996	25.8145	937	9.18202	32.102	41.1263	1065	10.5882	38.0434	47.4244	PLK4	polo like kinase 4 [Source:HGNC Symbol;Acc:HGNC:11397]	Environmental Information Processing	Signal transduction	ko04068//FoxO signaling pathway	K08863	GO:0070013//intracellular organelle lumen;GO:0044430//cytoskeletal part;GO:0044424//intracellular part;GO:0005634//nucleus;GO:0005575//cellular_component;GO:0005737//cytoplasm;GO:0044422//organelle part;GO:0043226//organelle;GO:0031974//membrane-enclosed lumen;GO:0044428//nuclear part;GO:0005622//intracellular;GO:0005815//microtubule organizing center;GO:0043233//organelle lumen;GO:0071944//cell …	GO:0016740//transferase activity;GO:0003824//catalytic activity;GO:0016301//kinase activity;GO:0043167//ion binding;GO:0005488//binding;GO:0003674//molecular_function;GO:0016772//transferase activity, transferring phosphorus-containing groups	GO:0007049//cell cycle;GO:0009790//embryo development;GO:0007010//cytoskeleton organization;GO:0071840//cellular component organization or biogenesis;GO:0048869//cellular developmental process;GO:0048856//anatomical structure development;GO:0030154//cell differentiation;GO:0044267//cellular protein metabolic process;GO:0007275//multicellular organism development;GO:0044763//single-organism cellul…
CXCL1	2.47027	2.80887	2.63957	-0.357299	0.780625	0.0174938	0.460502	DOWN	ENSG00000163739	161	5.00315	17.5523	6.8143	140	4.58173	16.3026	6.24032	172	5.19468	18.1736	7.07516	111	4.03031	13.6359	5.48929	117	3.77041	13.182	5.1353	118	3.85796	13.8617	5.25454	CXCL1	C-X-C motif chemokine ligand 1 [Source:HGNC Symbol;Acc:HGNC:4602]	Environmental Information Processing;Human Diseases;Organismal Systems	Immune system;Signal transduction;Infectious diseases;Immune diseases;Signaling molecules and interaction	ko04060//Cytokine-cytokine receptor interaction;ko04062//Chemokine signaling pathway;ko05323//Rheumatoid arthritis;ko04668//TNF signaling pathway;ko05146//Amoebiasis;ko05132//Salmonella infection;ko05120//Epithelial cell signaling in Helicobacter pylori infection;ko05134//Legionellosis;ko04621//NOD-like receptor signaling pathway	K05505	GO:0005576//extracellular region;GO:0005615//extracellular space;GO:0005575//cellular_component;GO:0097708//intracellular vesicle;GO:0044464//cell part;GO:0031410//cytoplasmic vesicle;GO:0005622//intracellular;GO:0005623//cell;GO:0044424//intracellular part;GO:0031982//vesicle;GO:0044444//cytoplasmic part;GO:0043227//membrane-bounded organelle;GO:0005737//cytoplasm;GO:0043226//organelle;GO:004442…	GO:0003674//molecular_function;GO:0098772//molecular function regulator;GO:0030234//enzyme regulator activity	GO:0007010//cytoskeleton organization;GO:0008283//cell proliferation;GO:0050794//regulation of cellular process;GO:0048870//cell motility;GO:0016043//cellular component organization;GO:0065007//biological regulation;GO:0051179//localization;GO:0006950//response to stress;GO:0032502//developmental process;GO:0044763//single-organism cellular process;GO:0051716//cellular response to stimulus;GO:000…
MYC	7.32542	7.68734	7.50638	-0.358363	0.780049	0.000632656	0.069234	DOWN	ENSG00000136997	4520	41.7339	146.413	191.308	4909	47.7339	169.846	218.812	4975	44.6433	156.185	204.645	3666	39.5495	133.809	181.295	3589	34.3644	120.144	157.526	3256	31.6295	113.645	144.99	MYC	MYC proto-oncogene, bHLH transcription factor [Source:HGNC Symbol;Acc:HGNC:7553]	Environmental Information Processing;Human Diseases;Cellular Processes;Organismal Systems	Cellular commiunity;Endocrine system;Cell growth and death;Cancers;Infectious diseases;Signal transduction	ko05200//Pathways in cancer;ko05166//HTLV-I infection;ko04151//PI3K-Akt signaling pathway;ko05169//Epstein-Barr virus infection;ko04010//MAPK signaling pathway;ko05205//Proteoglycans in cancer;ko05202//Transcriptional misregulation in cancers;ko05206//MicroRNAs in cancer;ko05161//Hepatitis B;ko04390//Hippo signaling pathway;ko04630//Jak-STAT signaling pathway;ko04550//Signaling pathways regulatin…	K04377	GO:0032991//macromolecular complex;GO:0043229//intracellular organelle;GO:0005730//nucleolus;GO:0031975//envelope;GO:0043231//intracellular membrane-bounded organelle;GO:0070013//intracellular organelle lumen;GO:0005654//nucleoplasm;GO:0043233//organelle lumen;GO:0031974//membrane-enclosed lumen;GO:0044428//nuclear part;GO:0031967//organelle envelope;GO:0044444//cytoplasmic part;GO:0000228//nucle…	GO:0008134//transcription factor binding;GO:0097159//organic cyclic compound binding;GO:0003676//nucleic acid binding;GO:0003677//DNA binding;GO:0044822//poly(A) RNA binding;GO:1901363//heterocyclic compound binding;GO:0003729//mRNA binding;GO:0005515//protein binding;GO:0003700//transcription factor activity, sequence-specific DNA binding;GO:0005488//binding;GO:0003674//molecular_function;GO:000…	GO:0044267//cellular protein metabolic process;GO:0006139//nucleobase-containing compound metabolic process;GO:0009987//cellular process;GO:0044237//cellular metabolic process;GO:0006464//cellular protein modification process;GO:0006725//cellular aromatic compound metabolic process;GO:0002376//immune system process;GO:0006950//response to stress;GO:0009058//biosynthetic process;GO:0000003//reprod…
PXYLP1	3.61291	3.96554	3.78922	-0.358555	0.779945	0.00330289	0.196144	DOWN	ENSG00000155893	344	1.09119	3.82816	14.5597	363	1.21264	4.31478	16.1803	367	1.13141	3.95824	15.0964	250	0.926573	3.1349	12.3633	284	0.934211	3.26617	12.4652	252	0.841007	3.02174	11.2216	PXYLP1	2-phosphoxylose phosphatase 1 [Source:HGNC Symbol;Acc:HGNC:26303]	-	-	-	-	GO:0043231//intracellular membrane-bounded organelle;GO:0005737//cytoplasm;GO:0012505//endomembrane system;GO:0044464//cell part;GO:0044424//intracellular part;GO:0043229//intracellular organelle;GO:0044444//cytoplasmic part;GO:0043227//membrane-bounded organelle;GO:0005794//Golgi apparatus;GO:0005623//cell;GO:0005575//cellular_component;GO:0043226//organelle;GO:0005622//intracellular	GO:0003674//molecular_function;GO:0042578//phosphoric ester hydrolase activity;GO:0016787//hydrolase activity;GO:0003824//catalytic activity;GO:0016788//hydrolase activity, acting on ester bonds;GO:0016791//phosphatase activity	GO:0008152//metabolic process;GO:0008150//biological_process;GO:0009058//biosynthetic process
POLR3G	3.53678	3.9261	3.73144	-0.359545	0.77941	0.0371756	0.662083	DOWN	ENSG00000113356	371	3.90221	13.6899	15.7025	321	3.55571	12.6518	14.3082	354	3.6187	12.66	14.5617	166	2.04006	6.9022	8.2092	306	3.33767	11.6691	13.4308	299	3.30876	11.8884	13.3145	POLR3G	RNA polymerase III subunit G [Source:HGNC Symbol;Acc:HGNC:30075]	Human Diseases;Organismal Systems;Metabolism;Genetic Information Processing	Immune system;Infectious diseases;Nucleotide metabolism;Transcription	ko05169//Epstein-Barr virus infection;ko00230//Purine metabolism;ko00240//Pyrimidine metabolism;ko04623//Cytosolic DNA-sensing pathway;ko03020//RNA polymerase	K03024	GO:0005829//cytosol;GO:0005575//cellular_component;GO:0043232//intracellular non-membrane-bounded organelle;GO:0043231//intracellular membrane-bounded organelle;GO:0005622//intracellular;GO:0005634//nucleus;GO:0005694//chromosome;GO:0005737//cytoplasm;GO:0043226//organelle;GO:0031981//nuclear lumen;GO:0044444//cytoplasmic part;GO:0005654//nucleoplasm;GO:0044464//cell part;GO:0043227//membrane-bou…	GO:0016740//transferase activity;GO:0003674//molecular_function;GO:0016779//nucleotidyltransferase activity;GO:0016772//transferase activity, transferring phosphorus-containing groups;GO:0003824//catalytic activity	GO:0008150//biological_process;GO:0050896//response to stimulus;GO:0034641//cellular nitrogen compound metabolic process;GO:0008152//metabolic process;GO:0008283//cell proliferation;GO:0009058//biosynthetic process;GO:0002376//immune system process;GO:0006950//response to stress;GO:0044237//cellular metabolic process;GO:0009987//cellular process;GO:0044699//single-organism process;GO:0006807//nit…
ANKFY1	6.70869	7.06859	6.88864	-0.360212	0.77905	8.15753e-05	0.0144838	DOWN	ENSG00000185722	3176	9.45048	33.1546	134.424	3023	9.47317	33.7072	134.746	3169	9.16449	32.062	130.356	2063	7.1725	24.2669	102.022	2363	7.29158	25.4927	103.715	2431	7.61054	27.3447	108.252	ANKFY1	ankyrin repeat and FYVE domain containing 1 [Source:HGNC Symbol;Acc:HGNC:20763]	-	-	-	-	GO:0044464//cell part;GO:0005773//vacuole;GO:0005622//intracellular;GO:0097708//intracellular vesicle;GO:0012505//endomembrane system;GO:0005615//extracellular space;GO:0031982//vesicle;GO:0005764//lysosome;GO:0031410//cytoplasmic vesicle;GO:0043231//intracellular membrane-bounded organelle;GO:0043227//membrane-bounded organelle;GO:0043229//intracellular organelle;GO:0044421//extracellular region…	GO:0019899//enzyme binding;GO:0005515//protein binding;GO:0003674//molecular_function;GO:0005488//binding;GO:0008289//lipid binding;GO:0043167//ion binding	GO:0007034//vacuolar transport;GO:0008150//biological_process;GO:0071840//cellular component organization or biogenesis;GO:0016192//vesicle-mediated transport;GO:0009987//cellular process;GO:0051179//localization;GO:0006810//transport;GO:0061024//membrane organization;GO:0016043//cellular component organization;GO:0051234//establishment of localization
SLC38A1	8.5367	8.89895	8.71783	-0.360393	0.778952	0.000269955	0.035585	DOWN	ENSG00000111371	10653	45.0211	157.945	450.886	11401	50.7424	180.55	508.185	11315	46.4741	162.59	465.438	6994	34.5356	116.845	345.875	8374	36.6997	128.309	367.547	9106	40.4883	145.475	405.49	SLC38A1	solute carrier family 38 member 1 [Source:HGNC Symbol;Acc:HGNC:13447]	Organismal Systems	Nervous system	ko04724//Glutamatergic synapse;ko04727//GABAergic synapse	K14990	GO:0005575//cellular_component;GO:0005576//extracellular region;GO:0016020//membrane;GO:0043226//organelle;GO:0005623//cell;GO:0005615//extracellular space;GO:0044421//extracellular region part;GO:0071944//cell periphery;GO:0005886//plasma membrane;GO:0044464//cell part	GO:0003674//molecular_function;GO:0022857//transmembrane transporter activity;GO:0005215//transporter activity	GO:0006810//transport;GO:0051234//establishment of localization;GO:0008150//biological_process;GO:0055085//transmembrane transport;GO:0051179//localization;GO:0000003//reproduction
EDAR	5.91596	6.26983	6.0929	-0.360884	0.778687	0.000898026	0.0852486	DOWN	ENSG00000135960	1560	14.9179	52.3357	66.0267	1918	19.3159	68.7295	85.4924	1923	17.8721	62.5256	79.1019	1168	13.0504	44.1539	57.7611	1427	14.1512	49.475	62.6331	1360	13.683	49.1629	60.5608	EDAR	ectodysplasin A receptor [Source:HGNC Symbol;Acc:HGNC:2895]	Environmental Information Processing	Signaling molecules and interaction	ko04060//Cytokine-cytokine receptor interaction	K05162	GO:0071944//cell periphery;GO:0005623//cell;GO:0005886//plasma membrane;GO:0016020//membrane;GO:0005575//cellular_component;GO:0044464//cell part	GO:0003674//molecular_function	GO:0043170//macromolecule metabolic process;GO:0023052//signaling;GO:0009653//anatomical structure morphogenesis;GO:0006464//cellular protein modification process;GO:0071704//organic substance metabolic process;GO:0065007//biological regulation;GO:0008150//biological_process;GO:0044267//cellular protein metabolic process;GO:0044238//primary metabolic process;GO:0048646//anatomical structure forma…
TBC1D31	3.84936	4.21381	4.03159	-0.362622	0.77775	0.00462495	0.232066	DOWN	ENSG00000156787	438	2.15336	7.55451	18.5383	427	2.21082	7.86649	19.033	414	1.97813	6.9205	17.0297	254	1.45906	4.93649	12.5611	324	1.65186	5.77518	14.2208	359	1.85692	6.67194	15.9863	TBC1D31	TBC1 domain family member 31 [Source:HGNC Symbol;Acc:HGNC:30888]	-	-	-	-	GO:0044464//cell part;GO:0044430//cytoskeletal part;GO:0043229//intracellular organelle;GO:0044446//intracellular organelle part;GO:0044422//organelle part;GO:0043232//intracellular non-membrane-bounded organelle;GO:0005856//cytoskeleton;GO:0005623//cell;GO:0015630//microtubule cytoskeleton;GO:0005622//intracellular;GO:0044424//intracellular part;GO:0005575//cellular_component;GO:0043226//organel…	GO:0003674//molecular_function	-
TMEM237	4.54826	4.90583	4.72705	-0.362886	0.777608	0.00262929	0.172314	DOWN	ENSG00000155755	737	4.07917	14.3107	31.1934	591	3.44489	12.2575	26.3431	762	4.09894	14.3402	31.3446	447	2.89074	9.78033	22.1055	579	3.32328	11.6188	25.4132	499	2.90577	10.4405	22.2205	TMEM237	transmembrane protein 237 [Source:HGNC Symbol;Acc:HGNC:14432]	-	-	-	-	GO:0005575//cellular_component;GO:0042995//cell projection;GO:0005929//cilium;GO:0043226//organelle;GO:0044464//cell part;GO:0005623//cell	GO:0003674//molecular_function	GO:0065007//biological regulation;GO:0023052//signaling;GO:0016043//cellular component organization;GO:0071840//cellular component organization or biogenesis;GO:0044085//cellular component biogenesis;GO:0044763//single-organism cellular process;GO:0050794//regulation of cellular process;GO:0050896//response to stimulus;GO:0007267//cell-cell signaling;GO:0050789//regulation of biological process;G…
BRMS1L	4.41422	4.79094	4.60258	-0.36301	0.777541	0.00632215	0.269621	DOWN	ENSG00000100916	642	7.00865	24.5881	27.1725	610	7.01315	24.954	27.19	666	7.0662	24.7211	27.3957	346	4.4134	14.932	17.1107	535	6.05673	21.1754	23.4819	526	6.04147	21.707	23.4228	BRMS1L	BRMS1 like transcriptional repressor [Source:HGNC Symbol;Acc:HGNC:20512]	-	-	-	-	GO:0043228//non-membrane-bounded organelle;GO:0005694//chromosome;GO:0043229//intracellular organelle;GO:0031974//membrane-enclosed lumen;GO:0005623//cell;GO:0005634//nucleus;GO:0044424//intracellular part;GO:0044446//intracellular organelle part;GO:0032991//macromolecular complex;GO:0043226//organelle;GO:0070013//intracellular organelle lumen;GO:0005575//cellular_component;GO:0043232//intracellu…	GO:0003824//catalytic activity;GO:0019899//enzyme binding;GO:0016787//hydrolase activity;GO:0003674//molecular_function;GO:0005488//binding;GO:0005515//protein binding;GO:0016810//hydrolase activity, acting on carbon-nitrogen (but not peptide) bonds	GO:0006996//organelle organization;GO:0044260//cellular macromolecule metabolic process;GO:0008150//biological_process;GO:0044237//cellular metabolic process;GO:0043412//macromolecule modification;GO:0040007//growth;GO:0008152//metabolic process;GO:0009058//biosynthetic process;GO:0051276//chromosome organization;GO:0006464//cellular protein modification process;GO:0019538//protein metabolic proc…
MPHOSPH9	4.5975	4.97702	4.78726	-0.36435	0.776819	0.00735591	0.291555	DOWN	ENSG00000051825	754	3.09714	10.8655	31.9129	725	3.13625	11.1593	32.3159	705	2.81443	9.8463	28.9999	390	1.87177	6.3328	19.2867	580	2.4706	8.63765	25.457	633	2.73559	9.82898	28.1875	MPHOSPH9	M-phase phosphoprotein 9 [Source:HGNC Symbol;Acc:HGNC:7215]	-	-	-	-	GO:0005856//cytoskeleton;GO:0044430//cytoskeletal part;GO:0043227//membrane-bounded organelle;GO:0005575//cellular_component;GO:0043226//organelle;GO:0043231//intracellular membrane-bounded organelle;GO:0043229//intracellular organelle;GO:0044446//intracellular organelle part;GO:0043228//non-membrane-bounded organelle;GO:0044424//intracellular part;GO:0044464//cell part;GO:0043232//intracellular …	-	-
NTAQ1	3.39602	3.75765	3.57684	-0.364796	0.776579	0.0110514	0.370785	DOWN	ENSG00000156795	333	2.85944	10.0316	14.0942	276	2.49591	8.88088	12.3023	321	2.67888	9.37208	13.2042	242	2.428	8.21474	11.9676	234	2.08371	7.28502	10.2706	199	1.79782	6.45959	8.86146	NTAQ1	WDYHV motif containing 1 [Source:HGNC Symbol;Acc:HGNC:25490]	-	-	-	-	GO:0005737//cytoplasm;GO:0005829//cytosol;GO:0005622//intracellular;GO:0043229//intracellular organelle;GO:0043227//membrane-bounded organelle;GO:0044444//cytoplasmic part;GO:0043231//intracellular membrane-bounded organelle;GO:0044424//intracellular part;GO:0005623//cell;GO:0043226//organelle;GO:0044464//cell part;GO:0005575//cellular_component;GO:0005634//nucleus	GO:0016787//hydrolase activity;GO:0016810//hydrolase activity, acting on carbon-nitrogen (but not peptide) bonds;GO:0003674//molecular_function;GO:0003824//catalytic activity	GO:0043170//macromolecule metabolic process;GO:0044238//primary metabolic process;GO:0009987//cellular process;GO:0008152//metabolic process;GO:0036211//protein modification process;GO:0071704//organic substance metabolic process;GO:0044267//cellular protein metabolic process;GO:0044237//cellular metabolic process;GO:0008150//biological_process;GO:0044260//cellular macromolecule metabolic process…
EIF4E3	2.12237	2.47336	2.29787	-0.365158	0.776384	0.0234181	0.525097	DOWN	ENSG00000163412	131	0.513004	1.79974	5.54455	119	0.490773	1.74625	5.30427	120	0.456713	1.59781	4.93616	75	0.34317	1.16106	3.70898	99	0.40204	1.40561	4.34525	96	0.395529	1.42114	4.27488	EIF4E3	eukaryotic translation initiation factor 4E family member 3 [Source:HGNC Symbol;Acc:HGNC:31837]	-	-	-	-	GO:0005737//cytoplasm;GO:0005575//cellular_component;GO:0005829//cytosol;GO:0044444//cytoplasmic part;GO:0005622//intracellular;GO:0005623//cell;GO:0032991//macromolecular complex;GO:0044464//cell part;GO:0044424//intracellular part	GO:0097159//organic cyclic compound binding;GO:0003676//nucleic acid binding;GO:0005488//binding;GO:1901363//heterocyclic compound binding;GO:0003723//RNA binding;GO:0008135//translation factor activity, RNA binding;GO:0003674//molecular_function	GO:0034641//cellular nitrogen compound metabolic process;GO:0071704//organic substance metabolic process;GO:0044237//cellular metabolic process;GO:0009987//cellular process;GO:0034645//cellular macromolecule biosynthetic process;GO:0009058//biosynthetic process;GO:0043604//amide biosynthetic process;GO:0043170//macromolecule metabolic process;GO:0044260//cellular macromolecule metabolic process;G…
MBTPS2	5.14957	5.51189	5.33073	-0.365793	0.776042	0.000602635	0.0676507	DOWN	ENSG00000012174	1001	4.73641	16.6165	42.3671	1138	5.67075	20.1775	50.7249	1037	4.76877	16.6835	42.6566	668	3.69308	12.4949	33.0346	833	4.08738	14.2902	36.5616	820	4.08212	14.6671	36.5146	MBTPS2	membrane bound transcription factor peptidase, site 2 [Source:HGNC Symbol;Acc:HGNC:15455]	Genetic Information Processing	Folding, sorting and degradation	ko04141//Protein processing in endoplasmic reticulum	K07765	GO:0005623//cell;GO:0043229//intracellular organelle;GO:0043227//membrane-bounded organelle;GO:0005622//intracellular;GO:0012505//endomembrane system;GO:0043226//organelle;GO:0005575//cellular_component;GO:0044444//cytoplasmic part;GO:0005737//cytoplasm;GO:0043231//intracellular membrane-bounded organelle;GO:0044424//intracellular part;GO:0044464//cell part;GO:0005794//Golgi apparatus	GO:0003674//molecular_function;GO:0005488//binding;GO:0043167//ion binding;GO:0008233//peptidase activity;GO:0003824//catalytic activity;GO:0016787//hydrolase activity	GO:0009987//cellular process;GO:0007154//cell communication;GO:0044710//single-organism metabolic process;GO:0050896//response to stimulus;GO:0050789//regulation of biological process;GO:0006629//lipid metabolic process;GO:0051716//cellular response to stimulus;GO:0007165//signal transduction;GO:0071704//organic substance metabolic process;GO:0008152//metabolic process;GO:0044763//single-organism…
PNRC2	6.81237	7.18081	6.99659	-0.365901	0.775984	0.000201377	0.0284874	DOWN	ENSG00000189266	3251	49.8002	174.711	137.598	3360	54.2047	192.87	149.768	3519	52.3897	183.286	144.753	2077	37.1748	125.775	102.714	2623	41.6675	145.677	115.127	2700	43.5146	156.348	120.231	PNRC2	proline rich nuclear receptor coactivator 2 [Source:HGNC Symbol;Acc:HGNC:23158]	-	-	-	-	GO:0005575//cellular_component;GO:0044424//intracellular part;GO:0044464//cell part;GO:0044422//organelle part;GO:0031974//membrane-enclosed lumen;GO:0044428//nuclear part;GO:0043231//intracellular membrane-bounded organelle;GO:0005737//cytoplasm;GO:0043226//organelle;GO:0043227//membrane-bounded organelle;GO:0044444//cytoplasmic part;GO:0031981//nuclear lumen;GO:0005794//Golgi apparatus;GO:00444…	GO:0003674//molecular_function	GO:0008150//biological_process;GO:0034641//cellular nitrogen compound metabolic process;GO:0006807//nitrogen compound metabolic process;GO:0008152//metabolic process;GO:1901360//organic cyclic compound metabolic process;GO:1901575//organic substance catabolic process;GO:0006725//cellular aromatic compound metabolic process;GO:0071704//organic substance metabolic process;GO:0044237//cellular metab…
PPP4R3B	7.10031	7.46796	7.28414	-0.366101	0.775877	0.00016138	0.0235967	DOWN	ENSG00000275052	4102	21.1289	74.1254	173.616	4172	22.6313	80.5261	185.962	4085	20.4497	71.5433	168.035	2580	15.5274	52.5344	127.589	3134	16.7404	58.5274	137.556	3315	17.9648	64.5477	147.617	PPP4R3B	protein phosphatase 4 regulatory subunit 3B [Source:HGNC Symbol;Acc:HGNC:29267]	Organismal Systems	Endocrine system	ko04922//Glucagon signaling pathway	K17491	GO:0005623//cell;GO:0044430//cytoskeletal part;GO:0044446//intracellular organelle part;GO:0031974//membrane-enclosed lumen;GO:0043226//organelle;GO:0070013//intracellular organelle lumen;GO:0044422//organelle part;GO:0044424//intracellular part;GO:0043233//organelle lumen;GO:0043227//membrane-bounded organelle;GO:0005622//intracellular;GO:0043231//intracellular membrane-bounded organelle;GO:0031…	-	GO:0044238//primary metabolic process;GO:0008150//biological_process;GO:0043170//macromolecule metabolic process;GO:0044699//single-organism process;GO:0009058//biosynthetic process;GO:0005975//carbohydrate metabolic process;GO:0006464//cellular protein modification process;GO:0044237//cellular metabolic process;GO:0044281//small molecule metabolic process;GO:0071704//organic substance metabolic …
CCDC117	5.54083	5.90888	5.72485	-0.366672	0.77557	0.000489938	0.0576008	DOWN	ENSG00000159873	1455	14.2355	49.9415	61.5826	1262	13.0032	46.2678	56.252	1475	14.0253	49.0677	60.6736	890	10.1741	34.4224	44.0132	1171	11.8809	41.5378	51.3969	993	10.2215	36.726	44.2183	CCDC117	coiled-coil domain containing 117 [Source:HGNC Symbol;Acc:HGNC:26599]	-	-	-	-	-	GO:0003674//molecular_function	-
CCZ1B	4.57575	4.91656	4.74615	-0.368941	0.774351	0.0416972	0.689014	DOWN	ENSG00000146574	605	3.69343	12.9574	25.6065	930	5.97917	21.2749	41.4536	603	3.5777	12.5166	24.8042	584	4.16567	14.0938	28.8806	484	3.06411	10.7127	21.2435	484	3.10868	11.1695	21.5525	CCZ1B	CCZ1 homolog B, vacuolar protein trafficking and biogenesis associated [Source:HGNC Symbol;Acc:HGNC:21717]	-	-	-	-	GO:0044444//cytoplasmic part;GO:0043227//membrane-bounded organelle;GO:0005622//intracellular;GO:0031982//vesicle;GO:0031410//cytoplasmic vesicle;GO:0005768//endosome;GO:0043229//intracellular organelle;GO:0012505//endomembrane system;GO:0032991//macromolecular complex;GO:0005764//lysosome;GO:0097708//intracellular vesicle;GO:0044424//intracellular part;GO:0005575//cellular_component;GO:0043231//…	-	GO:0016192//vesicle-mediated transport;GO:0008150//biological_process;GO:0051179//localization;GO:0006810//transport;GO:0051234//establishment of localization
TNS4	8.18299	8.5497	8.36635	-0.369328	0.774143	0.00012524	0.0198106	DOWN	ENSG00000131746	7996	69.4499	243.647	338.429	8922	81.6102	290.383	397.687	9314	78.6226	275.061	383.128	5773	58.5866	198.218	285.492	6742	60.7257	212.308	295.916	6563	59.9734	215.485	292.25	TNS4	tensin 4 [Source:HGNC Symbol;Acc:HGNC:24352]	-	-	-	-	GO:0005829//cytosol;GO:0043228//non-membrane-bounded organelle;GO:0043226//organelle;GO:0005856//cytoskeleton;GO:0043229//intracellular organelle;GO:0005575//cellular_component;GO:0005737//cytoplasm;GO:0005622//intracellular;GO:0043232//intracellular non-membrane-bounded organelle;GO:0044424//intracellular part;GO:0044444//cytoplasmic part;GO:0044464//cell part;GO:0005623//cell	GO:0008092//cytoskeletal protein binding;GO:0005515//protein binding;GO:0005488//binding;GO:0003674//molecular_function	GO:0008150//biological_process;GO:0044699//single-organism process;GO:0008219//cell death;GO:0044763//single-organism cellular process;GO:0009987//cellular process
NBPF26	4.03377	4.40603	4.2199	-0.369391	0.774109	0.00252853	0.169871	DOWN	ENSG00000273136	480	2.99556	10.5092	20.3159	479	3.14816	11.2017	21.3508	505	3.06296	10.7158	20.773	287	2.09275	7.08046	14.193	394	2.54987	8.91481	17.2932	386	2.53444	9.10626	17.1886	NBPF26	NBPF member 26 [Source:HGNC Symbol;Acc:HGNC:49571]	-	-	-	-	-	GO:0005488//binding;GO:0003674//molecular_function;GO:0043167//ion binding	-
CHM	5.24672	5.61789	5.4323	-0.369585	0.774005	0.000543725	0.0630721	DOWN	ENSG00000188419	1079	5.28326	18.535	45.6685	1176	6.06417	21.5774	52.4187	1162	5.52967	19.3456	47.7984	714	4.08485	13.8204	35.3095	821	4.16877	14.5748	36.0349	954	4.91458	17.6581	42.4816	CHM	CHM Rab escort protein [Source:HGNC Symbol;Acc:HGNC:1940]	-	-	-	-	GO:0043231//intracellular membrane-bounded organelle;GO:0043227//membrane-bounded organelle;GO:0043229//intracellular organelle;GO:0005622//intracellular;GO:0044464//cell part;GO:0044424//intracellular part;GO:0005575//cellular_component;GO:0005829//cytosol;GO:0044444//cytoplasmic part;GO:0005737//cytoplasm;GO:0005623//cell;GO:0005634//nucleus;GO:0032991//macromolecular complex;GO:0043226//organe…	GO:0019899//enzyme binding;GO:0016765//transferase activity, transferring alkyl or aryl (other than methyl) groups;GO:0003824//catalytic activity;GO:0003674//molecular_function;GO:0098772//molecular function regulator;GO:0016740//transferase activity;GO:0005488//binding;GO:0005515//protein binding;GO:0030234//enzyme regulator activity	GO:0044267//cellular protein metabolic process;GO:0071702//organic substance transport;GO:0065007//biological regulation;GO:0044238//primary metabolic process;GO:0044237//cellular metabolic process;GO:0051179//localization;GO:0009987//cellular process;GO:0044699//single-organism process;GO:0016192//vesicle-mediated transport;GO:0050877//neurological system process;GO:0050794//regulation of cellul…
TTK	5.85909	6.24818	6.05364	-0.369661	0.773964	0.0172962	0.459783	DOWN	ENSG00000112742	1949	18.0151	63.2013	82.4911	1459	14.2025	50.5348	65.033	1934	17.3737	60.7821	79.5544	880	9.50397	32.1551	43.5187	1481	14.1959	49.6316	65.0032	1544	15.0151	53.9495	68.7543	TTK	TTK protein kinase [Source:HGNC Symbol;Acc:HGNC:12401]	Cellular Processes	Cell growth and death	ko04110//Cell cycle	K08866	GO:0005622//intracellular;GO:0005856//cytoskeleton;GO:0005737//cytoplasm;GO:0005634//nucleus;GO:0005623//cell;GO:0043226//organelle;GO:0043229//intracellular organelle;GO:0043227//membrane-bounded organelle;GO:0043231//intracellular membrane-bounded organelle;GO:0005575//cellular_component;GO:0044424//intracellular part;GO:0005694//chromosome;GO:0043232//intracellular non-membrane-bounded organel…	GO:0003824//catalytic activity;GO:0043167//ion binding;GO:0016740//transferase activity;GO:0016301//kinase activity;GO:0005488//binding;GO:0016772//transferase activity, transferring phosphorus-containing groups;GO:0003674//molecular_function	GO:0006464//cellular protein modification process;GO:0019538//protein metabolic process;GO:0016043//cellular component organization;GO:0036211//protein modification process;GO:0007049//cell cycle;GO:0044699//single-organism process;GO:0050794//regulation of cellular process;GO:0009987//cellular process;GO:0071704//organic substance metabolic process;GO:0000003//reproduction;GO:0023052//signaling;…
NR5A2	3.19283	3.55641	3.37462	-0.36969	0.773949	0.0044686	0.228016	DOWN	ENSG00000116833	274	1.53745	5.39376	11.597	265	1.56596	5.57195	11.812	265	1.44514	5.05582	10.9007	168	1.10143	3.72651	8.30811	206	1.19868	4.1908	9.04164	211	1.24563	4.47557	9.39582	NR5A2	nuclear receptor subfamily 5 group A member 2 [Source:HGNC Symbol;Acc:HGNC:7984]	Human Diseases	Endocrine and metabolic diseases	ko04950//Maturity onset diabetes of the young	K08027	GO:0044422//organelle part;GO:0044446//intracellular organelle part;GO:0031981//nuclear lumen;GO:0044424//intracellular part;GO:0005737//cytoplasm;GO:0070013//intracellular organelle lumen;GO:0005575//cellular_component;GO:0043232//intracellular non-membrane-bounded organelle;GO:0043228//non-membrane-bounded organelle;GO:0043231//intracellular membrane-bounded organelle;GO:0044464//cell part;GO:0…	GO:0008289//lipid binding;GO:0003677//DNA binding;GO:0003700//transcription factor activity, sequence-specific DNA binding;GO:0043167//ion binding;GO:0001071//nucleic acid binding transcription factor activity;GO:0003674//molecular_function;GO:1901363//heterocyclic compound binding;GO:0005488//binding;GO:0097159//organic cyclic compound binding;GO:0003676//nucleic acid binding	GO:0006807//nitrogen compound metabolic process;GO:0008152//metabolic process;GO:0032502//developmental process;GO:0044767//single-organism developmental process;GO:0051716//cellular response to stimulus;GO:0032501//multicellular organismal process;GO:0044710//single-organism metabolic process;GO:0050789//regulation of biological process;GO:0030154//cell differentiation;GO:0009790//embryo develop…
STK3	4.86255	5.23047	5.04651	-0.371011	0.77324	0.0001434	0.0222782	DOWN	ENSG00000104375	883	2.96516	10.4025	37.3728	836	2.95649	10.5197	37.2636	888	2.89809	10.139	36.5275	599	2.35024	7.95162	29.6224	649	2.26004	7.90151	28.4856	643	2.27172	8.16231	28.6328	STK3	serine/threonine kinase 3 [Source:HGNC Symbol;Acc:HGNC:11406]	Environmental Information Processing	Signal transduction	ko04010//MAPK signaling pathway;ko04390//Hippo signaling pathway	K04412	GO:0043226//organelle;GO:0005623//cell;GO:0005575//cellular_component;GO:0044424//intracellular part;GO:0005829//cytosol;GO:0005737//cytoplasm;GO:0043231//intracellular membrane-bounded organelle;GO:0005634//nucleus;GO:0043229//intracellular organelle;GO:0043227//membrane-bounded organelle;GO:0044444//cytoplasmic part;GO:0032991//macromolecular complex;GO:0005622//intracellular;GO:0044464//cell p…	GO:0003824//catalytic activity;GO:0005488//binding;GO:1901363//heterocyclic compound binding;GO:0003674//molecular_function;GO:0097159//organic cyclic compound binding;GO:0016301//kinase activity;GO:0098772//molecular function regulator;GO:0003676//nucleic acid binding;GO:0003729//mRNA binding;GO:0016740//transferase activity;GO:0043167//ion binding;GO:0003723//RNA binding;GO:0030234//enzyme regu…	GO:0009987//cellular process;GO:0008150//biological_process;GO:0050896//response to stimulus;GO:0007267//cell-cell signaling;GO:0044271//cellular nitrogen compound biosynthetic process;GO:0043603//cellular amide metabolic process;GO:0007154//cell communication;GO:0006412//translation;GO:0032989//cellular component morphogenesis;GO:0016043//cellular component organization;GO:0044699//single-organi…
FOXN2	4.67147	5.04573	4.8586	-0.371469	0.772995	0.00126156	0.104344	DOWN	ENSG00000170802	809	6.24604	21.9126	34.2408	723	5.87866	20.9173	32.2268	761	5.71022	19.9772	31.3035	454	4.09553	13.8565	22.4517	585	4.68378	16.3753	25.6765	630	5.11745	18.387	28.0539	FOXN2	forkhead box N2 [Source:HGNC Symbol;Acc:HGNC:5281]	-	-	-	-	GO:0031981//nuclear lumen;GO:0044424//intracellular part;GO:0044446//intracellular organelle part;GO:0043232//intracellular non-membrane-bounded organelle;GO:0005575//cellular_component;GO:0005634//nucleus;GO:0005694//chromosome;GO:0043228//non-membrane-bounded organelle;GO:0070013//intracellular organelle lumen;GO:0043226//organelle;GO:0005654//nucleoplasm;GO:0044464//cell part;GO:0043233//organ…	GO:0001071//nucleic acid binding transcription factor activity;GO:0097159//organic cyclic compound binding;GO:0003677//DNA binding;GO:1901363//heterocyclic compound binding;GO:0003674//molecular_function;GO:0005488//binding;GO:0003700//transcription factor activity, sequence-specific DNA binding;GO:0003676//nucleic acid binding	GO:0044763//single-organism cellular process;GO:0044767//single-organism developmental process;GO:0006807//nitrogen compound metabolic process;GO:0034641//cellular nitrogen compound metabolic process;GO:0048856//anatomical structure development;GO:0044699//single-organism process;GO:0044237//cellular metabolic process;GO:0032502//developmental process;GO:0030154//cell differentiation;GO:0008150//…
PSIP1	6.59922	6.97665	6.78793	-0.372277	0.772562	0.000287606	0.0373459	DOWN	ENSG00000164985	2991	18.7713	65.8542	126.594	2826	18.6781	66.46	125.965	2972	18.1275	63.4193	122.252	1752	12.8472	43.4664	86.6417	2232	14.5264	50.7867	97.9657	2412	15.9262	57.2229	107.406	PSIP1	PC4 and SFRS1 interacting protein 1 [Source:HGNC Symbol;Acc:HGNC:9527]	-	-	-	-	GO:0044424//intracellular part;GO:0005575//cellular_component;GO:0044446//intracellular organelle part;GO:0043231//intracellular membrane-bounded organelle;GO:0043226//organelle;GO:0005654//nucleoplasm;GO:0043233//organelle lumen;GO:0005634//nucleus;GO:0044444//cytoplasmic part;GO:0000228//nuclear chromosome;GO:0043228//non-membrane-bounded organelle;GO:0043227//membrane-bounded organelle;GO:0005…	GO:0005488//binding;GO:0003723//RNA binding;GO:0003677//DNA binding;GO:0003674//molecular_function;GO:1901363//heterocyclic compound binding;GO:0003676//nucleic acid binding;GO:0097159//organic cyclic compound binding	GO:0016043//cellular component organization;GO:0065003//macromolecular complex assembly;GO:0043933//macromolecular complex subunit organization;GO:0022613//ribonucleoprotein complex biogenesis;GO:0071826//ribonucleoprotein complex subunit organization;GO:0006397//mRNA processing;GO:0034622//cellular macromolecular complex assembly;GO:0006725//cellular aromatic compound metabolic process;GO:004441…
BTBD10	5.60192	5.97612	5.78902	-0.372666	0.772354	0.0002283	0.030794	DOWN	ENSG00000148925	1531	18.5778	65.1754	64.7993	1359	17.3669	61.7944	60.5757	1498	17.6662	61.8052	61.6197	898	12.7319	43.0762	44.4088	1106	13.9174	48.6578	48.5439	1184	15.1157	54.3107	52.7235	BTBD10	BTB domain containing 10 [Source:HGNC Symbol;Acc:HGNC:21445]	-	-	-	-	GO:0043227//membrane-bounded organelle;GO:0044422//organelle part;GO:0044424//intracellular part;GO:0005634//nucleus;GO:0044428//nuclear part;GO:0031974//membrane-enclosed lumen;GO:0043233//organelle lumen;GO:0005575//cellular_component;GO:0031981//nuclear lumen;GO:0070013//intracellular organelle lumen;GO:0005730//nucleolus;GO:0043226//organelle;GO:0043231//intracellular membrane-bounded organel…	GO:0003674//molecular_function	GO:0008150//biological_process;GO:0044699//single-organism process;GO:0009987//cellular process;GO:0044763//single-organism cellular process;GO:0008283//cell proliferation;GO:0008219//cell death
TRIB2	3.70964	4.07607	3.89285	-0.372939	0.772208	0.00317923	0.192343	DOWN	ENSG00000071575	363	3.36411	11.8021	15.3639	411	4.01134	14.273	18.3198	388	3.49469	12.2262	15.9602	260	2.81537	9.52532	12.8578	313	3.00811	10.5169	13.738	270	2.6326	9.45896	12.0231	TRIB2	tribbles pseudokinase 2 [Source:HGNC Symbol;Acc:HGNC:30809]	-	-	-	-	GO:0005622//intracellular;GO:0043232//intracellular non-membrane-bounded organelle;GO:0044464//cell part;GO:0043227//membrane-bounded organelle;GO:0005623//cell;GO:0005634//nucleus;GO:0043231//intracellular membrane-bounded organelle;GO:0005737//cytoplasm;GO:0005856//cytoskeleton;GO:0043226//organelle;GO:0005575//cellular_component;GO:0044424//intracellular part;GO:0043229//intracellular organell…	GO:0008134//transcription factor binding;GO:0005515//protein binding;GO:0016772//transferase activity, transferring phosphorus-containing groups;GO:0005488//binding;GO:0030234//enzyme regulator activity;GO:0019899//enzyme binding;GO:0098772//molecular function regulator;GO:0003824//catalytic activity;GO:0016301//kinase activity;GO:0016740//transferase activity;GO:0043167//ion binding;GO:0003674//…	GO:0006464//cellular protein modification process;GO:0044237//cellular metabolic process;GO:0044699//single-organism process;GO:0043412//macromolecule modification;GO:0030154//cell differentiation;GO:0007165//signal transduction;GO:0043170//macromolecule metabolic process;GO:0050896//response to stimulus;GO:0071704//organic substance metabolic process;GO:0007154//cell communication;GO:0032502//de…
KLF11	4.69057	5.06474	4.87766	-0.37371	0.771795	0.00165178	0.123223	DOWN	ENSG00000172059	737	6.79003	23.8211	31.1934	812	7.87851	28.0331	36.1939	774	6.93039	24.246	31.8382	596	6.41576	21.7066	29.474	562	5.36939	18.7724	24.667	520	5.0404	18.1102	23.1556	KLF11	Kruppel like factor 11 [Source:HGNC Symbol;Acc:HGNC:11811]	-	-	-	-	GO:0005575//cellular_component;GO:0043233//organelle lumen;GO:0005622//intracellular;GO:0000228//nuclear chromosome;GO:0043228//non-membrane-bounded organelle;GO:0005654//nucleoplasm;GO:0043232//intracellular non-membrane-bounded organelle;GO:0031974//membrane-enclosed lumen;GO:0044464//cell part;GO:0005694//chromosome;GO:0005623//cell;GO:0043231//intracellular membrane-bounded organelle;GO:00444…	GO:0043167//ion binding;GO:0005488//binding;GO:0001071//nucleic acid binding transcription factor activity;GO:0003674//molecular_function;GO:1901363//heterocyclic compound binding;GO:0003677//DNA binding;GO:0003676//nucleic acid binding;GO:0003700//transcription factor activity, sequence-specific DNA binding;GO:0097159//organic cyclic compound binding	GO:0008283//cell proliferation;GO:0000278//mitotic cell cycle;GO:0008152//metabolic process;GO:0009058//biosynthetic process;GO:0044699//single-organism process;GO:0044763//single-organism cellular process;GO:0007049//cell cycle;GO:0009987//cellular process;GO:0044237//cellular metabolic process;GO:0006807//nitrogen compound metabolic process;GO:0008219//cell death;GO:0008150//biological_process;…
YTHDF3	6.62329	6.99846	6.81087	-0.374069	0.771603	9.48453e-05	0.0160224	DOWN	ENSG00000185728	3026	20.7813	72.9057	128.075	2940	21.2635	75.6591	131.047	2955	19.723	69.001	121.553	1865	14.9651	50.6319	92.2299	2261	16.1023	56.2966	99.2386	2352	16.9941	61.0598	104.734	YTHDF3	YTH N6-methyladenosine RNA binding protein 3 [Source:HGNC Symbol;Acc:HGNC:26465]	-	-	-	-	GO:0005737//cytoplasm;GO:0044464//cell part;GO:0005622//intracellular;GO:0005623//cell;GO:0005575//cellular_component;GO:0044424//intracellular part;GO:0044444//cytoplasmic part;GO:0005829//cytosol	GO:0003674//molecular_function;GO:0003723//RNA binding;GO:0097159//organic cyclic compound binding;GO:0005488//binding;GO:0003676//nucleic acid binding;GO:1901363//heterocyclic compound binding	GO:0044270//cellular nitrogen compound catabolic process;GO:0007154//cell communication;GO:0006725//cellular aromatic compound metabolic process;GO:0044700//single organism signaling;GO:0006412//translation;GO:0034655//nucleobase-containing compound catabolic process;GO:0044249//cellular biosynthetic process;GO:0007165//signal transduction;GO:0044248//cellular catabolic process;GO:1901361//organi…
XYLT1	3.22942	3.60365	3.41653	-0.374219	0.771523	0.00967421	0.342137	DOWN	ENSG00000103489	256	0.977637	3.42979	10.8352	277	1.11404	3.96395	12.3469	300	1.11345	3.89542	12.3404	173	0.771937	2.61172	8.55537	244	0.966301	3.37836	10.7095	187	0.75134	2.69957	8.3271	XYLT1	xylosyltransferase 1 [Source:HGNC Symbol;Acc:HGNC:15516]	Metabolism	Glycan biosynthesis and metabolism	ko00534//Glycosaminoglycan biosynthesis - heparan sulfate / heparin;ko00532//Glycosaminoglycan biosynthesis - chondroitin sulfate / dermatan sulfate	K00771	GO:0012505//endomembrane system;GO:0043227//membrane-bounded organelle;GO:0005575//cellular_component;GO:0043229//intracellular organelle;GO:0044444//cytoplasmic part;GO:0044464//cell part;GO:0005623//cell;GO:0043231//intracellular membrane-bounded organelle;GO:0044421//extracellular region part;GO:0005737//cytoplasm;GO:0005794//Golgi apparatus;GO:0005615//extracellular space;GO:0005576//extracel…	GO:0016757//transferase activity, transferring glycosyl groups;GO:0005488//binding;GO:0016740//transferase activity;GO:0003824//catalytic activity;GO:0043167//ion binding;GO:0003674//molecular_function	GO:0009790//embryo development;GO:0008152//metabolic process;GO:0044767//single-organism developmental process;GO:0006790//sulfur compound metabolic process;GO:0044281//small molecule metabolic process;GO:0009987//cellular process;GO:0044710//single-organism metabolic process;GO:0007275//multicellular organism development;GO:0048856//anatomical structure development;GO:0032501//multicellular orga…
LIN7C	5.47658	5.85	5.66329	-0.375711	0.770726	7.06281e-05	0.0132143	DOWN	ENSG00000148943	1346	11.7656	41.2767	56.9692	1348	12.4092	44.1541	60.0854	1320	11.2139	39.2319	54.2977	899	9.1818	31.0651	44.4583	980	8.88344	31.0581	43.0136	1027	9.44492	33.9356	45.7323	LIN7C	lin-7 homolog C, crumbs cell polarity complex component [Source:HGNC Symbol;Acc:HGNC:17789]	-	-	-	-	GO:0005886//plasma membrane;GO:0005622//intracellular;GO:0071944//cell periphery;GO:0044424//intracellular part;GO:0005575//cellular_component;GO:0044464//cell part;GO:0032991//macromolecular complex;GO:0043226//organelle;GO:0016020//membrane;GO:0005737//cytoplasm;GO:0005623//cell	GO:0003674//molecular_function;GO:0005488//binding;GO:0005515//protein binding;GO:0008092//cytoskeletal protein binding	GO:0008104//protein localization;GO:0007267//cell-cell signaling;GO:0051179//localization;GO:0015031//protein transport;GO:0007154//cell communication;GO:0044699//single-organism process;GO:0008150//biological_process;GO:0033036//macromolecule localization;GO:0071702//organic substance transport;GO:0023052//signaling;GO:0044700//single organism signaling;GO:0045184//establishment of protein local…
GPLD1	2.25974	2.6253	2.44252	-0.37668	0.770208	0.016558	0.450224	DOWN	ENSG00000112293	143	0.838173	2.94052	6.05245	132	0.814808	2.89923	5.88373	138	0.786121	2.75025	5.67658	82	0.561577	1.9	4.05515	108	0.656457	2.29509	4.74028	109	0.672174	2.41512	4.85377	GPLD1	glycosylphosphatidylinositol specific phospholipase D1 [Source:HGNC Symbol;Acc:HGNC:4459]	Metabolism	Glycan biosynthesis and metabolism	ko00563//Glycosylphosphatidylinositol(GPI)-anchor biosynthesis	K01127	GO:0005576//extracellular region;GO:0044444//cytoplasmic part;GO:0043227//membrane-bounded organelle;GO:0005737//cytoplasm;GO:0000323//lytic vacuole;GO:0044424//intracellular part;GO:0005623//cell;GO:0005575//cellular_component;GO:0044421//extracellular region part;GO:0031012//extracellular matrix;GO:0005764//lysosome;GO:0005622//intracellular;GO:0044464//cell part;GO:0005615//extracellular space…	GO:0003674//molecular_function	GO:0044699//single-organism process;GO:0044237//cellular metabolic process;GO:0065007//biological regulation;GO:0044763//single-organism cellular process;GO:0007154//cell communication;GO:0051716//cellular response to stimulus;GO:0043170//macromolecule metabolic process;GO:0005975//carbohydrate metabolic process;GO:0044710//single-organism metabolic process;GO:0044260//cellular macromolecule meta…
RBL1	4.38489	4.81089	4.59789	-0.377292	0.769881	0.0485669	0.716764	DOWN	ENSG00000080839	718	5.10229	17.9001	30.3892	567	4.24333	15.0985	25.2733	668	4.61349	16.1403	27.4779	281	2.33316	7.89385	13.8963	529	3.89835	13.6293	23.2186	615	4.59804	16.5208	27.3859	RBL1	RB transcriptional corepressor like 1 [Source:HGNC Symbol;Acc:HGNC:9893]	Human Diseases;Environmental Information Processing;Cellular Processes	Signal transduction;Cell growth and death;Cancers	ko05203//Viral carcinogenesis;ko04110//Cell cycle;ko04350//TGF-beta signaling pathway	K04681	GO:0005654//nucleoplasm;GO:0044424//intracellular part;GO:0043227//membrane-bounded organelle;GO:0044464//cell part;GO:0005694//chromosome;GO:0044428//nuclear part;GO:0005634//nucleus;GO:0044446//intracellular organelle part;GO:0043231//intracellular membrane-bounded organelle;GO:0043228//non-membrane-bounded organelle;GO:0070013//intracellular organelle lumen;GO:0005622//intracellular;GO:0005575…	GO:0097159//organic cyclic compound binding;GO:0003677//DNA binding;GO:0008134//transcription factor binding;GO:0003676//nucleic acid binding;GO:1901363//heterocyclic compound binding;GO:0003674//molecular_function;GO:0005515//protein binding;GO:0005488//binding	GO:0000278//mitotic cell cycle;GO:0051704//multi-organism process;GO:0044699//single-organism process;GO:0009987//cellular process;GO:0044763//single-organism cellular process;GO:0048869//cellular developmental process;GO:0050896//response to stimulus;GO:0071704//organic substance metabolic process;GO:0032502//developmental process;GO:0007049//cell cycle;GO:0051276//chromosome organization;GO:004…
POLR2K	4.66085	5.04004	4.85045	-0.37755	0.769744	0.00108759	0.0955759	DOWN	ENSG00000147669	764	19.3283	67.8082	32.3362	709	18.8899	67.2134	31.6028	812	19.9649	69.8474	33.4013	567	16.7602	56.7054	28.0399	583	15.2951	53.4744	25.5887	495	13.1753	47.3391	22.0423	POLR2K	RNA polymerase II subunit K [Source:HGNC Symbol;Acc:HGNC:9198]	Organismal Systems;Genetic Information Processing;Metabolism;Human Diseases	Infectious diseases;Immune system;Neurodegenerative diseases;Transcription;Nucleotide metabolism	ko05169//Epstein-Barr virus infection;ko05016//Huntington's disease;ko00230//Purine metabolism;ko00240//Pyrimidine metabolism;ko04623//Cytosolic DNA-sensing pathway;ko03020//RNA polymerase	K03009	GO:0044464//cell part;GO:0043226//organelle;GO:0043232//intracellular non-membrane-bounded organelle;GO:0044428//nuclear part;GO:0005575//cellular_component;GO:0043229//intracellular organelle;GO:0044422//organelle part;GO:0043227//membrane-bounded organelle;GO:0005737//cytoplasm;GO:0031981//nuclear lumen;GO:0005622//intracellular;GO:0043233//organelle lumen;GO:0043228//non-membrane-bounded organ…	GO:0043167//ion binding;GO:0005488//binding;GO:1901363//heterocyclic compound binding;GO:0016779//nucleotidyltransferase activity;GO:0016740//transferase activity;GO:0003677//DNA binding;GO:0097159//organic cyclic compound binding;GO:0003824//catalytic activity;GO:0003676//nucleic acid binding;GO:0003674//molecular_function;GO:0016772//transferase activity, transferring phosphorus-containing grou…	GO:0016070//RNA metabolic process;GO:0051704//multi-organism process;GO:0043170//macromolecule metabolic process;GO:0050794//regulation of cellular process;GO:0016071//mRNA metabolic process;GO:0034641//cellular nitrogen compound metabolic process;GO:0044237//cellular metabolic process;GO:0071704//organic substance metabolic process;GO:0044419//interspecies interaction between organisms;GO:009030…
FBXO5	5.29363	5.67953	5.48658	-0.378071	0.769466	0.00381661	0.212849	DOWN	ENSG00000112029	1325	14.5437	51.0227	56.0804	1035	11.9642	42.5705	46.1338	1223	13.0466	45.6435	50.3076	647	8.29775	28.074	31.9961	989	11.2574	39.358	43.4086	964	11.1325	39.9991	42.9269	FBXO5	F-box protein 5 [Source:HGNC Symbol;Acc:HGNC:13584]	Cellular Processes	Cell growth and death	ko04114//Oocyte meiosis	K10292	GO:0005856//cytoskeleton;GO:0005622//intracellular;GO:0044444//cytoplasmic part;GO:0044464//cell part;GO:0044428//nuclear part;GO:0043227//membrane-bounded organelle;GO:0005737//cytoplasm;GO:0044446//intracellular organelle part;GO:0043228//non-membrane-bounded organelle;GO:0031974//membrane-enclosed lumen;GO:0044424//intracellular part;GO:0005654//nucleoplasm;GO:0005829//cytosol;GO:0044422//orga…	GO:0030234//enzyme regulator activity;GO:0019899//enzyme binding;GO:0098772//molecular function regulator;GO:0005488//binding;GO:0003674//molecular_function;GO:0005515//protein binding;GO:0043167//ion binding	GO:0000278//mitotic cell cycle;GO:0043170//macromolecule metabolic process;GO:0044767//single-organism developmental process;GO:0051674//localization of cell;GO:0021700//developmental maturation;GO:0007059//chromosome segregation;GO:0006950//response to stress;GO:0044238//primary metabolic process;GO:0006464//cellular protein modification process;GO:0043412//macromolecule modification;GO:0030154/…
SNX10	3.56096	3.93409	3.74753	-0.378476	0.76925	0.00385719	0.213743	DOWN	ENSG00000086300	337	3.95658	13.8806	14.2635	372	4.59956	16.366	16.5814	342	3.90237	13.6525	14.068	230	3.15512	10.6748	11.3742	241	2.93421	10.2585	10.5778	289	3.56981	12.8263	12.8692	SNX10	sorting nexin 10 [Source:HGNC Symbol;Acc:HGNC:14974]	-	-	-	-	GO:0043232//intracellular non-membrane-bounded organelle;GO:0005783//endoplasmic reticulum;GO:0097708//intracellular vesicle;GO:0043228//non-membrane-bounded organelle;GO:0015630//microtubule cytoskeleton;GO:0012505//endomembrane system;GO:0043229//intracellular organelle;GO:0005856//cytoskeleton;GO:0044444//cytoplasmic part;GO:0043226//organelle;GO:0043231//intracellular membrane-bounded organel…	GO:0003674//molecular_function;GO:0005488//binding;GO:0008289//lipid binding;GO:0019899//enzyme binding;GO:0005515//protein binding;GO:0043167//ion binding	GO:0044767//single-organism developmental process;GO:0045184//establishment of protein localization;GO:0009987//cellular process;GO:0033036//macromolecule localization;GO:0071702//organic substance transport;GO:0008104//protein localization;GO:0042592//homeostatic process;GO:0044763//single-organism cellular process;GO:0015031//protein transport;GO:0002376//immune system process;GO:0016192//vesic…
NFATC3	5.19438	5.5798	5.38709	-0.37863	0.769168	0.00116274	0.0991746	DOWN	ENSG00000072736	1185	5.69554	19.9813	50.1549	1025	5.18829	18.4608	45.6881	1121	5.23642	18.3196	46.1119	627	3.52113	11.9131	31.0071	893	4.45095	15.5613	39.1951	895	4.52581	16.2613	39.8543	NFATC3	nuclear factor of activated T cells 3 [Source:HGNC Symbol;Acc:HGNC:7777]	Organismal Systems;Human Diseases;Environmental Information Processing	Infectious diseases;Signal transduction;Immune system;Endocrine system;Development	ko05166//HTLV-I infection;ko04010//MAPK signaling pathway;ko04022//cGMP - PKG signaling pathway;ko04921//Oxytocin signaling pathway;ko05161//Hepatitis B;ko04310//Wnt signaling pathway;ko04360//Axon guidance;ko04660//T cell receptor signaling pathway;ko04662//B cell receptor signaling pathway	K17333	GO:0005623//cell;GO:0043227//membrane-bounded organelle;GO:0005737//cytoplasm;GO:0044446//intracellular organelle part;GO:0005575//cellular_component;GO:0043231//intracellular membrane-bounded organelle;GO:0043226//organelle;GO:0043233//organelle lumen;GO:0005634//nucleus;GO:0043232//intracellular non-membrane-bounded organelle;GO:0000228//nuclear chromosome;GO:0044424//intracellular part;GO:0044…	GO:0005515//protein binding;GO:1901363//heterocyclic compound binding;GO:0003674//molecular_function;GO:0097159//organic cyclic compound binding;GO:0003677//DNA binding;GO:0001071//nucleic acid binding transcription factor activity;GO:0003700//transcription factor activity, sequence-specific DNA binding;GO:0005488//binding;GO:0003676//nucleic acid binding;GO:0008134//transcription factor binding	GO:0034641//cellular nitrogen compound metabolic process;GO:0009058//biosynthetic process;GO:0065007//biological regulation;GO:0048869//cellular developmental process;GO:0044767//single-organism developmental process;GO:0044763//single-organism cellular process;GO:0044699//single-organism process;GO:0006950//response to stress;GO:0006807//nitrogen compound metabolic process;GO:0009987//cellular p…
PLEKHB2	7.52619	7.90429	7.71524	-0.378734	0.769112	3.98886e-05	0.00826264	DOWN	ENSG00000115762	5806	36.5247	128.137	245.738	5209	34.5102	122.793	232.184	5734	35.0574	122.648	235.866	3769	27.7034	93.7297	186.388	4304	28.078	98.1657	188.909	4012	26.5538	95.4081	178.654	PLEKHB2	pleckstrin homology domain containing B2 [Source:HGNC Symbol;Acc:HGNC:19236]	-	-	-	-	GO:0005623//cell;GO:0005768//endosome;GO:0043227//membrane-bounded organelle;GO:0044424//intracellular part;GO:0005575//cellular_component;GO:0031982//vesicle;GO:0012505//endomembrane system;GO:0005773//vacuole;GO:0043231//intracellular membrane-bounded organelle;GO:0097708//intracellular vesicle;GO:0031410//cytoplasmic vesicle;GO:0044444//cytoplasmic part;GO:0005737//cytoplasm;GO:0043226//organe…	GO:0003674//molecular_function;GO:0043167//ion binding;GO:0005488//binding;GO:0008289//lipid binding	GO:0044763//single-organism cellular process;GO:0009987//cellular process;GO:0008150//biological_process;GO:0030154//cell differentiation;GO:0044699//single-organism process;GO:0048869//cellular developmental process;GO:0044767//single-organism developmental process;GO:0032502//developmental process
NEK7	6.51213	6.88985	6.70099	-0.379576	0.768663	5.88404e-05	0.0113758	DOWN	ENSG00000151414	2762	21.434	75.1958	116.901	2829	23.1205	82.2666	126.099	2683	20.2355	70.7938	110.364	1822	16.5206	55.8947	90.1034	2133	17.1655	60.0135	93.6205	2024	16.5252	59.3753	90.1287	NEK7	NIMA related kinase 7 [Source:HGNC Symbol;Acc:HGNC:13386]	-	-	-	-	GO:0044424//intracellular part;GO:0043231//intracellular membrane-bounded organelle;GO:0005737//cytoplasm;GO:0070013//intracellular organelle lumen;GO:0005815//microtubule organizing center;GO:0043228//non-membrane-bounded organelle;GO:0005575//cellular_component;GO:0005856//cytoskeleton;GO:0015630//microtubule cytoskeleton;GO:0044422//organelle part;GO:0005654//nucleoplasm;GO:0044428//nuclear pa…	GO:0016772//transferase activity, transferring phosphorus-containing groups;GO:0005488//binding;GO:0016301//kinase activity;GO:0003824//catalytic activity;GO:0003674//molecular_function;GO:0043167//ion binding;GO:0016740//transferase activity	GO:0044237//cellular metabolic process;GO:0044260//cellular macromolecule metabolic process;GO:0006807//nitrogen compound metabolic process;GO:0071704//organic substance metabolic process;GO:0042592//homeostatic process;GO:0044085//cellular component biogenesis;GO:0043412//macromolecule modification;GO:0071840//cellular component organization or biogenesis;GO:0009987//cellular process;GO:0034641/…
DICER1	6.98532	7.39988	7.1926	-0.38025	0.768305	0.0126557	0.394993	DOWN	ENSG00000100697	4040	13.4852	47.3094	170.992	3930	13.815	49.1563	175.175	3821	12.3955	43.3658	157.175	1908	7.44136	25.1766	94.3564	3030	10.4883	36.6688	132.991	3648	12.8111	46.0305	162.445	DICER1	dicer 1, ribonuclease III [Source:HGNC Symbol;Acc:HGNC:17098]	Human Diseases	Cancers	ko05206//MicroRNAs in cancer	K11592	GO:0044424//intracellular part;GO:0005634//nucleus;GO:0005737//cytoplasm;GO:0032991//macromolecular complex;GO:0044444//cytoplasmic part;GO:0005576//extracellular region;GO:0005575//cellular_component;GO:0005615//extracellular space;GO:0043227//membrane-bounded organelle;GO:0005622//intracellular;GO:0005623//cell;GO:0043231//intracellular membrane-bounded organelle;GO:0043229//intracellular organ…	GO:1901363//heterocyclic compound binding;GO:0005488//binding;GO:0016462//pyrophosphatase activity;GO:0003674//molecular_function;GO:0016818//hydrolase activity, acting on acid anhydrides, in phosphorus-containing anhydrides;GO:0003676//nucleic acid binding;GO:0016887//ATPase activity;GO:0016788//hydrolase activity, acting on ester bonds;GO:0004386//helicase activity;GO:0003824//catalytic activit…	GO:0022613//ribonucleoprotein complex biogenesis;GO:0051716//cellular response to stimulus;GO:0050789//regulation of biological process;GO:0008150//biological_process;GO:0065003//macromolecular complex assembly;GO:0044700//single organism signaling;GO:0009653//anatomical structure morphogenesis;GO:0034655//nucleobase-containing compound catabolic process;GO:0009058//biosynthetic process;GO:007170…
NCEH1	5.48289	5.86518	5.67403	-0.380997	0.767907	0.000120058	0.0192336	DOWN	ENSG00000144959	1380	12.1481	42.6186	58.4083	1326	12.293	43.7406	59.1047	1351	11.5584	40.4372	55.5729	831	8.54731	28.9184	41.0955	1033	9.43009	32.9693	45.3399	1068	9.89143	35.54	47.558	NCEH1	neutral cholesterol ester hydrolase 1 [Source:HGNC Symbol;Acc:HGNC:29260]	Organismal Systems	Digestive system	ko04976//Bile secretion	K14349	GO:0044424//intracellular part;GO:0044464//cell part;GO:0005622//intracellular;GO:0043226//organelle;GO:0005783//endoplasmic reticulum;GO:0012505//endomembrane system;GO:0043227//membrane-bounded organelle;GO:0043231//intracellular membrane-bounded organelle;GO:0043229//intracellular organelle;GO:0005575//cellular_component;GO:0005623//cell;GO:0044444//cytoplasmic part;GO:0005737//cytoplasm	GO:0003674//molecular_function;GO:0005488//binding;GO:0043167//ion binding	GO:0019538//protein metabolic process;GO:0050896//response to stimulus;GO:0050789//regulation of biological process;GO:0009056//catabolic process;GO:0065007//biological regulation;GO:0006629//lipid metabolic process;GO:0007154//cell communication;GO:0008152//metabolic process;GO:0043412//macromolecule modification;GO:0006464//cellular protein modification process;GO:0044260//cellular macromolecul…
SPCS3	7.15222	7.53645	7.34434	-0.381537	0.76762	7.71222e-05	0.0141255	DOWN	ENSG00000129128	4297	26.632	93.4315	181.87	4225	27.5771	98.124	188.324	4441	26.7505	93.5866	182.679	2864	20.74	70.1703	141.633	3504	22.521	78.7373	153.796	2976	19.4057	69.7246	132.521	SPCS3	signal peptidase complex subunit 3 [Source:HGNC Symbol;Acc:HGNC:26212]	Genetic Information Processing	Folding, sorting and degradation	ko03060//Protein export	K12948	GO:0005783//endoplasmic reticulum;GO:0005623//cell;GO:0043231//intracellular membrane-bounded organelle;GO:0043229//intracellular organelle;GO:0044464//cell part;GO:0043226//organelle;GO:0044444//cytoplasmic part;GO:0005575//cellular_component;GO:0043227//membrane-bounded organelle;GO:0044424//intracellular part;GO:0005737//cytoplasm;GO:0012505//endomembrane system;GO:0032991//macromolecular comp…	GO:0008233//peptidase activity;GO:0003824//catalytic activity;GO:0003674//molecular_function;GO:0016787//hydrolase activity	GO:0043170//macromolecule metabolic process;GO:0044237//cellular metabolic process;GO:0045184//establishment of protein localization;GO:0006605//protein targeting;GO:0008152//metabolic process;GO:0008150//biological_process;GO:0070727//cellular macromolecule localization;GO:0034613//cellular protein localization;GO:0010467//gene expression;GO:0044238//primary metabolic process;GO:0044403//symbios…
ID1	5.04349	5.43647	5.23998	-0.381855	0.76745	0.0190456	0.481677	DOWN	ENSG00000125968	1109	38.0683	133.553	46.9382	793	28.6674	102.004	35.347	1147	38.2655	133.872	47.1814	557	22.3401	75.5839	27.5453	967	34.4226	120.347	42.443	678	24.4861	87.9786	30.1913	ID1	inhibitor of DNA binding 1, HLH protein [Source:HGNC Symbol;Acc:HGNC:5360]	Environmental Information Processing;Cellular Processes	Signal transduction;Cellular commiunity	ko04015//Rap1 signaling pathway;ko04390//Hippo signaling pathway;ko04550//Signaling pathways regulating pluripotency of stem cells;ko04350//TGF-beta signaling pathway	K04680	GO:0044430//cytoskeletal part;GO:0015630//microtubule cytoskeleton;GO:0005622//intracellular;GO:0005654//nucleoplasm;GO:0043229//intracellular organelle;GO:0012505//endomembrane system;GO:0043227//membrane-bounded organelle;GO:0031981//nuclear lumen;GO:0005737//cytoplasm;GO:0005575//cellular_component;GO:0043233//organelle lumen;GO:0044444//cytoplasmic part;GO:0031974//membrane-enclosed lumen;GO:…	GO:0003674//molecular_function;GO:0008134//transcription factor binding;GO:0003700//transcription factor activity, sequence-specific DNA binding;GO:0005515//protein binding;GO:0001071//nucleic acid binding transcription factor activity;GO:0005488//binding	GO:0044238//primary metabolic process;GO:0036211//protein modification process;GO:0000902//cell morphogenesis;GO:0048870//cell motility;GO:0051179//localization;GO:0032502//developmental process;GO:0032989//cellular component morphogenesis;GO:0050896//response to stimulus;GO:0019538//protein metabolic process;GO:0023052//signaling;GO:0007165//signal transduction;GO:0016043//cellular component org…
LITAF	5.67071	6.05613	5.86342	-0.384082	0.766266	0.000111945	0.0183759	DOWN	ENSG00000189067	1582	13.238	46.4422	66.9579	1484	13.0778	46.533	66.1474	1569	12.76	44.641	64.5402	1096	10.7158	36.2551	54.2005	1197	10.3871	36.3152	52.5381	1035	9.112	32.7395	46.0885	LITAF	lipopolysaccharide induced TNF factor [Source:HGNC Symbol;Acc:HGNC:16841]	Cellular Processes	Transport and catabolism	ko04142//Lysosome	K19363	GO:0005764//lysosome;GO:0043229//intracellular organelle;GO:0097708//intracellular vesicle;GO:0005634//nucleus;GO:0031410//cytoplasmic vesicle;GO:0005623//cell;GO:0044424//intracellular part;GO:0016020//membrane;GO:0043227//membrane-bounded organelle;GO:0005829//cytosol;GO:0005575//cellular_component;GO:0044446//intracellular organelle part;GO:0043226//organelle;GO:0071944//cell periphery;GO:0043…	GO:0003674//molecular_function;GO:0097159//organic cyclic compound binding;GO:0003700//transcription factor activity, sequence-specific DNA binding;GO:0003677//DNA binding;GO:0043167//ion binding;GO:1901363//heterocyclic compound binding;GO:0005488//binding;GO:0001071//nucleic acid binding transcription factor activity;GO:0003676//nucleic acid binding	GO:0032502//developmental process;GO:0008150//biological_process;GO:0044763//single-organism cellular process;GO:0044237//cellular metabolic process;GO:0034641//cellular nitrogen compound metabolic process;GO:0044700//single organism signaling;GO:0023052//signaling;GO:0009058//biosynthetic process;GO:0006807//nitrogen compound metabolic process;GO:0007568//aging;GO:0009987//cellular process;GO:00…
PRELID3B	6.75849	7.14244	6.95047	-0.384183	0.766213	2.98645e-05	0.00689391	DOWN	ENSG00000101166	3226	47.4591	166.498	136.54	3269	50.647	180.211	145.711	3365	48.1119	168.32	138.418	2130	36.6128	123.873	105.335	2432	37.1025	129.717	106.744	2538	39.283	141.144	113.017	PRELID3B	PRELI domain containing 3B [Source:HGNC Symbol;Acc:HGNC:15892]	-	-	-	-	GO:0005623//cell;GO:0005739//mitochondrion;GO:0043227//membrane-bounded organelle;GO:0005575//cellular_component;GO:0043231//intracellular membrane-bounded organelle;GO:0005622//intracellular;GO:0044424//intracellular part;GO:0005737//cytoplasm;GO:0044444//cytoplasmic part;GO:0043229//intracellular organelle;GO:0044464//cell part;GO:0043226//organelle	GO:0003674//molecular_function	GO:0006810//transport;GO:0051234//establishment of localization;GO:0051179//localization;GO:0008150//biological_process
ASNS	2.51444	2.8761	2.69527	-0.38458	0.766002	0.0253069	0.554584	DOWN	ENSG00000070669	148	1.27943	4.48854	6.26407	194	1.7662	6.28443	8.6473	156	1.31066	4.58536	6.417	122	1.23229	4.16923	6.03327	108	0.968194	3.38498	4.74028	128	1.16418	4.18291	5.69984	ASNS	asparagine synthetase (glutamine-hydrolyzing) [Source:HGNC Symbol;Acc:HGNC:753]	Metabolism	Amino acid metabolism	ko00250//Alanine, aspartate and glutamate metabolism	K01953	GO:0044444//cytoplasmic part;GO:0005622//intracellular;GO:0005623//cell;GO:0005575//cellular_component;GO:0044464//cell part;GO:0044424//intracellular part;GO:0005737//cytoplasm;GO:0005829//cytosol	GO:0016874//ligase activity;GO:0043167//ion binding;GO:0003674//molecular_function;GO:0005488//binding;GO:0003824//catalytic activity	GO:0043436//oxoacid metabolic process;GO:0044700//single organism signaling;GO:0044237//cellular metabolic process;GO:0008150//biological_process;GO:0006520//cellular amino acid metabolic process;GO:0006082//organic acid metabolic process;GO:0008152//metabolic process;GO:0071704//organic substance metabolic process;GO:0048856//anatomical structure development;GO:0051716//cellular response to stim…
RGS16	4.50411	4.88261	4.69336	-0.386971	0.764734	0.00241421	0.163453	DOWN	ENSG00000143333	592	10.4054	36.5048	25.0563	751	13.9015	49.464	33.4749	711	12.1456	42.4916	29.2467	513	10.5355	35.645	25.3694	484	8.82204	30.8434	21.2435	474	8.76545	31.4943	21.1072	RGS16	regulator of G protein signaling 16 [Source:HGNC Symbol;Acc:HGNC:9997]	-	-	-	-	GO:0016020//membrane;GO:0044424//intracellular part;GO:0005886//plasma membrane;GO:0005622//intracellular;GO:0005623//cell;GO:0044464//cell part;GO:0071944//cell periphery;GO:0005737//cytoplasm;GO:0005575//cellular_component	GO:0030234//enzyme regulator activity;GO:0003824//catalytic activity;GO:0016817//hydrolase activity, acting on acid anhydrides;GO:0003924//GTPase activity;GO:0016818//hydrolase activity, acting on acid anhydrides, in phosphorus-containing anhydrides;GO:0016787//hydrolase activity;GO:0017111//nucleoside-triphosphatase activity;GO:0098772//molecular function regulator;GO:0016462//pyrophosphatase ac…	GO:0032501//multicellular organismal process;GO:0044763//single-organism cellular process;GO:0007165//signal transduction;GO:0003008//system process;GO:0050789//regulation of biological process;GO:0023052//signaling;GO:0044699//single-organism process;GO:0050896//response to stimulus;GO:0065007//biological regulation;GO:0007154//cell communication;GO:0050877//neurological system process;GO:004470…
EPRS1	8.73386	9.13119	8.93252	-0.388086	0.764143	0.000679088	0.0718866	DOWN	ENSG00000136628	12643	100.528	352.678	535.113	13483	112.904	401.731	600.987	13070	101.001	353.353	537.63	7376	68.5263	231.847	364.766	9933	81.9038	286.35	435.974	10971	91.7788	329.762	488.538	EPRS1	glutamyl-prolyl-tRNA synthetase 1 [Source:HGNC Symbol;Acc:HGNC:3418]	Metabolism;Genetic Information Processing	Translation;Metabolism of cofactors and vitamins	ko00970//Aminoacyl-tRNA biosynthesis;ko00860//Porphyrin and chlorophyll metabolism	K14163	GO:0044444//cytoplasmic part;GO:0016020//membrane;GO:0005622//intracellular;GO:0005737//cytoplasm;GO:0005886//plasma membrane;GO:0071944//cell periphery;GO:0032991//macromolecular complex;GO:0005623//cell;GO:0044424//intracellular part;GO:0005829//cytosol;GO:0005575//cellular_component;GO:0044464//cell part	GO:0016874//ligase activity;GO:0003824//catalytic activity;GO:0019899//enzyme binding;GO:0003674//molecular_function;GO:0005488//binding;GO:0097159//organic cyclic compound binding;GO:0003723//RNA binding;GO:0043167//ion binding;GO:0005515//protein binding;GO:1901363//heterocyclic compound binding;GO:0003676//nucleic acid binding	GO:0071840//cellular component organization or biogenesis;GO:0043170//macromolecule metabolic process;GO:0009058//biosynthetic process;GO:0044267//cellular protein metabolic process;GO:0043436//oxoacid metabolic process;GO:0044710//single-organism metabolic process;GO:0006518//peptide metabolic process;GO:0044085//cellular component biogenesis;GO:0006139//nucleobase-containing compound metabolic …
UBL3	6.05097	6.43791	6.24444	-0.388696	0.76382	2.68718e-05	0.00659673	DOWN	ENSG00000122042	1974	19.3535	67.8969	83.5492	2037	21.0323	74.8367	90.7967	2032	19.362	67.7379	83.5856	1386	15.8772	53.7178	68.5419	1484	15.088	52.7504	65.1349	1461	15.0703	54.1475	65.0583	UBL3	ubiquitin like 3 [Source:HGNC Symbol;Acc:HGNC:12504]	-	-	-	-	GO:0071944//cell periphery;GO:0005622//intracellular;GO:0043226//organelle;GO:0005615//extracellular space;GO:0005623//cell;GO:0005575//cellular_component;GO:0005886//plasma membrane;GO:0044464//cell part;GO:0044421//extracellular region part;GO:0016020//membrane;GO:0005576//extracellular region	GO:0003674//molecular_function	-
PTK2	6.62853	7.01808	6.8233	-0.389432	0.76343	2.69177e-05	0.00659673	DOWN	ENSG00000169398	3012	9.27684	32.5454	127.482	2987	9.68867	34.474	133.142	3044	9.11176	31.8775	125.214	1912	6.88067	23.2796	94.5542	2289	7.31098	25.5605	100.468	2291	7.42382	26.6738	102.018	PTK2	protein tyrosine kinase 2 [Source:HGNC Symbol;Acc:HGNC:9611]	Organismal Systems;Cellular Processes;Human Diseases;Environmental Information Processing	Cellular commiunity;Development;Cell motility;Cancers;Immune system;Signal transduction;Infectious diseases	ko05200//Pathways in cancer;ko04151//PI3K-Akt signaling pathway;ko04510//Focal adhesion;ko04810//Regulation of actin cytoskeleton;ko04062//Chemokine signaling pathway;ko05205//Proteoglycans in cancer;ko05202//Transcriptional misregulation in cancers;ko04360//Axon guidance;ko05146//Amoebiasis;ko04670//Leukocyte transendothelial migration;ko05222//Small cell lung cancer;ko04012//ErbB signaling path…	K05725	GO:0005634//nucleus;GO:0005575//cellular_component;GO:0044444//cytoplasmic part;GO:0043229//intracellular organelle;GO:0044424//intracellular part;GO:0044422//organelle part;GO:0005623//cell;GO:0005737//cytoplasm;GO:0043231//intracellular membrane-bounded organelle;GO:0005815//microtubule organizing center;GO:0043227//membrane-bounded organelle;GO:0043232//intracellular non-membrane-bounded organ…	GO:0016772//transferase activity, transferring phosphorus-containing groups;GO:0019899//enzyme binding;GO:0008092//cytoskeletal protein binding;GO:0003824//catalytic activity;GO:0005515//protein binding;GO:0043167//ion binding;GO:0003674//molecular_function;GO:0016740//transferase activity;GO:0016301//kinase activity;GO:0005488//binding	GO:0030154//cell differentiation;GO:0032502//developmental process;GO:0040007//growth;GO:0044238//primary metabolic process;GO:0048646//anatomical structure formation involved in morphogenesis;GO:0048856//anatomical structure development;GO:0036211//protein modification process;GO:0006629//lipid metabolic process;GO:0008150//biological_process;GO:0050896//response to stimulus;GO:0009653//anatomic…
FCHO2	4.99058	5.38269	5.18664	-0.389664	0.763307	0.00020013	0.0284874	DOWN	ENSG00000157107	987	6.88555	24.1562	41.7746	918	6.74446	23.998	40.9187	995	6.74616	23.6015	40.929	577	4.70321	15.9125	28.5344	734	5.31009	18.565	32.2163	772	5.66625	20.3589	34.3771	FCHO2	FCH and mu domain containing endocytic adaptor 2 [Source:HGNC Symbol;Acc:HGNC:25180]	-	-	-	-	GO:0031410//cytoplasmic vesicle;GO:0044444//cytoplasmic part;GO:0005623//cell;GO:0031982//vesicle;GO:0044464//cell part;GO:0043226//organelle;GO:0005856//cytoskeleton;GO:0005737//cytoplasm;GO:0005829//cytosol;GO:0043227//membrane-bounded organelle;GO:0005575//cellular_component;GO:0097708//intracellular vesicle;GO:0071944//cell periphery;GO:0043229//intracellular organelle;GO:0043232//intracellul…	GO:0008289//lipid binding;GO:0005488//binding;GO:0008092//cytoskeletal protein binding;GO:0005515//protein binding;GO:0043167//ion binding;GO:0003674//molecular_function	GO:0044085//cellular component biogenesis;GO:0022607//cellular component assembly;GO:0006810//transport;GO:0043933//macromolecular complex subunit organization;GO:0071840//cellular component organization or biogenesis;GO:0016192//vesicle-mediated transport;GO:0065003//macromolecular complex assembly;GO:0008150//biological_process;GO:0051234//establishment of localization;GO:0051179//localization;…
PSAT1	8.91709	9.31716	9.11713	-0.389823	0.763223	0.00579849	0.259367	DOWN	ENSG00000135069	13450	258.055	905.319	569.269	16829	340.041	1209.93	750.131	14493	270.247	945.459	596.164	12418	278.381	941.854	614.108	9756	194.109	678.641	428.205	9714	196.085	704.536	432.564	PSAT1	phosphoserine aminotransferase 1 [Source:HGNC Symbol;Acc:HGNC:19129]	Metabolism	Metabolism of cofactors and vitamins;Overview;Amino acid metabolism	ko01200//Carbon metabolism;ko01230//Biosynthesis of amino acids;ko00260//Glycine, serine and threonine metabolism;ko00750//Vitamin B6 metabolism	K00831	GO:0044444//cytoplasmic part;GO:0005576//extracellular region;GO:0005622//intracellular;GO:0005615//extracellular space;GO:0044421//extracellular region part;GO:0044424//intracellular part;GO:0005737//cytoplasm;GO:0005575//cellular_component;GO:0043226//organelle;GO:0005829//cytosol;GO:0005623//cell;GO:0044464//cell part	GO:0003674//molecular_function	GO:0008152//metabolic process;GO:0051186//cofactor metabolic process;GO:0044281//small molecule metabolic process;GO:0006807//nitrogen compound metabolic process;GO:0044237//cellular metabolic process;GO:0034641//cellular nitrogen compound metabolic process;GO:0044763//single-organism cellular process;GO:0008150//biological_process;GO:0044699//single-organism process;GO:0044710//single-organism m…
PARD6B	5.6028	5.99553	5.79917	-0.390248	0.762998	0.000102754	0.0171916	DOWN	ENSG00000124171	1463	13.2028	46.3187	61.9212	1483	14.0944	50.1504	66.1028	1496	13.121	45.9038	61.5374	895	9.4372	31.9292	44.2605	1108	10.3692	36.2527	48.6317	1188	11.2797	40.5279	52.9016	PARD6B	par-6 family cell polarity regulator beta [Source:HGNC Symbol;Acc:HGNC:16245]	Environmental Information Processing;Cellular Processes	Cellular commiunity;Transport and catabolism;Signal transduction	ko04144//Endocytosis;ko04015//Rap1 signaling pathway;ko04390//Hippo signaling pathway;ko04530//Tight junction	K06093	GO:0005829//cytosol;GO:0005615//extracellular space;GO:0032991//macromolecular complex;GO:0043226//organelle;GO:0005737//cytoplasm;GO:0005576//extracellular region;GO:0044444//cytoplasmic part;GO:0071944//cell periphery;GO:0016020//membrane;GO:0043231//intracellular membrane-bounded organelle;GO:0044421//extracellular region part;GO:0005634//nucleus;GO:0005623//cell;GO:0044464//cell part;GO:00056…	GO:0019899//enzyme binding;GO:0003674//molecular_function;GO:0005488//binding;GO:0005515//protein binding	GO:0009987//cellular process;GO:0044767//single-organism developmental process;GO:0032502//developmental process;GO:0008150//biological_process;GO:0048856//anatomical structure development;GO:0051674//localization of cell;GO:0022607//cellular component assembly;GO:0071840//cellular component organization or biogenesis;GO:0007049//cell cycle;GO:0006928//movement of cell or subcellular component;GO…
ANKRD1	4.12518	4.52121	4.3232	-0.392352	0.761887	0.00277275	0.17608	DOWN	ENSG00000148677	528	12.4846	43.7992	22.3475	479	11.9278	42.4413	21.3508	585	13.4434	47.0319	24.0638	304	8.39873	28.4157	15.0337	387	9.48938	33.1766	16.986	450	11.1947	40.2226	20.0385	ANKRD1	ankyrin repeat domain 1 [Source:HGNC Symbol;Acc:HGNC:15819]	-	-	-	-	GO:0005622//intracellular;GO:0005730//nucleolus;GO:0031974//membrane-enclosed lumen;GO:0005829//cytosol;GO:0043231//intracellular membrane-bounded organelle;GO:0044446//intracellular organelle part;GO:0005737//cytoplasm;GO:0044444//cytoplasmic part;GO:0031981//nuclear lumen;GO:0043232//intracellular non-membrane-bounded organelle;GO:0044464//cell part;GO:0043228//non-membrane-bounded organelle;GO…	GO:0003674//molecular_function;GO:0097159//organic cyclic compound binding;GO:0008092//cytoskeletal protein binding;GO:0005515//protein binding;GO:0005488//binding;GO:0019899//enzyme binding;GO:0003676//nucleic acid binding;GO:0008134//transcription factor binding;GO:1901363//heterocyclic compound binding;GO:0003677//DNA binding	GO:0044260//cellular macromolecule metabolic process;GO:0008152//metabolic process;GO:0008219//cell death;GO:0009058//biosynthetic process;GO:0007154//cell communication;GO:0044763//single-organism cellular process;GO:0044699//single-organism process;GO:0071704//organic substance metabolic process;GO:0048856//anatomical structure development;GO:0007165//signal transduction;GO:1901360//organic cyc…
STAG2	7.38962	7.79343	7.59152	-0.393624	0.761215	0.000483998	0.0572896	DOWN	ENSG00000101972	5208	26.8847	94.3181	220.428	5146	27.9761	99.5439	229.376	5137	25.7725	90.1651	211.309	2887	17.4132	58.9146	142.771	3951	21.1508	73.9469	173.415	4293	23.3159	83.7742	191.167	STAG2	stromal antigen 2 [Source:HGNC Symbol;Acc:HGNC:11355]	Cellular Processes	Cell growth and death	ko04110//Cell cycle	K06671	GO:0005654//nucleoplasm;GO:0044428//nuclear part;GO:0031974//membrane-enclosed lumen;GO:0070013//intracellular organelle lumen;GO:0044444//cytoplasmic part;GO:0005737//cytoplasm;GO:0005634//nucleus;GO:0005623//cell;GO:0005694//chromosome;GO:0005856//cytoskeleton;GO:0032991//macromolecular complex;GO:0043231//intracellular membrane-bounded organelle;GO:0044446//intracellular organelle part;GO:0043…	GO:0003674//molecular_function	GO:0016043//cellular component organization;GO:0007010//cytoskeleton organization;GO:0051301//cell division;GO:0022607//cellular component assembly;GO:0006996//organelle organization;GO:0007049//cell cycle;GO:0000278//mitotic cell cycle;GO:0044699//single-organism process;GO:0051276//chromosome organization;GO:0000003//reproduction;GO:0009987//cellular process;GO:0007059//chromosome segregation;G…
GADD45B	2.74545	3.1282	2.93682	-0.393682	0.761185	0.0108492	0.365846	DOWN	ENSG00000099860	217	4.29583	15.0708	9.18449	175	3.64846	12.9818	7.8004	203	3.90567	13.664	8.35033	144	3.33079	11.2692	7.12124	156	3.20256	11.1967	6.84707	124	2.58266	9.2795	5.52172	GADD45B	growth arrest and DNA damage inducible beta [Source:HGNC Symbol;Acc:HGNC:4096]	Environmental Information Processing;Cellular Processes	Cell growth and death;Signal transduction	ko04010//MAPK signaling pathway;ko04068//FoxO signaling pathway;ko04110//Cell cycle;ko04064//NF-kappa B signaling pathway;ko04115//p53 signaling pathway	K04402	GO:0044464//cell part;GO:0044424//intracellular part;GO:0005575//cellular_component;GO:0005623//cell;GO:0043226//organelle;GO:0005634//nucleus;GO:0043229//intracellular organelle;GO:0043227//membrane-bounded organelle;GO:0043231//intracellular membrane-bounded organelle;GO:0005622//intracellular;GO:0005737//cytoplasm	GO:0003674//molecular_function	GO:0071704//organic substance metabolic process;GO:0036211//protein modification process;GO:0044238//primary metabolic process;GO:0043170//macromolecule metabolic process;GO:0048856//anatomical structure development;GO:0008219//cell death;GO:0009987//cellular process;GO:0050896//response to stimulus;GO:0044763//single-organism cellular process;GO:0044767//single-organism developmental process;GO:…
GLO1	7.75811	8.15168	7.95489	-0.394568	0.760717	2.34602e-05	0.00618496	DOWN	ENSG00000124767	7010	125.933	441.802	296.697	6252	118.283	420.871	278.675	6622	115.617	404.486	272.394	4249	89.1876	301.751	210.126	4997	93.0924	325.468	219.326	4968	93.8985	337.378	221.225	GLO1	glyoxalase I [Source:HGNC Symbol;Acc:HGNC:4323]	Metabolism	Carbohydrate metabolism	ko00620//Pyruvate metabolism	K01759	GO:0031974//membrane-enclosed lumen;GO:0043229//intracellular organelle;GO:0031981//nuclear lumen;GO:0043227//membrane-bounded organelle;GO:0005654//nucleoplasm;GO:0005886//plasma membrane;GO:0005576//extracellular region;GO:0043231//intracellular membrane-bounded organelle;GO:0044464//cell part;GO:0005623//cell;GO:0044428//nuclear part;GO:0044446//intracellular organelle part;GO:0070013//intrace…	GO:0016829//lyase activity;GO:0003824//catalytic activity;GO:0005488//binding;GO:0043167//ion binding;GO:0003674//molecular_function	GO:0008150//biological_process;GO:0048856//anatomical structure development;GO:0048869//cellular developmental process;GO:0071704//organic substance metabolic process;GO:0006807//nitrogen compound metabolic process;GO:0032502//developmental process;GO:0044767//single-organism developmental process;GO:0034641//cellular nitrogen compound metabolic process;GO:0006790//sulfur compound metabolic proce…
GPBP1L1	6.65259	7.04734	6.84996	-0.395252	0.760356	1.52654e-05	0.0043544	DOWN	ENSG00000159592	3033	17.2704	60.5889	128.371	3017	18.0921	64.375	134.479	3181	17.6038	61.5871	130.849	2078	13.8253	46.7755	102.763	2184	12.8964	45.0881	95.8589	2323	13.9167	50.0029	103.443	GPBP1L1	GC-rich promoter binding protein 1 like 1 [Source:HGNC Symbol;Acc:HGNC:28843]	-	-	-	-	GO:0043229//intracellular organelle;GO:0044464//cell part;GO:0043227//membrane-bounded organelle;GO:0005575//cellular_component;GO:0005623//cell;GO:0043226//organelle;GO:0043231//intracellular membrane-bounded organelle;GO:0005622//intracellular;GO:0044424//intracellular part;GO:0005634//nucleus	GO:0001071//nucleic acid binding transcription factor activity;GO:1901363//heterocyclic compound binding;GO:0097159//organic cyclic compound binding;GO:0003676//nucleic acid binding;GO:0005488//binding;GO:0003674//molecular_function;GO:0003700//transcription factor activity, sequence-specific DNA binding;GO:0003677//DNA binding	GO:0034641//cellular nitrogen compound metabolic process;GO:0044237//cellular metabolic process;GO:0008150//biological_process;GO:0009987//cellular process;GO:0006807//nitrogen compound metabolic process;GO:0009058//biosynthetic process;GO:0008152//metabolic process
SLC35B4	4.99752	5.39152	5.19452	-0.395588	0.760179	4.2876e-05	0.00877696	DOWN	ENSG00000205060	966	5.85086	20.5262	40.8858	945	6.02778	21.4479	42.1222	1006	5.92179	20.7174	41.3814	623	4.40888	14.9167	30.8092	749	4.70445	16.4476	32.8747	711	4.53074	16.279	31.6608	SLC35B4	solute carrier family 35 member B4 [Source:HGNC Symbol;Acc:HGNC:20584]	-	-	-	-	GO:0005783//endoplasmic reticulum;GO:0044424//intracellular part;GO:0005575//cellular_component;GO:0043229//intracellular organelle;GO:0043231//intracellular membrane-bounded organelle;GO:0005623//cell;GO:0012505//endomembrane system;GO:0043227//membrane-bounded organelle;GO:0005794//Golgi apparatus;GO:0005622//intracellular;GO:0043226//organelle;GO:0005737//cytoplasm;GO:0044464//cell part;GO:004…	GO:0003674//molecular_function;GO:0005215//transporter activity;GO:0022857//transmembrane transporter activity	GO:0051179//localization;GO:0071704//organic substance metabolic process;GO:0044710//single-organism metabolic process;GO:0005975//carbohydrate metabolic process;GO:0044281//small molecule metabolic process;GO:0055085//transmembrane transport;GO:0008150//biological_process;GO:0008152//metabolic process;GO:0044238//primary metabolic process;GO:0051234//establishment of localization;GO:0006810//tra…
RASL11A	3.10975	3.51072	3.31024	-0.39581	0.760062	0.0155896	0.441789	DOWN	ENSG00000122035	285	4.59877	16.1336	12.0626	226	3.84051	13.6652	10.0737	271	4.2499	14.8683	11.1475	150	2.82804	9.5682	7.41795	238	3.98253	13.9236	10.4462	171	2.90302	10.4306	7.61463	RASL11A	RAS like family 11 member A [Source:HGNC Symbol;Acc:HGNC:23802]	-	-	-	-	GO:0043226//organelle;GO:0043232//intracellular non-membrane-bounded organelle;GO:0044446//intracellular organelle part;GO:0005623//cell;GO:0043227//membrane-bounded organelle;GO:0070013//intracellular organelle lumen;GO:0005634//nucleus;GO:0044424//intracellular part;GO:0044464//cell part;GO:0031974//membrane-enclosed lumen;GO:0044422//organelle part;GO:0005730//nucleolus;GO:0043233//organelle l…	GO:0016787//hydrolase activity;GO:0016817//hydrolase activity, acting on acid anhydrides;GO:0043167//ion binding;GO:0016818//hydrolase activity, acting on acid anhydrides, in phosphorus-containing anhydrides;GO:0003824//catalytic activity;GO:0017111//nucleoside-triphosphatase activity;GO:0003674//molecular_function;GO:0005488//binding;GO:0003924//GTPase activity;GO:0016462//pyrophosphatase activi…	GO:0044237//cellular metabolic process;GO:0034641//cellular nitrogen compound metabolic process;GO:0006807//nitrogen compound metabolic process;GO:0044699//single-organism process;GO:0051716//cellular response to stimulus;GO:0009987//cellular process;GO:0050794//regulation of cellular process;GO:0050789//regulation of biological process;GO:0007165//signal transduction;GO:0065007//biological regul…
CENPU	5.28372	5.68711	5.48541	-0.396565	0.759665	0.00117783	0.0994868	DOWN	ENSG00000151725	1288	15.6516	54.9095	54.5144	1055	13.5014	48.0402	47.0253	1254	14.8099	51.8124	51.5828	657	9.32835	31.5609	32.4906	954	12.0219	42.0309	41.8724	964	12.3247	44.2827	42.9269	CENPU	centromere protein U [Source:HGNC Symbol;Acc:HGNC:21348]	-	-	-	-	GO:0043231//intracellular membrane-bounded organelle;GO:0005654//nucleoplasm;GO:0043226//organelle;GO:0005622//intracellular;GO:0043228//non-membrane-bounded organelle;GO:0044446//intracellular organelle part;GO:0005623//cell;GO:0005694//chromosome;GO:0005856//cytoskeleton;GO:0005829//cytosol;GO:0005815//microtubule organizing center;GO:0031981//nuclear lumen;GO:0043229//intracellular organelle;G…	GO:0003674//molecular_function	GO:0044767//single-organism developmental process;GO:0044699//single-organism process;GO:0044419//interspecies interaction between organisms;GO:0044707//single-multicellular organism process;GO:0032502//developmental process;GO:0044403//symbiosis, encompassing mutualism through parasitism;GO:0051704//multi-organism process;GO:0008150//biological_process;GO:0071840//cellular component organization…
PON2	5.49113	5.88722	5.68917	-0.397783	0.759024	3.09037e-05	0.00689391	DOWN	ENSG00000105854	1429	15.7342	55.1993	60.4822	1332	15.4454	54.9575	59.3722	1360	14.5534	50.915	55.9431	887	11.4112	38.608	43.8648	993	11.3382	39.6405	43.5842	1059	12.2678	44.0781	47.1572	PON2	paraoxonase 2 [Source:HGNC Symbol;Acc:HGNC:9205]	-	-	-	-	GO:0005575//cellular_component;GO:0005739//mitochondrion;GO:0005576//extracellular region;GO:0005773//vacuole;GO:0043227//membrane-bounded organelle;GO:0071944//cell periphery;GO:0005634//nucleus;GO:0005737//cytoplasm;GO:0044444//cytoplasmic part;GO:0043231//intracellular membrane-bounded organelle;GO:0044424//intracellular part;GO:0016020//membrane;GO:0043226//organelle;GO:0005623//cell;GO:00432…	GO:0003674//molecular_function;GO:0005488//binding;GO:0043167//ion binding	GO:0044710//single-organism metabolic process;GO:0050896//response to stimulus;GO:0044238//primary metabolic process;GO:0009056//catabolic process;GO:0044281//small molecule metabolic process;GO:0008150//biological_process;GO:0006629//lipid metabolic process;GO:0044699//single-organism process;GO:0006950//response to stress;GO:0071704//organic substance metabolic process;GO:0008152//metabolic pro…
PTPRH	1.7322	2.11188	1.92204	-0.398755	0.758512	0.0414111	0.685587	DOWN	ENSG00000080031	92	0.896176	3.144	3.89388	85	0.871983	3.10267	3.78877	108	1.02245	3.57704	4.44254	75	0.85362	2.88808	3.70898	55	0.555588	1.94244	2.41403	72	0.737896	2.65126	3.20616	PTPRH	protein tyrosine phosphatase receptor type H [Source:HGNC Symbol;Acc:HGNC:9672]	-	-	-	-	GO:0005886//plasma membrane;GO:0005622//intracellular;GO:0044464//cell part;GO:0071944//cell periphery;GO:0044424//intracellular part;GO:0005623//cell;GO:0005737//cytoplasm;GO:0016020//membrane;GO:0005575//cellular_component	GO:0016788//hydrolase activity, acting on ester bonds;GO:0003674//molecular_function;GO:0016787//hydrolase activity;GO:0042578//phosphoric ester hydrolase activity;GO:0016791//phosphatase activity;GO:0003824//catalytic activity	GO:0008219//cell death;GO:0044237//cellular metabolic process;GO:0009987//cellular process;GO:0043170//macromolecule metabolic process;GO:0071704//organic substance metabolic process;GO:0019538//protein metabolic process;GO:0008150//biological_process;GO:0036211//protein modification process;GO:0044267//cellular protein metabolic process;GO:0008152//metabolic process;GO:0044238//primary metabolic…
RAPH1	3.51643	3.928	3.72221	-0.398934	0.758418	0.0081516	0.30969	DOWN	ENSG00000173166	370	1.34746	4.72722	15.6602	325	1.24647	4.43515	14.4865	352	1.24586	4.35865	14.4794	182	0.774432	2.62016	9.00045	264	0.997018	3.48575	11.5873	303	1.16095	4.17131	13.4926	RAPH1	Ras association (RalGDS/AF-6) and pleckstrin homology domains 1 [Source:HGNC Symbol;Acc:HGNC:14436]	-	-	-	-	GO:0005886//plasma membrane;GO:0044444//cytoplasmic part;GO:0044424//intracellular part;GO:0070013//intracellular organelle lumen;GO:0043227//membrane-bounded organelle;GO:0005856//cytoskeleton;GO:0043228//non-membrane-bounded organelle;GO:0005575//cellular_component;GO:0005829//cytosol;GO:0043233//organelle lumen;GO:0044446//intracellular organelle part;GO:0043226//organelle;GO:0044422//organell…	GO:0003674//molecular_function	GO:0065007//biological regulation;GO:0023052//signaling;GO:0071840//cellular component organization or biogenesis;GO:0009987//cellular process;GO:0044700//single organism signaling;GO:0044763//single-organism cellular process;GO:0007154//cell communication;GO:0050896//response to stimulus;GO:0048869//cellular developmental process;GO:0048856//anatomical structure development;GO:0032502//developme…
XK	3.44038	3.82928	3.63483	-0.399325	0.758213	0.00147712	0.116299	DOWN	ENSG00000047597	300	2.45409	8.60954	12.6974	328	2.8257	10.0543	14.6202	349	2.77464	9.70709	14.356	218	2.08364	7.04965	10.7808	244	2.06987	7.23664	10.7095	233	2.00531	7.2051	10.3755	XK	X-linked Kx blood group [Source:HGNC Symbol;Acc:HGNC:12811]	-	-	-	-	GO:0071944//cell periphery;GO:0044464//cell part;GO:0016020//membrane;GO:0005886//plasma membrane;GO:0005623//cell;GO:0005575//cellular_component	GO:0003674//molecular_function	GO:0030154//cell differentiation;GO:0008150//biological_process;GO:0048856//anatomical structure development;GO:0071840//cellular component organization or biogenesis;GO:0006810//transport;GO:0016043//cellular component organization;GO:0065008//regulation of biological quality;GO:0009653//anatomical structure morphogenesis;GO:0051179//localization;GO:0051234//establishment of localization;GO:0044…
HNMT	3.95504	4.35076	4.1529	-0.399633	0.758051	0.000645417	0.0701891	DOWN	ENSG00000150540	467	4.15595	14.5801	19.7657	479	4.48924	15.9735	21.3508	462	3.99584	13.9794	19.0042	290	3.01543	10.2022	14.3414	356	3.2854	11.4863	15.6254	358	3.35192	12.0435	15.9417	HNMT	histamine N-methyltransferase [Source:HGNC Symbol;Acc:HGNC:5028]	Metabolism	Amino acid metabolism	ko00340//Histidine metabolism	K00546	GO:0005575//cellular_component;GO:0005856//cytoskeleton;GO:0043228//non-membrane-bounded organelle;GO:0005623//cell;GO:0005737//cytoplasm;GO:0044422//organelle part;GO:0043233//organelle lumen;GO:0044424//intracellular part;GO:0005815//microtubule organizing center;GO:0043227//membrane-bounded organelle;GO:0070013//intracellular organelle lumen;GO:0043229//intracellular organelle;GO:0005634//nucl…	GO:0008168//methyltransferase activity;GO:0016740//transferase activity;GO:0016741//transferase activity, transferring one-carbon groups;GO:0003674//molecular_function;GO:0003824//catalytic activity	GO:0006807//nitrogen compound metabolic process;GO:0044281//small molecule metabolic process;GO:0044699//single-organism process;GO:0071704//organic substance metabolic process;GO:0008150//biological_process;GO:1901564//organonitrogen compound metabolic process;GO:0044710//single-organism metabolic process;GO:0044237//cellular metabolic process;GO:0009056//catabolic process;GO:0006520//cellular a…
EIF2S3	8.10519	8.50424	8.30472	-0.399722	0.758004	9.80178e-06	0.00310093	DOWN	ENSG00000130741	8467	87.8129	308.069	358.364	8432	92.0964	327.695	375.846	8467	85.3435	298.575	348.287	5605	67.9207	229.798	277.184	6276	67.4988	235.988	275.463	6176	67.3896	242.131	275.017	EIF2S3	eukaryotic translation initiation factor 2 subunit gamma [Source:HGNC Symbol;Acc:HGNC:3267]	Genetic Information Processing	Translation	ko03013//RNA transport	K03242	GO:0005575//cellular_component;GO:0005615//extracellular space;GO:0005623//cell;GO:0044444//cytoplasmic part;GO:0044421//extracellular region part;GO:0043226//organelle;GO:0044464//cell part;GO:0005737//cytoplasm;GO:0005622//intracellular;GO:0032991//macromolecular complex;GO:0005829//cytosol;GO:0044424//intracellular part;GO:0005576//extracellular region	GO:0097159//organic cyclic compound binding;GO:1901363//heterocyclic compound binding;GO:0008135//translation factor activity, RNA binding;GO:0003824//catalytic activity;GO:0043167//ion binding;GO:0016817//hydrolase activity, acting on acid anhydrides;GO:0016818//hydrolase activity, acting on acid anhydrides, in phosphorus-containing anhydrides;GO:0003676//nucleic acid binding;GO:0005488//binding…	GO:0016043//cellular component organization;GO:0009059//macromolecule biosynthetic process;GO:0034645//cellular macromolecule biosynthetic process;GO:0006807//nitrogen compound metabolic process;GO:0043170//macromolecule metabolic process;GO:0065003//macromolecular complex assembly;GO:0051179//localization;GO:0034641//cellular nitrogen compound metabolic process;GO:0022613//ribonucleoprotein comp…
HMGN5	2.68711	3.08728	2.8872	-0.400104	0.757803	0.0116454	0.382919	DOWN	ENSG00000198157	202	3.57874	12.5551	8.54961	190	3.545	12.6137	8.46901	184	3.16818	11.0839	7.56877	109	2.25633	7.63392	5.39038	168	3.08655	10.7911	7.37376	134	2.4977	8.97427	5.96702	HMGN5	high mobility group nucleosome binding domain 5 [Source:HGNC Symbol;Acc:HGNC:8013]	-	-	-	-	GO:0070013//intracellular organelle lumen;GO:0005739//mitochondrion;GO:0005654//nucleoplasm;GO:0005694//chromosome;GO:0043231//intracellular membrane-bounded organelle;GO:0044422//organelle part;GO:0005737//cytoplasm;GO:0043226//organelle;GO:0043227//membrane-bounded organelle;GO:0044428//nuclear part;GO:0005622//intracellular;GO:0043233//organelle lumen;GO:0044464//cell part;GO:0044444//cytoplas…	GO:0097159//organic cyclic compound binding;GO:0003677//DNA binding;GO:0003723//RNA binding;GO:0003676//nucleic acid binding;GO:0003674//molecular_function;GO:0005488//binding;GO:1901363//heterocyclic compound binding	GO:0006996//organelle organization;GO:0008219//cell death;GO:0044699//single-organism process;GO:0034641//cellular nitrogen compound metabolic process;GO:0051276//chromosome organization;GO:0008283//cell proliferation;GO:0009987//cellular process;GO:0009058//biosynthetic process;GO:0071840//cellular component organization or biogenesis;GO:0008152//metabolic process;GO:0044763//single-organism cel…
STYK1	2.20723	2.58317	2.3952	-0.401384	0.757131	0.0128509	0.399085	DOWN	ENSG00000060140	131	1.61179	5.65455	5.54455	117	1.51602	5.39428	5.21512	155	1.85345	6.4843	6.37587	87	1.2507	4.23154	4.30241	103	1.31419	4.59465	4.52082	96	1.2427	4.46502	4.27488	STYK1	serine/threonine/tyrosine kinase 1 [Source:HGNC Symbol;Acc:HGNC:18889]	-	-	-	-	GO:0016020//membrane;GO:0044464//cell part;GO:0005623//cell;GO:0071944//cell periphery;GO:0005575//cellular_component;GO:0005886//plasma membrane	GO:0003674//molecular_function;GO:0005488//binding;GO:0016772//transferase activity, transferring phosphorus-containing groups;GO:0016740//transferase activity;GO:0043167//ion binding;GO:0003824//catalytic activity;GO:0016301//kinase activity	GO:0043170//macromolecule metabolic process;GO:0009987//cellular process;GO:0044260//cellular macromolecule metabolic process;GO:0071704//organic substance metabolic process;GO:0036211//protein modification process;GO:0008150//biological_process;GO:0044237//cellular metabolic process;GO:0044267//cellular protein metabolic process;GO:0043412//macromolecule modification;GO:0008152//metabolic proces…
CDC25A	4.70588	5.11296	4.90942	-0.402045	0.756785	0.00265534	0.173045	DOWN	ENSG00000164045	907	9.26143	32.4913	38.3886	729	7.83938	27.8939	32.4942	775	7.69103	26.9071	31.8793	438	5.22568	17.6802	21.6604	672	7.11582	24.8782	29.4951	611	6.56401	23.5845	27.2078	CDC25A	cell division cycle 25A [Source:HGNC Symbol;Acc:HGNC:1725]	Organismal Systems;Human Diseases;Cellular Processes	Cancers;Cell growth and death;Endocrine system	ko05206//MicroRNAs in cancer;ko04110//Cell cycle;ko04914//Progesterone-mediated oocyte maturation	K06645	GO:0044428//nuclear part;GO:0043226//organelle;GO:0005634//nucleus;GO:0044424//intracellular part;GO:0005575//cellular_component;GO:0005737//cytoplasm;GO:0043229//intracellular organelle;GO:0043231//intracellular membrane-bounded organelle;GO:0031981//nuclear lumen;GO:0005829//cytosol;GO:0005623//cell;GO:0044464//cell part;GO:0043233//organelle lumen;GO:0070013//intracellular organelle lumen;GO:0…	GO:0005488//binding;GO:0016787//hydrolase activity;GO:0005515//protein binding;GO:0042578//phosphoric ester hydrolase activity;GO:0019899//enzyme binding;GO:0016791//phosphatase activity;GO:0003674//molecular_function;GO:0016788//hydrolase activity, acting on ester bonds;GO:0003824//catalytic activity	GO:0044267//cellular protein metabolic process;GO:0043170//macromolecule metabolic process;GO:0036211//protein modification process;GO:0000278//mitotic cell cycle;GO:0051301//cell division;GO:0009987//cellular process;GO:0000003//reproduction;GO:0071704//organic substance metabolic process;GO:0044238//primary metabolic process;GO:0008283//cell proliferation;GO:0043412//macromolecule modification;…
CDC25C	4.5851	4.97091	4.77801	-0.402598	0.756495	0.00354224	0.20545	DOWN	ENSG00000158402	843	10.7179	37.6009	35.6798	569	7.61864	27.1084	25.3624	793	9.79867	34.2807	32.6198	463	6.87797	23.2704	22.8968	591	7.79208	27.2425	25.9398	510	6.82195	24.5113	22.7103	CDC25C	cell division cycle 25C [Source:HGNC Symbol;Acc:HGNC:1727]	Organismal Systems;Cellular Processes;Human Diseases	Cell growth and death;Endocrine system;Cancers	ko05206//MicroRNAs in cancer;ko04110//Cell cycle;ko04114//Oocyte meiosis;ko04914//Progesterone-mediated oocyte maturation	K05867	GO:0043227//membrane-bounded organelle;GO:0031974//membrane-enclosed lumen;GO:0005575//cellular_component;GO:0044422//organelle part;GO:0005737//cytoplasm;GO:0005622//intracellular;GO:0005623//cell;GO:0043231//intracellular membrane-bounded organelle;GO:0005654//nucleoplasm;GO:0070013//intracellular organelle lumen;GO:0031981//nuclear lumen;GO:0043226//organelle;GO:0044428//nuclear part;GO:000563…	GO:0016787//hydrolase activity;GO:0005515//protein binding;GO:0042578//phosphoric ester hydrolase activity;GO:0016788//hydrolase activity, acting on ester bonds;GO:0003674//molecular_function;GO:0003824//catalytic activity;GO:0005488//binding;GO:0019899//enzyme binding;GO:0016791//phosphatase activity	GO:0019538//protein metabolic process;GO:0009987//cellular process;GO:0008150//biological_process;GO:0044419//interspecies interaction between organisms;GO:0000278//mitotic cell cycle;GO:0008152//metabolic process;GO:0051716//cellular response to stimulus;GO:0050896//response to stimulus;GO:0023052//signaling;GO:0007049//cell cycle;GO:0043412//macromolecule modification;GO:0044238//primary metabo…
MTMR2	6.31394	6.71872	6.51633	-0.402746	0.756417	2.93189e-05	0.00689391	DOWN	ENSG00000087053	2423	7.35042	25.7871	102.553	2410	7.69944	27.396	107.423	2513	7.40907	25.9207	103.371	1486	5.26714	17.8205	73.4872	1912	6.01494	21.0293	83.9205	1831	5.84392	20.9972	81.5344	MTMR2	myotubularin related protein 2 [Source:HGNC Symbol;Acc:HGNC:7450]	Environmental Information Processing;Metabolism	Carbohydrate metabolism;Signal transduction	ko04070//Phosphatidylinositol signaling system;ko00562//Inositol phosphate metabolism	K18081	GO:0044421//extracellular region part;GO:0005768//endosome;GO:0043231//intracellular membrane-bounded organelle;GO:0031410//cytoplasmic vesicle;GO:0005737//cytoplasm;GO:0031982//vesicle;GO:0071944//cell periphery;GO:0005773//vacuole;GO:0044464//cell part;GO:0005829//cytosol;GO:0005576//extracellular region;GO:0005634//nucleus;GO:0005623//cell;GO:0043229//intracellular organelle;GO:0043226//organe…	GO:0003674//molecular_function;GO:0003824//catalytic activity;GO:0042578//phosphoric ester hydrolase activity;GO:0016787//hydrolase activity;GO:0016788//hydrolase activity, acting on ester bonds;GO:0016791//phosphatase activity	GO:0006629//lipid metabolic process;GO:0007165//signal transduction;GO:0043170//macromolecule metabolic process;GO:0044281//small molecule metabolic process;GO:0030154//cell differentiation;GO:0044237//cellular metabolic process;GO:0048869//cellular developmental process;GO:0019538//protein metabolic process;GO:0050877//neurological system process;GO:0022607//cellular component assembly;GO:005089…
DUSP2	2.96579	3.35832	3.16206	-0.402899	0.756337	0.0059963	0.264811	DOWN	ENSG00000158050	211	4.62962	16.2418	8.93054	244	5.63815	20.0615	10.876	245	5.22446	18.2778	10.078	170	4.35822	14.7453	8.40702	177	4.02736	14.0804	7.76879	149	3.43959	12.3585	6.63497	DUSP2	dual specificity phosphatase 2 [Source:HGNC Symbol;Acc:HGNC:3068]	Environmental Information Processing	Signal transduction	ko04010//MAPK signaling pathway	K04459	GO:0031981//nuclear lumen;GO:0043233//organelle lumen;GO:0043227//membrane-bounded organelle;GO:0005654//nucleoplasm;GO:0005737//cytoplasm;GO:0012505//endomembrane system;GO:0031967//organelle envelope;GO:0043229//intracellular organelle;GO:0005622//intracellular;GO:0005623//cell;GO:0044428//nuclear part;GO:0043231//intracellular membrane-bounded organelle;GO:0005635//nuclear envelope;GO:0031975/…	GO:0016788//hydrolase activity, acting on ester bonds;GO:0019899//enzyme binding;GO:0016791//phosphatase activity;GO:0005515//protein binding;GO:0003674//molecular_function;GO:0042578//phosphoric ester hydrolase activity;GO:0003824//catalytic activity;GO:0005488//binding;GO:0016787//hydrolase activity	GO:0032501//multicellular organismal process;GO:0007275//multicellular organism development;GO:0007154//cell communication;GO:0044707//single-multicellular organism process;GO:0023052//signaling;GO:0043170//macromolecule metabolic process;GO:0044699//single-organism process;GO:0032502//developmental process;GO:0008150//biological_process;GO:0009987//cellular process;GO:0043412//macromolecule modi…
TBC1D3D	1.83896	2.22475	2.03185	-0.404875	0.755302	0.0489694	0.717273	DOWN	ENSG00000274419	91	1.82021	6.38573	3.85156	119	2.50674	8.91943	5.30427	100	1.94398	6.80102	4.11346	86	2.00991	6.80017	4.25296	72	1.49347	5.22144	3.16018	61	1.28371	4.61237	2.71633	TBC1D3D	TBC1 domain family member 3D [Source:HGNC Symbol;Acc:HGNC:28944]	-	-	-	-	GO:0005623//cell;GO:0071944//cell periphery;GO:0016020//membrane;GO:0005886//plasma membrane;GO:0044464//cell part;GO:0005575//cellular_component	GO:0005488//binding;GO:0005515//protein binding;GO:0019899//enzyme binding;GO:0098772//molecular function regulator;GO:0003674//molecular_function;GO:0030234//enzyme regulator activity	GO:0033036//macromolecule localization;GO:0015031//protein transport;GO:0045184//establishment of protein localization;GO:0071702//organic substance transport;GO:0008104//protein localization;GO:0008150//biological_process;GO:0051179//localization;GO:0051234//establishment of localization;GO:0006810//transport
TMEM37	1.63515	2.01102	1.82309	-0.404884	0.755297	0.041918	0.689175	DOWN	ENSG00000171227	97	1.79202	6.28683	4.10551	74	1.43974	5.12286	3.29845	94	1.68776	5.90463	3.86666	71	1.53259	5.18526	3.51117	56	1.07286	3.75091	2.45792	60	1.16621	4.19022	2.6718	TMEM37	transmembrane protein 37 [Source:HGNC Symbol;Acc:HGNC:18216]	-	-	-	-	GO:0005575//cellular_component	GO:0022857//transmembrane transporter activity;GO:0005215//transporter activity;GO:0003674//molecular_function	GO:0051179//localization;GO:0055085//transmembrane transport;GO:0051234//establishment of localization;GO:0006810//transport;GO:0008150//biological_process
FAM241A	3.60875	4.00488	3.80682	-0.4051	0.755184	0.0012974	0.105666	DOWN	ENSG00000174749	348	1.66543	5.84272	14.729	391	1.97064	7.01187	17.4283	366	1.70231	5.95556	15.0553	256	1.43148	4.84316	12.66	276	1.36975	4.78888	12.114	251	1.2638	4.54083	11.177	FAM241A	family with sequence similarity 241 member A [Source:HGNC Symbol;Acc:HGNC:26813]	-	-	-	-	GO:0044444//cytoplasmic part;GO:0043226//organelle;GO:0005622//intracellular;GO:0044424//intracellular part;GO:0005737//cytoplasm;GO:0043231//intracellular membrane-bounded organelle;GO:0043229//intracellular organelle;GO:0005794//Golgi apparatus;GO:0005623//cell;GO:0012505//endomembrane system;GO:0043227//membrane-bounded organelle;GO:0044464//cell part;GO:0005575//cellular_component	-	-
SMARCA5	7.58899	8.00034	7.79467	-0.405472	0.754989	9.00556e-05	0.0156697	DOWN	ENSG00000153147	6024	31.2994	109.806	254.965	5639	30.8558	109.79	251.351	6235	31.4847	110.149	256.474	3435	20.8533	70.5537	169.871	4608	24.8284	86.8044	202.252	4686	25.6159	92.0382	208.667	SMARCA5	SWI/SNF related, matrix associated, actin dependent regulator of chromatin, subfamily a, member 5 [Source:HGNC Symbol;Acc:HGNC:11101]	-	-	-	-	GO:0070013//intracellular organelle lumen;GO:0043229//intracellular organelle;GO:0005622//intracellular;GO:0044464//cell part;GO:0043226//organelle;GO:0005623//cell;GO:0043233//organelle lumen;GO:0005634//nucleus;GO:0044422//organelle part;GO:0031981//nuclear lumen;GO:0000228//nuclear chromosome;GO:0031974//membrane-enclosed lumen;GO:0005575//cellular_component;GO:0032991//macromolecular complex;…	GO:0016887//ATPase activity;GO:0016462//pyrophosphatase activity;GO:0003674//molecular_function;GO:0003824//catalytic activity;GO:0016817//hydrolase activity, acting on acid anhydrides;GO:0005488//binding;GO:0003677//DNA binding;GO:0016787//hydrolase activity;GO:0017111//nucleoside-triphosphatase activity;GO:0005515//protein binding;GO:0003676//nucleic acid binding;GO:0097159//organic cyclic comp…	GO:0022607//cellular component assembly;GO:0051276//chromosome organization;GO:0034641//cellular nitrogen compound metabolic process;GO:0016043//cellular component organization;GO:0006807//nitrogen compound metabolic process;GO:0009058//biosynthetic process;GO:0044085//cellular component biogenesis;GO:0008152//metabolic process;GO:0008150//biological_process;GO:0006996//organelle organization;GO:…
CRLF3	3.88384	4.28847	4.08615	-0.406518	0.754442	0.000786511	0.0786511	DOWN	ENSG00000176390	453	4.36945	15.3291	19.1731	434	4.40861	15.6866	19.345	461	4.32157	15.119	18.9631	302	3.40356	11.5154	14.9348	358	3.58093	12.5196	15.7131	294	2.98355	10.7199	13.0918	CRLF3	cytokine receptor like factor 3 [Source:HGNC Symbol;Acc:HGNC:17177]	-	-	-	-	GO:0016020//membrane;GO:0005634//nucleus;GO:0005886//plasma membrane;GO:0044444//cytoplasmic part;GO:0071944//cell periphery;GO:0043226//organelle;GO:0044464//cell part;GO:0005622//intracellular;GO:0043231//intracellular membrane-bounded organelle;GO:0043229//intracellular organelle;GO:0005575//cellular_component;GO:0043227//membrane-bounded organelle;GO:0005623//cell;GO:0005737//cytoplasm;GO:000…	GO:0003677//DNA binding;GO:0097159//organic cyclic compound binding;GO:0003674//molecular_function;GO:0003676//nucleic acid binding;GO:0005488//binding;GO:1901363//heterocyclic compound binding	GO:0009987//cellular process;GO:0006807//nitrogen compound metabolic process;GO:0044237//cellular metabolic process;GO:0065007//biological regulation;GO:0044700//single organism signaling;GO:0007165//signal transduction;GO:0044763//single-organism cellular process;GO:0007049//cell cycle;GO:0044699//single-organism process;GO:0040007//growth;GO:0023052//signaling;GO:0050789//regulation of biologic…
LRRC8B	4.91235	5.32116	5.11676	-0.406535	0.754433	0.000217857	0.0298481	DOWN	ENSG00000197147	950	4.86375	17.0632	40.2086	927	4.99817	17.7843	41.3198	900	4.47819	15.667	37.0212	540	3.23027	10.9291	26.7046	701	3.72177	13.012	30.7679	733	3.94828	14.1862	32.6405	LRRC8B	leucine rich repeat containing 8 VRAC subunit B [Source:HGNC Symbol;Acc:HGNC:30692]	-	-	-	-	GO:0044424//intracellular part;GO:0005737//cytoplasm;GO:0016020//membrane;GO:0071944//cell periphery;GO:0005622//intracellular;GO:0043229//intracellular organelle;GO:0005886//plasma membrane;GO:0005575//cellular_component;GO:0044464//cell part;GO:0012505//endomembrane system;GO:0032991//macromolecular complex;GO:0005623//cell;GO:0044444//cytoplasmic part;GO:0005783//endoplasmic reticulum;GO:00432…	GO:0022857//transmembrane transporter activity;GO:0005215//transporter activity;GO:0003674//molecular_function	GO:0055085//transmembrane transport;GO:0006810//transport;GO:0051234//establishment of localization;GO:0008150//biological_process;GO:0051179//localization
BRWD3	5.67198	6.09922	5.8856	-0.407048	0.754165	0.00370288	0.211017	DOWN	ENSG00000165288	1469	4.36807	15.3243	62.1752	1679	5.25778	18.7081	74.8393	1634	4.72207	16.5202	67.214	816	2.83502	9.59181	40.3537	1173	3.61702	12.6458	51.4847	1422	4.44862	15.9839	63.3216	BRWD3	bromodomain and WD repeat domain containing 3 [Source:HGNC Symbol;Acc:HGNC:17342]	-	-	-	-	GO:0044464//cell part;GO:0005623//cell;GO:0044424//intracellular part;GO:0005575//cellular_component;GO:0043226//organelle;GO:0043229//intracellular organelle;GO:0043227//membrane-bounded organelle;GO:0005634//nucleus;GO:0043231//intracellular membrane-bounded organelle;GO:0005622//intracellular	GO:0003674//molecular_function	GO:0007010//cytoskeleton organization;GO:0032502//developmental process;GO:0008152//metabolic process;GO:0032989//cellular component morphogenesis;GO:0034641//cellular nitrogen compound metabolic process;GO:0048869//cellular developmental process;GO:0048856//anatomical structure development;GO:0000902//cell morphogenesis;GO:0071840//cellular component organization or biogenesis;GO:0006807//nitrog…
OGFRL1	4.5447	4.94941	4.74705	-0.410553	0.752335	0.000216812	0.0298481	DOWN	ENSG00000119900	682	3.14576	11.0361	28.8655	764	3.71124	13.2052	34.0543	698	3.12903	10.9469	28.712	456	2.45756	8.31474	22.5506	513	2.45383	8.57902	22.5163	548	2.65937	9.55515	24.4024	OGFRL1	opioid growth factor receptor like 1 [Source:HGNC Symbol;Acc:HGNC:21378]	-	-	-	-	GO:0005575//cellular_component	GO:0003674//molecular_function	GO:0044763//single-organism cellular process;GO:0044699//single-organism process;GO:0065007//biological regulation;GO:0050896//response to stimulus;GO:0051716//cellular response to stimulus;GO:0023052//signaling;GO:0007165//signal transduction;GO:0044700//single organism signaling;GO:0008150//biological_process;GO:0050794//regulation of cellular process;GO:0007154//cell communication;GO:0009987//…
PTPN13	4.07366	4.47115	4.2724	-0.410647	0.752286	0.00241117	0.163453	DOWN	ENSG00000163629	450	2.0057	7.0365	19.0462	587	2.75535	9.804	26.1648	504	2.18322	7.638	20.7319	315	1.64045	5.55018	15.5777	376	1.73791	6.07604	16.5032	401	1.88043	6.75638	17.8565	PTPN13	protein tyrosine phosphatase non-receptor type 13 [Source:HGNC Symbol;Acc:HGNC:9646]	-	-	-	-	GO:0031981//nuclear lumen;GO:0044464//cell part;GO:0005829//cytosol;GO:0005886//plasma membrane;GO:0016020//membrane;GO:0044428//nuclear part;GO:0044422//organelle part;GO:0044446//intracellular organelle part;GO:0044444//cytoplasmic part;GO:0043232//intracellular non-membrane-bounded organelle;GO:0043227//membrane-bounded organelle;GO:0043226//organelle;GO:0044421//extracellular region part;GO:0…	GO:0016788//hydrolase activity, acting on ester bonds;GO:0003674//molecular_function;GO:0003824//catalytic activity;GO:0016787//hydrolase activity;GO:0042578//phosphoric ester hydrolase activity;GO:0016791//phosphatase activity	GO:0036211//protein modification process;GO:0051716//cellular response to stimulus;GO:0044710//single-organism metabolic process;GO:0044267//cellular protein metabolic process;GO:0023052//signaling;GO:0044699//single-organism process;GO:0044237//cellular metabolic process;GO:0006629//lipid metabolic process;GO:0050896//response to stimulus;GO:0008150//biological_process;GO:0009058//biosynthetic p…
HEBP1	4.3847	4.79903	4.59187	-0.411214	0.75199	0.000786344	0.0786511	DOWN	ENSG00000013583	637	7.86491	27.592	26.9609	631	8.20479	29.1941	28.126	660	7.91974	27.7072	27.1489	493	7.11212	24.0626	24.3803	442	5.65928	19.7859	19.4	420	5.45583	19.6028	18.7026	HEBP1	heme binding protein 1 [Source:HGNC Symbol;Acc:HGNC:17176]	-	-	-	-	GO:0005576//extracellular region;GO:0005623//cell;GO:0005737//cytoplasm;GO:0044421//extracellular region part;GO:0044424//intracellular part;GO:0005622//intracellular;GO:0005615//extracellular space;GO:0043226//organelle;GO:0044464//cell part;GO:0005575//cellular_component	GO:0003674//molecular_function	GO:0044700//single organism signaling;GO:0007165//signal transduction;GO:0008150//biological_process;GO:0050896//response to stimulus;GO:0009987//cellular process;GO:0044699//single-organism process;GO:0050789//regulation of biological process;GO:0051716//cellular response to stimulus;GO:0044763//single-organism cellular process;GO:0065007//biological regulation;GO:0050794//regulation of cellular…
LYPD3	1.44991	1.84086	1.64538	-0.412356	0.751395	0.0436622	0.693157	DOWN	ENSG00000124466	74	1.26957	4.45397	3.13204	81	1.46351	5.20741	3.61047	77	1.28389	4.49171	3.16737	65	1.30298	4.4084	3.21445	47	0.836197	2.92349	2.0629	51	0.920563	3.30759	2.27103	LYPD3	LY6/PLAUR domain containing 3 [Source:HGNC Symbol;Acc:HGNC:24880]	-	-	-	-	GO:0044421//extracellular region part;GO:0005623//cell;GO:0071944//cell periphery;GO:0005615//extracellular space;GO:0005575//cellular_component;GO:0005886//plasma membrane;GO:0016020//membrane;GO:0044464//cell part;GO:0005576//extracellular region	GO:0003674//molecular_function	GO:0007155//cell adhesion;GO:0022610//biological adhesion;GO:0008150//biological_process
OSBPL8	7.11988	7.54258	7.33123	-0.412693	0.75122	0.000213529	0.0297232	DOWN	ENSG00000091039	4242	19.5197	68.4797	179.542	4217	20.4357	72.7137	187.967	4565	20.4153	71.4229	187.78	2388	12.8391	43.4388	118.094	3493	16.6681	58.2745	153.313	3347	16.2037	58.2201	149.042	OSBPL8	oxysterol binding protein like 8 [Source:HGNC Symbol;Acc:HGNC:16396]	-	-	-	-	GO:0005635//nuclear envelope;GO:0044428//nuclear part;GO:0031967//organelle envelope;GO:0043226//organelle;GO:0031975//envelope;GO:0005737//cytoplasm;GO:0044422//organelle part;GO:0005622//intracellular;GO:0044444//cytoplasmic part;GO:0043229//intracellular organelle;GO:0005634//nucleus;GO:0044424//intracellular part;GO:0005623//cell;GO:0044446//intracellular organelle part;GO:0043231//intracellu…	GO:0003674//molecular_function;GO:0043167//ion binding;GO:0008289//lipid binding;GO:0005488//binding	GO:0050794//regulation of cellular process;GO:0044699//single-organism process;GO:0008150//biological_process;GO:0065007//biological regulation;GO:0048869//cellular developmental process;GO:0050896//response to stimulus;GO:0050789//regulation of biological process;GO:0044237//cellular metabolic process;GO:0055085//transmembrane transport;GO:0019538//protein metabolic process;GO:0043170//macromole…
ALDH9A1	6.60306	7.018	6.81053	-0.413078	0.751019	2.0536e-05	0.00561373	DOWN	ENSG00000143149	3017	38.6016	135.424	127.694	2940	39.6151	140.957	131.047	3087	38.3865	134.295	126.983	2171	32.4554	109.807	107.363	2126	28.2084	98.6214	93.3132	2060	27.7303	99.635	91.7317	ALDH9A1	aldehyde dehydrogenase 9 family member A1 [Source:HGNC Symbol;Acc:HGNC:412]	Metabolism	Lipid metabolism;Carbohydrate metabolism;Metabolism of other amino acids;Amino acid metabolism	ko00010//Glycolysis / Gluconeogenesis;ko00561//Glycerolipid metabolism;ko00310//Lysine degradation;ko00330//Arginine and proline metabolism;ko00280//Valine, leucine and isoleucine degradation;ko00620//Pyruvate metabolism;ko00071//Fatty acid degradation;ko00380//Tryptophan metabolism;ko00410//beta-Alanine metabolism;ko00053//Ascorbate and aldarate metabolism;ko00340//Histidine metabolism	K00149	GO:0005829//cytosol;GO:0005737//cytoplasm;GO:0005576//extracellular region;GO:0043226//organelle;GO:0005575//cellular_component;GO:0044424//intracellular part;GO:0005615//extracellular space;GO:0044464//cell part;GO:0044421//extracellular region part;GO:0005623//cell;GO:0005622//intracellular;GO:0044444//cytoplasmic part	GO:0016491//oxidoreductase activity;GO:0003824//catalytic activity;GO:0003674//molecular_function	GO:0044237//cellular metabolic process;GO:0006807//nitrogen compound metabolic process;GO:0043933//macromolecular complex subunit organization;GO:0016043//cellular component organization;GO:0034641//cellular nitrogen compound metabolic process;GO:0071840//cellular component organization or biogenesis;GO:0065003//macromolecular complex assembly;GO:0009058//biosynthetic process;GO:0009987//cellular…
BNIP3L	5.42004	5.83599	5.62801	-0.4158	0.749604	2.44156e-05	0.00628184	DOWN	ENSG00000104765	1291	13.1698	46.2027	54.6413	1317	14.1489	50.3441	58.7036	1368	13.5628	47.4496	56.2722	878	10.4651	35.4069	43.4198	888	9.39398	32.843	38.9756	1031	11.0654	39.7581	45.9104	BNIP3L	BCL2 interacting protein 3 like [Source:HGNC Symbol;Acc:HGNC:1085]	-	-	-	-	GO:0005737//cytoplasm;GO:0005829//cytosol;GO:0012505//endomembrane system;GO:0005575//cellular_component;GO:0005622//intracellular;GO:0005623//cell;GO:0043233//organelle lumen;GO:0005635//nuclear envelope;GO:0070013//intracellular organelle lumen;GO:0031967//organelle envelope;GO:0031974//membrane-enclosed lumen;GO:0005783//endoplasmic reticulum;GO:0044446//intracellular organelle part;GO:0043226…	GO:0003674//molecular_function	GO:0006914//autophagy;GO:0051649//establishment of localization in cell;GO:0061024//membrane organization;GO:0009056//catabolic process;GO:0050896//response to stimulus;GO:0008150//biological_process;GO:0044403//symbiosis, encompassing mutualism through parasitism;GO:0006886//intracellular protein transport;GO:0034613//cellular protein localization;GO:0006605//protein targeting;GO:0065007//biolog…
[truncated: 150 more rows]

## Sheet: Protein-coding FC >1.2
Supplementary Table S4. Differential expression of protein-coding genes after ANXA2P1 knockdown
[truncated: 177 more rows]
