# Supplementary material for: The ANXA2P1-hnRNP F-HK2/c-Myc Positive Feedback Loop Promotes Proliferation and Glycolytic Metabolism in Gastric Cancer
Source: Int J Biol Sci. 2026 Mar 25;22(7):3658–81. doi: 10.7150/ijbs.126842 (PMC13086010; doi:10.7150/ijbs.126842)
Supplement: Supplementary file 6 — Supplementary table 5. [file ijbsv22p3658s6.xlsx]

## Sheet: hnRNP F-bound genes
Supplementary Table S5. hnRNP F-bound genes (RIP/Input)
PeakID	chr	start	end	abs_summit	pileup	Region	Transcript	Gene	Strand	GeneID	Description
IP-chen_peak_7667	chr4	153307351	153308953	153308455	400	exon	NR_001562.2	ANXA2P1	-	303	annexin A2 pseudogene 1
IP-chen_peak_4548	chr18	49813991	49814529	49814217	241	exon	NR_003003.2	SCARNA17	+	677769	small Cajal body-specific RNA 17
IP-chen_peak_6435	chr20	53592015	53594470	53593653	75	intron	XM_006723875.2	ZNF217	-	7764	zinc finger protein 217, transcript variant X2
IP-chen_peak_4119	chr17	43315928	43316396	43316114	100	Intergenic	XR_934768.2	LOC105371785	+	105371785	uncharacterized LOC105371785
IP-chen_peak_126	chr1	11909146	11909933	11909775	86	Intergenic	NR_002754.2	RNU5E-1	+	26829	RNA, U5E small nuclear 1
IP-chen_peak_5873	chr2	74890819	74893421	74891144	397	UTR3	NM_001371525.1	HK2	+	3099	hexokinase 2, transcript variant 2
IP-chen_peak_3209	chr15	92882678	92884170	92882997	121	exon	NR_037601.1	CHASERR	+	100507217	CHD2 adjacent suppressive regulatory RNA, transcript variant 1
IP-chen_peak_2040	chr12	10211905	10212274	10212102	110	intron	XR_001749001.1	LOC107984509	-	107984509	uncharacterized LOC107984509, transcript variant X2
IP-chen_peak_5418	chr19	48395584	48399719	48397571	63	intron	NM_000836.4	GRIN2D	+	2906	glutamate ionotropic receptor NMDA type subunit 2D
IP-chen_peak_5051	chr19	13847133	13848129	13847573	59	Intergenic	NR_036515.2	MIR23AHG	-	284454	miR-23a/27a/24-2 cluster host gene
IP-chen_peak_1312	chr10	124153291	124153934	124153550	58	Intergenic	XR_946427.2	LOC105378536	-	105378536	uncharacterized LOC105378536, transcript variant X2
IP-chen_peak_9790	chr9	131032673	131036125	131033995	114	intron	NM_006059.4	LAMC3	+	10319	laminin subunit gamma 3
IP-chen_peak_2432	chr12	116533417	116534950	116533629	81	intron	NR_027346.1	LINC00173	+	100287569	long intergenic non-protein coding RNA 173, transcript variant 2
IP-chen_peak_8134	chr5	179676138	179678534	179678142	63	TSS	XM_011534665.3	CANX	+	821	calnexin, transcript variant X2
IP-chen_peak_4273	chr17	58658724	58659326	58659128	77	intron	NM_198393.4	TEX14	-	56155	testis expressed 14, intercellular bridge forming factor, transcript variant 1
IP-chen_peak_6974	chr3	9394369	9397394	9397161	121	intron	NR_132780.1	THUMPD3-AS1	-	440944	THUMPD3 antisense RNA 1, transcript variant 1
IP-chen_peak_8382	chr6	34235717	34236739	34236450	118	TSS	NM_001319082.2	HMGA1	+	3159	high mobility group AT-hook 1, transcript variant 12
IP-chen_peak_2177	chr12	51079472	51083625	51082735	89	UTR5	XM_006719621.3	CSRNP2	-	81566	cysteine and serine rich nuclear protein 2, transcript variant X2
IP-chen_peak_4159	chr17	45052045	45053073	45052268	61	intron	NM_001288654.2	DCAKD	-	79877	dephospho-CoA kinase domain containing, transcript variant 3
IP-chen_peak_1131	chr10	72296906	72298059	72297733	57	Intergenic	NM_019058.4	DDIT4	+	54541	DNA damage inducible transcript 4
IP-chen_peak_4878	chr19	5309075	5309654	5309255	99	intron	NM_130855.3	PTPRS	-	5802	protein tyrosine phosphatase receptor type S, transcript variant 4
IP-chen_peak_4316	chr17	73191113	73192785	73192586	73	TSS	NM_018714.3	COG1	+	9382	component of oligomeric golgi complex 1
IP-chen_peak_6468	chr20	62066184	62068038	62066572	48	exon	XR_936960.2	LOC105372705	+	105372705	uncharacterized LOC105372705
IP-chen_peak_9402	chr8	143875976	143878479	143878041	55	intron	XM_017013890.1	EPPK1	-	83481	epiplakin 1, transcript variant X2
IP-chen_peak_9759	chr9	129481449	129482776	129482363	49	Intergenic	NR_038955.1	LINC00963	+	100506190	long intergenic non-protein coding RNA 963
IP-chen_peak_4165	chr17	45160313	45161487	45161286	71	UTR5	NM_001303439.1	HEXIM2	+	124790	HEXIM P-TEFb complex subunit 2, transcript variant 1
IP-chen_peak_5828	chr2	65567498	65567864	65567671	68	Intergenic	XR_940191.2	LOC105374781	-	105374781	uncharacterized LOC105374781, transcript variant X1
IP-chen_peak_5100	chr19	18290585	18294485	18292737	49	Intergenic	NR_036155.1	MIR3188	+	100422833	microRNA 3188
IP-chen_peak_4434	chr17	81833352	81834840	81833527	44	UTR3	NM_001007533.4	PPP1R27	-	116729	protein phosphatase 1 regulatory subunit 27
IP-chen_peak_6745	chr22	37198319	37199372	37199068	64	intron	XM_024452152.1	C1QTNF6	-	114904	C1q and TNF related 6, transcript variant X3
IP-chen_peak_2810	chr14	81218889	81220147	81219679	63	intron	NM_201595.3	GTF2A1	-	2957	general transcription factor IIA subunit 1, transcript variant 2
IP-chen_peak_2240	chr12	53994884	53996911	53995768	54	intron	NR_047505.1	HOXC-AS2	-	100874364	HOXC cluster antisense RNA 2
IP-chen_peak_4294	chr17	64145961	64147083	64146159	134	stop-codon	NR_004380.1	SNORD104	+	692227	small nucleolar RNA, C/D box 104
IP-chen_peak_1624	chr11	62665297	62666445	62665502	180	UTR5	XM_005274232.5	CSKMT	+	751071	citrate synthase lysine methyltransferase, transcript variant X1
IP-chen_peak_9408	chr8	143930577	143931538	143931225	130	intron	NM_201380.4	PLEC	-	5339	plectin, transcript variant 6
IP-chen_peak_2069	chr12	19439500	19440643	19439684	49	UTR5	XM_011520560.2	AEBP2	+	121536	AE binding protein 2, transcript variant X2
IP-chen_peak_5382	chr19	47226237	47231119	47229109	40	intron	XM_006723141.3	BBC3	-	27113	BCL2 binding component 3, transcript variant X2
IP-chen_peak_7840	chr5	54310732	54311437	54311007	40	TSS	XM_011543499.2	ARL15	-	54622	ADP ribosylation factor like GTPase 15, transcript variant X2
IP-chen_peak_2266	chr12	55741377	55742973	55742289	48	TSS	XM_006719194.3	GDF11	+	10220	growth differentiation factor 11, transcript variant X1
IP-chen_peak_349	chr1	37474608	37475549	37475084	106	intron	NM_001323550.2	ZC3H12A	+	80149	zinc finger CCCH-type containing 12A, transcript variant 2
IP-chen_peak_6764	chr22	37625098	37625780	37625302	82	intron	XR_002958684.1	GGA1	+	26088	golgi associated, gamma adaptin ear containing, ARF binding protein 1, transcript variant X16
IP-chen_peak_1314	chr10	124417090	124418869	124418585	58	intron	NM_001322968.2	OAT	-	4942	ornithine aminotransferase, transcript variant 6
IP-chen_peak_1038	chr10	21525791	21527443	21526671	46	intron	XM_024448200.1	MLLT10	+	8028	MLLT10 histone lysine methyltransferase DOT1L cofactor, transcript variant X21
IP-chen_peak_2243	chr12	54017322	54019092	54018637	46	intron	NM_014620.6	HOXC4	+	3221	homeobox C4, transcript variant 1
IP-chen_peak_2558	chr13	20565685	20566803	20566560	39	UTR5	XM_011535243.1	IFT88	+	8100	intraflagellar transport 88, transcript variant X2
IP-chen_peak_10023	chrX	68827728	68828824	68828633	39	TSS	NM_004429.5	EFNB1	+	1947	ephrin B1
IP-chen_peak_4472	chr17	82293491	82294844	82293683	52	TSS	NR_135639.1	LINC01970	-	101929511	long intergenic non-protein coding RNA 1970
IP-chen_peak_2186	chr12	52051458	52053053	52051639	73	UTR5	XM_017019247.1	NR4A1	+	3164	nuclear receptor subfamily 4 group A member 1, transcript variant X2
IP-chen_peak_9499	chr9	33289454	33290434	33290166	86	TSS	XR_001746311.2	NFX1	+	4799	nuclear transcription factor, X-box binding 1, transcript variant X2
IP-chen_peak_10028	chrX	71181686	71182073	71181880	38	Intergenic	XR_001755878.1	LOC107985688	-	107985688	uncharacterized LOC107985688
IP-chen_peak_6897	chr22	46069045	46071124	46070478	45	intron	NR_148973.1	LOC642648	-	642648	uncharacterized LOC642648
IP-chen_peak_9601	chr9	94166246	94167806	94166434	39	intron	NR_170275.1	MIRLET7A1HG	+	112903833	miRlet-7a-1/let-7f-1/let-7d cluster host gene, transcript variant 2
IP-chen_peak_2117	chr12	47819977	47821466	47820184	54	intron	XM_011538481.1	HDAC7	-	51564	histone deacetylase 7, transcript variant X5
IP-chen_peak_1983	chr12	6469622	6470654	6470494	81	exon	XR_001748778.2	TAPBPL	+	55080	TAP binding protein like, transcript variant X2
IP-chen_peak_3272	chr16	806321	807848	807616	44	exon	NM_001013638.1	PRR25	+	388199	proline rich 25
IP-chen_peak_2901	chr14	105021421	105022729	105021618	40	TSS	NM_145701.4	CDCA4	-	55038	cell division cycle associated 4, transcript variant 2
IP-chen_peak_9049	chr7	148884401	148885488	148884927	36	TSS	XM_011515891.3	EZH2	-	2146	enhancer of zeste 2 polycomb repressive complex 2 subunit, transcript variant X13
IP-chen_peak_6645	chr22	19171698	19172772	19171881	91	exon	NR_103767.1	LINC01311	+	100652736	long intergenic non-protein coding RNA 1311
IP-chen_peak_5280	chr19	42397186	42397779	42397369	35	intron	NR_073180.1	LIPE-AS1	+	100996307	LIPE antisense RNA 1, transcript variant 2
IP-chen_peak_5711	chr2	29023199	29024012	29023819	35	intron	XM_017003508.1	TOGARAM2	+	165186	TOG array regulator of axonemal microtubules 2, transcript variant X3
IP-chen_peak_9878	chr9	136886662	136887778	136886861	55	intron	NM_021138.4	TRAF2	+	7186	TNF receptor associated factor 2
IP-chen_peak_7835	chr5	43312323	43313382	43312803	40	intron	NM_001324220.2	HMGCS1	-	3157	3-hydroxy-3-methylglutaryl-CoA synthase 1, transcript variant 4
IP-chen_peak_1998	chr12	6766308	6767472	6766567	159	UTR5	NM_002824.6	PTMS	+	5763	parathymosin, transcript variant 2
IP-chen_peak_377	chr1	43650276	43651137	43650711	50	intron	XM_005271354.3	KDM4A	+	9682	lysine demethylase 4A, transcript variant X2
IP-chen_peak_2257	chr12	54359388	54359946	54359573	34	intron	NR_120487.1	LOC102724050	+	102724050	uncharacterized LOC102724050, transcript variant 2
IP-chen_peak_6165	chr2	231612817	231614179	231613484	34	exon	XR_923987.2	LOC105373928	+	105373928	uncharacterized LOC105373928
IP-chen_peak_6935	chr22	49971018	49973003	49971614	34	Intergenic	NM_001001852.4	PIM3	+	415116	Pim-3 proto-oncogene, serine/threonine kinase
IP-chen_peak_2206	chr12	53006491	53009011	53007191	70	intron	NM_001417.7	EIF4B	+	1975	eukaryotic translation initiation factor 4B, transcript variant 2
IP-chen_peak_3356	chr16	4371909	4374983	4372107	72	intron	NM_138440.3	VASN	+	114990	vasorin
IP-chen_peak_1815	chr11	72812982	72814054	72813863	49	exon	XR_001748490.2	LOC107984421	-	107984421	uncharacterized LOC107984421, transcript variant X1
IP-chen_peak_2591	chr13	43805321	43805901	43805755	33	Intergenic	XR_001749853.1	LOC105370181	+	105370181	uncharacterized LOC105370181
IP-chen_peak_2622	chr13	91347704	91348056	91347857	33	exon	NR_027349.1	MIR17HG	+	407975	miR-17-92a-1 cluster host gene, transcript variant 2
IP-chen_peak_7550	chr4	10117095	10119447	10117251	88	TSS	NM_005112.5	WDR1	-	9948	WD repeat domain 1, transcript variant 2
IP-chen_peak_4670	chr19	1650339	1652408	1651589	48	UTR5	XM_024451670.1	TCF3	-	6929	transcription factor 3, transcript variant X2
IP-chen_peak_5263	chr19	42073904	42075842	42075616	48	intron	XM_011527228.3	ZNF574	+	64763	zinc finger protein 574, transcript variant X2
IP-chen_peak_6273	chr20	32820341	32821682	32820512	38	intron	NM_012325.3	MAPRE1	+	22919	microtubule associated protein RP/EB family member 1
IP-chen_peak_9431	chr8	144324695	144326832	144326614	36	exon	NM_012079.6	DGAT1	-	8694	diacylglycerol O-acyltransferase 1
IP-chen_peak_2521	chr12	131832318	131833762	131832617	33	intron	XM_011538357.2	MMP17	+	4326	matrix metallopeptidase 17, transcript variant X3
IP-chen_peak_777	chr1	162561743	162562156	162561925	73	UTR5	NM_001324113.2	UAP1	+	6675	UDP-N-acetylglucosamine pyrophosphorylase 1, transcript variant 2
IP-chen_peak_219	chr1	24718648	24718964	24718795	37	Intergenic	NM_013943.3	CLIC4	+	25932	chloride intracellular channel 4
IP-chen_peak_7831	chr5	43120399	43121312	43120577	57	TSS	NM_001330714.2	ZNF131	+	7690	zinc finger protein 131, transcript variant 13
IP-chen_peak_2110	chr12	46383704	46384957	46383860	48	intron	NR_125378.1	LOC100288798	+	100288798	uncharacterized LOC100288798, transcript variant 2
IP-chen_peak_9909	chr9	137590041	137590476	137590282	74	UTR5	NM_138462.3	ZMYND19	-	116225	zinc finger MYND-type containing 19
IP-chen_peak_5150	chr19	33795722	33796640	33796452	40	intron	XM_017027284.1	KCTD15	+	79047	potassium channel tetramerization domain containing 15, transcript variant X6
IP-chen_peak_1687	chr11	65487946	65488495	65488196	31	exon	XR_950206.2	LINC02736	-	105369346	long intergenic non-protein coding RNA 2736
IP-chen_peak_8523	chr6	107114758	107115933	107115785	31	TSS	XM_011536005.3	BEND3	-	57673	BEN domain containing 3, transcript variant X2
IP-chen_peak_9884	chr9	136948933	136951385	136950511	31	intron	XM_006717065.3	LCN12	+	286256	lipocalin 12, transcript variant X4
IP-chen_peak_2765	chr14	68794701	68796085	68795523	45	intron	NM_001244701.1	ZFP36L1	-	677	ZFP36 ring finger protein like 1, transcript variant 3
IP-chen_peak_9247	chr8	73292828	73293610	73293259	52	intron	NM_001363737.2	RPL7	-	6129	ribosomal protein L7, transcript variant 2
IP-chen_peak_665	chr1	155000064	155002388	155000443	34	Intergenic	XM_006711359.2	ZBTB7B	+	51043	zinc finger and BTB domain containing 7B, transcript variant X10
IP-chen_peak_3679	chr16	85611388	85612936	85612486	30	intron	XM_011522966.3	GSE1	+	23199	Gse1 coiled-coil protein, transcript variant X7
IP-chen_peak_9776	chr9	129697397	129698792	129697720	30	intron	NM_016307.4	PRRX2	+	51450	paired related homeobox 2
IP-chen_peak_6707	chr22	29601135	29601478	29601288	40	Intergenic	NM_016418.5	NF2	+	4771	neurofibromin 2, transcript variant 2
IP-chen_peak_10000	chrX	53083425	53084829	53084117	37	intron	NM_022117.4	TSPYL2	+	64061	TSPY like 2
IP-chen_peak_3208	chr15	92807416	92809129	92808892	40	Intergenic	NR_033769.1	ASB9P1	+	728619	ankyrin repeat and SOCS box containing 9 pseudogene 1
IP-chen_peak_3132	chr15	74760090	74760693	74760467	43	Intergenic	NM_000761.5	CYP1A2	+	1544	cytochrome P450 family 1 subfamily A member 2
IP-chen_peak_8069	chr5	172095063	172095795	172095272	42	intron	NM_005990.4	STK10	-	6793	serine/threonine kinase 10
IP-chen_peak_330	chr1	33472819	33473886	33473109	29	intron	NM_001377378.1	ZSCAN20	+	7579	zinc finger and SCAN domain containing 20, transcript variant 4
IP-chen_peak_4935	chr19	8049948	8050559	8050377	29	Intergenic	NM_001394635.1	CCL25	+	6370	C-C motif chemokine ligand 25, transcript variant 4
IP-chen_peak_8018	chr5	148965261	148965506	148965365	29	Intergenic	NM_024577.4	SH3TC2	-	79628	SH3 domain and tetratricopeptide repeats 2
IP-chen_peak_9192	chr8	28401191	28401808	28401622	29	Intergenic	NM_018660.3	ZNF395	-	55893	zinc finger protein 395
IP-chen_peak_3012	chr15	52678199	52679187	52679027	60	UTR5	NM_001385022.1	FAM214A	-	56204	family with sequence similarity 214 member A, transcript variant 13
IP-chen_peak_1661	chr11	64878896	64879971	64879039	42	UTR5	NM_001282444.2	EHD1	-	10938	EH domain containing 1, transcript variant 1
IP-chen_peak_4310	chr17	68291384	68292137	68291870	30	intron	XM_011524537.1	ARSG	+	22901	arylsulfatase G, transcript variant X3
IP-chen_peak_3885	chr17	8122845	8124008	8123487	80	intron	NM_001165967.2	HES7	-	84667	hes family bHLH transcription factor 7, transcript variant 1
IP-chen_peak_4128	chr17	44063960	44066038	44065231	55	intron	NM_001369484.1	LSM12	-	124801	LSM12 homolog, transcript variant 1
IP-chen_peak_8128	chr5	179549313	179551378	179550685	33	exon	XM_006714921.3	RUFY1	+	80230	RUN and FYVE domain containing 1, transcript variant X2
IP-chen_peak_8386	chr6	34392128	34392648	34392467	110	UTR5	NM_006703.4	NUDT3	-	11165	nudix hydrolase 3
IP-chen_peak_6258	chr20	31604188	31605117	31604955	94	intron	XR_936669.2	LOC105372588	-	105372588	uncharacterized LOC105372588
IP-chen_peak_1637	chr11	63917497	63919391	63919195	33	Intergenic	NM_173587.4	RCOR2	-	283248	REST corepressor 2, transcript variant 1
IP-chen_peak_110	chr1	9292907	9296063	9293499	28	intron	NM_025106.4	SPSB1	+	80176	splA/ryanodine receptor domain and SOCS box containing 1
IP-chen_peak_7369	chr3	156825006	156826128	156825908	28	TSS	XM_011512815.2	LEKR1	+	389170	leucine, glutamate and lysine rich 1, transcript variant X17
IP-chen_peak_9076	chr7	150379388	150380291	150379720	28	intron	NM_173680.4	ZNF775	+	285971	zinc finger protein 775
IP-chen_peak_2867	chr14	103714201	103715413	103715244	41	intron	NM_001371232.1	XRCC3	-	7517	X-ray repair cross complementing 3, transcript variant 6
IP-chen_peak_7038	chr3	17742184	17742620	17742451	44	intron	XM_017007554.1	TBC1D5	-	9779	TBC1 domain family member 5, transcript variant X5
IP-chen_peak_1857	chr11	93740656	93741467	93741222	99	intron	NR_146090.2	TAF1D	-	79101	TATA-box binding protein associated factor, RNA polymerase I subunit D, transcript variant 2
IP-chen_peak_7326	chr3	129626913	129628503	129627093	32	Intergenic	NM_015103.3	PLXND1	-	23129	plexin D1
IP-chen_peak_7145	chr3	48662980	48663630	48663397	57	TSS	NR_111921.1	LINC02585	+	102724368	long intergenic non-protein coding RNA 2585
IP-chen_peak_3618	chr16	69130139	69131455	69131275	40	intron	NM_001039690.5	CHTF8	-	54921	chromosome transmission fidelity factor 8, transcript variant 1
IP-chen_peak_7883	chr5	82632367	82632974	82632716	27	Intergenic	XR_948503.2	LOC105379050	+	105379050	uncharacterized LOC105379050, transcript variant X1
IP-chen_peak_9056	chr7	149089338	149090736	149090550	27	intron	NM_152411.4	ZNF786	-	136051	zinc finger protein 786
IP-chen_peak_9756	chr9	129413931	129414666	129414325	27	Intergenic	XR_002956937.1	LOC105376291	+	105376291	uncharacterized LOC105376291, transcript variant X1
IP-chen_peak_9954	chrX	40106192	40106543	40106358	27	exon	NR_171574.1	LOC107985687	-	107985687	translation initiation factor IF-2-like
IP-chen_peak_7739	chr5	1480265	1480895	1480665	41	UTR5	XM_017009879.2	LPCAT1	-	79888	lysophosphatidylcholine acyltransferase 1, transcript variant X4
IP-chen_peak_9496	chr9	33025304	33026405	33025489	77	intron	NM_001539.4	DNAJA1	+	3301	DnaJ heat shock protein family (Hsp40) member A1, transcript variant 1
IP-chen_peak_7821	chr5	43018565	43018921	43018740	80	exon	NR_104649.1	LOC648987	-	648987	uncharacterized LOC648987, transcript variant 3
IP-chen_peak_9962	chrX	41332685	41335840	41334356	80	UTR5	XM_017030007.1	LOC107985678	+	107985678	uncharacterized LOC107985678
IP-chen_peak_9160	chr8	22598227	22599039	22598641	53	TSS	NM_173686.3	C8orf58	+	541565	chromosome 8 open reading frame 58, transcript variant 2
IP-chen_peak_10033	chrX	72181768	72182091	72181912	47	intron	NR_033187.2	PIN4	+	5303	peptidylprolyl cis/trans isomerase, NIMA-interacting 4, transcript variant 3
IP-chen_peak_6080	chr2	190879651	190880563	190880379	42	TSS	XM_017003829.1	GLS	+	2744	glutaminase, transcript variant X4
IP-chen_peak_6786	chr22	38398140	38398824	38398321	29	intron	NR_002821.2	TPTEP2	-	400927	TPTE pseudogene 2
IP-chen_peak_9733	chr9	128689223	128689823	128689434	189	UTR5	XM_017015016.2	SET	+	6418	SET nuclear proto-oncogene, transcript variant X4
IP-chen_peak_9253	chr8	73970753	73972147	73971981	94	TSS	NM_001204861.2	ELOC	-	6921	elongin C, transcript variant 6
IP-chen_peak_8220	chr6	16129088	16130179	16129273	70	UTR5	XM_005249033.3	MYLIP	+	29116	myosin regulatory light chain interacting protein, transcript variant X3
IP-chen_peak_3243	chr16	183883	186050	185904	29	Intergenic	NM_005331.5	HBQ1	+	3049	hemoglobin subunit theta 1
IP-chen_peak_5104	chr19	18416698	18417702	18417336	26	Intergenic	XM_017026431.1	SSBP4	+	170463	single stranded DNA binding protein 4, transcript variant X1
IP-chen_peak_9277	chr8	94949723	94950503	94950047	26	exon	NR_148908.2	NDUFAF6	+	137682	NADH:ubiquinone oxidoreductase complex assembly factor 6, transcript variant 26
IP-chen_peak_3998	chr17	35809497	35810220	35809661	84	intron	NM_139215.3	TAF15	+	8148	TATA-box binding protein associated factor 15, transcript variant 1
IP-chen_peak_9359	chr8	133294593	133297212	133297040	76	UTR5	NM_001135242.2	NDRG1	-	10397	N-myc downstream regulated 1, transcript variant 1
IP-chen_peak_3281	chr16	1374791	1379629	1379493	38	intron	XM_011522613.1	UNKL	-	64718	unk like zinc finger, transcript variant X8
IP-chen_peak_6055	chr2	173963651	173966735	173965033	71	intron	NM_003111.5	SP3	-	6670	Sp3 transcription factor, transcript variant 1
IP-chen_peak_825	chr1	202860826	202861357	202861183	30	TSS	NR_002929.2	ACTG1P25	+	148709	actin gamma 1 pseudogene 25
IP-chen_peak_6818	chr22	41020858	41021654	41021480	30	Intergenic	NR_132979.2	SNORD140	-	106635682	small nucleolar RNA, C/D box 140
IP-chen_peak_7848	chr5	61330230	61331886	61331255	30	Intergenic	NM_020928.2	ZSWIM6	+	57688	zinc finger SWIM-type containing 6
IP-chen_peak_2208	chr12	53047592	53048884	53047779	33	UTR5	XM_006719302.3	TNS2	+	23371	tensin 2, transcript variant X1
IP-chen_peak_688	chr1	155225473	155227537	155227137	61	intron	NR_002188.3	GBAP1	-	2630	glucosylceramidase beta pseudogene 1
IP-chen_peak_1414	chr11	1947344	1948397	1947901	41	intron	XM_011520273.1	MRPL23	+	6150	mitochondrial ribosomal protein L23, transcript variant X1
IP-chen_peak_9292	chr8	100950099	100952850	100952701	78	TSS	XM_024447266.1	YWHAZ	-	7534	tyrosine 3-monooxygenase/tryptophan 5-monooxygenase activation protein zeta, transcript variant X4
IP-chen_peak_1672	chr11	65422588	65427898	65422998	349	exon	XR_001748264.2	LOC107984338	-	107984338	uncharacterized LOC107984338
IP-chen_peak_7036	chr3	15860160	15861091	15860563	33	TSS	XM_024453419.1	ANKRD28	-	23243	ankyrin repeat domain 28, transcript variant X3
IP-chen_peak_3383	chr16	11975750	11976621	11976441	28	intron	XM_024450428.1	NPIPB2	-	729978	nuclear pore complex interacting protein family member B2, transcript variant X5
IP-chen_peak_5884	chr2	85437742	85438853	85438437	30	Intergenic	XM_017003837.1	SH2D6	+	284948	SH2 domain containing 6, transcript variant X4
IP-chen_peak_8436	chr6	42782670	42784183	42783141	30	intron	XR_002956272.1	BICRAL	+	23506	BRD4 interacting chromatin remodeling complex associated protein like, transcript variant X3
IP-chen_peak_2189	chr12	52145765	52147307	52146003	45	Intergenic	XR_001749150.1	LOC105369771	-	105369771	uncharacterized LOC105369771, transcript variant X3
IP-chen_peak_1297	chr10	119206965	119208327	119207929	37	exon	XM_005269708.1	GRK5	+	2869	G protein-coupled receptor kinase 5, transcript variant X2
IP-chen_peak_4166	chr17	45171677	45172572	45172258	37	TSS	NR_135646.1	LOC105371795	-	105371795	uncharacterized LOC105371795
IP-chen_peak_5770	chr2	46699230	46700316	46699449	37	UTR5	NM_144949.3	SOCS5	+	9655	suppressor of cytokine signaling 5, transcript variant 2
IP-chen_peak_9072	chr7	149771919	149772960	149772462	29	intron	XM_006715864.4	ZNF467	-	168544	zinc finger protein 467, transcript variant X3
IP-chen_peak_2180	chr12	51218159	51218686	51218401	25	UTR5	XM_017019510.2	POU6F1	-	5463	POU class 6 homeobox 1, transcript variant X3
IP-chen_peak_6172	chr2	231679597	231681068	231680927	25	Intergenic	NM_002823.5	PTMA	+	5757	prothymosin alpha, transcript variant 2
IP-chen_peak_8718	chr7	6636432	6637215	6636579	25	TSS	XM_024446618.1	ZNF316	+	100131017	zinc finger protein 316, transcript variant X2
IP-chen_peak_9983	chrX	48676647	48677734	48676826	25	Intergenic	XM_017029786.1	WAS	+	7454	WASP actin nucleation promoting factor, transcript variant X2
IP-chen_peak_8258	chr6	28837824	28838083	28837932	29	stop-codon	unassigned_transcript_1068	TRA-AGC2-1	-	100189093	tRNA-Ala
IP-chen_peak_5730	chr2	38750543	38751295	38751016	95	intron	XR_939710.1	SRSF7	-	6432	serine and arginine rich splicing factor 7, transcript variant X5
IP-chen_peak_8955	chr7	100889867	100890822	100890017	58	UTR3	NM_001367915.1	ACHE	-	43	acetylcholinesterase (Cartwright blood group), transcript variant 6
IP-chen_peak_6008	chr2	134919000	134919700	134919525	45	intron	NM_001320748.2	CCNT2	+	905	cyclin T2, transcript variant d
IP-chen_peak_779	chr1	162631708	162632342	162631891	36	intron	NM_001354983.2	DDR2	+	4921	discoidin domain receptor tyrosine kinase 2, transcript variant 4
IP-chen_peak_3351	chr16	4271027	4272605	4271585	30	intron	NM_003223.3	TFAP4	-	7023	transcription factor AP-4
IP-chen_peak_1773	chr11	68270803	68271875	68271355	32	intron	NM_022338.4	C11orf24	-	53838	chromosome 11 open reading frame 24, transcript variant 1
IP-chen_peak_3400	chr16	18800001	18801486	18801343	100	UTR5	NM_001313858.1	ARL6IP1	-	23204	ADP ribosylation factor like GTPase 6 interacting protein 1, transcript variant 2
IP-chen_peak_1844	chr11	83157154	83158762	83157734	58	intron	NM_015885.4	PCF11	+	51585	PCF11 cleavage and polyadenylation factor subunit, transcript variant 3
IP-chen_peak_3540	chr16	53131436	53132073	53131847	34	intron	XM_006721283.3	CHD9	+	80205	chromodomain helicase DNA binding protein 9, transcript variant X9
IP-chen_peak_4350	chr17	78187387	78189052	78187751	37	intron	NM_001392007.1	AFMID	+	125061	arylformamidase, transcript variant 11
IP-chen_peak_6766	chr22	37744850	37745947	37745748	24	exon	NR_160697.1	LOC102724378	-	102724378	uncharacterized LOC102724378, transcript variant 2
IP-chen_peak_6606	chr21	44940019	44940579	44940174	38	exon	NM_001316987.2	FAM207A	+	85395	family with sequence similarity 207 member A, transcript variant 6
IP-chen_peak_9299	chr8	102411787	102412637	102412518	35	UTR5	NM_001282873.2	UBR5	-	51366	ubiquitin protein ligase E3 component n-recognin 5, transcript variant 2
IP-chen_peak_6300	chr20	34955881	34956438	34956080	27	intron	NM_020884.5	MYH7B	+	57644	myosin heavy chain 7B
IP-chen_peak_4686	chr19	1864202	1865264	1864370	28	TSS	NM_031918.4	KLF16	-	83855	Kruppel like factor 16
IP-chen_peak_3770	chr17	1714032	1716195	1715375	42	intron	NR_028504.1	MIR22HG	-	84981	MIR22 host gene, transcript variant 3
IP-chen_peak_6475	chr20	62160445	62161369	62160690	32	intron	NM_001301778.2	SS18L1	+	26039	SS18L1 subunit of BAF chromatin remodeling complex, transcript variant 2
IP-chen_peak_1992	chr12	6688324	6690096	6689235	49	UTR5	NM_001385747.1	ZNF384	-	171017	zinc finger protein 384, transcript variant 12
IP-chen_peak_7456	chr3	194485921	194486863	194486161	36	intron	NM_001367549.1	ATP13A3	-	79572	ATPase 13A3, transcript variant 2
IP-chen_peak_215	chr1	23799766	23800647	23800448	75	UTR5	NM_000403.4	GALE	-	2582	UDP-galactose-4-epimerase, transcript variant 1
IP-chen_peak_2339	chr12	95858986	95859261	95859130	57	intron	NM_003095.5	SNRPF	+	6636	small nuclear ribonucleoprotein polypeptide F, transcript variant 1
IP-chen_peak_7957	chr5	134905246	134905645	134905450	47	intron	NM_032151.5	PCBD2	+	84105	pterin-4 alpha-carbinolamine dehydratase 2
IP-chen_peak_6455	chr20	58892585	58892933	58892758	37	intron	XM_024451874.1	GNAS	+	2778	GNAS complex locus, transcript variant X7
IP-chen_peak_753	chr1	157994563	157994989	157994760	27	intron	NM_001286349.2	KIRREL1	+	55243	kirre like nephrin family adhesion molecule 1, transcript variant 2
IP-chen_peak_930	chr1	233326701	233327214	233327028	27	TSS	XM_011544305.2	MAP3K21	+	84451	mitogen-activated protein kinase kinase kinase 21, transcript variant X1
IP-chen_peak_3353	chr16	4306624	4307514	4307330	27	Intergenic	NM_001318918.2	GLIS2	+	84662	GLIS family zinc finger 2, transcript variant 2
IP-chen_peak_9995	chrX	49268688	49269549	49268883	27	TSS	XM_005272687.3	PPP1R3F	+	89801	protein phosphatase 1 regulatory subunit 3F, transcript variant X1
IP-chen_peak_2825	chr14	95533465	95534619	95534426	75	exon	NR_003138.3	SNHG10	-	283596	small nucleolar RNA host gene 10, transcript variant 1
IP-chen_peak_1051	chr10	28533163	28533866	28533375	82	UTR5	NM_016628.5	WAC	+	51322	WW domain containing adaptor with coiled-coil, transcript variant 1
IP-chen_peak_5847	chr2	70141645	70142490	70142298	24	Intergenic	NR_024444.1	LINC01816	-	100133985	long intergenic non-protein coding RNA 1816
IP-chen_peak_153	chr1	16172051	16172870	16172683	23	Intergenic	XR_946987.2	LOC101927479	+	101927479	uncharacterized LOC101927479, transcript variant X4
IP-chen_peak_1135	chr10	72320805	72322079	72321115	23	Intergenic	NM_017626.7	DNAJB12	-	54788	DnaJ heat shock protein family (Hsp40) member B12, transcript variant 2
IP-chen_peak_1148	chr10	74825500	74826795	74825696	23	intron	NM_001370143.1	KAT6B	+	23522	lysine acetyltransferase 6B, transcript variant 15
IP-chen_peak_2802	chr14	77039441	77040278	77040098	23	TSS	NR_110554.1	LINC02288	+	283575	long intergenic non-protein coding RNA 2288
IP-chen_peak_3447	chr16	28391043	28391660	28391480	23	intron	NM_001317856.1	EIF3CL	-	728689	eukaryotic translation initiation factor 3 subunit C like, transcript variant 2
IP-chen_peak_5981	chr2	121073045	121075436	121074979	23	Intergenic	XR_923264.1	LOC105373587	+	105373587	uncharacterized LOC105373587, transcript variant X1
IP-chen_peak_7139	chr3	48604921	48605714	48605351	134	intron	XR_002959579.1	UQCRC1	-	7384	ubiquinol-cytochrome c reductase core protein 1, transcript variant X1
IP-chen_peak_3411	chr16	20900910	20902104	20901403	23	exon	NR_161432.1	LYRM1	+	57149	LYR motif containing 1, transcript variant 30
IP-chen_peak_7920	chr5	115543861	115544588	115544066	42	UTR5	XM_005272035.5	FEM1C	-	56929	fem-1 homolog C, transcript variant X1
IP-chen_peak_2754	chr14	64503739	64505392	64503983	39	intron	NM_001304507.1	ZBTB25	-	7597	zinc finger and BTB domain containing 25, transcript variant 1
IP-chen_peak_6895	chr22	46053228	46056418	46054069	43	exon	NR_165243.1	PRR34	-	55267	PRR34 long non-coding RNA
IP-chen_peak_1823	chr11	74949283	74949589	74949455	54	intron	NM_014752.3	SPCS2	+	9789	signal peptidase complex subunit 2
IP-chen_peak_7124	chr3	48301492	48302208	48301669	54	exon	XM_024453298.1	NME6	-	10201	NME/NM23 nucleoside diphosphate kinase 6, transcript variant X2
IP-chen_peak_4334	chr17	75979364	75980135	75979908	47	intron	NM_001113324.3	TEN1	+	100134934	TEN1 subunit of CST complex
IP-chen_peak_3481	chr16	30407641	30407972	30407798	29	intron	NM_001142305.2	ZNF771	+	51333	zinc finger protein 771, transcript variant 2
IP-chen_peak_3031	chr15	60396380	60397964	60397510	109	intron	XM_024449908.1	ANXA2	-	302	annexin A2, transcript variant X4
IP-chen_peak_7004	chr3	13413950	13419763	13419372	40	intron	XM_017006021.1	NUP210	-	23225	nucleoporin 210, transcript variant X9
IP-chen_peak_1932	chr11	130001376	130002413	130001572	33	intron	NM_001367893.1	PRDM10	-	56980	PR/SET domain 10, transcript variant 5
IP-chen_peak_2149	chr12	49264338	49264709	49264510	47	intron	NM_001303117.2	TUBA1C	+	84790	tubulin alpha 1c, transcript variant 4
IP-chen_peak_3747	chr16	89923382	89925565	89923549	48	intron	NM_006086.4	TUBB3	+	10381	tubulin beta 3 class III, transcript variant 1
IP-chen_peak_4706	chr19	2061793	2062197	2061972	26	Intergenic	XM_024451471.1	MKNK2	-	2872	MAPK interacting serine/threonine kinase 2, transcript variant X1
IP-chen_peak_7352	chr3	141310381	141311739	141311353	26	Intergenic	NM_001080412.3	ZBTB38	+	253461	zinc finger and BTB domain containing 38, transcript variant 1
IP-chen_peak_5896	chr2	88054812	88055759	88055541	23	UTR5	XM_017004292.2	KRCC1	-	51315	lysine rich coiled-coil 1, transcript variant X1
IP-chen_peak_9659	chr9	120875567	120876301	120875999	34	UTR5	XM_011518509.3	PHF19	-	26147	PHD finger protein 19, transcript variant X1
IP-chen_peak_7275	chr3	115146026	115147195	115146888	23	intron	NM_001348802.3	ZBTB20	-	26137	zinc finger and BTB domain containing 20, transcript variant 11
IP-chen_peak_7797	chr5	17218244	17220035	17218471	70	intron	NM_006317.5	BASP1	+	10409	brain abundant membrane attached signal protein 1, transcript variant 1
IP-chen_peak_6051	chr2	172094503	172095483	172095293	27	Intergenic	NM_004405.4	DLX2	-	1746	distal-less homeobox 2
IP-chen_peak_211	chr1	23567533	23568866	23567877	22	Intergenic	NM_002167.5	ID3	-	3399	inhibitor of DNA binding 3, HLH protein
IP-chen_peak_390	chr1	44552616	44552894	44552733	22	intron	NM_001319957.2	RNF220	+	55182	ring finger protein 220, transcript variant 3
IP-chen_peak_6998	chr3	12751280	12751571	12751438	22	intron	NM_001284406.2	TMEM40	-	55287	transmembrane protein 40, transcript variant 1
IP-chen_peak_7871	chr5	76739271	76739581	76739390	28	Intergenic	NM_001311313.2	F2R	+	2149	coagulation factor II thrombin receptor, transcript variant 2
IP-chen_peak_395	chr1	44800392	44801765	44800562	32	exon	XR_246234.4	PLK3	+	1263	polo like kinase 3, transcript variant X1
IP-chen_peak_6821	chr22	41091758	41092338	41091924	32	TSS	NM_001362843.2	EP300	+	2033	E1A binding protein p300, transcript variant 2
IP-chen_peak_5560	chr19	54448006	54449045	54448882	36	UTR5	XM_006722997.4	LENG8	+	114823	leukocyte receptor cluster member 8, transcript variant X8
IP-chen_peak_5501	chr19	50802378	50804930	50803744	72	exon	NR_171556.1	C19orf48	-	84798	chromosome 19 open reading frame 48, transcript variant 3
IP-chen_peak_8939	chr7	100428761	100431181	100428987	112	UTR5	NM_001194991.2	MEPCE	+	56257	methylphosphate capping enzyme, transcript variant 3
IP-chen_peak_2852	chr14	102590619	102591883	102591607	26	TSS	XR_943406.3	RCOR1	+	23186	REST corepressor 1, transcript variant X1
IP-chen_peak_4461	chr17	82229072	82230689	82229436	49	intron	NM_004207.4	SLC16A3	+	9123	solute carrier family 16 member 3, transcript variant 3
IP-chen_peak_7887	chr5	87267175	87267619	87267359	24	TSS	XM_011543525.2	RASA1	+	5921	RAS p21 protein activator 1, transcript variant X1
IP-chen_peak_9310	chr8	108443656	108444573	108443765	29	intron	NM_001329494.2	EMC2	+	9694	ER membrane protein complex subunit 2, transcript variant 3
IP-chen_peak_19	chr1	1115817	1116057	1115968	25	intron	NM_001330306.2	C1orf159	-	54991	chromosome 1 open reading frame 159, transcript variant 1
IP-chen_peak_3638	chr16	72008828	72009487	72009001	25	UTR5	XM_005255827.4	DHODH	+	1723	dihydroorotate dehydrogenase (quinone), transcript variant X1
IP-chen_peak_9362	chr8	133572376	133573689	133572648	25	TSS	NM_173344.3	ST3GAL1	-	6482	ST3 beta-galactoside alpha-2,3-sialyltransferase 1, transcript variant 2
IP-chen_peak_1651	chr11	64246168	64246890	64246669	163	exon	NM_138689.3	PPP1R14B	-	26472	protein phosphatase 1 regulatory inhibitor subunit 14B
IP-chen_peak_2920	chr15	30626231	30626995	30626817	38	exon	NR_148423.2	ARHGAP11B	+	89839	Rho GTPase activating protein 11B, transcript variant 2
IP-chen_peak_1199	chr10	96586595	96586997	96586826	97	exon	NM_020123.4	TM9SF3	-	56889	transmembrane 9 superfamily member 3
IP-chen_peak_4302	chr17	67994074	67994449	67994264	49	intron	NM_001382359.1	C17orf58	-	284018	chromosome 17 open reading frame 58, transcript variant 3
IP-chen_peak_6063	chr2	177212764	177213642	177212938	71	intron	NM_001330249.1	HNRNPA3	+	220988	heterogeneous nuclear ribonucleoprotein A3, transcript variant 4
IP-chen_peak_7856	chr5	69332187	69332750	69332566	22	intron	XM_024454397.1	CCDC125	-	202243	coiled-coil domain containing 125, transcript variant X16
IP-chen_peak_4222	chr17	50149001	50151024	50150838	83	TSS	NM_032595.5	PPP1R9B	-	84687	protein phosphatase 1 regulatory subunit 9B
IP-chen_peak_578	chr1	148263435	148263934	148263629	44	Intergenic	unassigned_transcript_166	TRQ-CTG4-1	-	100189056	tRNA-Gln
IP-chen_peak_5835	chr2	68252933	68253500	68253116	31	intron	XR_001739527.1	LOC107985892	+	107985892	uncharacterized LOC107985892, transcript variant X2
IP-chen_peak_7400	chr3	170869316	170870175	170869992	53	intron	NR_135259.2	RPL22L1	-	200916	ribosomal protein L22 like 1, transcript variant 3
IP-chen_peak_457	chr1	58780854	58784028	58783849	115	exon	NM_002228.4	JUN	-	3725	Jun proto-oncogene, AP-1 transcription factor subunit
IP-chen_peak_1662	chr11	65170252	65171164	65170419	21	intron	NM_001008778.2	SPDYC	+	387778	speedy/RINGO cell cycle regulator family member C
IP-chen_peak_4207	chr17	49763149	49763752	49763411	21	intron	NM_030802.4	FAM117A	-	81558	family with sequence similarity 117 member A
IP-chen_peak_8175	chr6	1131091	1131796	1131615	21	Intergenic	NR_027116.2	LINC01622	-	285768	long intergenic non-protein coding RNA 1622, transcript variant 2
IP-chen_peak_10109	chrX	139933201	139933512	139933350	21	TSS	NM_001353811.2	ATP11C	-	286410	ATPase phospholipid transporting 11C, transcript variant 4
IP-chen_peak_4186	chr17	48048770	48049708	48048943	54	intron	XM_005257410.4	NFE2L1	+	4779	nuclear factor, erythroid 2 like 1, transcript variant X1
IP-chen_peak_386	chr1	44028871	44030139	44029807	21	intron	NM_001024845.3	SLC6A9	-	6536	solute carrier family 6 member 9, transcript variant 3
IP-chen_peak_6379	chr20	47356889	47357658	47357019	50	TSS	NM_001281783.3	ZMYND8	-	23613	zinc finger MYND-type containing 8, transcript variant 17
IP-chen_peak_948	chr1	235504715	235505613	235504902	23	TSS	XR_001736987.1	B3GALNT2	-	148789	beta-1,3-N-acetylgalactosaminyltransferase 2, transcript variant X4
IP-chen_peak_6660	chr22	20080509	20081157	20080703	21	intron	NM_022720.7	DGCR8	+	54487	DGCR8 microprocessor complex subunit, transcript variant 1
IP-chen_peak_7767	chr5	10248826	10249783	10249595	51	intron	NR_047670.2	ATPSCKMT	-	134145	ATP synthase c subunit lysine N-methyltransferase, transcript variant 6
IP-chen_peak_6922	chr22	49934402	49935438	49934834	21	Intergenic	XR_001755604.1	LOC107985553	-	107985553	uncharacterized LOC107985553
IP-chen_peak_3467	chr16	29900350	29902117	29901178	52	exon	XM_024450222.1	ASPHD1	+	253982	aspartate beta-hydroxylase domain containing 1, transcript variant X1
IP-chen_peak_5473	chr19	49640572	49642100	49640909	31	intron	XM_011527194.3	SCAF1	+	58506	SR-related CTD associated factor 1, transcript variant X1
IP-chen_peak_5509	chr19	51687514	51688906	51688634	24	intron	NR_108100.1	SPACA6P-AS	-	102238594	SPACA6P antisense RNA
IP-chen_peak_10103	chrX	134548076	134549667	134549195	24	TSS	NR_038998.1	LINC00629	+	100506757	long intergenic non-protein coding RNA 629
IP-chen_peak_4403	chr17	81239341	81239867	81239493	43	intron	NM_001353403.1	NDUFAF8	+	284184	NADH:ubiquinone oxidoreductase complex assembly factor 8, transcript variant 3
IP-chen_peak_6815	chr22	40951837	40952541	40952020	27	intron	NM_014248.4	RBX1	+	9978	ring-box 1
IP-chen_peak_9928	chrX	20136077	20136405	20136212	77	exon	NR_023358.1	SCARNA9L	-	100158262	small Cajal body-specific RNA 9 like
IP-chen_peak_2791	chr14	75063737	75064002	75063839	24	intron	NM_001302617.2	ACYP1	-	97	acylphosphatase 1, transcript variant 4
IP-chen_peak_5274	chr19	42253520	42255080	42254931	39	intron	NM_001312656.2	ERF	-	2077	ETS2 repressor factor, transcript variant 4
IP-chen_peak_7996	chr5	140718952	140719424	140719227	49	intron	XR_944359.2	LOC105378198	+	105378198	uncharacterized LOC105378198, transcript variant X1
IP-chen_peak_3305	chr16	2155830	2156583	2156201	57	intron	XM_005255627.5	TRAF7	+	84231	TNF receptor associated factor 7, transcript variant X1
IP-chen_peak_701	chr1	155933464	155934383	155934190	30	intron	NM_014949.4	KHDC4	-	22889	KH domain containing 4, pre-mRNA splicing factor
IP-chen_peak_2954	chr15	37101489	37102041	37101868	33	TSS	XR_002957640.1	MEIS2	-	4212	Meis homeobox 2, transcript variant X14
IP-chen_peak_4365	chr17	78925124	78925380	78925219	55	UTR5	NM_003255.5	TIMP2	-	7077	TIMP metallopeptidase inhibitor 2
IP-chen_peak_474	chr1	67685220	67685726	67685418	61	UTR5	NM_001199742.2	GADD45A	+	1647	growth arrest and DNA damage inducible alpha, transcript variant 3
IP-chen_peak_5060	chr19	14411830	14412506	14412345	53	intron	XM_024451312.1	DDX39A	-	10212	DExD-box helicase 39A, transcript variant X6
IP-chen_peak_1256	chr10	102120687	102121398	102120871	36	UTR5	XM_024447914.1	PPRC1	+	23082	PPARG related coactivator 1, transcript variant X6
IP-chen_peak_4596	chr19	1020781	1021121	1020961	31	exon	NM_001033026.2	TMEM259	-	91304	transmembrane protein 259, transcript variant 1
IP-chen_peak_4994	chr19	12690173	12691222	12690455	26	intron	NM_032301.3	FBXW9	-	84261	F-box and WD repeat domain containing 9
IP-chen_peak_1170	chr10	80504797	80505165	80504975	42	intron	XM_024448211.1	TSPAN14	+	81619	tetraspanin 14, transcript variant X4
IP-chen_peak_8734	chr7	23470586	23472014	23471608	42	TSS	XM_011515089.2	IGF2BP3	-	10643	insulin like growth factor 2 mRNA binding protein 3, transcript variant X1
IP-chen_peak_1080	chr10	46597044	46598120	46597634	32	intron	NR_155740.1	LOC101927699	-	101927699	uncharacterized LOC101927699, transcript variant 2
IP-chen_peak_5149	chr19	33522046	33523790	33522227	27	intron	XR_935919.1	LOC105372370	+	105372370	uncharacterized LOC105372370, transcript variant X3
IP-chen_peak_8776	chr7	44847784	44848030	44847881	59	intron	NM_201516.3	H2AZ2	-	94239	H2A.Z variant histone 2, transcript variant 4
IP-chen_peak_3003	chr15	45167154	45167545	45167275	20	UTR3	NM_138356.3	SHF	-	90525	Src homology 2 domain containing F, transcript variant 2
IP-chen_peak_3988	chr17	31548665	31549573	31549387	20	TSS	unassigned_transcript_2984	TRT-CGT4-1	+	100189245	tRNA-Thr
IP-chen_peak_4759	chr19	2976166	2977294	2976964	20	TSS	NM_024760.3	TLE6	+	79816	TLE family member 6, subcortical maternal complex member, transcript variant 2
IP-chen_peak_6500	chr20	62642685	62643840	62642927	20	intron	XR_001754252.1	SLCO4A1	+	28231	solute carrier organic anion transporter family member 4A1, transcript variant X11
IP-chen_peak_6682	chr22	23521113	23521903	23521592	20	Intergenic	XR_938072.2	LINC02557	-	105372955	long intergenic non-protein coding RNA 2557, transcript variant X2
IP-chen_peak_8025	chr5	149562291	149562766	149562424	20	intron	XM_011537642.3	ARHGEF37	+	389337	Rho guanine nucleotide exchange factor 37, transcript variant X3
IP-chen_peak_9935	chrX	24025731	24026295	24025914	20	intron	NM_030624.3	KLHL15	-	80311	kelch like family member 15
IP-chen_peak_9948	chrX	40013570	40014806	40014215	20	Intergenic	XM_005272619.4	BCOR	-	54880	BCL6 corepressor, transcript variant X7
IP-chen_peak_8457	chr6	43627873	43629160	43628814	46	UTR5	XM_024446477.1	GTPBP2	-	54676	GTP binding protein 2, transcript variant X3
IP-chen_peak_7427	chr3	186783635	186784376	186784093	129	intron	NM_001967.4	EIF4A2	+	1974	eukaryotic translation initiation factor 4A2
IP-chen_peak_4021	chr17	37490012	37490567	37490217	22	intron	NM_007026.4	DUSP14	+	11072	dual specificity phosphatase 14
IP-chen_peak_6083	chr2	195657284	195659377	195657469	50	UTR5	XM_011511507.2	SLC39A10	+	57181	solute carrier family 39 member 10, transcript variant X5
IP-chen_peak_9972	chrX	47481152	47482533	47481928	26	intron	NM_001324150.2	ZNF41	-	7592	zinc finger protein 41, transcript variant 13
IP-chen_peak_2997	chr15	43800623	43801377	43800798	78	intron	NM_001199885.1	HYPK	+	25764	huntingtin interacting protein K, transcript variant 2
IP-chen_peak_899	chr1	228165710	228166079	228165898	23	exon	NM_001010867.4	IBA57	+	200205	iron-sulfur cluster assembly factor IBA57, transcript variant 1
IP-chen_peak_1800	chr11	70399397	70401703	70399583	23	intron	NM_005231.4	CTTN	+	2017	cortactin, transcript variant 1
IP-chen_peak_1839	chr11	78187023	78188631	78188052	23	UTR5	XM_011544955.3	KCTD21	-	283219	potassium channel tetramerization domain containing 21, transcript variant X4
IP-chen_peak_1946	chr12	949053	949535	949316	23	intron	NR_123713.2	RAD52	-	5893	RAD52 homolog, DNA repair protein, transcript variant 6
IP-chen_peak_2885	chr14	104815509	104816005	104815813	23	Intergenic	NR_024396.1	LINC00638	+	196872	long intergenic non-protein coding RNA 638
IP-chen_peak_5704	chr2	28596991	28597323	28597174	23	intron	NR_138141.2	PLB1	+	151056	phospholipase B1, transcript variant 3
IP-chen_peak_7114	chr3	47801900	47802893	47802059	23	TSS	XM_006713033.1	DHX30	+	22907	DExH-box helicase 30, transcript variant X8
IP-chen_peak_1786	chr11	69639667	69640076	69639853	26	Intergenic	NM_053056.3	CCND1	+	595	cyclin D1
IP-chen_peak_6488	chr20	62360650	62361082	62360817	21	intron	XM_006723798.3	LAMA5	-	3911	laminin subunit alpha 5, transcript variant X5
IP-chen_peak_1152	chr10	75408986	75409598	75409457	29	intron	NR_110304.1	LOC101929234	+	101929234	uncharacterized LOC101929234
IP-chen_peak_6128	chr2	218323599	218324311	218323747	29	intron	XM_017003772.1	PNKD	+	25953	PNKD metallo-beta-lactamase domain containing, transcript variant X2
IP-chen_peak_2300	chr12	62602860	62604370	62603336	41	exon	NR_121682.1	LINC01465	-	283416	long intergenic non-protein coding RNA 1465
IP-chen_peak_9482	chr9	14313767	14315362	14314294	53	intron	NM_001369462.1	NFIB	-	4781	nuclear factor I B, transcript variant 9
IP-chen_peak_4149	chr17	44708724	44709396	44709251	24	intron	XM_017025154.1	DBF4B	+	80174	DBF4 zinc finger B, transcript variant X14
IP-chen_peak_8005	chr5	142012243	142012987	142012663	24	intron	XM_024454319.1	GNPDA1	-	10007	glucosamine-6-phosphate deaminase 1, transcript variant X3
IP-chen_peak_8709	chr7	5425598	5426544	5426125	24	stop-codon	NR_171035.1	LOC100129484	-	100129484	uncharacterized LOC100129484
IP-chen_peak_4604	chr19	1094039	1094890	1094624	62	intron	NM_002695.5	POLR2E	-	5434	RNA polymerase II, I and III subunit E, transcript variant 1
IP-chen_peak_5588	chr19	55599201	55599996	55599385	30	UTR5	XM_005259352.4	FIZ1	-	84922	FLT3 interacting zinc finger 1, transcript variant X2
IP-chen_peak_2281	chr12	57087388	57088476	57087559	23	intron	XM_011538057.2	NEMP1	-	23306	nuclear envelope integral membrane protein 1, transcript variant X2
IP-chen_peak_5180	chr19	35899753	35900534	35899917	20	intron	NM_032721.3	NFKBID	-	84807	NFKB inhibitor delta, transcript variant 3
IP-chen_peak_9202	chr8	30812147	30812866	30812703	37	UTR5	NM_001009552.2	PPP2CB	-	5516	protein phosphatase 2 catalytic subunit beta
IP-chen_peak_2518	chr12	125123599	125124068	125123885	25	intron	XR_001748852.2	AACS	+	65985	acetoacetyl-CoA synthetase, transcript variant X3
IP-chen_peak_8480	chr6	45421249	45422300	45421793	25	intron	NM_001015051.4	RUNX2	+	860	RUNX family transcription factor 2, transcript variant 2
IP-chen_peak_5547	chr19	53866743	53867673	53867288	22	intron	NM_001020820.3	MYADM	+	91663	myeloid associated differentiation marker, transcript variant 4
IP-chen_peak_5342	chr19	45717503	45718804	45717917	33	intron	NM_001329633.2	FBXO46	-	23403	F-box protein 46, transcript variant 3
IP-chen_peak_4183	chr17	47940024	47941248	47940845	32	intron	NR_103857.1	SP2-AS1	-	100506325	SP2 antisense RNA 1, transcript variant 2
IP-chen_peak_1464	chr11	9758579	9759836	9759011	20	intron	NR_036485.1	SBF2-AS1	+	283104	SBF2 antisense RNA 1
IP-chen_peak_6207	chr2	241734856	241735702	241735023	20	intron	NM_001287249.2	D2HGDH	+	728294	D-2-hydroxyglutarate dehydrogenase, transcript variant 2
IP-chen_peak_458	chr1	58784355	58785476	58784667	29	TSS	NR_034014.1	LINC01135	+	100131060	long intergenic non-protein coding RNA 1135, transcript variant 1
IP-chen_peak_5951	chr2	112253821	112255002	112254580	33	intron	NM_032494.3	ZC3H8	-	84524	zinc finger CCCH-type containing 8
IP-chen_peak_3627	chr16	70288484	70289428	70289320	59	intron	XR_933220.3	AARS1	-	16	alanyl-tRNA synthetase 1, transcript variant X1
IP-chen_peak_4758	chr19	2949183	2950650	2950260	40	Intergenic	NM_021217.3	ZNF77	-	58492	zinc finger protein 77
IP-chen_peak_3089	chr15	68817663	68820172	68819239	28	intron	NM_006305.4	ANP32A	-	8125	acidic nuclear phosphoprotein 32 family member A
IP-chen_peak_861	chr1	218345360	218346342	218345546	21	UTR5	NM_001135599.4	TGFB2	+	7042	transforming growth factor beta 2, transcript variant 1
IP-chen_peak_9744	chr9	129140120	129141385	129140256	30	intron	NM_178003.3	PTPA	+	5524	protein phosphatase 2 phosphatase activator, transcript variant 5
IP-chen_peak_742	chr1	156658978	156661313	156661124	28	intron	XR_922175.3	BCAN-AS1	-	105371453	BCAN antisense RNA 1
IP-chen_peak_3574	chr16	57802726	57803370	57802928	28	intron	XM_017023221.1	KIFC3	-	3801	kinesin family member C3, transcript variant X5
IP-chen_peak_7968	chr5	138338278	138339247	138338738	28	intron	XM_024446108.1	FAM53C	+	51307	family with sequence similarity 53 member C, transcript variant X1
IP-chen_peak_8288	chr6	30884338	30885487	30884493	28	intron	NM_001387907.1	DDR1	+	780	discoidin domain receptor tyrosine kinase 1, transcript variant 25
IP-chen_peak_8432	chr6	42452364	42452872	42452561	28	exon	NR_171668.1	LOC107986596	+	107986596	uncharacterized LOC107986596
IP-chen_peak_4127	chr17	43585656	43586239	43585883	19	Intergenic	NM_001261437.3	ETV4	-	2118	ETS variant transcription factor 4, transcript variant 3
IP-chen_peak_5277	chr19	42279175	42281863	42280798	19	intron	XM_011526666.2	CIC	+	23152	capicua transcriptional repressor, transcript variant X9
IP-chen_peak_5502	chr19	50895988	50896651	50896475	19	TSS	NR_002948.1	KLKP1	-	606293	kallikrein pseudogene 1
IP-chen_peak_7675	chr4	168318044	168318739	168318279	19	UTR5	XM_024454133.1	DDX60	-	55601	DExD/H-box helicase 60, transcript variant X2
IP-chen_peak_9182	chr8	26449725	26450861	26450322	19	Intergenic	XR_949603.3	LOC105379337	+	105379337	uncharacterized LOC105379337
IP-chen_peak_1460	chr11	9459875	9460643	9460470	35	exon	NR_036539.1	LOC644656	-	644656	uncharacterized LOC644656
IP-chen_peak_2917	chr15	28589609	28590051	28589870	22	TSS	NR_145479.1	HERC2P11	-	100996738	hect domain and RLD 2 pseudogene 11
IP-chen_peak_2922	chr15	31215605	31216076	31215804	22	TSS	NR_135834.1	LINC02352	+	102725022	long intergenic non-protein coding RNA 2352
IP-chen_peak_5714	chr2	30231556	30232290	30231681	22	UTR5	NM_030915.4	LBH	+	81606	LBH regulator of WNT signaling pathway
IP-chen_peak_7671	chr4	165112158	165112811	165112664	22	intron	NM_001100389.2	TMEM192	-	201931	transmembrane protein 192
IP-chen_peak_9567	chr9	79570256	79571471	79571292	22	TSS	NM_001351564.2	TLE4	+	7091	TLE family member 4, transcriptional corepressor, transcript variant 19
IP-chen_peak_3995	chr17	35243143	35244333	35243284	36	intron	XM_017025492.2	LOC105371932	-	105371932	uncharacterized LOC105371932
IP-chen_peak_2395	chr12	110582962	110583275	110583117	73	exon	NR_138550.2	PPTC7	-	160760	protein phosphatase targeting COQ7, transcript variant 2
IP-chen_peak_6246	chr20	17568458	17569406	17569210	30	UTR5	XM_011529144.1	DSTN	+	11034	destrin, actin depolymerizing factor, transcript variant X1
IP-chen_peak_2551	chr12	133037707	133037961	133037882	20	UTR5	NM_001289972.2	ZNF84	+	7637	zinc finger protein 84, transcript variant 4
IP-chen_peak_8706	chr7	5422822	5423663	5422962	20	intron	NM_001080495.3	TNRC18	-	84629	trinucleotide repeat containing 18
IP-chen_peak_845	chr1	206635075	206635379	206635239	23	intron	XR_922480.2	DYRK3-AS1	-	105372876	DYRK3 antisense RNA 1
IP-chen_peak_3507	chr16	31180171	31180690	31180338	68	intron	XM_011545781.1	FUS	+	2521	FUS RNA binding protein, transcript variant X1
IP-chen_peak_8	chr1	1000436	1001631	1000904	25	UTR5	XM_005244771.4	HES4	-	57801	hes family bHLH transcription factor 4, transcript variant X1
IP-chen_peak_1340	chr10	131980806	131981412	131981241	25	intron	NM_004052.4	BNIP3	-	664	BCL2 interacting protein 3
IP-chen_peak_7011	chr3	14403126	14404161	14403966	24	intron	NR_103507.3	SLC6A6	+	6533	solute carrier family 6 member 6, transcript variant 4
IP-chen_peak_5312	chr19	44747639	44748453	44748164	20	intron	XM_017027109.1	BCL3	+	602	BCL3 transcription coactivator, transcript variant X3
IP-chen_peak_6878	chr22	45162435	45163726	45162574	29	intron	NR_038956.1	NUP50-DT	-	100506714	NUP50 divergent transcript, transcript variant 1
IP-chen_peak_2943	chr15	34386678	34386986	34386812	33	exon	NR_164784.1	GOLGA8A	-	23015	golgin A8 family member A, transcript variant 5
IP-chen_peak_6679	chr22	21642332	21643281	21642502	90	exon	NM_022044.3	SDF2L1	+	23753	stromal cell derived factor 2 like 1
IP-chen_peak_6282	chr20	33686050	33686366	33686172	50	exon	NM_005225.3	E2F1	-	1869	E2F transcription factor 1
IP-chen_peak_5189	chr19	36215154	36215915	36215351	26	intron	NM_001099638.2	ZNF146	+	7705	zinc finger protein 146, transcript variant 2
IP-chen_peak_6249	chr20	23349738	23350479	23350310	31	intron	XR_937384.1	NXT1-AS1	-	105372572	NXT1 antisense RNA 1
IP-chen_peak_8690	chr7	2242384	2243413	2242536	30	intron	NM_198950.2	NUDT1	+	4521	nudix hydrolase 1, transcript variant 3A
IP-chen_peak_1245	chr10	101692473	101693231	101692634	21	intron	NM_001323541.2	FBXW4	-	6468	F-box and WD repeat domain containing 4, transcript variant 2
IP-chen_peak_1703	chr11	65960337	65961508	65961239	21	TSS	XM_011545344.1	SART1	+	9092	spliceosome associated factor 1, recruiter of U4/U6.U5 tri-snRNP, transcript variant X1
IP-chen_peak_6024	chr2	156341784	156342580	156342041	44	exon	NR_147695.1	FLJ46875	-	440918	uncharacterized LOC440918
IP-chen_peak_2326	chr12	76877736	76878983	76878814	27	intron	NM_001300965.2	CSRP2	-	1466	cysteine and glycine rich protein 2, transcript variant 2
IP-chen_peak_4977	chr19	11089478	11090955	11089612	27	exon	NM_001195798.2	LDLR	+	3949	low density lipoprotein receptor, transcript variant 2
IP-chen_peak_4618	chr19	1173063	1173721	1173280	23	exon	XR_005647046.1	LOC102725180	+	102725180	collagen alpha-1(VII) chain, transcript variant X1
IP-chen_peak_131	chr1	13749453	13750499	13749588	19	intron	NM_001135610.2	PRDM2	+	7799	PR/SET domain 2, transcript variant 4
IP-chen_peak_2801	chr14	77033487	77034278	77033891	19	exon	NR_169510.1	LOC105370579	-	105370579	uncharacterized LOC105370579
IP-chen_peak_7931	chr5	131171033	131171488	131171190	19	intron	NM_181705.4	LYRM7	+	90624	LYR motif containing 7, transcript variant 1
IP-chen_peak_9989	chrX	49101426	49102302	49101575	19	TSS	NM_007075.4	WDR45	-	11152	WD repeat domain 45, transcript variant 1
IP-chen_peak_2238	chr12	53973998	53974820	53974124	28	intron	NM_014212.4	HOXC11	+	3227	homeobox C11
IP-chen_peak_4776	chr19	3366616	3367978	3366770	28	intron	XM_017026834.2	NFIC	+	4782	nuclear factor I C, transcript variant X1
IP-chen_peak_9513	chr9	33624652	33624893	33624754	28	exon	NR_003573.1	ANXA2P2	+	304	annexin A2 pseudogene 2
IP-chen_peak_7537	chr4	7970346	7972938	7970531	22	intron	NM_001130085.2	ABLIM2	-	84448	actin binding LIM protein family member 2, transcript variant 3
IP-chen_peak_518	chr1	108693044	108693638	108693187	30	intron	NM_001349764.2	PRPF38B	+	55119	pre-mRNA processing factor 38B, transcript variant 6
IP-chen_peak_3803	chr17	4554397	4554791	4554569	57	intron	XM_011523616.2	MYBBP1A	-	10514	MYB binding protein 1a, transcript variant X2
IP-chen_peak_8123	chr5	178204521	178205789	178204744	94	intron	NM_031266.3	HNRNPAB	+	3182	heterogeneous nuclear ribonucleoprotein A/B, transcript variant 1
IP-chen_peak_4572	chr19	307672	308374	307907	30	intron	NM_001387156.1	MIER2	-	54531	MIER family member 2, transcript variant 7
IP-chen_peak_7696	chr5	254587	255779	255636	49	UTR3	XM_017009685.2	SDHA	+	6389	succinate dehydrogenase complex flavoprotein subunit A, transcript variant X1
IP-chen_peak_5147	chr19	33177060	33177578	33177190	19	stop-codon	unassigned_transcript_3242	TRT-AGT1-3	+	100189006	tRNA-Thr
IP-chen_peak_1731	chr11	66726595	66727911	66727749	21	intron	XM_017018174.1	SPTBN2	-	6712	spectrin beta, non-erythrocytic 2, transcript variant X2
IP-chen_peak_3373	chr16	10744316	10744680	10744486	21	intron	NM_002484.4	NUBP1	+	4682	nucleotide binding protein 1, transcript variant 1
IP-chen_peak_5040	chr19	13163279	13165180	13164402	21	Intergenic	NM_004907.3	IER2	+	9592	immediate early response 2
IP-chen_peak_6030	chr2	158457116	158458319	158457293	21	intron	NM_001377225.1	PKP4	+	8502	plakophilin 4, transcript variant 13
IP-chen_peak_9302	chr8	102805549	102807447	102806257	21	TSS	NR_149020.1	GASAL1	+	401472	growth arrest associated lncRNA 1
IP-chen_peak_324	chr1	32817736	32819529	32818428	32	intron	XM_011541961.2	S100PBP	+	64766	S100P binding protein, transcript variant X2
IP-chen_peak_4913	chr19	7393207	7394760	7394112	18	intron	XR_001753854.1	LOC107985284	-	107985284	uncharacterized LOC107985284
IP-chen_peak_4945	chr19	8833120	8833537	8833360	18	intron	NM_001393532.1	MBD3L1	+	85509	methyl-CpG binding domain protein 3 like 1, transcript variant 2
IP-chen_peak_6688	chr22	24790509	24790784	24790639	18	Intergenic	NM_001039948.4	SGSM1	+	129049	small G protein signaling modulator 1, transcript variant 1
IP-chen_peak_8587	chr6	157020994	157022135	157021948	18	intron	NM_001371656.1	ARID1B	+	57492	AT-rich interaction domain 1B, transcript variant 5
IP-chen_peak_9559	chr9	70418950	70420882	70419442	18	intron	XR_001746712.1	KLF9-DT	+	101927086	KLF9 divergent transcript, transcript variant X8
IP-chen_peak_4999	chr19	12721011	12721884	12721686	25	intron	NR_167976.1	TNPO2	-	30000	transportin 2, transcript variant 14
IP-chen_peak_4553	chr18	58863824	58865150	58864045	22	intron	NM_001353525.2	ZNF532	+	55205	zinc finger protein 532, transcript variant 5
IP-chen_peak_6061	chr2	175168611	175168896	175168742	19	TSS	NM_001256094.2	ATF2	-	1386	activating transcription factor 2, transcript variant 6
IP-chen_peak_9584	chr9	89311248	89312771	89311647	95	intron	NM_001827.3	CKS2	+	1164	CDC28 protein kinase regulatory subunit 2
IP-chen_peak_8925	chr7	99558202	99558538	99558388	33	UTR5	XM_024446681.1	FAM200A	-	221786	family with sequence similarity 200 member A, transcript variant X1
IP-chen_peak_2489	chr12	123384260	123384937	123384418	23	intron	NM_001367389.2	KMT5A	+	387893	lysine methyltransferase 5A, transcript variant 8
IP-chen_peak_6963	chr3	4494869	4496169	4495139	22	intron	XM_011533686.2	ITPR1	+	3708	inositol 1,4,5-trisphosphate receptor type 1, transcript variant X6
IP-chen_peak_2436	chr12	118061614	118063188	118062173	57	UTR5	NM_001278557.1	WSB2	-	55884	WD repeat and SOCS box containing 2, transcript variant 1
IP-chen_peak_5117	chr19	19032804	19033424	19033244	24	intron	NM_001352071.2	SUGP2	-	10147	SURP and G-patch domain containing 2, transcript variant 6
IP-chen_peak_1751	chr11	67371042	67372474	67371987	19	intron	NM_001166212.2	CLCF1	-	23529	cardiotrophin like cytokine factor 1, transcript variant 2
IP-chen_peak_4093	chr17	41678338	41678753	41678586	59	Intergenic	NM_005801.4	EIF1	+	10209	eukaryotic translation initiation factor 1
IP-chen_peak_3874	chr17	7884805	7885252	7885094	37	intron	XM_017024062.1	CHD3	+	1107	chromodomain helicase DNA binding protein 3, transcript variant X5
IP-chen_peak_5390	chr19	47349456	47350010	47349701	26	UTR5	XM_005259443.3	DHX34	+	9704	DExH-box helicase 34, transcript variant X1
IP-chen_peak_8687	chr7	1555850	1556188	1556034	26	intron	NM_001097620.2	TMEM184A	-	202915	transmembrane protein 184A
IP-chen_peak_9071	chr7	149690943	149691232	149691045	26	stop-codon	unassigned_transcript_1412	TRC-GCA17-1	-	100189289	tRNA-Cys
IP-chen_peak_3171	chr15	82044757	82045556	82045246	24	intron	NM_032246.6	MEX3B	-	84206	mex-3 RNA binding family member B
IP-chen_peak_3311	chr16	2473767	2474944	2474722	27	TSS	XR_001751956.1	TBC1D24	+	57465	TBC1 domain family member 24, transcript variant X1
IP-chen_peak_6261	chr20	31951199	31951932	31951754	40	intron	NM_030815.3	PDRG1	-	81572	p53 and DNA damage regulated 1
IP-chen_peak_8787	chr7	45110987	45111627	45111431	40	intron	NM_199122.3	TBRG4	-	9238	transforming growth factor beta regulator 4, transcript variant 3
IP-chen_peak_770	chr1	161131084	161132004	161131850	19	UTR5	XM_005245598.5	DEDD	-	9191	death effector domain containing, transcript variant X2
IP-chen_peak_8401	chr6	36594419	36595463	36594570	79	intron	NM_003017.5	SRSF3	+	6428	serine and arginine rich splicing factor 3, transcript variant 1
IP-chen_peak_6202	chr2	240434397	240435212	240435030	18	TSS	NM_002081.3	GPC1	+	2817	glypican 1
IP-chen_peak_7335	chr3	133573667	133574465	133573845	80	UTR5	XM_005247591.5	CDV3	+	55573	CDV3 homolog, transcript variant X5
IP-chen_peak_584	chr1	149851755	149852036	149851877	29	TSS	NM_001005464.3	H3C15	+	333932	H3 clustered histone 15
IP-chen_peak_6575	chr21	41954188	41954440	41954308	20	TSS	NM_015500.2	C2CD2	-	25966	C2 calcium dependent domain containing 2, transcript variant 1
IP-chen_peak_9531	chr9	35729820	35731974	35731640	42	intron	NM_006289.4	TLN1	-	7094	talin 1
IP-chen_peak_2609	chr13	50081382	50081943	50081568	24	intron	NR_152566.1	DLEU2	-	8847	deleted in lymphocytic leukemia 2, transcript variant 1
IP-chen_peak_1942	chr12	570692	571713	571515	18	intron	NM_016533.6	NINJ2	-	4815	ninjurin 2, transcript variant 1
IP-chen_peak_7448	chr3	194140798	194141303	194141043	18	Intergenic	NM_005524.4	HES1	+	3280	hes family bHLH transcription factor 1
IP-chen_peak_4799	chr19	3643767	3644036	3643899	33	intron	NM_012398.3	PIP5K1C	-	23396	phosphatidylinositol-4-phosphate 5-kinase type 1 gamma, transcript variant 2
IP-chen_peak_2050	chr12	12891650	12894202	12891794	48	intron	NM_003979.4	GPRC5A	+	9052	G protein-coupled receptor class C group 5 member A
IP-chen_peak_7950	chr5	134524424	134525905	134525395	34	intron	NM_001388188.1	JADE2	+	23338	jade family PHD finger 2, transcript variant 8
IP-chen_peak_6513	chr20	63271432	63272358	63272166	18	TSS	XM_006723823.3	ARFGAP1	+	55738	ADP ribosylation factor GTPase activating protein 1, transcript variant X4
IP-chen_peak_5639	chr19	58573265	58573528	58573363	36	exon	NR_027334.2	MZF1-AS1	+	100131691	MZF1 antisense RNA 1
IP-chen_peak_1082	chr10	47743717	47744693	47744174	20	intron	NR_134489.1	LOC102724593	+	102724593	uncharacterized LOC102724593
IP-chen_peak_4076	chr17	40071189	40071533	40071367	20	intron	NM_003250.6	THRA	+	7067	thyroid hormone receptor alpha, transcript variant 2
IP-chen_peak_4762	chr19	3035885	3036156	3036053	20	intron	NM_001144761.2	TLE2	-	7089	TLE family member 2, transcriptional corepressor, transcript variant 2
IP-chen_peak_8187	chr6	3063995	3064667	3064285	20	intron	XM_017011405.1	RIPK1	+	8737	receptor interacting serine/threonine kinase 1, transcript variant X4
IP-chen_peak_9058	chr7	149125096	149126298	149125863	20	intron	NM_001001661.3	ZNF425	-	155054	zinc finger protein 425
IP-chen_peak_9120	chr7	158973445	158973885	158973603	20	Intergenic	NR_024394.1	LINC00689	+	154822	long intergenic non-protein coding RNA 689
IP-chen_peak_2321	chr12	76082927	76083992	76083709	27	intron	XR_001748715.2	NAP1L1	-	4673	nucleosome assembly protein 1 like 1, transcript variant X5
IP-chen_peak_4080	chr17	40121111	40123430	40122561	57	UTR5	NM_001012241.2	MSL1	+	339287	MSL complex subunit 1, transcript variant 1
IP-chen_peak_3434	chr16	25258040	25259243	25258790	22	exon	NR_170220.1	ZKSCAN2-DT	+	112577464	ZKSCAN2 divergent transcript
IP-chen_peak_9542	chr9	37465083	37465327	37465177	22	UTR5	XM_005251634.2	ZBTB5	-	9925	zinc finger and BTB domain containing 5, transcript variant X1
IP-chen_peak_545	chr1	114757635	114757909	114757779	40	intron	NM_001242891.2	CSDE1	-	7812	cold shock domain containing E1, transcript variant 4
IP-chen_peak_4157	chr17	44935551	44935949	44935749	77	intron	NM_001265577.2	KIF18B	-	146909	kinesin family member 18B, transcript variant 1
IP-chen_peak_8855	chr7	75092553	75092841	75092715	23	UTR5	NM_001003795.3	GTF2IRD2B	+	389524	GTF2I repeat domain containing 2B, transcript variant 1
IP-chen_peak_627	chr1	151540295	151541682	151541136	17	intron	XM_017002224.1	TUFT1	+	7286	tuftelin 1, transcript variant X2
IP-chen_peak_2344	chr12	98504959	98505196	98505077	17	stop-codon	unassigned_transcript_2045	TRW-CCA4-1	+	100189171	tRNA-Trp
IP-chen_peak_4108	chr17	42638090	42638344	42638206	17	Intergenic	NM_001320509.2	TUBG2	+	27175	tubulin gamma 2, transcript variant 1
IP-chen_peak_4991	chr19	11767291	11768026	11767474	17	intron	NM_152355.3	ZNF441	+	126068	zinc finger protein 441
IP-chen_peak_5326	chr19	45250040	45251136	45250947	17	TSS	XM_006723307.4	MARK4	+	57787	microtubule affinity regulating kinase 4, transcript variant X1
IP-chen_peak_5666	chr2	10285894	10286783	10286294	17	Intergenic	XR_001739282.1	LOC101929691	-	101929691	uncharacterized LOC101929691, transcript variant X3
IP-chen_peak_6623	chr21	45318503	45318869	45318695	17	Intergenic	XR_937799.2	LOC105372838	-	105372838	uncharacterized LOC105372838
IP-chen_peak_7221	chr3	53270335	53270862	53270494	17	intron	XR_001740702.2	LOC107986087	+	107986087	uncharacterized LOC107986087, transcript variant X2
IP-chen_peak_7238	chr3	66998631	66999093	66998814	17	intron	XM_005264771.3	KBTBD8	+	84541	kelch repeat and BTB domain containing 8, transcript variant X1
IP-chen_peak_8079	chr5	173057273	173057740	173057504	17	UTR5	XM_006714822.4	CREBRF	+	153222	CREB3 regulatory factor, transcript variant X1
IP-chen_peak_7056	chr3	37176977	37178527	37177317	31	intron	XM_024453854.1	LOC112268444	+	112268444	translation initiation factor IF-2-like
IP-chen_peak_1641	chr11	64166278	64166831	64166376	25	UTR5	XM_005273940.2	MACROD1	-	28992	mono-ADP ribosylhydrolase 1, transcript variant X4
IP-chen_peak_7200	chr3	51498886	51499987	51499479	25	intron	XM_011534273.3	DCAF1	-	9730	DDB1 and CUL4 associated factor 1, transcript variant X1
IP-chen_peak_7372	chr3	159762829	159763920	159763469	25	intron	NM_001394284.1	SCHIP1	+	29970	schwannomin interacting protein 1, transcript variant 7
IP-chen_peak_10010	chrX	54541395	54542900	54541828	25	intron	NM_001184819.2	GNL3L	+	54552	G protein nucleolar 3 like, transcript variant 1
IP-chen_peak_897	chr1	228110243	228110896	228110349	26	exon	XR_002959481.1	MRPL55	-	128308	mitochondrial ribosomal protein L55, transcript variant X2
IP-chen_peak_9830	chr9	134139942	134140262	134140111	29	intron	NM_001384412.1	WDR5	+	11091	WD repeat domain 5, transcript variant 6
IP-chen_peak_2998	chr15	43801524	43801814	43801668	72	intron	NR_037673.1	SERF2-C15ORF63	+	100529067	SERF2-C15orf63 readthrough
IP-chen_peak_101	chr1	8026485	8027060	8026621	28	TSS	XM_005263477.3	ERRFI1	-	54206	ERBB receptor feedback inhibitor 1, transcript variant X2
IP-chen_peak_2470	chr12	121803098	121803906	121803506	51	TSS	NR_002809.3	LINC01089	-	338799	long intergenic non-protein coding RNA 1089, transcript variant 1
IP-chen_peak_8782	chr7	45000501	45001024	45000691	29	intron	NM_001363459.2	CCM2	+	83605	CCM2 scaffold protein, transcript variant 7
IP-chen_peak_4517	chr18	24139214	24139691	24139348	34	UTR5	XM_024451160.1	CABYR	+	26256	calcium binding tyrosine phosphorylation regulated, transcript variant X2
IP-chen_peak_2229	chr12	53325024	53325543	53325214	20	Intergenic	NM_015665.6	AAAS	-	8086	aladin WD repeat nucleoporin, transcript variant 1
IP-chen_peak_7387	chr3	168096192	168096503	168096366	20	TSS	XM_005247364.3	GOLIM4	-	27333	golgi integral membrane protein 4, transcript variant X1
IP-chen_peak_8231	chr6	20402021	20404686	20403150	20	intron	NM_001949.5	E2F3	+	1871	E2F transcription factor 3, transcript variant 1
IP-chen_peak_4141	chr17	44214104	44215616	44214607	56	intron	XM_024450907.1	UBTF	-	7343	upstream binding transcription factor, transcript variant X12
IP-chen_peak_427	chr1	53220140	53220535	53220435	30	intron	NM_017887.3	CZIB	-	54987	CXXC motif containing zinc binding protein, transcript variant 1
IP-chen_peak_9024	chr7	131108977	131109966	131109778	30	exon	NR_109854.1	LINC-PINT	-	378805	long intergenic non-protein coding RNA, p53 induced transcript, transcript variant 7
IP-chen_peak_8988	chr7	107975940	107976717	107976296	32	intron	XM_017012202.1	LAMB1	-	3912	laminin subunit beta 1, transcript variant X3
IP-chen_peak_1374	chr11	695853	696341	696026	35	intron	XM_006718206.3	TMEM80	+	283232	transmembrane protein 80, transcript variant X1
IP-chen_peak_1860	chr11	95230714	95231116	95230935	35	UTR5	NM_144665.4	SESN3	-	143686	sestrin 3, transcript variant 1
IP-chen_peak_5401	chr19	47778783	47779783	47779256	35	intron	NM_003009.4	SELENOW	+	6415	selenoprotein W
IP-chen_peak_7093	chr3	45689416	45689781	45689571	36	intron	NM_001319071.2	SACM1L	+	22908	SAC1 like phosphatidylinositide phosphatase, transcript variant 1
IP-chen_peak_241	chr1	26695707	26697422	26696165	23	UTR5	NM_006015.6	ARID1A	+	8289	AT-rich interaction domain 1A, transcript variant 1
IP-chen_peak_5957	chr2	113584240	113584745	113584434	40	intron	NR_024077.2	WASH2P	+	375260	WASP family homolog 2, pseudogene
IP-chen_peak_318	chr1	32335898	32336238	32336091	67	UTR5	NM_023009.7	MARCKSL1	-	65108	MARCKS like 1, transcript variant 1
IP-chen_peak_9641	chr9	111598137	111599186	111598519	25	intron	XM_011518394.2	PTGR1	-	22949	prostaglandin reductase 1, transcript variant X3
IP-chen_peak_4489	chr18	3450861	3451484	3451315	29	intron	NM_001278684.2	TGIF1	+	7050	TGFB induced factor homeobox 1, transcript variant 10
IP-chen_peak_6014	chr2	142873696	142874066	142873871	22	Intergenic	XR_923389.2	LOC105373652	-	105373652	uncharacterized LOC105373652
IP-chen_peak_4435	chr17	81861135	81862206	81861510	44	TSS	NM_000918.4	P4HB	-	5034	prolyl 4-hydroxylase subunit beta
IP-chen_peak_3039	chr15	64461234	64462038	64461384	17	intron	NM_015042.2	ZNF609	+	23060	zinc finger protein 609
IP-chen_peak_3336	chr16	3112599	3113484	3113109	17	intron	XM_005255558.2	ZNF205	+	7755	zinc finger protein 205, transcript variant X1
IP-chen_peak_5013	chr19	12777792	12779090	12778470	17	Intergenic	NM_013312.3	HOOK2	-	29911	hook microtubule tethering protein 2, transcript variant 1
IP-chen_peak_2417	chr12	113918492	113919060	113918681	18	intron	XR_001748932.1	RBM19	-	9904	RNA binding motif protein 19, transcript variant X4
IP-chen_peak_4433	chr17	81832531	81833010	81832871	18	intron	NM_001288798.2	MCRIP1	-	348262	MAPK regulated corepressor interacting protein 1, transcript variant 3
IP-chen_peak_6936	chr22	50186329	50186986	50186474	18	intron	XM_024452272.1	TRABD	+	80305	TraB domain containing, transcript variant X8
IP-chen_peak_1341	chr10	132308196	132308698	132308342	19	intron	XM_011539693.2	STK32C	-	282974	serine/threonine kinase 32C, transcript variant X5
IP-chen_peak_1834	chr11	76768663	76769644	76768986	19	Intergenic	NM_001258210.2	TSKU	+	25987	tsukushi, small leucine rich proteoglycan, transcript variant 2
IP-chen_peak_2586	chr13	42272161	42272456	42272347	19	intron	XM_017020382.1	AKAP11	+	11215	A-kinase anchoring protein 11, transcript variant X8
IP-chen_peak_8756	chr7	32892132	32892817	32892377	19	TSS	XM_005249697.2	KBTBD2	-	25948	kelch repeat and BTB domain containing 2, transcript variant X3
IP-chen_peak_1894	chr11	118918274	118919833	118919356	20	intron	NM_001378214.1	BCL9L	-	283149	BCL9 like, transcript variant 3
IP-chen_peak_2815	chr14	90397935	90398557	90398345	35	UTR5	NM_001363670.2	CALM1	+	801	calmodulin 1, transcript variant 1
IP-chen_peak_1396	chr11	908975	910700	910302	22	intron	XM_006718282.2	CHID1	-	66005	chitinase domain containing 1, transcript variant X6
IP-chen_peak_5246	chr19	40603097	40604013	40603580	23	intron	NM_001042545.2	LTBP4	+	8425	latent transforming growth factor beta binding protein 4, transcript variant 3
IP-chen_peak_5371	chr19	46860063	46860734	46860616	23	TSS	NM_004491.5	ARHGAP35	+	2909	Rho GTPase activating protein 35
IP-chen_peak_7673	chr4	165874260	165874800	165874403	23	intron	XM_011532214.1	TLL1	+	7092	tolloid like 1, transcript variant X4
IP-chen_peak_6269	chr20	32483871	32484946	32484284	24	intron	XM_005260283.4	NOL4L	-	140688	nucleolar protein 4 like, transcript variant X5
IP-chen_peak_7232	chr3	61560705	61561422	61561235	24	TSS	NM_001375471.1	PTPRG	+	5793	protein tyrosine phosphatase receptor type G, transcript variant 2
IP-chen_peak_7402	chr3	172040375	172041068	172040905	24	intron	NM_001135095.2	FNDC3B	+	64778	fibronectin type III domain containing 3B, transcript variant 2
IP-chen_peak_8472	chr6	44126260	44127173	44127019	24	UTR5	XM_017010999.1	TMEM63B	+	55362	transmembrane protein 63B, transcript variant X2
IP-chen_peak_10032	chrX	71366692	71367567	71366953	24	intron	NR_104390.2	TAF1	+	6872	TATA-box binding protein associated factor 1, transcript variant 7
IP-chen_peak_2039	chr12	9447445	9447867	9447626	25	intron	NR_033399.1	DDX12P	-	440081	DEAD/H-box helicase 12, pseudogene
IP-chen_peak_1741	chr11	67022645	67024865	67023656	26	intron	NM_177963.4	SYT12	+	91683	synaptotagmin 12, transcript variant 1
IP-chen_peak_5240	chr19	40424691	40425834	40425204	18	intron	NM_013376.4	SERTAD1	-	29950	SERTA domain containing 1
IP-chen_peak_9059	chr7	149126586	149128123	149127205	29	intron	NM_020781.4	ZNF398	+	57541	zinc finger protein 398, transcript variant 2
IP-chen_peak_6477	chr20	62183110	62183680	62183282	30	intron	NR_169202.1	MTG2	+	26164	mitochondrial ribosome associated GTPase 2, transcript variant 9
IP-chen_peak_456	chr1	58545798	58546468	58546282	32	intron	NM_145243.5	OMA1	-	115209	OMA1 zinc metallopeptidase
IP-chen_peak_7935	chr5	132293430	132294226	132294075	46	TSS	NM_003059.3	SLC22A4	+	6583	solute carrier family 22 member 4
IP-chen_peak_4899	chr19	6531051	6532264	6531934	66	intron	NM_003811.4	TNFSF9	+	8744	TNF superfamily member 9
IP-chen_peak_8155	chr5	180494420	180494945	180494799	49	intron	NM_001370473.1	CNOT6	+	57472	CCR4-NOT transcription complex subunit 6, transcript variant 2
IP-chen_peak_7601	chr4	70688551	70689704	70688743	54	exon	NM_020368.3	UTP3	+	57050	UTP3 small subunit processome component
IP-chen_peak_8912	chr7	99374774	99375959	99375104	55	intron	NM_005720.4	ARPC1B	+	10095	actin related protein 2/3 complex subunit 1B
IP-chen_peak_4124	chr17	43399109	43399520	43399353	65	intron	XM_011524782.2	ARL4D	+	379	ADP ribosylation factor like GTPase 4D, transcript variant X1
IP-chen_peak_8461	chr6	43771792	43772782	43772155	30	intron	NM_001287044.2	VEGFA	+	7422	vascular endothelial growth factor A, transcript variant 10
IP-chen_peak_2352	chr12	103930414	103930963	103930594	104	intron	NM_003299.3	HSP90B1	+	7184	heat shock protein 90 beta family member 1
IP-chen_peak_4162	chr17	45148506	45150547	45148781	229	UTR5	NM_006460.3	HEXIM1	+	10614	HEXIM P-TEFb complex subunit 1
IP-chen_peak_9515	chr9	34376252	34376780	34376670	24	UTR5	XM_017014930.2	MYORG	-	57462	myogenesis regulating glycosidase (putative), transcript variant X2
IP-chen_peak_2574	chr13	31160777	31161372	31160973	18	intron	XM_017020362.2	HSPH1	-	10808	heat shock protein family H (Hsp110) member 1, transcript variant X3
IP-chen_peak_4860	chr19	4534690	4535191	4534901	17	intron	NM_001013706.3	PLIN5	-	440503	perilipin 5
IP-chen_peak_67	chr1	3530203	3531398	3531239	16	exon	XM_006710406.4	MEGF6	-	1953	multiple EGF like domains 6, transcript variant X4
IP-chen_peak_97	chr1	7549556	7551141	7550331	16	intron	NM_015215.4	CAMTA1	+	23261	calmodulin binding transcription activator 1, transcript variant 1
IP-chen_peak_202	chr1	21936256	21937097	21936737	16	intron	NM_005529.7	HSPG2	-	3339	heparan sulfate proteoglycan 2, transcript variant 2
IP-chen_peak_272	chr1	27659044	27659943	27659748	16	stop-codon	NR_151722.1	LINC02574	-	111216282	long intergenic non-protein coding RNA 2574
IP-chen_peak_917	chr1	228635493	228635756	228635631	16	TSS	NR_023374.1	RNA5S12	-	100169763	RNA, 5S ribosomal 12
IP-chen_peak_953	chr1	236281094	236281544	236281288	16	intron	XM_017001834.1	ERO1B	-	56605	endoplasmic reticulum oxidoreductase 1 beta, transcript variant X2
IP-chen_peak_1194	chr10	95559680	95561340	95560773	16	intron	NM_001384456.1	SORBS1	-	10580	sorbin and SH3 domain containing 1, transcript variant 35
IP-chen_peak_1471	chr11	10932219	10933040	10932396	16	exon	XR_001748122.1	LOC105379882	+	105379882	uncharacterized LOC105379882
IP-chen_peak_2182	chr12	51951762	51952109	51951932	16	intron	NM_004302.5	ACVR1B	+	91	activin A receptor type 1B, transcript variant 1
IP-chen_peak_2824	chr14	93988966	93989296	93989143	16	exon	XR_001750860.1	LOC107984663	-	107984663	uncharacterized LOC107984663, transcript variant X1
IP-chen_peak_2840	chr14	100585511	100587206	100586684	16	intron	NM_001385085.1	BEGAIN	-	57596	brain enriched guanylate kinase associated, transcript variant 6
IP-chen_peak_3119	chr15	74136019	74137077	74136763	16	exon	XM_011521841.1	ISLR2	+	57611	immunoglobulin superfamily containing leucine rich repeat 2, transcript variant X3
IP-chen_peak_3398	chr16	18401306	18401681	18401460	16	intron	XR_002957900.1	LOC112268172	+	112268172	uncharacterized LOC112268172, transcript variant X3
IP-chen_peak_3833	chr17	5883538	5883789	5883661	16	intron	NR_040000.1	LOC339166	+	339166	uncharacterized LOC339166
IP-chen_peak_4380	chr17	79809605	79810194	79810046	16	Intergenic	XR_935024.3	LOC102723961	+	102723961	uncharacterized LOC102723961, transcript variant X8
IP-chen_peak_5506	chr19	51394569	51395288	51394750	16	intron	XR_002958398.1	LOC105372446	+	105372446	uncharacterized LOC105372446, transcript variant X4
IP-chen_peak_5976	chr2	120013093	120013911	120013267	16	UTR5	NM_001184938.4	EPB41L5	+	57669	erythrocyte membrane protein band 4.1 like 5, transcript variant 3
IP-chen_peak_6560	chr21	38351116	38351653	38351446	16	TSS	XR_001755040.1	LOC107985513	+	107985513	uncharacterized LOC107985513
IP-chen_peak_6888	chr22	45633025	45633402	45633209	16	Intergenic	XR_001755590.1	LOC105373069	+	105373069	uncharacterized LOC105373069, transcript variant X3
IP-chen_peak_8256	chr6	28643398	28643691	28643550	16	intron	XR_926656.3	LOC105374996	+	105374996	uncharacterized LOC105374996, transcript variant X1
IP-chen_peak_8795	chr7	47580841	47581601	47581019	16	intron	XM_011515477.2	TNS3	-	64759	tensin 3, transcript variant X4
IP-chen_peak_8797	chr7	47635523	47636763	47636017	16	Intergenic	NR_108090.1	LINC01447	+	101929086	long intergenic non-protein coding RNA 1447
IP-chen_peak_6830	chr22	41448108	41448472	41448290	26	exon	XR_938274.1	LOC105373043	+	105373043	uncharacterized LOC105373043
IP-chen_peak_8517	chr6	85677629	85678715	85678526	157	intron	NR_003038.2	SNHG5	-	387066	small nucleolar RNA host gene 5
IP-chen_peak_5617	chr19	56120129	56120763	56120635	17	intron	NM_001351682.2	ZNF787	-	126208	zinc finger protein 787, transcript variant 2
IP-chen_peak_2771	chr14	69767168	69768395	69767318	50	intron	XM_005268000.2	SRSF5	+	6430	serine and arginine rich splicing factor 5, transcript variant X3
IP-chen_peak_6385	chr20	48919500	48920737	48920384	20	Intergenic	NM_006420.3	ARFGEF2	+	10564	ADP ribosylation factor guanine nucleotide exchange factor 2
IP-chen_peak_807	chr1	183022371	183023041	183022866	19	TSS	NM_002293.4	LAMC1	+	3915	laminin subunit gamma 1
IP-chen_peak_9109	chr7	157138223	157138537	157138413	19	TSS	XR_927552.3	UBE3C	+	9690	ubiquitin protein ligase E3C, transcript variant X3
IP-chen_peak_2835	chr14	100237470	100238645	100238479	28	TSS	NM_003403.5	YY1	+	7528	YY1 transcription factor
IP-chen_peak_8450	chr6	43171353	43172307	43171547	63	UTR5	NM_003131.4	SRF	+	6722	serum response factor, transcript variant 1
IP-chen_peak_4053	chr17	38870774	38871459	38871286	24	intron	NR_073384.2	LASP1	+	3927	LIM and SH3 protein 1, transcript variant 3
IP-chen_peak_9025	chr7	131110128	131110782	131110347	23	intron	NM_001145354.2	MKLN1	+	4289	muskelin 1, transcript variant 1
IP-chen_peak_9835	chr9	134643211	134644205	134644052	17	intron	XR_001746183.1	COL5A1	+	1289	collagen type V alpha 1 chain, transcript variant X1
IP-chen_peak_3486	chr16	30526852	30527261	30527082	62	UTR5	XM_017023665.2	ZNF768	-	79724	zinc finger protein 768, transcript variant X1
IP-chen_peak_994	chr10	1047757	1048810	1048706	26	UTR5	NM_001317956.2	IDI1	-	3422	isopentenyl-diphosphate delta isomerase 1, transcript variant 3
IP-chen_peak_2538	chr12	132689300	132690194	132689477	17	intron	NM_018663.3	PXMP2	+	5827	peroxisomal membrane protein 2
IP-chen_peak_693	chr1	155270659	155270934	155270779	21	intron	NM_003993.4	CLK2	-	1196	CDC like kinase 2, transcript variant 2
IP-chen_peak_7728	chr5	881270	882611	881765	29	exon	NM_001375861.1	BRD9	-	65980	bromodomain containing 9, transcript variant 6
IP-chen_peak_5775	chr2	47174814	47176463	47176312	71	intron	NM_001305624.1	CALM2	-	805	calmodulin 2, transcript variant 1
IP-chen_peak_1855	chr11	93721523	93721874	93721721	67	exon	NR_002569.2	SCARNA9	+	619383	small Cajal body-specific RNA 9
IP-chen_peak_626	chr1	151458005	151458608	151458415	22	UTR5	XM_005245006.5	POGZ	-	23126	pogo transposable element derived with ZNF domain, transcript variant X11
IP-chen_peak_855	chr1	212608825	212609868	212608966	62	UTR5	XM_005273146.1	ATF3	+	467	activating transcription factor 3, transcript variant X1
IP-chen_peak_5486	chr19	49932244	49933856	49933375	62	UTR3	NM_012068.6	ATF5	+	22809	activating transcription factor 5, transcript variant 1
IP-chen_peak_6450	chr20	58651268	58652258	58651610	60	UTR5	NM_003763.6	STX16	+	8675	syntaxin 16, transcript variant 2
IP-chen_peak_2113	chr12	47705546	47705904	47705710	20	intron	NM_024604.3	RPAP3	-	79657	RNA polymerase II associated protein 3, transcript variant 1
IP-chen_peak_5266	chr19	42220421	42220815	42220616	20	UTR5	NM_001314033.3	ZNF526	+	116115	zinc finger protein 526, transcript variant 1
IP-chen_peak_7360	chr3	150763616	150764271	150763979	20	intron	XR_001740968.1	LOC105374155	+	105374155	uncharacterized LOC105374155, transcript variant X2
IP-chen_peak_1482	chr11	18634704	18635393	18634839	23	TSS	NM_194285.3	SPTY2D1	-	144108	SPT2 chromatin protein domain containing 1
IP-chen_peak_6424	chr20	51800215	51801749	51801298	23	intron	XM_011528921.2	SALL4	-	57167	spalt like transcription factor 4, transcript variant X2
IP-chen_peak_6540	chr21	9325064	9325472	9325298	23	exon	XR_002958651.1	LOC101930100	+	101930100	uncharacterized LOC101930100, transcript variant X4
IP-chen_peak_9116	chr7	158829734	158830381	158829863	23	TSS	XR_002956471.1	ESYT2	-	57488	extended synaptotagmin 2, transcript variant X3
IP-chen_peak_2350	chr12	101876769	101877483	101876923	22	TSS	NM_018370.3	DRAM1	+	55332	DNA damage regulated autophagy modulator 1
IP-chen_peak_598	chr1	150321645	150322710	150321990	21	exon	XR_002958009.1	PRPF3	+	9129	pre-mRNA processing factor 3, transcript variant X5
IP-chen_peak_4890	chr19	5978381	5979454	5978906	21	intron	NR_046376.1	RANBP3-DT	+	100128568	RANBP3 divergent transcript
IP-chen_peak_8886	chr7	87152485	87153389	87153010	21	intron	XM_024447017.1	DMTF1	+	9988	cyclin D binding myb like transcription factor 1, transcript variant X9
IP-chen_peak_10092	chrX	130111048	130111350	130111156	20	intron	XM_017029963.2	RAB33A	+	9363	RAB33A, member RAS oncogene family, transcript variant X1
IP-chen_peak_3865	chr17	7685361	7687449	7687081	48	intron	NM_001143990.2	WRAP53	+	55135	WD repeat containing antisense to TP53, transcript variant 2
IP-chen_peak_2704	chr14	23321500	23322466	23321736	76	exon	NM_001360551.3	PABPN1	+	8106	poly(A) binding protein nuclear 1, transcript variant 2
IP-chen_peak_2592	chr13	43878865	43879233	43879047	19	intron	XM_024449325.1	CCDC122	-	160857	coiled-coil domain containing 122, transcript variant X7
IP-chen_peak_8566	chr6	145814231	145814678	145814453	19	intron	XM_017011353.1	FBXO30	-	84085	F-box protein 30, transcript variant X1
IP-chen_peak_7007	chr3	14132970	14133679	14133109	47	intron	NM_024334.3	TMEM43	+	79188	transmembrane protein 43
IP-chen_peak_892	chr1	227946888	227947914	227947501	18	intron	NM_003395.4	WNT9A	-	7483	Wnt family member 9A
IP-chen_peak_2143	chr12	49069165	49069961	49069836	18	UTR5	NM_144593.3	RHEBL1	-	121268	RHEB like 1, transcript variant 1
IP-chen_peak_2876	chr14	104682018	104683147	104682800	18	Intergenic	NR_039860.1	MIR4710	-	100616300	microRNA 4710
IP-chen_peak_4110	chr17	42744310	42744576	42744432	18	intron	XM_017024350.1	EZH1	-	2145	enhancer of zeste 1 polycomb repressive complex 2 subunit, transcript variant X3
IP-chen_peak_5515	chr19	51703400	51703867	51703695	18	intron	XM_017026301.1	SPACA6	+	147650	sperm acrosome associated 6, transcript variant X3
IP-chen_peak_5595	chr19	55635065	55636235	55635519	18	exon	NR_171682.1	LOC107983998	+	107983998	uncharacterized LOC107983998, transcript variant 1
IP-chen_peak_5888	chr2	85742187	85742565	85742417	18	Intergenic	XR_939732.1	ATOH8	+	84913	atonal bHLH transcription factor 8, transcript variant X2
IP-chen_peak_8104	chr5	177447304	177448094	177447782	18	exon	NR_038916.1	PRR7-AS1	-	340037	PRR7 antisense RNA 1, transcript variant 2
IP-chen_peak_9673	chr9	123929006	123929867	123929156	18	UTR5	XM_017014950.2	DENND1A	-	57706	DENN domain containing 1A, transcript variant X9
IP-chen_peak_9708	chr9	127721028	127722225	127721276	18	intron	XM_011518291.2	TTC16	+	158248	tetratricopeptide repeat domain 16, transcript variant X10
IP-chen_peak_10125	chrX	152831123	152831496	152831354	33	intron	NM_015922.3	NSDHL	+	50814	NAD(P) dependent steroid dehydrogenase-like, transcript variant 1
IP-chen_peak_3633	chr16	70438410	70438995	70438859	17	intron	NM_006927.4	ST3GAL2	-	6483	ST3 beta-galactoside alpha-2,3-sialyltransferase 2
IP-chen_peak_7413	chr3	184017244	184017859	184017740	17	intron	NM_005688.4	ABCC5	-	10057	ATP binding cassette subfamily C member 5, transcript variant 1
IP-chen_peak_4709	chr19	2095356	2096312	2095908	16	intron	XM_011527683.3	MOB3A	-	126308	MOB kinase activator 3A, transcript variant X1
IP-chen_peak_6597	chr21	44011927	44012230	44012060	16	TSS	XR_001754895.1	TRAPPC10	+	7109	trafficking protein particle complex subunit 10, transcript variant X22
IP-chen_peak_404	chr1	45584776	45585221	45584923	25	intron	XM_011541509.2	NASP	+	4678	nuclear autoantigenic sperm protein, transcript variant X2
IP-chen_peak_4305	chr17	68035812	68036532	68035941	62	intron	NM_002266.4	KPNA2	+	3838	karyopherin subunit alpha 2, transcript variant 2
IP-chen_peak_4785	chr19	3490847	3491951	3491311	37	UTR3	NM_031304.5	DOHH	-	83475	deoxyhypusine hydroxylase, transcript variant 2
IP-chen_peak_8966	chr7	101244669	101245005	101244868	37	intron	NM_016068.3	FIS1	-	51024	fission, mitochondrial 1
IP-chen_peak_8982	chr7	105011552	105013689	105013522	37	exon	NR_024586.1	KMT2E-AS1	-	100216545	KMT2E antisense RNA 1
IP-chen_peak_7301	chr3	125595363	125596425	125595940	21	TSS	XR_001739992.2	OSBPL11	-	114885	oxysterol binding protein like 11, transcript variant X1
IP-chen_peak_4632	chr19	1261131	1261780	1261319	47	exon	XR_001753834.1	LOC107985303	+	107985303	uncharacterized LOC107985303
IP-chen_peak_547	chr1	116373944	116375515	116374507	18	intron	NM_001160233.2	ATP1A1	+	476	ATPase Na+/K+ transporting subunit alpha 1, transcript variant 3
IP-chen_peak_2661	chr13	113581737	113583424	113583229	20	Intergenic	NR_026580.1	TFDP1	+	7027	transcription factor Dp-1, transcript variant 2
IP-chen_peak_8133	chr5	179621356	179623654	179623197	71	intron	NM_001364238.2	HNRNPH1	-	3187	heterogeneous nuclear ribonucleoprotein H1, transcript variant 17
IP-chen_peak_1542	chr11	47768064	47768402	47768227	32	TSS	XM_024448408.1	FNBP4	-	23360	formin binding protein 4, transcript variant X3
IP-chen_peak_683	chr1	155193026	155194254	155193214	50	TSS	NM_001204291.1	MUC1	-	4582	mucin 1, cell surface associated, transcript variant 15
IP-chen_peak_1972	chr12	6340199	6341337	6340999	31	intron	NR_144351.2	TNFRSF1A	-	7132	TNF receptor superfamily member 1A, transcript variant 4
IP-chen_peak_7817	chr5	40678825	40679708	40679589	31	TSS	NM_000958.3	PTGER4	+	5734	prostaglandin E receptor 4
IP-chen_peak_5834	chr2	68251970	68252555	68252318	103	UTR5	NM_000945.4	PPP3R1	-	5534	protein phosphatase 3 regulatory subunit B, alpha
IP-chen_peak_2913	chr15	22837662	22838344	22838174	23	TSS	XM_005272553.5	NIPA2	+	81614	NIPA magnesium transporter 2, transcript variant X23
IP-chen_peak_654	chr1	153985921	153986361	153986135	93	exon	NR_073553.3	RAB13	-	5872	RAB13, member RAS oncogene family, transcript variant 3
IP-chen_peak_5709	chr2	28939260	28940027	28939413	27	intron	NM_015131.3	WDR43	+	23160	WD repeat domain 43
IP-chen_peak_8981	chr7	103075068	103075624	103075225	27	UTR5	NM_001161010.3	ARMC10	+	83787	armadillo repeat containing 10, transcript variant C
IP-chen_peak_5359	chr19	46197439	46197939	46197740	22	intron	XR_002958272.1	IGFL2	+	147920	IGF like family member 2, transcript variant X22
IP-chen_peak_3059	chr15	66702251	66705066	66702504	72	exon	NR_027654.2	SMAD6	+	4091	SMAD family member 6, transcript variant 3
IP-chen_peak_6036	chr2	160407324	160407836	160407613	41	UTR5	XM_005246739.2	RBMS1	-	5937	RNA binding motif single stranded interacting protein 1, transcript variant X3
IP-chen_peak_8808	chr7	55951908	55952295	55952071	33	intron	NM_015969.3	MRPS17	+	51373	mitochondrial ribosomal protein S17
IP-chen_peak_304	chr1	31715398	31716123	31715937	15	Intergenic	XM_017000339.1	COL16A1	-	1307	collagen type XVI alpha 1 chain, transcript variant X2
IP-chen_peak_1412	chr11	1773179	1773984	1773343	15	intron	XR_002957212.1	LOC105376517	-	105376517	uncharacterized LOC105376517
IP-chen_peak_1552	chr11	57638660	57640487	57639366	15	Intergenic	NR_029673.1	MIR130A	+	406919	microRNA 130a
IP-chen_peak_1991	chr12	6613136	6613779	6613399	15	TSS	XR_931597.2	LOC105369631	+	105369631	uncharacterized LOC105369631, transcript variant X1
IP-chen_peak_2059	chr12	13197209	13197922	13197651	15	intron	XM_024448877.1	EMP1	+	2012	epithelial membrane protein 1, transcript variant X1
IP-chen_peak_3074	chr15	67840390	67840870	67840580	15	TSS	NR_004394.1	RNU6-1	-	26827	RNA, U6 small nuclear 1
IP-chen_peak_3371	chr16	10328109	10328356	10328221	15	Intergenic	NM_001256160.3	ATF7IP2	+	80063	activating transcription factor 7 interacting protein 2, transcript variant 2
IP-chen_peak_3664	chr16	83953374	83954138	83953622	15	intron	NM_182981.3	OSGIN1	+	29948	oxidative stress induced growth inhibitor 1
IP-chen_peak_4368	chr17	79075044	79075583	79075272	15	intron	XR_934535.1	ENGASE	+	64772	endo-beta-N-acetylglucosaminidase, transcript variant X4
IP-chen_peak_5196	chr19	38336546	38336908	38336711	15	intron	NM_021185.5	CATSPERG	+	57828	cation channel sperm associated auxiliary subunit gamma, transcript variant 1
IP-chen_peak_6504	chr20	62777105	62777847	62777281	15	TSS	NR_046225.1	LINC00659	-	100652730	long intergenic non-protein coding RNA 659, transcript variant 2
IP-chen_peak_7425	chr3	186108190	186109065	186108890	15	intron	NM_004454.3	ETV5	-	2119	ETS variant transcription factor 5
IP-chen_peak_8805	chr7	55571441	55571747	55571570	15	intron	NM_001321244.2	VOPP1	-	81552	VOPP1 WW domain binding protein, transcript variant 7
IP-chen_peak_1684	chr11	65440270	65445337	65444978	69	exon	NR_131012.1	NEAT1	+	283131	nuclear paraspeckle assembly transcript 1, transcript variant MENbeta
IP-chen_peak_5937	chr2	105397197	105398907	105398504	53	intron	NM_001374399.1	FHL2	-	2274	four and a half LIM domains 2, transcript variant 12
IP-chen_peak_2486	chr12	123233571	123234276	123234119	23	intron	XM_005253630.4	MTRFR	+	91574	mitochondrial translation release factor in rescue, transcript variant X1
IP-chen_peak_459	chr1	61742019	61742395	61742112	22	TSS	XR_002957157.1	PATJ	+	10207	PATJ crumbs cell polarity complex component, transcript variant X13
IP-chen_peak_2889	chr14	104862741	104865580	104864865	22	TSS	NM_015005.3	CEP170B	+	283638	centrosomal protein 170B, transcript variant 2
IP-chen_peak_7562	chr4	26857745	26858227	26857940	22	intron	XR_001741276.1	TBC1D19	+	55296	TBC1 domain family member 19, transcript variant X1
IP-chen_peak_7872	chr5	77181074	77181507	77181241	22	intron	NM_001376074.1	PDE8B	+	8622	phosphodiesterase 8B, transcript variant 24
IP-chen_peak_9932	chrX	23075650	23075910	23075765	22	intron	NR_073010.2	PTCHD1-AS	-	100873065	PTCHD1 antisense RNA (head to head)
IP-chen_peak_7895	chr5	91383632	91384107	91383868	30	intron	NR_027435.1	ARRDC3-AS1	+	100129716	ARRDC3 antisense RNA 1
IP-chen_peak_4196	chr17	48892868	48893250	48893013	61	intron	NM_005175.3	ATP5MC1	+	516	ATP synthase membrane subunit c locus 1, transcript variant 1
IP-chen_peak_9711	chr9	127802980	127803951	127803665	28	intron	NM_001018078.2	FPGS	+	2356	folylpolyglutamate synthase, transcript variant 2
IP-chen_peak_6366	chr20	45346872	45348393	45348219	47	intron	NM_002999.4	SDC4	-	6385	syndecan 4
IP-chen_peak_7188	chr3	50569552	50570414	50569903	21	intron	XR_001740171.1	HEMK1	+	51409	HemK methyltransferase family member 1, transcript variant X14
IP-chen_peak_3446	chr16	28211517	28211925	28211753	45	UTR5	XM_024450212.1	XPO6	-	23214	exportin 6, transcript variant X1
IP-chen_peak_1872	chr11	117232962	117233779	117233140	20	intron	XR_001747824.2	RNF214	+	257160	ring finger protein 214, transcript variant X1
IP-chen_peak_3114	chr15	73631658	73632194	73632077	20	intron	XR_001751219.1	NPTN	-	27020	neuroplastin, transcript variant X3
IP-chen_peak_4949	chr19	9675166	9676066	9675326	20	TSS	XM_011528100.3	ZNF562	-	54811	zinc finger protein 562, transcript variant X4
IP-chen_peak_10107	chrX	136909669	136910117	136909926	20	Intergenic	NR_028477.2	RBMX	-	27316	RNA binding motif protein X-linked, transcript variant 4
IP-chen_peak_6103	chr2	201072078	201072995	201072204	32	intron	NM_002491.3	NDUFB3	+	4709	NADH:ubiquinone oxidoreductase subunit B3, transcript variant 1
IP-chen_peak_6793	chr22	38700338	38700915	38700502	91	UTR5	XM_005261878.3	JOSD1	-	9929	Josephin domain containing 1, transcript variant X1
IP-chen_peak_4060	chr17	39200370	39201142	39200549	150	UTR5	NM_001330200.1	RPL19	+	6143	ribosomal protein L19, transcript variant 2
IP-chen_peak_2083	chr12	29380154	29381132	29380910	19	intron	XR_001748740.2	ERGIC2	-	51290	ERGIC and golgi 2, transcript variant X1
IP-chen_peak_4715	chr19	2151309	2151536	2151439	19	UTR5	NM_001261826.3	AP3D1	-	8943	adaptor related protein complex 3 subunit delta 1, transcript variant 3
IP-chen_peak_10031	chrX	71254730	71255220	71254891	29	UTR5	NM_001171162.1	ZMYM3	-	9203	zinc finger MYM-type containing 3, transcript variant 3
IP-chen_peak_1916	chr11	125110971	125111520	125111403	18	intron	NM_001258241.2	TMEM218	-	219854	transmembrane protein 218, transcript variant 7
IP-chen_peak_8827	chr7	72953760	72954062	72953932	18	intron	NR_033323.3	NSUN5P2	-	260294	NSUN5 pseudogene 2
IP-chen_peak_10094	chrX	130267845	130268531	130268342	18	intron	NM_017666.5	ZNF280C	-	55609	zinc finger protein 280C
IP-chen_peak_8211	chr6	10694323	10694567	10694424	23	intron	XM_011514721.1	PAK1IP1	+	55003	PAK1 interacting protein 1, transcript variant X2
IP-chen_peak_1473	chr11	12674433	12674968	12674607	50	UTR5	NM_021961.6	TEAD1	+	7003	TEA domain transcription factor 1
IP-chen_peak_3494	chr16	30923594	30924652	30924278	24	UTR5	NM_001382781.1	FBXL19	+	54620	F-box and leucine rich repeat protein 19, transcript variant 6
IP-chen_peak_8021	chr5	149345556	149346304	149345691	25	intron	NM_152407.4	GRPEL2	+	134266	GrpE like 2, mitochondrial
IP-chen_peak_7339	chr3	134373180	134374342	134373859	27	intron	NM_001278683.1	AMOTL2	-	51421	angiomotin like 2, transcript variant 1
IP-chen_peak_8141	chr5	179820959	179822167	179821649	52	intron	NM_003900.5	SQSTM1	+	8878	sequestosome 1, transcript variant 1
IP-chen_peak_309	chr1	31954378	31954752	31954578	17	Intergenic	NM_080391.4	PTP4A2	-	8073	protein tyrosine phosphatase 4A2, transcript variant 1
IP-chen_peak_446	chr1	54488478	54489414	54488850	17	Intergenic	XR_947374.2	LOC105378735	+	105378735	uncharacterized LOC105378735, transcript variant X2
IP-chen_peak_1114	chr10	70132540	70132776	70132638	17	intron	NM_001198696.2	AIFM2	-	84883	apoptosis inducing factor mitochondria associated 2, transcript variant 1
IP-chen_peak_1887	chr11	118791307	118791759	118791578	17	intron	XM_024448377.1	DDX6	-	1656	DEAD-box helicase 6, transcript variant X1
IP-chen_peak_2220	chr12	53221325	53221709	53221512	17	intron	XM_024449114.1	RARG	-	5916	retinoic acid receptor gamma, transcript variant X3
IP-chen_peak_2988	chr15	41621628	41621993	41621865	17	intron	XM_017022029.2	MGA	+	23269	MAX dimerization protein MGA, transcript variant X15
IP-chen_peak_3971	chr17	29178604	29179095	29178905	17	intron	NM_001346765.2	MYO18A	-	399687	myosin XVIIIA, transcript variant 3
IP-chen_peak_5692	chr2	26720631	26721160	26720890	17	intron	NM_002246.3	KCNK3	+	3777	potassium two pore domain channel subfamily K member 3
IP-chen_peak_6193	chr2	238059938	238060688	238060309	17	intron	NR_037904.1	UBE2F-SCLY	+	100533179	UBE2F-SCLY readthrough (NMD candidate)
IP-chen_peak_6348	chr20	38961720	38962099	38961926	17	TSS	XR_430308.3	DHX35	+	60625	DEAH-box helicase 35, transcript variant X7
IP-chen_peak_6940	chr22	50229063	50229379	50229190	17	intron	NM_020461.4	TUBGCP6	-	85378	tubulin gamma complex associated protein 6
IP-chen_peak_8295	chr6	31198036	31198563	31198365	17	intron	NR_026791.1	HCG27	+	253018	HLA complex group 27
IP-chen_peak_8618	chr6	161273290	161273978	161273525	17	intron	XM_005267053.3	AGPAT4	-	56895	1-acylglycerol-3-phosphate O-acyltransferase 4, transcript variant X3
IP-chen_peak_10043	chrX	74291072	74292579	74292402	17	intron	NR_028379.1	FTX	-	100302692	FTX transcript, XIST regulator
IP-chen_peak_2452	chr12	120497040	120497568	120497162	54	intron	NM_001037495.2	DYNLL1	+	8655	dynein light chain LC8-type 1, transcript variant 2
IP-chen_peak_5915	chr2	98608631	98608909	98608752	58	intron	NM_014044.7	UNC50	+	25972	unc-50 inner nuclear membrane RNA binding protein, transcript variant 3
IP-chen_peak_3314	chr16	2752688	2753628	2752981	31	intron	XR_001751882.2	SRRM2	+	23524	serine/arginine repetitive matrix 2, transcript variant X10
IP-chen_peak_32	chr1	1351435	1352739	1352571	26	stop-codon	NM_001282583.2	MXRA8	-	54587	matrix remodeling associated 8, transcript variant 4
IP-chen_peak_1092	chr10	60778548	60779616	60778944	26	intron	XM_005270303.3	CDK1	+	983	cyclin dependent kinase 1, transcript variant X1
IP-chen_peak_3015	chr15	55993836	55995210	55993994	26	TSS	NM_006154.4	NEDD4	-	4734	NEDD4 E3 ubiquitin protein ligase, transcript variant 1
IP-chen_peak_2026	chr12	7189750	7190585	7190098	35	exon	XM_017019745.1	PEX5	+	5830	peroxisomal biogenesis factor 5, transcript variant X2
IP-chen_peak_9723	chr9	128192495	128192827	128192673	26	intron	NM_001131015.2	CIZ1	-	25792	CDKN1A interacting zinc finger protein 1, transcript variant 2
IP-chen_peak_143	chr1	15835210	15835790	15835633	25	exon	NR_024279.1	FLJ37453	-	729614	uncharacterized LOC729614
IP-chen_peak_6610	chr21	44976574	44978372	44978180	44	Intergenic	NR_033840.1	LINC00163	-	727699	long intergenic non-protein coding RNA 163
IP-chen_peak_3561	chr16	57071843	57072591	57072003	19	intron	NM_001384950.1	NLRC5	+	84166	NLR family CARD domain containing 5, transcript variant 3
IP-chen_peak_4749	chr19	2785597	2786662	2785765	34	intron	XR_001753748.1	THOP1	+	7064	thimet oligopeptidase 1, transcript variant X2
IP-chen_peak_1422	chr11	2382588	2383675	2382921	15	intron	NM_004356.4	CD81	+	975	CD81 molecule, transcript variant 1
IP-chen_peak_2588	chr13	43785916	43786236	43786046	15	exon	NR_145132.2	ENOX1	-	55068	ecto-NOX disulfide-thiol exchanger 1, transcript variant 13
IP-chen_peak_3461	chr16	29611578	29612330	29612064	15	intron	NR_135317.1	SMG1P2	-	440354	SMG1 pseudogene 2, transcript variant 1
IP-chen_peak_5922	chr2	99140468	99141073	99140918	15	intron	XM_006712781.2	TSGA10	-	80705	testis specific 10, transcript variant X16
IP-chen_peak_9393	chr8	143635430	143635965	143635593	15	TSS	NM_001261843.2	ZNF623	+	9831	zinc finger protein 623, transcript variant 3
IP-chen_peak_6832	chr22	41468231	41468635	41468506	43	intron	NM_032758.4	PHF5A	-	84844	PHD finger protein 5A
IP-chen_peak_4597	chr19	1032722	1033624	1033443	95	intron	NM_201277.3	CNN2	+	1265	calponin 2, transcript variant 2
IP-chen_peak_8781	chr7	44986094	44986556	44986407	86	intron	NR_152596.1	SNHG15	-	285958	small nucleolar RNA host gene 15, transcript variant 4
IP-chen_peak_5554	chr19	54122645	54123349	54122787	33	intron	XR_935789.3	PRPF31	+	26121	pre-mRNA processing factor 31, transcript variant X2
IP-chen_peak_7794	chr5	14872309	14872729	14872476	22	TSS	NM_054027.6	ANKH	-	56172	ANKH inorganic pyrophosphate transport regulator
IP-chen_peak_6836	chr22	41693388	41695577	41695152	40	exon	NR_160905.1	C22orf46	+	79640	chromosome 22 putative open reading frame 46
IP-chen_peak_9001	chr7	121395987	121396297	121396169	30	UTR5	XM_011515736.2	FAM3C	-	10447	FAM3 metabolism regulating signaling molecule C, transcript variant X1
IP-chen_peak_248	chr1	27012238	27012740	27012430	21	exon	NM_052943.4	TENT5B	-	115572	terminal nucleotidyltransferase 5B
IP-chen_peak_636	chr1	153565353	153568190	153566961	21	Intergenic	NM_005978.4	S100A2	-	6273	S100 calcium binding protein A2, transcript variant 1
IP-chen_peak_4484	chr18	3014148	3014427	3014304	21	Intergenic	XR_935074.2	LPIN2	-	9663	lipin 2, transcript variant X6
IP-chen_peak_6571	chr21	41854887	41855894	41855055	21	intron	XM_011529683.1	PRDM15	-	63977	PR/SET domain 15, transcript variant X15
IP-chen_peak_4374	chr17	79777338	79777878	79777697	15	intron	XM_011525383.2	CBX2	+	84733	chromobox 2, transcript variant X2
IP-chen_peak_3655	chr16	77212430	77212970	77212808	28	intron	NM_001129979.3	SYCE1L	+	100130958	synaptonemal complex central element protein 1 like, transcript variant 1
IP-chen_peak_2048	chr12	12724342	12725319	12725114	52	TSS	XR_001749011.2	LOC107984129	+	107984129	uncharacterized LOC107984129
IP-chen_peak_2638	chr13	99980827	99981524	99980935	22	TSS	NM_007129.5	ZIC2	+	7546	Zic family member 2
IP-chen_peak_6526	chr20	63864390	63865015	63864843	50	exon	NR_165312.1	LOC112268269	-	112268269	uncharacterized LOC112268269, transcript variant 1
IP-chen_peak_9818	chr9	133355911	133356356	133356216	64	UTR5	XM_011518942.1	SURF1	-	6834	SURF1 cytochrome c oxidase assembly factor, transcript variant X1
IP-chen_peak_8044	chr5	154755442	154756504	154755961	87	exon	XM_011537615.1	LARP1	+	23367	La ribonucleoprotein 1, translational regulator, transcript variant X4
IP-chen_peak_1089	chr10	52314305	52315067	52314504	34	exon	NM_012242.4	DKK1	+	22943	dickkopf WNT signaling pathway inhibitor 1
IP-chen_peak_1102	chr10	68332077	68333776	68332253	78	intron	NM_001322450.2	HNRNPH3	+	3189	heterogeneous nuclear ribonucleoprotein H3, transcript variant 18
IP-chen_peak_4672	chr19	1746986	1747656	1747175	16	Intergenic	NM_001080488.2	ONECUT3	+	390874	one cut homeobox 3
IP-chen_peak_302	chr1	31155297	31156569	31155525	14	intron	XR_001737961.1	LOC107984935	+	107984935	uncharacterized LOC107984935
IP-chen_peak_812	chr1	198157648	198158653	198157830	14	intron	XM_017000347.1	NEK7	+	140609	NIMA related kinase 7, transcript variant X4
IP-chen_peak_929	chr1	232868561	232869145	232869006	14	intron	XR_247101.4	LOC101927711	+	101927711	uncharacterized LOC101927711, transcript variant X1
IP-chen_peak_1289	chr10	110498116	110498459	110498270	14	exon	NM_004419.4	DUSP5	+	1847	dual specificity phosphatase 5
IP-chen_peak_1803	chr11	71786317	71786548	71786432	14	exon	XR_950280.2	LOC105379409	-	105379409	uncharacterized LOC105379409
IP-chen_peak_1830	chr11	75767780	75768436	75768290	14	intron	NR_046090.1	DGAT2-DT	-	283214	DGAT2 divergent transcript
IP-chen_peak_2936	chr15	34038687	34039149	34038931	14	exon	NM_020371.3	AVEN	-	57099	apoptosis and caspase activation inhibitor
IP-chen_peak_3387	chr16	14302570	14303802	14302854	14	intron	NR_132983.2	MIR193BHG	+	100129781	MIR193b-365a host gene, transcript variant 1
IP-chen_peak_4177	chr17	47324100	47324843	47324284	14	intron	NM_001195192.2	EFCAB13	+	124989	EF-hand calcium binding domain 13, transcript variant B
IP-chen_peak_4208	chr17	49928242	49928512	49928373	14	Intergenic	XM_017024291.1	DLX4	+	1748	distal-less homeobox 4, transcript variant X1
IP-chen_peak_5310	chr19	44718209	44718808	44718650	14	intron	XR_001753954.1	CEACAM16-AS1	-	107985305	CEACAM16, CEACAM19 and PVR antisense RNA 1, transcript variant X2
IP-chen_peak_6059	chr2	174487468	174487706	174487549	14	intron	XR_923592.2	LOC105373748	+	105373748	uncharacterized LOC105373748
IP-chen_peak_6891	chr22	46007356	46007838	46007492	14	exon	NR_027240.1	LOC730668	+	730668	dynein heavy chain -like pseudogene
IP-chen_peak_8287	chr6	30782108	30782661	30782341	14	intron	NR_138037.1	HCG20	+	105375013	HLA complex group 20
IP-chen_peak_8395	chr6	35497648	35497985	35497813	14	TSS	NM_003214.4	TEAD3	-	7005	TEA domain transcription factor 3
IP-chen_peak_8477	chr6	45376999	45378058	45377193	14	intron	NM_001350324.2	SUPT3H	-	8464	SPT3 homolog, SAGA and STAGA complex component, transcript variant 4
IP-chen_peak_8712	chr7	5555493	5556543	5556202	14	Intergenic	NM_001101.5	ACTB	-	60	actin beta
IP-chen_peak_9137	chr8	8227305	8227622	8227433	14	exon	NR_147089.1	FAM85B	-	105379219	family with sequence similarity 85 member B
IP-chen_peak_6862	chr22	43015400	43016179	43015530	26	TSS	NM_001184970.3	PACSIN2	-	11252	protein kinase C and casein kinase substrate in neurons 2, transcript variant 1
IP-chen_peak_9081	chr7	151061731	151062449	151062193	43	intron	XM_006716094.3	SLC4A2	+	6522	solute carrier family 4 member 2, transcript variant X1
IP-chen_peak_534	chr1	111619929	111620720	111620103	18	UTR5	NM_001291896.3	RAP1A	+	5906	RAP1A, member of RAS oncogene family, transcript variant 3
IP-chen_peak_1356	chr11	355254	355952	355449	18	Intergenic	NM_178537.5	B4GALNT4	+	338707	beta-1,4-N-acetyl-galactosaminyltransferase 4
IP-chen_peak_5260	chr19	41439593	41439879	41439786	18	intron	XM_011527065.2	DMAC2	-	55101	distal membrane arm assembly component 2, transcript variant X1
IP-chen_peak_9575	chr9	83979912	83980170	83980017	52	intron	XM_005251963.4	HNRNPK	-	3190	heterogeneous nuclear ribonucleoprotein K, transcript variant X3
IP-chen_peak_169	chr1	16644286	16644703	16644504	14	Intergenic	NR_027504.1	MST1P2	+	11209	macrophage stimulating 1 pseudogene 2
IP-chen_peak_484	chr1	85582475	85583650	85583344	78	UTR3	NM_001554.5	CCN1	+	3491	cellular communication network factor 1
IP-chen_peak_134	chr1	15409937	15410396	15410095	51	exon	NM_024329.6	EFHD2	+	79180	EF-hand domain family member D2
IP-chen_peak_4229	chr17	50635305	50636079	50635433	17	intron	NM_001144070.2	ABCC3	+	8714	ATP binding cassette subfamily C member 3, transcript variant 2
IP-chen_peak_7597	chr4	52722461	52723377	52723173	17	Intergenic	NR_145129.1	DANCR	+	57291	differentiation antagonizing non-protein coding RNA, transcript variant 2
IP-chen_peak_7433	chr3	187745877	187746862	187745958	18	TSS	NM_001706.5	BCL6	-	604	BCL6 transcription repressor, transcript variant 1
IP-chen_peak_8370	chr6	33453770	33454384	33454222	25	TSS	NM_152735.4	ZBTB9	+	221504	zinc finger and BTB domain containing 9
IP-chen_peak_2716	chr14	31026756	31027083	31026897	15	UTR5	XM_005267293.5	AP4S1	+	11154	adaptor related protein complex 4 subunit sigma 1, transcript variant X2
IP-chen_peak_2957	chr15	38454183	38454425	38454304	29	intron	NM_173611.4	FAM98B	+	283742	family with sequence similarity 98 member B
IP-chen_peak_5790	chr2	54644440	54644732	54644586	29	exon	XM_005264517.2	SPTBN1	+	6711	spectrin beta, non-erythrocytic 1, transcript variant X1
IP-chen_peak_6307	chr20	35664259	35664707	35664477	35	intron	NM_001198838.2	RBM12	-	10137	RNA binding motif protein 12, transcript variant 3
IP-chen_peak_505	chr1	93680078	93681328	93680691	16	intron	NM_001261408.2	BCAR3	-	8412	BCAR3 adaptor protein, NSP family member, transcript variant 1
IP-chen_peak_559	chr1	120355011	120355330	120355174	16	Intergenic	XR_001737690.1	LOC107985522	-	107985522	uncharacterized LOC107985522
IP-chen_peak_808	chr1	183471319	183472092	183471784	16	exon	NR_040063.1	SMG7-AS1	-	284649	SMG7 antisense RNA 1
IP-chen_peak_1007	chr10	5890282	5890911	5890671	16	intron	XR_002957028.1	FBH1	+	84893	F-box DNA helicase 1, transcript variant X12
IP-chen_peak_1397	chr11	926422	926858	926563	16	intron	NR_144509.2	AP2A2	+	161	adaptor related protein complex 2 subunit alpha 2, transcript variant 3
IP-chen_peak_2900	chr14	104978687	104980115	104979698	16	Intergenic	NM_138420.4	AHNAK2	-	113146	AHNAK nucleoprotein 2, transcript variant 1
IP-chen_peak_4087	chr17	40312550	40313014	40312808	16	intron	NM_000964.4	RARA	+	5914	retinoic acid receptor alpha, transcript variant 1
IP-chen_peak_5403	chr19	48170865	48171246	48171055	16	UTR5	XM_005259449.3	ZSWIM9	+	374920	zinc finger SWIM-type containing 9, transcript variant X2
IP-chen_peak_6761	chr22	37546283	37547354	37546875	16	Intergenic	NM_152243.3	CDC42EP1	+	11135	CDC42 effector protein 1
IP-chen_peak_7305	chr3	126082865	126083823	126083717	16	intron	XM_017006707.1	SLC41A3	-	54946	solute carrier family 41 member 3, transcript variant X9
IP-chen_peak_7792	chr5	14663788	14664398	14663974	16	exon	NR_168439.1	OTULIN-DT	-	728178	OTULIN divergent transcript, transcript variant 1
IP-chen_peak_8255	chr6	28542773	28543147	28542995	16	stop-codon	unassigned_transcript_1047	TRR-TCG5-1	-	100189034	tRNA-Arg
IP-chen_peak_9596	chr9	92765204	92765647	92765292	16	TSS	NM_015250.4	BICD2	-	23299	BICD cargo adaptor 2, transcript variant 2
IP-chen_peak_9885	chr9	137069896	137070542	137070065	16	exon	XM_011519180.3	SAPCD2	-	89958	suppressor APC domain containing 2, transcript variant X1
IP-chen_peak_8533	chr6	110815542	110815851	110815690	14	intron	NM_001287215.2	AMD1	+	262	adenosylmethionine decarboxylase 1, transcript variant 4
IP-chen_peak_4589	chr19	891857	892244	892053	22	intron	NM_005481.3	MED16	-	10025	mediator complex subunit 16
IP-chen_peak_1734	chr11	66745439	66745761	66745605	15	intron	NM_001302084.2	C11orf80	+	79703	chromosome 11 open reading frame 80, transcript variant 2
IP-chen_peak_1579	chr11	61815488	61816514	61815893	51	intron	NM_013402.7	FADS1	-	3992	fatty acid desaturase 1
IP-chen_peak_178	chr1	17438128	17439730	17439364	39	intron	NM_018715.4	RCC2	-	55920	regulator of chromosome condensation 2, transcript variant 1
IP-chen_peak_9572	chr9	83920885	83921177	83921036	21	UTR5	XM_017014902.1	KIF27	-	55582	kinesin family member 27, transcript variant X5
IP-chen_peak_8773	chr7	44749081	44749727	44749533	15	intron	NM_031449.4	ZMIZ2	+	83637	zinc finger MIZ-type containing 2, transcript variant 1
IP-chen_peak_4612	chr19	1147977	1148410	1148276	19	intron	NM_014963.3	SBNO2	-	22904	strawberry notch homolog 2, transcript variant 1
IP-chen_peak_3285	chr16	1493676	1493990	1493858	26	UTR5	XM_011522774.2	TELO2	+	9894	telomere maintenance 2, transcript variant X2
IP-chen_peak_4965	chr19	10561321	10561665	10561493	26	intron	XM_011528190.2	KRI1	-	65095	KRI1 homolog, transcript variant X1
IP-chen_peak_4356	chr17	78484232	78484736	78484612	31	intron	XM_011525416.2	DNAH17	-	8632	dynein axonemal heavy chain 17, transcript variant X1
IP-chen_peak_8346	chr6	32969290	32970833	32970454	60	intron	NM_005104.4	BRD2	+	6046	bromodomain containing 2, transcript variant 1
IP-chen_peak_2289	chr12	57428842	57430908	57430124	20	intron	NM_001351207.2	R3HDM2	-	22864	R3H domain containing 2, transcript variant 8
IP-chen_peak_2911	chr15	22785843	22786086	22785990	20	TSS	NM_001142275.1	NIPA1	+	123606	NIPA magnesium transporter 1, transcript variant 2
IP-chen_peak_7800	chr5	17374767	17375463	17375021	20	Intergenic	NR_033975.1	LINC02111	-	401177	long intergenic non-protein coding RNA 2111
IP-chen_peak_8147	chr5	180292283	180292977	180292812	20	TSS	NM_001364613.2	MAPK9	-	5601	mitogen-activated protein kinase 9, transcript variant 13
IP-chen_peak_9276	chr8	94894270	94895057	94894993	20	intron	XM_017013958.1	CCNE2	-	9134	cyclin E2, transcript variant X1
IP-chen_peak_7810	chr5	37371433	37371882	37371563	31	TSS	NM_153485.3	NUP155	-	9631	nucleoporin 155, transcript variant 1
IP-chen_peak_3054	chr15	65791692	65791925	65791814	14	intron	NM_001376919.1	DENND4A	-	10260	DENN domain containing 4A, transcript variant 4
IP-chen_peak_3282	chr16	1475188	1475827	1475501	14	TSS	NM_001287.6	CLCN7	-	1186	chloride voltage-gated channel 7, transcript variant 1
IP-chen_peak_5830	chr2	66433649	66435013	66434887	25	TSS	NM_002398.3	MEIS1	+	4211	Meis homeobox 1
IP-chen_peak_1700	chr11	65918312	65918942	65918772	37	intron	NM_001135635.2	C11orf68	-	83638	chromosome 11 open reading frame 68, transcript variant 1
IP-chen_peak_1527	chr11	46699989	46700508	46700259	29	intron	NM_004308.5	ARHGAP1	-	392	Rho GTPase activating protein 1
IP-chen_peak_4154	chr17	44775980	44776343	44776157	14	exon	NM_002390.6	ADAM11	+	4185	ADAM metallopeptidase domain 11, transcript variant 1
IP-chen_peak_8815	chr7	65873972	65874373	65874148	14	intron	NM_001284342.3	VKORC1L1	+	154807	vitamin K epoxide reductase complex subunit 1 like 1, transcript variant 2
IP-chen_peak_7976	chr5	138543640	138544144	138543946	23	TSS	NM_001256302.2	ETF1	-	2107	eukaryotic translation termination factor 1, transcript variant 2
IP-chen_peak_7836	chr5	43483030	43483735	43483593	40	UTR5	NM_001377399.1	TMEM267	-	64417	transmembrane protein 267, transcript variant 7
IP-chen_peak_10080	chrX	123960711	123961584	123961432	40	UTR5	XM_024452328.1	STAG2	+	10735	stromal antigen 2, transcript variant X10
IP-chen_peak_3984	chr17	30731664	30732237	30732097	24	intron	NR_144393.1	SUZ12P1	+	440423	SUZ12 pseudogene 1, transcript variant 2
IP-chen_peak_7903	chr5	96806946	96808332	96808144	24	intron	XM_011543486.3	ERAP1	-	51752	endoplasmic reticulum aminopeptidase 1, transcript variant X9
IP-chen_peak_1609	chr11	62543659	62546770	62546646	45	intron	XM_017018270.1	AHNAK	-	79026	AHNAK nucleoprotein, transcript variant X1
IP-chen_peak_7138	chr3	48594750	48595440	48595103	29	exon	XM_017005691.1	COL7A1	-	1294	collagen type VII alpha 1 chain, transcript variant X9
IP-chen_peak_4655	chr19	1478692	1479176	1478980	24	intron	NM_152482.3	C19orf25	-	148223	chromosome 19 open reading frame 25
IP-chen_peak_7685	chr4	173370012	173370679	173370435	49	exon	XR_939463.3	SAP30-DT	-	105377540	SAP30 divergent transcript, transcript variant X2
IP-chen_peak_7182	chr3	50236932	50237861	50237407	16	intron	NM_001282618.2	GNAI2	+	2771	G protein subunit alpha i2, transcript variant 4
IP-chen_peak_8878	chr7	77538064	77538777	77538198	16	intron	NM_001131008.2	PTPN12	+	5782	protein tyrosine phosphatase non-receptor type 12, transcript variant 2
IP-chen_peak_4627	chr19	1250496	1252532	1250739	49	intron	NM_001388306.1	MIDN	+	90007	midnolin, transcript variant 1
IP-chen_peak_5298	chr19	43619370	43619875	43619468	33	exon	XR_001753942.1	LOC105372411	+	105372411	uncharacterized LOC105372411, transcript variant X2
IP-chen_peak_9595	chr9	92669191	92669918	92669332	16	intron	XR_001746365.1	IPPK	-	64768	inositol-pentakisphosphate 2-kinase, transcript variant X2
IP-chen_peak_5806	chr2	61536071	61537195	61536869	39	UTR5	XM_024453125.1	XPO1	-	7514	exportin 1, transcript variant X2
IP-chen_peak_561	chr1	120850566	120850968	120850782	32	stop-codon	NR_104086.2	RNVU1-19	-	101954277	RNA, variant U1 small nuclear 19
IP-chen_peak_3143	chr15	75625403	75625676	75625525	32	intron	NM_001042588.2	SNUPN	-	10073	snurportin 1, transcript variant 3
IP-chen_peak_7009	chr3	14166634	14167122	14166955	32	intron	XR_001740256.2	XPC	-	7508	XPC complex subunit, DNA damage recognition and repair factor, transcript variant X2
IP-chen_peak_599	chr1	150561534	150562091	150561807	24	intron	NR_104133.1	ADAMTSL4-AS1	-	574406	ADAMTSL4 antisense RNA 1
IP-chen_peak_6027	chr2	156435782	156436134	156435944	17	intron	NM_001083112.3	GPD2	+	2820	glycerol-3-phosphate dehydrogenase 2, transcript variant 1
IP-chen_peak_61	chr1	2412822	2414459	2413071	16	intron	XM_017002873.1	PLCH2	+	9651	phospholipase C eta 2, transcript variant X7
IP-chen_peak_5074	chr19	16076515	16076851	16076668	65	exon	NM_003290.3	TPM4	+	7171	tropomyosin 4, transcript variant Tpm4
IP-chen_peak_2607	chr13	49997282	49997567	49997419	36	UTR5	NM_213590.3	TRIM13	+	10206	tripartite motif containing 13, transcript variant 3
IP-chen_peak_9145	chr8	17800629	17801086	17800793	17	UTR5	NM_001001924.3	MTUS1	-	57509	microtubule associated scaffold protein 1, transcript variant 1
IP-chen_peak_281	chr1	28518701	28519469	28518990	15	intron	NM_001269.6	RCC1	+	1104	regulator of chromosome condensation 1, transcript variant 3
IP-chen_peak_9382	chr8	142670208	142670606	142670378	14	exon	NR_033343.2	PSCA	+	8000	prostate stem cell antigen, transcript variant 2
IP-chen_peak_1451	chr11	8683245	8683643	8683392	87	intron	NM_000990.5	RPL27A	+	6157	ribosomal protein L27a
IP-chen_peak_6308	chr20	35742632	35743058	35742776	49	TSS	XM_017028142.2	RBM39	-	9584	RNA binding motif protein 39, transcript variant X10
IP-chen_peak_6896	chr22	46056867	46057138	46057020	30	intron	NR_027034.1	PRR34-AS1	+	150381	PRR34 antisense RNA 1
IP-chen_peak_9635	chr9	106863651	106864015	106863846	17	UTR5	XM_017014996.2	ZNF462	+	58499	zinc finger protein 462, transcript variant X5
IP-chen_peak_6283	chr20	33732480	33733709	33732717	16	intron	NR_104259.2	ZNF341	+	84905	zinc finger protein 341, transcript variant 4
IP-chen_peak_64	chr1	2547191	2549027	2547511	13	Intergenic	NR_037844.2	TNFRSF14-AS1	-	115110	TNFRSF14 antisense RNA 1
IP-chen_peak_133	chr1	15337411	15337960	15337583	13	intron	NR_148918.1	FHAD1-AS1	-	101927417	FHAD1 antisense RNA 1, transcript variant 1
IP-chen_peak_253	chr1	27391819	27392284	27392088	13	TSS	NM_005281.4	GPR3	+	2827	G protein-coupled receptor 3
IP-chen_peak_898	chr1	228164508	228165561	228165362	13	intron	NR_103540.1	IBA57-DT	-	574432	IBA57 divergent transcript, transcript variant 2
IP-chen_peak_2379	chr12	108730252	108730761	108730564	13	UTR5	XM_017019122.2	CORO1C	-	23603	coronin 1C, transcript variant X3
IP-chen_peak_2837	chr14	100440392	100440721	100440543	13	intron	NM_001350949.2	WDR25	+	79446	WD repeat domain 25, transcript variant 5
IP-chen_peak_2865	chr14	103628348	103628995	103628538	13	intron	XR_944248.2	LOC105370688	-	105370688	uncharacterized LOC105370688
IP-chen_peak_3180	chr15	82707377	82709857	82708621	13	intron	NM_001348440.2	AP3B2	-	8120	adaptor related protein complex 3 subunit beta 2, transcript variant 4
IP-chen_peak_3538	chr16	53051937	53052872	53052719	13	intron	NR_136518.1	LOC105371267	-	105371267	p53-regulated lncRNA 1, transcript variant 2
IP-chen_peak_3796	chr17	3891195	3892739	3892017	13	UTR5	XM_011524032.3	CAMKK1	-	84254	calcium/calmodulin dependent protein kinase kinase 1, transcript variant X9
IP-chen_peak_3897	chr17	15562975	15563542	15563442	13	exon	NM_001204478.2	TVP23C-CDRT4	-	100533496	TVP23C-CDRT4 readthrough, transcript variant 1
IP-chen_peak_4018	chr17	36921898	36922155	36922029	13	intron	NR_135670.1	LHX1-DT	-	102723471	LHX1 divergent transcript, transcript variant 3
IP-chen_peak_5375	chr19	47131328	47132043	47131859	13	intron	NR_027280.2	SAE1	+	10055	SUMO1 activating enzyme subunit 1, transcript variant 4
IP-chen_peak_5572	chr19	55369838	55370417	55370035	13	intron	NM_000641.4	IL11	-	3589	interleukin 11, transcript variant 1
IP-chen_peak_6087	chr2	196927059	196927502	196927219	13	TSS	NM_001321099.2	PGAP1	-	80055	post-GPI attachment to proteins inositol deacylase 1, transcript variant 2
IP-chen_peak_6138	chr2	218856939	218857975	218857195	13	Intergenic	NM_006522.4	WNT6	+	7475	Wnt family member 6
IP-chen_peak_6217	chr20	2507123	2508181	2508003	13	intron	NM_001282495.1	ZNF343	-	79175	zinc finger protein 343, transcript variant 2
IP-chen_peak_6687	chr22	23912942	23913999	23913813	13	exon	XR_001755455.1	LOC107985558	-	107985558	uncharacterized LOC107985558
IP-chen_peak_6800	chr22	39052766	39053308	39052901	13	UTR3	NM_145298.6	APOBEC3F	+	200316	apolipoprotein B mRNA editing enzyme catalytic subunit 3F, transcript variant 1
IP-chen_peak_7371	chr3	157088530	157089163	157089008	13	intron	NR_034007.1	LINC00880	-	339894	long intergenic non-protein coding RNA 880
IP-chen_peak_7662	chr4	145936919	145937549	145937401	13	intron	NM_001306215.2	ZNF827	-	152485	zinc finger protein 827, transcript variant 1
IP-chen_peak_8001	chr5	141849856	141850486	141850302	13	stop-codon	XM_017009517.2	PCDH1	-	5097	protocadherin 1, transcript variant X4
IP-chen_peak_8810	chr7	65038950	65039338	65039143	13	intron	NR_033416.1	CCT6P3	+	643180	chaperonin containing TCP1 subunit 6 pseudogene 3
IP-chen_peak_8972	chr7	102512890	102513162	102513041	13	intron	XR_428162.2	RASA4B	-	100271927	RAS p21 protein activator 4B, transcript variant X6
IP-chen_peak_9231	chr8	60652546	60652888	60652706	13	Intergenic	NM_017780.4	CHD7	+	55636	chromodomain helicase DNA binding protein 7, transcript variant 1
IP-chen_peak_10096	chrX	130339109	130339712	130339294	13	TSS	XM_017029940.1	SLC25A14	+	9016	solute carrier family 25 member 14, transcript variant X6
IP-chen_peak_9679	chr9	125236194	125237122	125236441	167	UTR3	NM_005347.5	HSPA5	-	3309	heat shock protein family A (Hsp70) member 5
IP-chen_peak_8062	chr5	169583835	169584392	169583953	48	intron	NM_001329643.2	SPDL1	+	54908	spindle apparatus coiled-coil protein 1, transcript variant 6
IP-chen_peak_1941	chr12	401770	402229	401968	25	intron	NM_001130146.2	CCDC77	+	84318	coiled-coil domain containing 77, transcript variant 2
IP-chen_peak_7981	chr5	139276197	139278828	139277356	134	intron	NM_001194954.2	MATR3	+	9782	matrin 3, transcript variant 3
IP-chen_peak_327	chr1	33256851	33258250	33257812	13	intron	XM_005270507.2	ZNF362	+	149076	zinc finger protein 362, transcript variant X3
IP-chen_peak_1386	chr11	811718	812497	812144	101	intron	NM_001004.4	RPLP2	+	6181	ribosomal protein lateral stalk subunit P2
IP-chen_peak_2984	chr15	41115703	41116429	41116167	20	UTR5	NM_017553.3	INO80	-	54617	INO80 complex ATPase subunit, transcript variant 1
IP-chen_peak_5303	chr19	43755129	43756337	43755283	20	TSS	XM_011527116.1	SMG9	-	56006	SMG9 nonsense mediated mRNA decay factor, transcript variant X5
IP-chen_peak_6838	chr22	42079727	42080090	42079878	109	exon	NM_033318.5	SMDT1	+	91689	single-pass membrane protein with aspartate rich tail 1, transcript variant 1
IP-chen_peak_6733	chr22	36295115	36295459	36295294	42	intron	NM_002473.6	MYH9	-	4627	myosin heavy chain 9
IP-chen_peak_6859	chr22	42581602	42581883	42581690	36	intron	NR_002184.2	RRP7BP	-	91695	ribosomal RNA processing 7 homolog B, pseudogene
IP-chen_peak_9728	chr9	128552742	128553440	128552992	24	UTR5	NM_001375318.1	SPTAN1	+	6709	spectrin alpha, non-erythrocytic 1, transcript variant 9
IP-chen_peak_5589	chr19	55604829	55605107	55604936	20	TSS	NM_001195605.2	ZNF865	+	100507290	zinc finger protein 865
IP-chen_peak_1918	chr11	125593337	125593820	125593516	16	intron	NM_001278504.2	STT3A	+	3703	STT3 oligosaccharyltransferase complex catalytic subunit A, transcript variant 3
IP-chen_peak_4634	chr19	1262990	1264077	1263264	25	intron	XR_936233.2	LOC105372236	-	105372236	uncharacterized LOC105372236
IP-chen_peak_1308	chr10	122953493	122954152	122953635	15	intron	NM_024942.4	C10orf88	-	80007	chromosome 10 open reading frame 88
IP-chen_peak_2086	chr12	30753912	30754933	30754769	15	UTR5	NM_001385524.1	CAPRIN2	-	65981	caprin family member 2, transcript variant 35
IP-chen_peak_2234	chr12	53625087	53625880	53625707	15	UTR5	NM_001366562.2	ATF7	-	11016	activating transcription factor 7, transcript variant 13
IP-chen_peak_2682	chr14	20682484	20682791	20682610	15	TSS	unassigned_transcript_2164	TRY-GTA5-5	+	100189001	tRNA-Tyr
IP-chen_peak_2868	chr14	103846978	103847535	103847403	15	UTR5	XM_017021116.1	PPP1R13B	-	23368	protein phosphatase 1 regulatory subunit 13B, transcript variant X6
IP-chen_peak_3391	chr16	14913335	14913704	14913519	15	intron	NR_146231.1	PKD1P3-NPIPA1	+	109951030	PKD1P3-NPIPA1 readthrough
IP-chen_peak_3744	chr16	89827906	89828212	89828021	15	TSS	NM_032451.2	SPIRE2	+	84501	spire type actin nucleation factor 2
IP-chen_peak_5625	chr19	58180524	58182793	58182175	15	TSS	NM_016324.4	ZNF274	+	10782	zinc finger protein 274, transcript variant ZNF274b
IP-chen_peak_6114	chr2	207166262	207167262	207166655	15	stop-codon	unassigned_transcript_536	MIR7845	+	102465835	hsa-miR-7845-5p
IP-chen_peak_6671	chr22	20495848	20496325	20496136	15	UTR5	XM_017029018.2	KLHL22	-	84861	kelch like family member 22, transcript variant X1
IP-chen_peak_8496	chr6	73579942	73580436	73580317	15	Intergenic	NM_001402.6	EEF1A1	-	1915	eukaryotic translation elongation factor 1 alpha 1
IP-chen_peak_10117	chrX	149945274	149945718	149945554	15	intron	NR_027456.1	LINC00894	+	100272228	long intergenic non-protein coding RNA 894
IP-chen_peak_5583	chr19	55476636	55477263	55477093	13	intron	XM_005259371.3	ZNF628	+	89887	zinc finger protein 628, transcript variant X2
IP-chen_peak_7393	chr3	169773577	169773956	169773766	23	intron	NR_033702.2	MYNN	+	55892	myoneurin, transcript variant 4
IP-chen_peak_10064	chrX	115561303	115562091	115561511	23	intron	NM_001282337.2	PLS3	+	5358	plastin 3, transcript variant 4
IP-chen_peak_700	chr1	155856681	155857015	155856829	15	intron	XM_006711394.4	GON4L	-	54856	gon-4 like, transcript variant X2
IP-chen_peak_1380	chr11	777944	778482	778105	25	intron	NR_126343.1	LOC171391	+	171391	uncharacterized LOC171391, transcript variant 1
IP-chen_peak_5719	chr2	36357027	36357571	36357175	17	intron	XM_005264357.5	CRIM1	+	51232	cysteine rich transmembrane BMP regulator 1, transcript variant X4
IP-chen_peak_2784	chr14	73725481	73725929	73725746	27	intron	NM_001043318.3	MIDEAS	-	91748	mitotic deacetylase associated SANT domain protein, transcript variant 2
IP-chen_peak_4385	chr17	80101717	80102575	80101912	27	UTR5	XM_005257194.4	GAA	+	2548	alpha glucosidase, transcript variant X2
IP-chen_peak_2685	chr14	21511549	21511991	21511842	14	TSS	XM_006720206.4	METTL3	-	56339	methyltransferase like 3, transcript variant X4
IP-chen_peak_439	chr1	53837267	53837937	53837776	31	intron	NM_001168551.2	NDC1	-	55706	NDC1 transmembrane nucleoporin, transcript variant 2
IP-chen_peak_4791	chr19	3527850	3528482	3528021	31	intron	XM_017026863.2	FZR1	+	51343	fizzy and cell division cycle 20 related 1, transcript variant X1
IP-chen_peak_2705	chr14	23322818	23323636	23323284	60	intron	NM_001387346.1	BCL2L2-PABPN1	+	100529063	BCL2L2-PABPN1 readthrough, transcript variant 8
IP-chen_peak_2264	chr12	55728774	55728991	55728866	58	UTR5	NM_001267698.2	CD63	-	967	CD63 molecule, transcript variant 10
IP-chen_peak_6151	chr2	219498965	219499658	219499107	39	UTR5	NM_205847.3	GMPPA	+	29926	GDP-mannose pyrophosphorylase A, transcript variant 2
IP-chen_peak_1097	chr10	61902547	61903652	61902966	15	intron	NM_032199.3	ARID5B	+	84159	AT-rich interaction domain 5B, transcript variant 1
IP-chen_peak_7618	chr4	83110260	83110523	83110384	19	intron	NM_001130715.2	PLAC8	-	51316	placenta associated 8, transcript variant 3
IP-chen_peak_3870	chr17	7835832	7836479	7836286	14	intron	XM_006721483.3	KDM6B	+	23135	lysine demethylase 6B, transcript variant X3
IP-chen_peak_4297	chr17	64661265	64661839	64661413	14	intron	NM_022739.4	SMURF2	-	64750	SMAD specific E3 ubiquitin protein ligase 2
IP-chen_peak_2292	chr12	57771393	57771920	57771589	30	UTR5	XM_005268873.2	METTL1	-	4234	methyltransferase like 1, transcript variant X1
IP-chen_peak_6720	chr22	35381160	35381389	35381303	30	intron	NM_002133.3	HMOX1	+	3162	heme oxygenase 1
IP-chen_peak_7349	chr3	138946777	138947064	138946938	42	exon	NM_023067.4	FOXL2	-	668	forkhead box L2
IP-chen_peak_7656	chr4	140151297	140152431	140151439	17	intron	NM_018717.5	MAML3	-	55534	mastermind like transcriptional coactivator 3
IP-chen_peak_10016	chrX	64185200	64185445	64185284	17	UTR3	NM_152424.4	AMER1	-	139285	APC membrane recruitment protein 1
IP-chen_peak_6101	chr2	200863095	200864025	200863613	18	intron	NR_027855.2	CLK1	-	1195	CDC like kinase 1, transcript variant 3
IP-chen_peak_2033	chr12	8682544	8682791	8682703	14	intron	NR_147945.2	RIMKLB	+	57494	ribosomal modification protein rimK like family member B, transcript variant 9
IP-chen_peak_9872	chr9	136726717	136727192	136726862	37	exon	NR_003672.2	SNHG7	-	84973	small nucleolar RNA host gene 7, transcript variant 1
IP-chen_peak_2007	chr12	6924569	6925158	6924972	28	intron	NM_001007026.2	ATN1	+	1822	atrophin 1, transcript variant 1
IP-chen_peak_9216	chr8	42052279	42052793	42052396	19	intron	NR_136589.1	LOC105379393	+	105379393	uncharacterized LOC105379393
IP-chen_peak_9979	chrX	48475523	48475874	48475720	24	TSS	NM_012280.4	FTSJ1	+	24140	FtsJ RNA 2'-O-methyltransferase 1, transcript variant 1
IP-chen_peak_3738	chr16	89590003	89590684	89590529	13	intron	XM_017023141.1	CPNE7	+	27132	copine 7, transcript variant X6
IP-chen_peak_2413	chr12	113221501	113222660	113221763	25	intron	XM_011538493.2	TPCN1	+	53373	two pore segment channel 1, transcript variant X5
IP-chen_peak_7914	chr5	102755426	102755951	102755752	25	intron	XM_024446080.1	PAM	+	5066	peptidylglycine alpha-amidating monooxygenase, transcript variant X32
IP-chen_peak_771	chr1	161132565	161133794	161132740	21	UTR5	XM_017001450.2	UFC1	+	51506	ubiquitin-fold modifier conjugating enzyme 1, transcript variant X1
IP-chen_peak_5253	chr19	41219710	41220292	41219867	21	intron	NM_021913.5	AXL	+	558	AXL receptor tyrosine kinase, transcript variant 1
IP-chen_peak_8485	chr6	52420375	52420766	52420570	17	intron	NM_018100.4	EFHC1	+	114327	EF-hand domain containing 1, transcript variant A
IP-chen_peak_8274	chr6	30614442	30617224	30617043	89	UTR5	XM_017010995.1	PPP1R10	-	5514	protein phosphatase 1 regulatory subunit 10, transcript variant X1
IP-chen_peak_513	chr1	96721832	96723416	96722193	13	intron	NM_001300986.2	PTBP2	+	58155	polypyrimidine tract binding protein 2, transcript variant 2
IP-chen_peak_1163	chr10	79203520	79203863	79203667	13	intron	XM_006717925.3	ZMIZ1	+	57178	zinc finger MIZ-type containing 1, transcript variant X6
IP-chen_peak_7918	chr5	108749022	108749755	108749149	13	intron	NR_146155.2	FER	+	2241	FER tyrosine kinase, transcript variant 5
IP-chen_peak_7970	chr5	138352765	138353217	138352874	40	exon	XM_005272018.4	KDM3B	+	51780	lysine demethylase 3B, transcript variant X4
IP-chen_peak_9434	chr8	144477467	144477785	144477616	15	TSS	NM_001329444.2	PPP1R16A	+	84988	protein phosphatase 1 regulatory subunit 16A, transcript variant 4
IP-chen_peak_8038	chr5	154444643	154445205	154445038	13	intron	NR_037897.1	SAP30L-AS1	-	386627	SAP30L antisense RNA 1 (head to head)
IP-chen_peak_995	chr10	1057340	1057583	1057493	14	intron	NM_014023.4	WDR37	+	22884	WD repeat domain 37
IP-chen_peak_9703	chr9	127569395	127569712	127569509	14	intron	NM_001035534.3	NIBAN2	-	64855	niban apoptosis regulator 2, transcript variant 2
IP-chen_peak_3431	chr16	23679431	23680034	23679849	49	intron	NM_005030.6	PLK1	+	5347	polo like kinase 1
IP-chen_peak_10057	chrX	103685374	103686616	103686518	56	intron	NM_001142432.2	MORF4L2	-	9643	mortality factor 4 like 2, transcript variant 16
IP-chen_peak_9988	chrX	49001853	49002152	49002028	16	intron	NM_020137.5	GRIPAP1	-	56850	GRIP1 associated protein 1
IP-chen_peak_731	chr1	156501042	156501625	156501265	13	TSS	XM_005245169.4	MEF2D	-	4209	myocyte enhancer factor 2D, transcript variant X4
IP-chen_peak_3986	chr17	31094936	31095391	31095076	23	UTR5	NM_001042492.3	NF1	+	4763	neurofibromin 1, transcript variant 1
IP-chen_peak_9504	chr9	33523623	33524246	33523990	30	TSS	NM_001353432.2	ANKRD18B	+	441459	ankyrin repeat domain 18B, transcript variant 1
IP-chen_peak_5777	chr2	47784234	47785120	47784405	15	intron	NM_001281494.2	MSH6	+	2956	mutS homolog 6, transcript variant 4
IP-chen_peak_7973	chr5	138465500	138465834	138465648	21	UTR5	NM_001964.3	EGR1	+	1958	early growth response 1
IP-chen_peak_5242	chr19	40443367	40444038	40443883	25	UTR5	XM_006723179.3	SERTAD3	-	29946	SERTA domain containing 3, transcript variant X2
IP-chen_peak_443	chr1	53947303	53947629	53947460	19	intron	XM_006710327.3	LRRC42	+	115353	leucine rich repeat containing 42, transcript variant X2
IP-chen_peak_2743	chr14	54789650	54790260	54789907	19	UTR3	NM_001161577.2	SAMD4A	+	23034	sterile alpha motif domain containing 4A, transcript variant 3
IP-chen_peak_2844	chr14	101948392	101949407	101948939	19	Intergenic	NM_001376.5	DYNC1H1	+	1778	dynein cytoplasmic 1 heavy chain 1
IP-chen_peak_6580	chr21	42862472	42863142	42862614	19	intron	XM_011529433.1	WDR4	-	10785	WD repeat domain 4, transcript variant X1
IP-chen_peak_8861	chr7	75915224	75916012	75915365	19	UTR5	NM_001382662.1	POR	+	5447	cytochrome p450 oxidoreductase, transcript variant 7
IP-chen_peak_38	chr1	1471300	1471572	1471445	26	TSS	XM_011542241.3	ATAD3B	+	83858	ATPase family AAA domain containing 3B, transcript variant X4
IP-chen_peak_971	chr1	244970096	244970636	244970494	26	intron	NR_026587.1	EFCAB2	+	84288	EF-hand calcium binding domain 2, transcript variant 4
IP-chen_peak_2126	chr12	48851680	48852112	48851982	26	intron	XR_944925.2	LOC105369755	+	105369755	uncharacterized LOC105369755
IP-chen_peak_5432	chr19	48645389	48646434	48645613	26	exon	NM_001217.5	CA11	-	770	carbonic anhydrase 11, transcript variant 1
IP-chen_peak_6118	chr2	207624392	207625302	207625072	26	UTR5	NM_001308021.3	METTL21A	-	151194	methyltransferase like 21A, transcript variant 3
IP-chen_peak_9260	chr8	86342735	86343604	86342921	26	UTR5	XM_024447056.1	WWP1	+	11059	WW domain containing E3 ubiquitin protein ligase 1, transcript variant X4
IP-chen_peak_9936	chrX	24148862	24151190	24150597	26	UTR5	XM_017029789.1	ZFX	+	7543	zinc finger protein X-linked, transcript variant X2
IP-chen_peak_7259	chr3	101574247	101574475	101574384	54	intron	NR_135231.1	PCNP	+	57092	PEST proteolytic signal containing nuclear protein, transcript variant 16
IP-chen_peak_3082	chr15	68230082	68230507	68230357	14	TSS	NM_017882.3	CLN6	-	54982	CLN6 transmembrane ER protein
IP-chen_peak_3582	chr16	58628875	58629344	58629212	16	intron	NR_049763.2	CNOT1	-	23019	CCR4-NOT transcription complex subunit 1, transcript variant 4
IP-chen_peak_7364	chr3	155871299	155871553	155871426	17	intron	NM_003875.3	GMPS	+	8833	guanine monophosphate synthase
IP-chen_peak_42	chr1	1778547	1779464	1778751	22	UTR5	XM_011542008.1	NADK	-	65220	NAD kinase, transcript variant X4
IP-chen_peak_2119	chr12	48119467	48119711	48119541	22	intron	NM_001354740.1	PFKM	+	5213	phosphofructokinase, muscle, transcript variant 10
IP-chen_peak_3236	chr15	101964811	101965266	101964969	22	intron	NR_003659.2	WASH3P	+	374666	WASP family homolog 3, pseudogene
IP-chen_peak_9607	chr9	94554339	94554834	94554678	22	TSS	NR_121566.2	PCAT7	+	101928099	prostate cancer associated transcript 7, transcript variant 1
IP-chen_peak_4955	chr19	10271181	10271757	10271305	15	intron	NM_000201.3	ICAM1	+	3383	intercellular adhesion molecule 1
IP-chen_peak_5349	chr19	45792421	45792753	45792561	15	exon	NM_004943.2	DMWD	-	1762	DM1 locus, WD repeat containing
IP-chen_peak_5374	chr19	47113789	47114268	47113968	15	UTR5	XM_006723113.3	ZC3H4	-	23211	zinc finger CCCH-type containing 4, transcript variant X1
IP-chen_peak_7219	chr3	53129717	53130320	53129891	15	intron	XM_005265537.4	RFT1	-	91869	RFT1 homolog, transcript variant X5
IP-chen_peak_7599	chr4	55545815	55546339	55545905	15	UTR5	NM_001267843.2	CLOCK	-	9575	clock circadian regulator, transcript variant 1
IP-chen_peak_8592	chr6	158168465	158169034	158168563	25	intron	XM_017010862.1	GTF2H5	+	404672	general transcription factor IIH subunit 5, transcript variant X1
IP-chen_peak_185	chr1	19597031	19597296	19597167	99	intron	NM_001204089.2	MICOS10-NBL1	+	100532736	MICOS10-NBL1 readthrough, transcript variant 2
IP-chen_peak_8909	chr7	98281683	98281972	98281818	68	exon	XM_017011933.2	BRI3	+	25798	brain protein I3, transcript variant X3
IP-chen_peak_608	chr1	150926405	150927356	150926527	18	UTR5	NM_001393958.1	SETDB1	+	9869	SET domain bifurcated histone lysine methyltransferase 1, transcript variant 6
IP-chen_peak_2335	chr12	92928405	92929271	92929093	18	UTR5	NM_003566.4	EEA1	-	8411	early endosome antigen 1
IP-chen_peak_3934	chr17	18781587	18781813	18781677	18	UTR5	NM_001316919.1	TVP23B	+	51030	trans-golgi network vesicle protein 23 homolog B, transcript variant 2
IP-chen_peak_4879	chr19	5590511	5591696	5590844	18	intron	XM_024451803.1	SAFB2	-	9667	scaffold attachment factor B2, transcript variant X5
IP-chen_peak_5671	chr2	11746773	11747820	11747068	18	intron	NM_001349201.2	LPIN1	+	23175	lipin 1, transcript variant 7
IP-chen_peak_5906	chr2	96335106	96335364	96335277	18	TSS	NM_001281711.2	NCAPH	+	23397	non-SMC condensin I complex subunit H, transcript variant 3
IP-chen_peak_6197	chr2	240135879	240136177	240136039	18	intron	XM_017003411.1	COPS9	-	150678	COP9 signalosome subunit 9, transcript variant X1
IP-chen_peak_7116	chr3	48087266	48088462	48087961	18	intron	NM_001384729.1	MAP4	-	4134	microtubule associated protein 4, transcript variant 144
IP-chen_peak_7890	chr5	90409202	90409685	90409569	18	intron	NM_001297765.2	CETN3	-	1070	centrin 3, transcript variant 1
IP-chen_peak_8736	chr7	24573433	24573747	24573553	18	UTR5	NM_016447.4	PALS2	+	51678	protein associated with LIN7 2, MAGUK family member, transcript variant 1
IP-chen_peak_8318	chr6	31740071	31740359	31740195	31	UTR5	NM_002441.5	MSH5	+	4439	mutS homolog 5, transcript variant 3
IP-chen_peak_8363	chr6	33289623	33290922	33290551	54	intron	NM_001265596.1	PFDN6	+	10471	prefoldin subunit 6, transcript variant 4
IP-chen_peak_8465	chr6	44002127	44002783	44002617	44	intron	NR_160956.1	C6orf223	+	221416	chromosome 6 open reading frame 223, transcript variant 3
IP-chen_peak_7826	chr5	43074882	43075160	43075023	20	intron	NR_102752.1	LOC100506639	+	100506639	uncharacterized LOC100506639
IP-chen_peak_7478	chr3	196080945	196082035	196081884	60	UTR5	NM_003234.4	TFRC	-	7037	transferrin receptor, transcript variant 1
IP-chen_peak_1364	chr11	535266	535549	535409	37	intron	NM_001130442.3	HRAS	-	3265	HRas proto-oncogene, GTPase, transcript variant 3
IP-chen_peak_6728	chr22	35838359	35838649	35838476	37	UTR5	XM_024452190.1	RBFOX2	-	23543	RNA binding fox-1 homolog 2, transcript variant X23
IP-chen_peak_6955	chr22	50531630	50532638	50531790	37	intron	NM_001014440.4	ODF3B	-	440836	outer dense fiber of sperm tails 3B, transcript variant 3
IP-chen_peak_9676	chr9	124869272	124869790	124869593	37	exon	XR_001746387.1	ARPC5L	+	81873	actin related protein 2/3 complex subunit 5 like, transcript variant X2
IP-chen_peak_5214	chr19	38852076	38852759	38852241	20	intron	XM_024451482.1	HNRNPL	-	3191	heterogeneous nuclear ribonucleoprotein L, transcript variant X5
IP-chen_peak_8558	chr6	134175112	134176492	134175685	48	UTR5	NM_001143678.2	SGK1	-	6446	serum/glucocorticoid regulated kinase 1, transcript variant 4
IP-chen_peak_2237	chr12	53938983	53939526	53939102	27	exon	NM_017410.3	HOXC13	+	3229	homeobox C13
IP-chen_peak_2173	chr12	50764474	50765436	50764741	59	intron	XM_017019335.1	ATF1	+	466	activating transcription factor 1, transcript variant X8
IP-chen_peak_8933	chr7	100351453	100352209	100351611	25	intron	NR_036570.1	STAG3L5P-PVRIG2P-PILRB	+	101752399	STAG3L5P-PVRIG2P-PILRB readthrough, transcript variant 2
IP-chen_peak_291	chr1	28668804	28670770	28669506	12	intron	NM_024482.3	GMEB1	+	10691	glucocorticoid modulatory element binding protein 1, transcript variant 2
IP-chen_peak_577	chr1	148147011	148147249	148147124	12	intron	NR_169628.1	NBPF11	-	200030	NBPF member 11, transcript variant 18
IP-chen_peak_985	chr1	248906256	248906520	248906415	12	UTR5	XM_011544159.2	PGBD2	+	267002	piggyBac transposable element derived 2, transcript variant X1
IP-chen_peak_1407	chr11	1572497	1572978	1572828	12	UTR5	XM_011519933.2	DUSP8	-	1850	dual specificity phosphatase 8, transcript variant X2
IP-chen_peak_1818	chr11	73376971	73377635	73377461	12	intron	NM_032871.4	RELT	+	84957	RELT TNF receptor, transcript variant 1
IP-chen_peak_2196	chr12	52925635	52926707	52926131	12	intron	NM_001256293.2	KRT8	-	3856	keratin 8, transcript variant 3
IP-chen_peak_3671	chr16	85011624	85012086	85011800	12	TSS	XM_011523222.2	ZDHHC7	-	55625	zinc finger DHHC-type palmitoyltransferase 7, transcript variant X3
IP-chen_peak_3704	chr16	88333452	88334229	88333630	12	Intergenic	NM_001367624.2	ZNF469	+	84627	zinc finger protein 469
IP-chen_peak_3942	chr17	19752048	19752325	19752176	12	Intergenic	XM_005256522.1	ALDH3A1	-	218	aldehyde dehydrogenase 3 family member A1, transcript variant X1
IP-chen_peak_4309	chr17	68289689	68291149	68290978	12	intron	NM_001174166.2	SLC16A6	-	9120	solute carrier family 16 member 6, transcript variant 1
IP-chen_peak_4479	chr17	83052075	83052355	83052210	12	TSS	XR_001752430.1	B3GNTL1	-	146712	UDP-GlcNAc:betaGal beta-1,3-N-acetylglucosaminyltransferase like 1, transcript variant X15
IP-chen_peak_4872	chr19	4969650	4969891	4969712	12	intron	XR_936167.2	KDM4B	+	23030	lysine demethylase 4B, transcript variant X13
IP-chen_peak_6674	chr22	21015022	21015299	21015139	12	UTR5	XM_011530498.2	P2RX6	+	9127	purinergic receptor P2X 6, transcript variant X1
IP-chen_peak_6718	chr22	32802215	32803951	32803753	12	intron	NM_000362.5	TIMP3	+	7078	TIMP metallopeptidase inhibitor 3
IP-chen_peak_7043	chr3	23945296	23945940	23945466	12	exon	NR_110524.2	NR1D2	+	9975	nuclear receptor subfamily 1 group D member 2, transcript variant 3
IP-chen_peak_7500	chr4	706546	706890	706714	12	intron	NM_001317836.2	PCGF3	+	10336	polycomb group ring finger 3, transcript variant 1
IP-chen_peak_7505	chr4	1043425	1043703	1043570	12	intron	XR_001741546.1	LOC105374343	+	105374343	uncharacterized LOC105374343
IP-chen_peak_7748	chr5	1543639	1544118	1543813	12	Intergenic	XR_001742548.2	LOC107986397	+	107986397	uncharacterized LOC107986397
IP-chen_peak_7880	chr5	81751397	81752007	81751554	12	TSS	NM_001256735.3	SSBP2	-	23635	single stranded DNA binding protein 2, transcript variant 5
IP-chen_peak_8007	chr5	142325388	142326146	142325662	12	intron	NR_120664.1	SPRY4-AS1	+	101926941	SPRY4 antisense RNA 1
IP-chen_peak_8250	chr6	27592595	27592895	27592711	12	TSS	unassigned_transcript_1020	TRK-TTT4-1	-	100189053	tRNA-Lys
IP-chen_peak_8564	chr6	144216558	144216814	144216715	12	stop-codon	unassigned_transcript_1160	TRL-TAA1-1	+	100189313	tRNA-Leu
IP-chen_peak_8655	chr6	170306806	170307125	170306960	12	intron	NM_001286381.2	FAM120B	+	84498	family with sequence similarity 120B, transcript variant 4
IP-chen_peak_8839	chr7	73809047	73809362	73809218	12	Intergenic	NM_001305.5	CLDN4	+	1364	claudin 4
IP-chen_peak_9070	chr7	149624003	149624724	149624287	12	intron	NR_027788.1	ZNF767P	-	79970	zinc finger family member 767, pseudogene, transcript variant 1
IP-chen_peak_9075	chr7	150313246	150314289	150313480	12	intron	NM_001363434.1	LRRC61	+	65999	leucine rich repeat containing 61, transcript variant 4
IP-chen_peak_9121	chr7	159106796	159107105	159106972	12	intron	NM_001304522.2	VIPR2	-	7434	vasoactive intestinal peptide receptor 2, transcript variant 2
IP-chen_peak_9374	chr8	140999985	141000652	141000458	12	intron	NM_001387647.1	PTK2	-	5747	protein tyrosine kinase 2, transcript variant 121
IP-chen_peak_9866	chr9	136545139	136545579	136545337	12	intron	NM_017617.5	NOTCH1	-	4851	notch receptor 1
IP-chen_peak_10105	chrX	135520695	135521302	135520870	12	UTR5	XM_011531311.2	INTS6L	+	203522	integrator complex subunit 6 like, transcript variant X7
IP-chen_peak_3792	chr17	2710107	2711740	2711357	16	intron	NM_001366662.1	CLUH	-	23277	clustered mitochondria homolog, transcript variant 3
IP-chen_peak_7227	chr3	55489366	55489962	55489858	15	UTR5	XM_017007127.1	WNT5A	-	7474	Wnt family member 5A, transcript variant X1
IP-chen_peak_875	chr1	225810255	225810583	225810427	30	UTR5	NM_001378426.1	EPHX1	+	2052	epoxide hydrolase 1, transcript variant 4
IP-chen_peak_315	chr1	32073581	32074350	32074165	14	intron	XM_005270988.2	TMEM39B	+	55116	transmembrane protein 39B, transcript variant X5
IP-chen_peak_1468	chr11	10454890	10455110	10454973	14	intron	NM_000480.3	AMPD3	+	272	adenosine monophosphate deaminase 3, transcript variant 1
IP-chen_peak_2075	chr12	25385496	25386089	25385895	14	Intergenic	XR_931444.2	LOC105369701	-	105369701	uncharacterized LOC105369701, transcript variant X1
IP-chen_peak_2647	chr13	110713341	110714420	110713466	14	UTR5	NM_198218.3	ING1	+	3621	inhibitor of growth family member 1, transcript variant 2
IP-chen_peak_3020	chr15	56887297	56887894	56887548	14	exon	NR_015419.2	LOC145783	-	145783	uncharacterized LOC145783
IP-chen_peak_4892	chr19	6198928	6199504	6199093	14	intron	XR_936282.2	LOC105372255	-	105372255	uncharacterized LOC105372255, transcript variant X1
IP-chen_peak_5249	chr19	40715134	40716768	40715245	14	intron	NM_024876.4	COQ8B	-	79934	coenzyme Q8B, transcript variant 1
IP-chen_peak_5396	chr19	47607909	47608607	47608081	14	TSS	XM_006723180.3	BICRA	+	29998	BRD4 interacting chromatin remodeling complex associated protein, transcript variant X4
IP-chen_peak_6325	chr20	36834906	36835686	36835513	14	intron	NM_080627.4	SOGA1	-	140710	suppressor of glucose, autophagy associated 1, transcript variant 1
IP-chen_peak_7661	chr4	145618415	145619317	145618888	14	TSS	NM_172250.3	MMAA	+	166785	metabolism of cobalamin associated A, transcript variant 1
IP-chen_peak_8560	chr6	135498125	135498415	135498255	14	intron	NR_026805.1	LINC00271	+	100131814	long intergenic non-protein coding RNA 271, transcript variant 1
IP-chen_peak_8589	chr6	157380224	157380951	157380445	14	TSS	NM_153746.2	ZDHHC14	+	79683	zinc finger DHHC-type palmitoyltransferase 14, transcript variant 2
IP-chen_peak_9719	chr9	128098547	128098775	128098707	14	exon	NM_001387057.1	SLC25A25	+	114789	solute carrier family 25 member 25, transcript variant 7
IP-chen_peak_4914	chr19	7483251	7484001	7483619	13	intron	XM_011528431.2	PEX11G	-	92960	peroxisomal biogenesis factor 11 gamma, transcript variant X6
IP-chen_peak_10111	chrX	147911246	147911508	147911404	13	exon	NR_024499.3	FMR1-AS1	-	100126270	FMR1 antisense RNA 1, transcript variant 1
IP-chen_peak_393	chr1	44730665	44731152	44730970	52	stop-codon	NR_002755.3	RNU5D-1	-	26830	RNA, U5D small nuclear 1
IP-chen_peak_6040	chr2	163736263	163736932	163736662	12	TSS	XM_011511389.2	FIGN	-	55137	fidgetin, microtubule severing factor, transcript variant X1
IP-chen_peak_2315	chr12	68808824	68809142	68808958	36	intron	XM_006719400.4	MDM2	+	4193	MDM2 proto-oncogene, transcript variant X3
IP-chen_peak_9326	chr8	123072941	123073373	123073104	17	intron	XM_011517379.2	TBC1D31	+	93594	TBC1 domain family member 31, transcript variant X2
IP-chen_peak_782	chr1	165827605	165828089	165827717	39	UTR5	NM_012474.5	UCK2	+	7371	uridine-cytidine kinase 2, transcript variant 1
IP-chen_peak_4520	chr18	25351323	25352123	25352044	20	UTR5	NM_015461.3	ZNF521	-	25925	zinc finger protein 521, transcript variant 1
IP-chen_peak_8165	chr5	181192568	181193038	181192858	19	intron	XR_941333.1	LOC105377769	+	105377769	uncharacterized LOC105377769, transcript variant X1
IP-chen_peak_10102	chrX	134460737	134461224	134460958	14	intron	NM_000194.3	HPRT1	+	3251	hypoxanthine phosphoribosyltransferase 1
IP-chen_peak_1559	chr11	58579176	58579811	58579404	63	exon	NM_001197051.2	ZFP91	+	80829	ZFP91 zinc finger protein, atypical E3 ubiquitin ligase, transcript variant 2
IP-chen_peak_9875	chr9	136847955	136848806	136848135	63	exon	NM_001080482.5	AJM1	+	389813	apical junction component 1 homolog
IP-chen_peak_508	chr1	93909057	93909433	93909238	29	UTR5	NM_001308253.2	GCLM	-	2730	glutamate-cysteine ligase modifier subunit, transcript variant 2
IP-chen_peak_8680	chr7	1530800	1531140	1530948	29	intron	NM_002360.4	MAFK	+	7975	MAF bZIP transcription factor K
IP-chen_peak_1070	chr10	43386645	43387870	43387691	331	exon	NM_001098205.2	HNRNPF	-	3185	heterogeneous nuclear ribonucleoprotein F, transcript variant 4
IP-chen_peak_3323	chr16	2904481	2904794	2904615	35	Intergenic	XR_001752002.1	FLYWCH1	+	84256	FLYWCH-type zinc finger 1, transcript variant X8
IP-chen_peak_2460	chr12	121351505	121351742	121351654	27	intron	NM_001137559.1	ANAPC5	-	51433	anaphase promoting complex subunit 5, transcript variant 2
IP-chen_peak_31	chr1	1349562	1349924	1349687	17	TSS	XM_005244733.4	DVL1	-	1855	dishevelled segment polarity protein 1, transcript variant X2
IP-chen_peak_8747	chr7	27130527	27130779	27130608	13	exon	NM_002141.5	HOXA4	-	3201	homeobox A4
IP-chen_peak_1988	chr12	6567964	6568204	6568131	33	intron	NM_001258310.2	NOP2	-	4839	NOP2 nucleolar protein, transcript variant 5
IP-chen_peak_8103	chr5	177446681	177447111	177447009	20	intron	NM_001174101.2	PRR7	+	80758	proline rich 7, synaptic, transcript variant 2
IP-chen_peak_9740	chr9	128998655	128999116	128998821	49	intron	NM_015354.3	NUP188	+	23511	nucleoporin 188
IP-chen_peak_2088	chr12	31074224	31074946	31074415	40	UTR5	XM_017018925.1	DDX11	+	1663	DEAD/H-box helicase 11, transcript variant X8
IP-chen_peak_1502	chr11	35618446	35619371	35618735	25	exon	NM_014344.4	FJX1	+	24147	four-jointed box kinase 1
IP-chen_peak_8804	chr7	54759712	54759947	54759816	25	intron	NR_110040.1	SEC61G-DT	+	100996654	SEC61G divergent transcript
IP-chen_peak_2557	chr13	19959271	19959902	19959657	22	intron	XM_017020732.1	ZMYM2	+	7750	zinc finger MYM-type containing 2, transcript variant X7
IP-chen_peak_617	chr1	151189407	151189809	151189667	16	intron	XM_017002205.1	VPS72	-	6944	vacuolar protein sorting 72 homolog, transcript variant X1
IP-chen_peak_798	chr1	181022319	181022662	181022510	16	intron	XM_017000007.1	STX6	-	10228	syntaxin 6, transcript variant X1
IP-chen_peak_5235	chr19	39846136	39846360	39846244	16	intron	NM_001436.4	FBL	-	2091	fibrillarin
IP-chen_peak_1330	chr10	130109240	130110612	130109948	13	intron	NR_034125.2	C10orf143	-	387723	chromosome 10 open reading frame 143, transcript variant 3
IP-chen_peak_3522	chr16	46747177	46747465	46747341	13	intron	XM_006721334.4	MYLK3	-	91807	myosin light chain kinase 3, transcript variant X1
IP-chen_peak_8601	chr6	158569125	158569390	158569227	13	intron	NR_164859.1	TMEM181	+	57583	transmembrane protein 181, transcript variant 8
IP-chen_peak_9899	chr9	137571831	137572395	137571991	13	intron	NM_001346392.2	DPH7	-	92715	diphthamide biosynthesis 7, transcript variant 24
IP-chen_peak_10089	chrX	129982673	129983136	129982798	13	UTR5	NM_001379450.1	BCORL1	+	63035	BCL6 corepressor like 1, transcript variant 2
IP-chen_peak_4667	chr19	1589402	1592692	1592008	133	intron	NM_001281454.2	MBD3	-	53615	methyl-CpG binding domain protein 3, transcript variant 2
IP-chen_peak_1558	chr11	58578467	58578868	58578691	36	TSS	XM_006718750.1	LPXN	-	9404	leupaxin, transcript variant X4
IP-chen_peak_8163	chr5	180861437	180861878	180861733	13	TSS	NM_001377940.1	ZFP62	-	643836	ZFP62 zinc finger protein, transcript variant 4
IP-chen_peak_3969	chr17	28950481	28950845	28950656	27	intron	NM_001033561.2	PHF12	-	57649	PHD finger protein 12, transcript variant 1
IP-chen_peak_7299	chr3	125374245	125374769	125374389	12	UTR5	NM_001348424.1	ZNF148	-	7707	zinc finger protein 148, transcript variant 1
IP-chen_peak_5477	chr19	49684084	49684319	49684217	46	intron	NM_001207042.3	PRMT1	+	3276	protein arginine methyltransferase 1, transcript variant 4
IP-chen_peak_5452	chr19	49101916	49102454	49102283	20	intron	NM_001301069.2	SNRNP70	+	6625	small nuclear ribonucleoprotein U1 subunit 70, transcript variant 2
IP-chen_peak_8943	chr7	100706254	100706650	100706431	44	intron	NM_005837.3	POP7	+	10248	POP7 homolog, ribonuclease P/MRP subunit
IP-chen_peak_8641	chr6	165905646	165909900	165907456	81	intron	XM_011535387.3	PDE10A	-	10846	phosphodiesterase 10A, transcript variant X1
IP-chen_peak_10120	chrX	150983334	150983569	150983484	29	UTR5	NM_001301228.2	HMGB3	+	3149	high mobility group box 3, transcript variant 1
IP-chen_peak_183	chr1	19210658	19210914	19210753	21	UTR5	XM_011541113.3	UBR4	-	23352	ubiquitin protein ligase E3 component n-recognin 4, transcript variant X6
IP-chen_peak_2097	chr12	45728702	45729585	45729099	21	TSS	NM_001347839.2	ARID2	+	196528	AT-rich interaction domain 2, transcript variant 2
IP-chen_peak_2931	chr15	32718017	32718250	32718147	21	UTR5	NM_013372.7	GREM1	+	26585	gremlin 1, DAN family BMP antagonist, transcript variant 1
IP-chen_peak_4657	chr19	1555645	1557032	1555941	92	exon	XM_017026811.1	MEX3D	-	399664	mex-3 RNA binding family member D, transcript variant X1
IP-chen_peak_4600	chr19	1085159	1085476	1085319	87	intron	NM_001282335.3	ARHGAP45	+	23526	Rho GTPase activating protein 45, transcript variant 4
IP-chen_peak_8322	chr6	31814088	31815106	31814910	20	UTR5	NM_005527.4	HSPA1L	-	3305	heat shock protein family A (Hsp70) member 1 like
IP-chen_peak_3033	chr15	60478456	60479056	60478926	18	intron	XM_024450051.1	ICE2	-	79664	interactor of little elongation complex ELL subunit 2, transcript variant X5
IP-chen_peak_7287	chr3	121835243	121835889	121835680	12	intron	NM_018456.6	EAF2	+	55840	ELL associated factor 2, transcript variant 1
IP-chen_peak_271	chr1	27603223	27604102	27603449	32	UTR5	XM_011541256.2	AHDC1	-	27245	AT-hook DNA binding motif containing 1, transcript variant X6
IP-chen_peak_4690	chr19	1884836	1885389	1885196	32	UTR5	XM_011528338.2	ABHD17A	-	81926	abhydrolase domain containing 17A, depalmitoylase, transcript variant X2
IP-chen_peak_6634	chr21	46557793	46558135	46557956	15	intron	XM_017028299.1	DIP2A	+	23181	disco interacting protein 2 homolog A, transcript variant X9
IP-chen_peak_7724	chr5	672922	673270	673073	15	intron	XM_005248237.3	TPPP	-	11076	tubulin polymerization promoting protein, transcript variant X3
IP-chen_peak_9470	chr9	4678959	4679434	4679274	15	intron	NR_121598.1	CDC37L1-DT	-	101929351	CDC37L1 divergent transcript, transcript variant 2
IP-chen_peak_761	chr1	159925723	159926236	159926047	13	TSS	NM_003564.3	TAGLN2	-	8407	transgelin 2, transcript variant 2
IP-chen_peak_5463	chr19	49464884	49465290	49465071	16	intron	NM_153329.4	ALDH16A1	+	126133	aldehyde dehydrogenase 16 family member A1, transcript variant 1
IP-chen_peak_984	chr1	248858529	248858924	248858706	26	UTR5	NM_001136036.3	ZNF692	-	55657	zinc finger protein 692, transcript variant 1
IP-chen_peak_7164	chr3	49673151	49673740	49673307	42	UTR5	XM_011533661.2	APEH	+	327	acylaminoacyl-peptide hydrolase, transcript variant X15
IP-chen_peak_409	chr1	46135767	46136017	46135888	17	intron	NR_125987.1	LOC101929626	+	101929626	uncharacterized LOC101929626
IP-chen_peak_1521	chr11	46237392	46238443	46238160	12	Intergenic	XR_931254.2	LINC02710	-	105376662	long intergenic non-protein coding RNA 2710, transcript variant X2
IP-chen_peak_3188	chr15	88545989	88546600	88546461	12	intron	NM_001321594.2	DET1	-	55070	DET1 partner of COP1 E3 ubiquitin ligase, transcript variant 4
IP-chen_peak_4531	chr18	44679360	44679623	44679477	12	TSS	XR_002958203.1	SETBP1-DT	-	101927943	SETBP1 divergent transcript
IP-chen_peak_5488	chr19	50137106	50137318	50137209	12	stop-codon	XR_936021.3	LOC105372436	-	105372436	uncharacterized LOC105372436
IP-chen_peak_6849	chr22	42269076	42270635	42270473	12	UTR5	NM_181492.3	TCF20	-	6942	transcription factor 20, transcript variant 2
IP-chen_peak_7276	chr3	115148233	115148443	115148371	12	intron	XR_924351.2	LOC101926886	+	101926886	uncharacterized LOC101926886, transcript variant X2
IP-chen_peak_10077	chrX	123859239	123859628	123859452	12	TSS	NM_001378590.1	XIAP	+	331	X-linked inhibitor of apoptosis, transcript variant 4
IP-chen_peak_2529	chr12	131941251	131942135	131941719	78	exon	XR_001748872.1	PUS1	+	80324	pseudouridine synthase 1, transcript variant X1
IP-chen_peak_203	chr1	22053295	22053519	22053422	13	intron	NM_044472.3	CDC42	+	998	cell division cycle 42, transcript variant 2
IP-chen_peak_579	chr1	148522618	148523010	148522812	50	Intergenic	unassigned_transcript_172	TRN-GTT2-1	+	100189005	tRNA-Asn
IP-chen_peak_3644	chr16	74470539	74471089	74470764	20	intron	NR_027264.2	GLG1	-	2734	golgi glycoprotein 1, transcript variant 4
IP-chen_peak_4920	chr19	7630256	7631445	7631178	20	intron	NM_001171155.2	PET100	+	100131801	PET100 cytochrome c oxidase chaperone, transcript variant 1
IP-chen_peak_8840	chr7	73841603	73842476	73842312	20	intron	NM_152559.3	METTL27	-	155368	methyltransferase like 27
IP-chen_peak_2277	chr12	56315453	56315876	56315750	58	intron	NM_014255.7	CNPY2	-	10330	canopy FGF signaling regulator 2, transcript variant 1
IP-chen_peak_4409	chr17	81307581	81307901	81307728	12	exon	NR_038080.1	LINC00482	-	284185	long intergenic non-protein coding RNA 482
IP-chen_peak_8658	chr7	149597	149868	149723	12	exon	NR_108064.1	LOC100507642	+	100507642	uncharacterized LOC100507642, transcript variant 1
IP-chen_peak_7253	chr3	98522523	98522831	98522711	16	UTR5	NM_001040199.2	CLDND1	-	56650	claudin domain containing 1, transcript variant 6
IP-chen_peak_84	chr1	6490077	6491543	6490848	17	intron	NM_198681.4	PLEKHG5	-	57449	pleckstrin homology and RhoGEF domain containing G5, transcript variant 2
IP-chen_peak_564	chr1	143972745	143972961	143972850	17	intron	NR_120535.1	SRGAP2D	+	100996712	SLIT-ROBO Rho GTPase activating protein 2D (pseudogene)
IP-chen_peak_3123	chr15	74409339	74409670	74409504	17	UTR3	NM_003612.5	SEMA7A	-	8482	semaphorin 7A (John Milton Hagen blood group), transcript variant 1
IP-chen_peak_3649	chr16	74986031	74986277	74986124	17	Intergenic	XM_005256146.3	WDR59	-	79726	WD repeat domain 59, transcript variant X1
IP-chen_peak_4238	chr17	51121183	51121763	51121303	17	TSS	NM_001130528.3	SPAG9	-	9043	sperm associated antigen 9, transcript variant 1
IP-chen_peak_5682	chr2	24045650	24047292	24047154	17	intron	XM_017005029.2	WDCP	-	80304	WD repeat and coiled coil containing, transcript variant X1
IP-chen_peak_5804	chr2	61177470	61178459	61177876	17	exon	NR_152215.1	AHSA2P	+	130872	activator of HSP90 ATPase homolog 2, pseudogene, transcript variant 1
IP-chen_peak_6349	chr20	41028986	41029260	41029080	17	exon	NM_003286.4	TOP1	+	7150	DNA topoisomerase I
IP-chen_peak_7913	chr5	98929168	98929754	98929347	17	exon	NR_036530.1	LOC100289230	+	100289230	uncharacterized LOC100289230
IP-chen_peak_8492	chr6	70412839	70413167	70412986	17	exon	NR_147708.1	FAM135A-AS1	-	105377849	FAM135A antisense RNA 1
IP-chen_peak_10014	chrX	57120740	57120986	57120830	17	intron	XM_011530789.2	SPIN2B	-	474343	spindlin family member 2B, transcript variant X5
IP-chen_peak_1212	chr10	97757756	97758638	97757937	22	UTR3	XM_011539252.2	ZFYVE27	+	118813	zinc finger FYVE-type containing 27, transcript variant X5
IP-chen_peak_8872	chr7	76504508	76505003	76504866	15	intron	XM_017011723.1	DTX2	+	113878	deltex E3 ubiquitin ligase 2, transcript variant X2
IP-chen_peak_502	chr1	91021804	91022061	91021906	22	UTR5	XM_005271260.5	ZNF644	-	84146	zinc finger protein 644, transcript variant X3
IP-chen_peak_4082	chr17	40140843	40141162	40141008	22	intron	XM_005257163.2	CASC3	+	22794	CASC3 exon junction complex subunit, transcript variant X3
IP-chen_peak_5810	chr2	62705992	62706346	62706140	22	intron	XM_011532716.3	EHBP1	+	23301	EH domain binding protein 1, transcript variant X3
IP-chen_peak_9211	chr8	41578231	41578524	41578382	22	intron	NM_178819.4	GPAT4	+	137964	glycerol-3-phosphate acyltransferase 4, transcript variant 1
IP-chen_peak_3419	chr16	21518212	21518868	21518670	18	exon	NR_002594.1	SLC7A5P2	-	387254	solute carrier family 7 member 5 pseudogene 2
IP-chen_peak_5864	chr2	74549137	74549634	74549309	14	intron	NM_001197260.2	DOK1	+	1796	docking protein 1, transcript variant 2
IP-chen_peak_6996	chr3	11718917	11719424	11719067	14	intron	XM_017007542.1	VGLL4	-	9686	vestigial like family member 4, transcript variant X6
IP-chen_peak_5130	chr19	19646769	19647089	19646923	27	intron	NM_020410.3	ATP13A1	-	57130	ATPase 13A1
IP-chen_peak_8442	chr6	42879944	42880342	42880120	27	intron	NR_134563.3	RPL7L1	+	285855	ribosomal protein L7 like 1, transcript variant 3
IP-chen_peak_6338	chr20	37527404	37527756	37527576	32	UTR5	NM_001167822.3	BLCAP	-	10904	BLCAP apoptosis inducing factor, transcript variant 4
IP-chen_peak_715	chr1	156105256	156106422	156105937	12	intron	NM_001282625.2	LMNA	+	4000	lamin A/C, transcript variant 6
IP-chen_peak_5578	chr19	55380812	55381368	55380945	12	intron	NM_001190764.2	TMEM238	-	388564	transmembrane protein 238
IP-chen_peak_16	chr1	1065745	1066275	1066130	24	exon	NR_148960.1	LOC100288175	+	100288175	uncharacterized LOC100288175
IP-chen_peak_216	chr1	24515871	24516216	24516058	24	intron	NM_001251985.1	RCAN3	+	11123	RCAN family member 3, transcript variant 10
IP-chen_peak_4960	chr19	10403258	10403494	10403339	24	intron	XM_011527652.3	CDC37	-	11140	cell division cycle 37, HSP90 cochaperone, transcript variant X1
IP-chen_peak_8181	chr6	2874986	2876541	2876368	24	exon	NR_033851.1	SERPINB9P1	-	221756	serpin family B member 9 pseudogene 1
IP-chen_peak_2271	chr12	56103762	56104188	56104006	35	intron	XR_944995.3	LOC105369782	-	105369782	uncharacterized LOC105369782
IP-chen_peak_5988	chr2	127857670	127858020	127857922	29	intron	NM_004805.4	POLR2D	-	5433	RNA polymerase II subunit D
IP-chen_peak_3451	chr16	28823534	28824372	28823716	34	intron	NM_001387167.1	ATXN2L	+	11273	ataxin 2 like, transcript variant 9
IP-chen_peak_702	chr1	155935372	155935647	155935472	12	exon	XR_001738244.1	LOC107985207	+	107985207	uncharacterized LOC107985207
IP-chen_peak_3688	chr16	87391509	87391946	87391810	12	intron	NM_001282683.2	FBXO31	-	79791	F-box protein 31, transcript variant 2
IP-chen_peak_7603	chr4	75724880	75725160	75725031	16	intron	NM_003715.4	USO1	+	8615	USO1 vesicle transport factor, transcript variant 2
IP-chen_peak_9973	chrX	48003688	48003975	48003843	16	intron	NM_006962.2	ZNF182	-	7569	zinc finger protein 182, transcript variant 1
IP-chen_peak_1956	chr12	3018613	3018945	3018748	26	intron	NM_201441.3	TEAD4	+	7004	TEA domain transcription factor 4, transcript variant 2
IP-chen_peak_8771	chr7	44606743	44607334	44607073	31	intron	NM_001363523.2	OGDH	+	4967	oxoglutarate dehydrogenase, transcript variant 4
IP-chen_peak_6401	chr20	49713420	49713810	49713618	56	exon	NM_004776.4	B4GALT5	-	9334	beta-1,4-galactosyltransferase 5
IP-chen_peak_6523	chr20	63707406	63707793	63707517	14	UTR5	NM_001083113.2	ZGPAT	+	84619	zinc finger CCCH-type and G-patch domain containing, transcript variant 4
IP-chen_peak_1123	chr10	71849770	71851152	71850779	48	intron	NM_001042465.3	PSAP	-	5660	prosaposin, transcript variant 2
IP-chen_peak_2493	chr12	123465511	123466373	123465948	38	exon	NM_180699.3	SNRNP35	+	11066	small nuclear ribonucleoprotein U11/U12 subunit 35, transcript variant 3
IP-chen_peak_8893	chr7	92245247	92245813	92245583	38	UTR5	NM_001350691.1	KRIT1	-	889	KRIT1 ankyrin repeat containing, transcript variant 27
IP-chen_peak_2278	chr12	56688618	56689121	56688730	33	UTR5	XM_005268576.5	PTGES3	-	10728	prostaglandin E synthase 3, transcript variant X2
IP-chen_peak_6147	chr2	219252777	219253793	219252983	62	intron	NM_001278552.2	TUBA4A	-	7277	tubulin alpha 4a, transcript variant 2
IP-chen_peak_998	chr10	3172419	3172709	3172586	18	UTR5	NM_001347729.1	PITRM1	-	10531	pitrilysin metallopeptidase 1, transcript variant 8
IP-chen_peak_70	chr1	3738835	3739194	3739017	17	exon	NR_033711.1	TP73-AS1	-	57212	TP73 antisense RNA 1, transcript variant 1
IP-chen_peak_2496	chr12	123973298	123973512	123973410	45	intron	NM_001204299.3	ZNF664-RFLNA	+	100533183	ZNF664-RFLNA readthrough, transcript variant 1
IP-chen_peak_7321	chr3	129161463	129161791	129161638	14	TSS	NM_001199469.2	ISY1	-	57461	ISY1 splicing factor homolog, transcript variant 1
IP-chen_peak_181	chr1	18956373	18956640	18956478	13	UTR5	NM_001136265.2	IFFO2	-	126917	intermediate filament family orphan 2
IP-chen_peak_240	chr1	26620696	26621472	26621165	13	Intergenic	XR_001737949.1	LOC105376888	+	105376888	uncharacterized LOC105376888, transcript variant X1
IP-chen_peak_574	chr1	147540484	147541051	147540856	13	TSS	NM_004326.4	BCL9	+	607	BCL9 transcription coactivator
IP-chen_peak_1474	chr11	13669314	13669592	13669466	13	intron	NM_032228.6	FAR1	+	84188	fatty acyl-CoA reductase 1
IP-chen_peak_1479	chr11	18012430	18012925	18012593	13	intron	NR_104040.2	SERGEF	-	26297	secretion regulating guanine nucleotide exchange factor, transcript variant 2
IP-chen_peak_2324	chr12	76753421	76753674	76753536	13	Intergenic	NM_015336.4	ZDHHC17	+	23390	zinc finger DHHC-type palmitoyltransferase 17, transcript variant 1
IP-chen_peak_2735	chr14	50000953	50001575	50001136	13	exon	NR_126500.1	LINC01588	-	283551	long intergenic non-protein coding RNA 1588, transcript variant 5
IP-chen_peak_3344	chr16	3716567	3716935	3716751	13	intron	NM_016292.3	TRAP1	-	10131	TNF receptor associated protein 1, transcript variant 1
IP-chen_peak_3385	chr16	14285912	14286169	14286050	13	stop-codon	unassigned_transcript_2791	TRT-CGT2-1	+	100189086	tRNA-Thr
IP-chen_peak_3625	chr16	69565348	69565610	69565531	13	TSS	XM_011522819.3	NFAT5	+	10725	nuclear factor of activated T cells 5, transcript variant X6
IP-chen_peak_3683	chr16	86576430	86576968	86576557	13	Intergenic	NM_005250.3	FOXL1	+	2300	forkhead box L1
IP-chen_peak_4420	chr17	81419633	81420098	81419958	13	intron	NM_001291324.3	BAHCC1	+	57597	BAH domain and coiled-coil containing 1, transcript variant 1
IP-chen_peak_4693	chr19	1941851	1942519	1942076	13	intron	XR_430129.1	CSNK1G2	+	1455	casein kinase 1 gamma 2, transcript variant X7
IP-chen_peak_4750	chr19	2901364	2902047	2901562	13	intron	NM_173480.3	ZNF57	+	126295	zinc finger protein 57, transcript variant 1
IP-chen_peak_5414	chr19	48270583	48271398	48270967	13	UTR5	NM_001331097.1	ZNF114	+	163071	zinc finger protein 114, transcript variant 3
IP-chen_peak_6243	chr20	13638452	13638866	13638711	13	exon	XR_001754324.1	TASP1	-	55617	taspase 1, transcript variant X11
IP-chen_peak_6271	chr20	32762411	32762644	32762540	13	UTR5	NM_175849.2	DNMT3B	+	1789	DNA methyltransferase 3 beta, transcript variant 3
IP-chen_peak_6799	chr22	38871974	38872244	38872104	13	intron	NM_001303494.2	CBX6	-	23466	chromobox 6, transcript variant 2
IP-chen_peak_7451	chr3	194277358	194278121	194277556	13	exon	XR_924862.3	LINC02048	+	105374289	long intergenic non-protein coding RNA 2048, transcript variant X1
IP-chen_peak_8468	chr6	44073559	44074281	44073816	13	intron	NR_125864.1	SCIRT	-	101929705	stem cell inhibitory RNA transcript, transcript variant 1
IP-chen_peak_8753	chr7	30134995	30135455	30135173	13	exon	NM_152793.3	MTURN	+	222166	maturin, neural progenitor differentiation regulator homolog
IP-chen_peak_9020	chr7	130440195	130440931	130440599	13	UTR5	XM_024447004.1	CEP41	-	95681	centrosomal protein 41, transcript variant X1
IP-chen_peak_9366	chr8	140458197	140458834	140458361	13	exon	XR_928355.2	TRAPPC9	-	83696	trafficking protein particle complex subunit 9, transcript variant X4
IP-chen_peak_9495	chr9	27528604	27529127	27528770	13	intron	NM_024761.5	MOB3B	-	79817	MOB kinase activator 3B
IP-chen_peak_9965	chrX	45850569	45851302	45851132	13	intron	NR_125365.1	LINC02595	-	401585	long intergenic non-protein coding RNA 2595
IP-chen_peak_9795	chr9	131124598	131125361	131124978	36	TSS	NM_001318324.2	NUP214	+	8021	nucleoporin 214, transcript variant 3
IP-chen_peak_5175	chr19	35268563	35268870	35268706	35	TSS	XM_005259197.4	USF2	+	7392	upstream transcription factor 2, c-fos interacting, transcript variant X2
IP-chen_peak_4490	chr18	3594539	3595056	3594871	30	intron	NR_024101.1	DLGAP1-AS1	+	649446	DLGAP1 antisense RNA 1
IP-chen_peak_5005	chr19	12734185	12734681	12734478	98	exon	NM_024038.4	TRIR	-	79002	telomerase RNA component interacting RNase, transcript variant 1
IP-chen_peak_1623	chr11	62653531	62653769	62653676	25	TSS	NM_030628.2	INTS5	-	80789	integrator complex subunit 5
IP-chen_peak_2536	chr12	132675027	132675377	132675196	21	intron	XM_011534799.2	POLE	-	5426	DNA polymerase epsilon, catalytic subunit, transcript variant X4
IP-chen_peak_2907	chr14	105419911	105420140	105420043	20	exon	XM_017021757.2	MTA1	+	9112	metastasis associated 1, transcript variant X11
IP-chen_peak_5657	chr2	9843754	9845073	9843951	20	intron	XM_024453209.1	TAF1B	+	9014	TATA-box binding protein associated factor, RNA polymerase I subunit B, transcript variant X3
IP-chen_peak_7229	chr3	58306567	58306855	58306731	20	intron	NM_001348712.2	HTD2	+	109703458	hydroxyacyl-thioester dehydratase type 2, transcript variant 1
IP-chen_peak_8960	chr7	101154959	101155284	101155118	20	intron	NM_001283.5	AP1S1	+	1174	adaptor related protein complex 1 subunit sigma 1
IP-chen_peak_8726	chr7	20329862	20330569	20330024	18	UTR5	XM_011515393.2	ITGB8	+	3696	integrin subunit beta 8, transcript variant X3
IP-chen_peak_1544	chr11	47980636	47981289	47980980	27	exon	XM_017018083.1	PTPRJ	+	5795	protein tyrosine phosphatase receptor type J, transcript variant X1
IP-chen_peak_5724	chr2	37196594	37197135	37197030	27	intron	XM_017003109.2	CEBPZOS	+	100505876	CEBPZ opposite strand, transcript variant X4
IP-chen_peak_6783	chr22	38317006	38317319	38317149	27	intron	NM_001289912.2	TPTEP2-CSNK1E	-	102800317	TPTEP2-CSNK1E readthrough
IP-chen_peak_2061	chr12	14769516	14770552	14770373	46	UTR5	XM_011520896.2	LOC105369669	-	105369669	uncharacterized LOC105369669
IP-chen_peak_7609	chr4	77863137	77863445	77863294	15	intron	NM_020236.4	MRPL1	+	65008	mitochondrial ribosomal protein L1
IP-chen_peak_8498	chr6	73654229	73654967	73654399	15	TSS	NM_001382633.1	SLC17A5	-	26503	solute carrier family 17 member 5, transcript variant 6
IP-chen_peak_1044	chr10	23095657	23096272	23095786	34	intron	XM_011519426.2	MSRB2	+	22921	methionine sulfoxide reductase B2, transcript variant X1
IP-chen_peak_107	chr1	8817908	8818245	8818048	11	TSS	NM_001042681.2	RERE	-	473	arginine-glutamic acid dipeptide repeats, transcript variant 2
IP-chen_peak_299	chr1	30717672	30718043	30717838	11	intron	NM_002379.3	MATN1	-	4146	matrilin 1
IP-chen_peak_728	chr1	156456794	156457940	156457137	11	Intergenic	NR_135260.1	MIR9-1HG	-	10485	MIR9-1 host gene, transcript variant 5
IP-chen_peak_918	chr1	228644391	228644660	228644532	11	TSS	NR_002834.1	DUSP5P1	+	574029	dual specificity phosphatase 5 pseudogene 1
IP-chen_peak_1029	chr10	14185669	14186109	14185836	11	intron	NR_134578.2	FRMD4A	-	55691	FERM domain containing 4A, transcript variant 5
IP-chen_peak_1059	chr10	31928957	31929535	31929351	11	intron	XR_001747415.1	LOC107984219	+	107984219	uncharacterized LOC107984219
IP-chen_peak_1207	chr10	97632769	97633146	97632965	11	intron	NM_001098831.2	MORN4	-	118812	MORN repeat containing 4, transcript variant 2
IP-chen_peak_1444	chr11	3423261	3423719	3423559	11	Intergenic	XR_001748097.2	LOC105379880	-	105379880	uncharacterized LOC105379880
IP-chen_peak_1756	chr11	67379220	67379724	67379625	11	intron	NR_024469.1	LOC100130987	+	100130987	uncharacterized LOC100130987
IP-chen_peak_2114	chr12	47752789	47753694	47753181	11	intron	NM_001098532.2	RAPGEF3	-	10411	Rap guanine nucleotide exchange factor 3, transcript variant 3
IP-chen_peak_2307	chr12	65823526	65824840	65824005	11	intron	NR_026825.2	RPSAP52	-	204010	ribosomal protein SA pseudogene 52
IP-chen_peak_2737	chr14	50830837	50831127	50830979	11	intron	XR_001750347.2	NIN	-	51199	ninein, transcript variant X7
IP-chen_peak_2788	chr14	74334216	74334519	74334379	11	intron	XM_011536911.2	VRTN	+	55237	vertebrae development associated, transcript variant X1
IP-chen_peak_2982	chr15	40941440	40941811	40941640	11	TSS	XM_024450045.1	CHAC1	+	79094	ChaC glutathione specific gamma-glutamylcyclotransferase 1, transcript variant X1
IP-chen_peak_2992	chr15	42574870	42575449	42575337	11	TSS	XM_011521834.3	STARD9	+	57519	StAR related lipid transfer domain containing 9, transcript variant X4
IP-chen_peak_3349	chr16	3880487	3880747	3880658	11	UTR5	XM_011522382.3	CREBBP	-	1387	CREB binding protein, transcript variant X6
IP-chen_peak_3599	chr16	67562569	67563215	67562744	11	intron	NM_006565.4	CTCF	+	10664	CCCTC-binding factor, transcript variant 1
IP-chen_peak_3932	chr17	18410532	18410889	18410696	11	TSS	NR_104343.1	LINC02076	+	400579	long intergenic non-protein coding RNA 2076
IP-chen_peak_4654	chr19	1445583	1445856	1445712	11	TSS	XM_005259475.2	APC2	+	10297	APC regulator of WNT signaling pathway 2, transcript variant X3
IP-chen_peak_5250	chr19	40779427	40779765	40779605	11	intron	NM_016154.5	RAB4B	+	53916	RAB4B, member RAS oncogene family
IP-chen_peak_5287	chr19	43182551	43183725	43182836	11	intron	XM_011527132.3	PSG5	-	5673	pregnancy specific beta-1-glycoprotein 5, transcript variant X2
IP-chen_peak_5567	chr19	55080428	55080932	55080607	11	intron	NM_017729.4	EPS8L1	+	54869	EPS8 like 1, transcript variant 2
IP-chen_peak_5619	chr19	56141760	56142088	56141921	11	intron	XM_005259036.1	ZNF444	+	55311	zinc finger protein 444, transcript variant X5
IP-chen_peak_5933	chr2	102065105	102065921	102065302	11	Intergenic	XM_011511117.1	IL1R1	+	3554	interleukin 1 receptor type 1, transcript variant X5
IP-chen_peak_6231	chr20	4082819	4083068	4082897	11	Intergenic	NM_175839.3	SMOX	+	54498	spermine oxidase, transcript variant 1
IP-chen_peak_7075	chr3	41961304	41962050	41961875	11	intron	NM_017886.4	ULK4	-	54986	unc-51 like kinase 4, transcript variant 1
IP-chen_peak_7334	chr3	133425437	133425710	133425587	11	intron	XM_017007315.1	BFSP2	+	8419	beaded filament structural protein 2, transcript variant X3
IP-chen_peak_7485	chr3	196631899	196632543	196632076	11	intron	NR_132101.1	LINC01063	-	101929769	long intergenic non-protein coding RNA 1063
IP-chen_peak_7523	chr4	3956390	3956609	3956532	11	exon	XR_925069.2	LOC105374358	+	105374358	uncharacterized LOC105374358
IP-chen_peak_8115	chr5	177939036	177939311	177939168	11	TSS	NR_149047.1	LOC100128340	+	100128340	uncharacterized LOC100128340
IP-chen_peak_8213	chr6	12010495	12011156	12010686	11	intron	XR_001743372.1	HIVEP1	+	3096	HIVEP zinc finger 1, transcript variant X14
IP-chen_peak_8695	chr7	2519823	2520941	2520536	11	intron	NM_001040167.2	LFNG	+	3955	LFNG O-fucosylpeptide 3-beta-N-acetylglucosaminyltransferase, transcript variant 1
IP-chen_peak_8758	chr7	38908610	38909049	38908866	11	intron	XR_926930.3	VPS41	-	27072	VPS41 subunit of HOPS complex, transcript variant X1
IP-chen_peak_9275	chr8	94720046	94721108	94720530	11	intron	XM_017013354.2	DPY19L4	+	286148	dpy-19 like 4, transcript variant X8
IP-chen_peak_9480	chr9	13278495	13279231	13278606	11	intron	XM_006716886.3	MPDZ	-	8777	multiple PDZ domain crumbs cell polarity complex component, transcript variant X1
IP-chen_peak_9943	chrX	37349363	37350003	37349543	11	intron	NM_001173490.2	PRRG1	+	5638	proline rich and Gla domain 1, transcript variant 4
IP-chen_peak_9815	chr9	133333501	133334311	133334063	22	intron	NM_006753.6	SURF6	-	6838	surfeit 6, transcript variant 1
IP-chen_peak_1247	chr10	101782143	101783341	101783207	74	intron	NM_006993.2	NPM3	-	10360	nucleophosmin/nucleoplasmin 3
IP-chen_peak_7861	chr5	72816788	72817377	72816889	29	UTR5	NM_001364292.3	TNPO1	+	3842	transportin 1, transcript variant 3
IP-chen_peak_8036	chr5	151156960	151157274	151157084	12	intron	NM_001155.5	ANXA6	-	309	annexin A6, transcript variant 1
IP-chen_peak_2312	chr12	66130401	66130641	66130487	15	intron	NM_032338.4	LLPH	-	84298	LLP homolog, long-term synaptic facilitation factor
IP-chen_peak_2732	chr14	49620376	49620591	49620424	37	intron	NM_001001.5	RPL36AL	-	6166	ribosomal protein L36a like
IP-chen_peak_3606	chr16	68264648	68265411	68264758	17	intron	XR_002957851.1	SLC7A6	+	9057	solute carrier family 7 member 6, transcript variant X8
IP-chen_peak_6752	chr22	37372799	37373442	37373306	17	exon	NM_052906.5	ELFN2	-	114794	extracellular leucine rich repeat and fibronectin type III domain containing 2, transcript variant 1
IP-chen_peak_9256	chr8	80486222	80486640	80486515	17	UTR5	NM_023929.5	ZBTB10	+	65986	zinc finger and BTB domain containing 10, transcript variant 2
IP-chen_peak_2879	chr14	104724538	104724870	104724677	24	intron	XM_006720026.3	ADSS1	+	122622	adenylosuccinate synthase 1, transcript variant X2
IP-chen_peak_5099	chr19	18282222	18282928	18282374	36	TSS	NM_001286968.2	JUND	-	3727	JunD proto-oncogene, AP-1 transcription factor subunit, transcript variant 1
IP-chen_peak_9090	chr7	151226561	151227084	151226796	63	intron	NM_007189.3	ABCF2	-	10061	ATP binding cassette subfamily F member 2
IP-chen_peak_5185	chr19	36140606	36141408	36141302	29	UTR5	NM_001302633.2	CAPNS1	+	826	calpain small subunit 1, transcript variant 4
IP-chen_peak_5101	chr19	18322785	18323028	18322901	49	intron	NM_012321.5	LSM4	-	25804	LSM4 homolog, U6 small nuclear RNA and mRNA degradation associated, transcript variant 1
IP-chen_peak_8441	chr6	42790627	42791210	42791050	11	exon	NR_134654.1	LOC401261	+	401261	uncharacterized LOC401261
IP-chen_peak_1842	chr11	83072122	83073017	83072399	42	intron	NR_038903.1	RAB30-DT	+	100506233	RAB30 divergent transcript
IP-chen_peak_235	chr1	26432404	26432836	26432531	19	intron	NM_024887.4	DHDDS	+	79947	dehydrodolichyl diphosphate synthase subunit, transcript variant 2
IP-chen_peak_1590	chr11	62013006	62013791	62013304	19	Intergenic	XR_247232.4	LOC399900	+	399900	uncharacterized LOC399900
IP-chen_peak_7055	chr3	37176108	37176814	37176575	35	UTR5	XM_005265539.2	LRRFIP2	-	9209	LRR binding FLII interacting protein 2, transcript variant X2
IP-chen_peak_4236	chr17	50706773	50707586	50707461	44	intron	NM_052855.4	ANKRD40	-	91369	ankyrin repeat domain 40
IP-chen_peak_4850	chr19	4402761	4404076	4402861	44	intron	XM_011527605.2	CHAF1A	+	10036	chromatin assembly factor 1 subunit A, transcript variant X1
IP-chen_peak_7429	chr3	186826110	186827525	186827330	44	Intergenic	NR_125409.1	LINC02043	-	102724699	long intergenic non-protein coding RNA 2043
IP-chen_peak_4571	chr18	80109418	80109627	80109524	12	intron	XM_011525883.2	ADNP2	+	22850	ADNP homeobox 2, transcript variant X2
IP-chen_peak_9769	chr9	129596828	129598134	129597191	12	Intergenic	NM_001286796.2	NTMT1	+	28989	N-terminal Xaa-Pro-Lys N-methyltransferase 1, transcript variant 1
IP-chen_peak_6406	chr20	49983043	49983285	49983168	37	intron	NM_005985.4	SNAI1	+	6615	snail family transcriptional repressor 1
IP-chen_peak_9688	chr9	127410429	127411443	127411108	14	Intergenic	NM_001286697.2	ZNF79	+	7633	zinc finger protein 79, transcript variant 3
IP-chen_peak_5860	chr2	73736619	73737260	73737186	21	intron	NM_001330388.2	TPRKB	-	51002	TP53RK binding protein, transcript variant 3
IP-chen_peak_7407	chr3	179322961	179323556	179323226	30	UTR5	NM_001303425.2	ZNF639	+	51193	zinc finger protein 639, transcript variant 2
IP-chen_peak_10073	chrX	120468037	120468502	120468371	13	intron	NM_013995.2	LAMP2	-	3920	lysosomal associated membrane protein 2, transcript variant B
IP-chen_peak_2025	chr12	7158049	7158832	7158644	23	UTR3	XM_006719163.4	CLSTN3	+	9746	calsyntenin 3, transcript variant X1
IP-chen_peak_697	chr1	155562229	155562810	155562397	14	UTR5	XM_006711452.4	ASH1L	-	55870	ASH1 like histone lysine methyltransferase, transcript variant X5
IP-chen_peak_4527	chr18	35343549	35343824	35343718	14	intron	NM_001375815.1	ZNF24	-	7572	zinc finger protein 24, transcript variant 3
IP-chen_peak_6613	chr21	45074085	45074360	45074213	14	TSS	XM_017028251.1	ADARB1	+	104	adenosine deaminase RNA specific B1, transcript variant X14
IP-chen_peak_5913	chr2	96868782	96869453	96869102	15	intron	XM_011511381.1	SEMA4C	-	54910	semaphorin 4C, transcript variant X5
IP-chen_peak_7318	chr3	128488093	128488545	128488409	30	UTR5	NM_001145661.2	GATA2	-	2624	GATA binding protein 2, transcript variant 1
IP-chen_peak_791	chr1	170532541	170532933	170532711	16	intron	NR_027397.2	GORAB	+	92344	golgin, RAB6 interacting, transcript variant 2
IP-chen_peak_1880	chr11	118621500	118622690	118621775	16	intron	XM_011542713.2	PHLDB1	+	23187	pleckstrin homology like domain family B member 1, transcript variant X27
IP-chen_peak_2118	chr12	47904687	47904913	47904831	16	UTR5	NM_001374661.1	VDR	-	7421	vitamin D receptor, transcript variant 4
IP-chen_peak_2166	chr12	50024533	50025382	50024944	16	intron	NM_013277.5	RACGAP1	-	29127	Rac GTPase activating protein 1, transcript variant 1
IP-chen_peak_2456	chr12	120903978	120904296	120904117	16	UTR5	NM_139015.5	SPPL3	-	121665	signal peptide peptidase like 3
IP-chen_peak_2915	chr15	23303856	23304309	23304054	16	exon	XR_002957753.1	LOC102723564	+	102723564	uncharacterized LOC102723564, transcript variant X4
IP-chen_peak_3231	chr15	101251688	101251953	101251836	16	UTR5	NM_014918.5	CHSY1	-	22856	chondroitin sulfate synthase 1
IP-chen_peak_3246	chr16	189603	190091	189925	16	UTR3	NM_018032.5	LUC7L	-	55692	LUC7 like, transcript variant 1
IP-chen_peak_5251	chr19	40799221	40800460	40799654	16	intron	NM_053046.4	EGLN2	+	112398	egl-9 family hypoxia inducible factor 2, transcript variant 1
IP-chen_peak_5299	chr19	43668995	43669783	43669603	16	intron	NM_002659.4	PLAUR	-	5329	plasminogen activator, urokinase receptor, transcript variant 1
IP-chen_peak_5544	chr19	53432008	53432884	53432154	16	intron	NM_001289951.2	ZNF761	+	388561	zinc finger protein 761, transcript variant 2
IP-chen_peak_6585	chr21	42975465	42976013	42975717	16	intron	NM_001320694.2	PKNOX1	+	5316	PBX/knotted 1 homeobox 1, transcript variant 3
IP-chen_peak_7409	chr3	183099040	183099447	183099343	16	intron	XR_001740208.2	MCCC1	-	56922	methylcrotonyl-CoA carboxylase subunit 1, transcript variant X4
IP-chen_peak_8397	chr6	35731573	35731946	35731732	16	intron	NR_027117.2	LOC285847	-	285847	uncharacterized LOC285847
IP-chen_peak_9552	chr9	38619741	38620340	38620144	16	exon	XM_017014577.1	ANKRD18A	-	253650	ankyrin repeat domain 18A, transcript variant X7
IP-chen_peak_2274	chr12	56220800	56221486	56221304	29	intron	XM_005268561.5	RNF41	-	10193	ring finger protein 41, transcript variant X2
IP-chen_peak_2074	chr12	21657532	21657742	21657658	60	UTR5	NM_001174097.3	LDHB	-	3945	lactate dehydrogenase B, transcript variant 2
IP-chen_peak_4576	chr19	573122	573383	573227	20	intron	NM_001322243.2	BSG	+	682	basigin (Ok blood group), transcript variant 5
IP-chen_peak_7557	chr4	24583449	24583770	24583573	13	intron	NM_001358.3	DHX15	-	1665	DEAH-box helicase 15
IP-chen_peak_1100	chr10	68074483	68075155	68075071	33	UTR5	XM_024447930.1	HERC4	-	26091	HECT and RLD domain containing E3 ubiquitin protein ligase 4, transcript variant X6
IP-chen_peak_8068	chr5	172007096	172007578	172007414	12	TSS	NM_033645.3	FBXW11	-	23291	F-box and WD repeat domain containing 11, transcript variant 1
IP-chen_peak_3264	chr16	719916	721373	720081	34	TSS	XR_243298.4	ANTKMT	+	65990	adenine nucleotide translocase lysine methyltransferase, transcript variant X1
IP-chen_peak_2657	chr13	113488553	113489479	113489285	12	UTR5	XM_017020646.2	DCUN1D2	-	55208	defective in cullin neddylation 1 domain containing 2, transcript variant X3
IP-chen_peak_2699	chr14	23306871	23307108	23307020	29	intron	NM_001199839.2	BCL2L2	+	599	BCL2 like 2, transcript variant 2
IP-chen_peak_8766	chr7	44123181	44123442	44123368	26	UTR5	NM_001256879.2	POLD2	-	5425	DNA polymerase delta 2, accessory subunit, transcript variant 3
IP-chen_peak_4956	chr19	10288918	10289223	10289073	23	TSS	XR_001753749.2	ICAM5	+	7087	intercellular adhesion molecule 5, transcript variant X3
IP-chen_peak_621	chr1	151254794	151255319	151254943	30	intron	NM_001330692.2	PSMD4	+	5710	proteasome 26S subunit ubiquitin receptor, non-ATPase 4, transcript variant 1
IP-chen_peak_9335	chr8	124474926	124475189	124475060	30	UTR5	NM_007218.4	RNF139	+	11236	ring finger protein 139
IP-chen_peak_1836	chr11	77589392	77589736	77589562	11	TSS	NM_001363477.2	AQP11	+	282679	aquaporin 11, transcript variant 2
IP-chen_peak_5411	chr19	48204180	48204897	48204525	11	intron	XM_017026485.1	CARD8	-	22900	caspase recruitment domain family member 8, transcript variant X15
IP-chen_peak_7255	chr3	99637672	99638515	99638291	11	TSS	NM_001850.5	COL8A1	+	1295	collagen type VIII alpha 1 chain, transcript variant 1
IP-chen_peak_8112	chr5	177876020	177876486	177876262	11	intron	NR_003615.2	LOC728554	+	728554	THO complex 3 pseudogene
IP-chen_peak_8927	chr7	99617011	99617975	99617178	11	UTR5	XM_017011824.1	ZSCAN25	+	221785	zinc finger and SCAN domain containing 25, transcript variant X2
IP-chen_peak_9807	chr9	132943545	132944497	132944385	11	intron	XM_011518979.2	TSC1	-	7248	TSC complex subunit 1, transcript variant X3
IP-chen_peak_4636	chr19	1269375	1270156	1269940	53	exon	NR_027271.1	CIRBP-AS1	-	148046	CIRBP antisense RNA 1
IP-chen_peak_8303	chr6	31541112	31541959	31541806	53	intron	NR_037853.1	ATP6V1G2-DDX39B	-	100532737	ATP6V1G2-DDX39B readthrough (NMD candidate)
IP-chen_peak_3301	chr16	2047520	2047740	2047641	16	intron	NM_002528.7	NTHL1	-	4913	nth like DNA glycosylase 1, transcript variant 1
IP-chen_peak_2792	chr14	75279207	75279853	75279362	34	intron	NM_005252.4	FOS	+	2353	Fos proto-oncogene, AP-1 transcription factor subunit
IP-chen_peak_4118	chr17	43272962	43273180	43273110	36	Intergenic	NR_002716.3	RNU2-1	-	6066	RNA, U2 small nuclear 1
IP-chen_peak_7809	chr5	36242393	36243224	36242552	13	TSS	XM_024454360.1	NADK2	-	133686	NAD kinase 2, mitochondrial, transcript variant X2
IP-chen_peak_8225	chr6	17393111	17393605	17393288	13	TSS	NM_001363534.2	CAP2	+	10486	cyclase associated actin cytoskeleton regulatory protein 2, transcript variant 2
IP-chen_peak_4289	chr17	63774306	63774577	63774418	15	intron	NM_203499.3	DDX42	+	11325	DEAD-box helicase 42, transcript variant 2
IP-chen_peak_5865	chr2	74549804	74550340	74550223	15	UTR5	XM_017005112.1	LOXL3	-	84695	lysyl oxidase like 3, transcript variant X5
IP-chen_peak_7526	chr4	4859680	4860191	4859814	15	UTR5	NM_002448.3	MSX1	+	4487	msh homeobox 1
IP-chen_peak_348	chr1	36385408	36385865	36385539	12	intron	NM_032017.3	STK40	-	83931	serine/threonine kinase 40, transcript variant 3
IP-chen_peak_9347	chr8	127829859	127830132	127829978	12	intron	NR_003367.3	PVT1	+	5820	Pvt1 oncogene
IP-chen_peak_2916	chr15	28321688	28322050	28321951	19	intron	XM_006720726.3	HERC2	-	8924	HECT and RLD domain containing E3 ubiquitin protein ligase 2, transcript variant X1
IP-chen_peak_3925	chr17	17835805	17836375	17835991	19	intron	NR_170945.1	SREBF1	-	6720	sterol regulatory element binding transcription factor 1, transcript variant 16
IP-chen_peak_9149	chr8	19757486	19757870	19757737	19	intron	NM_001354475.2	CSGALNACT1	-	55790	chondroitin sulfate N-acetylgalactosaminyltransferase 1, transcript variant 4
IP-chen_peak_9195	chr8	29334071	29335140	29334532	19	UTR3	NM_001394.7	DUSP4	-	1846	dual specificity phosphatase 4, transcript variant 1
IP-chen_peak_769	chr1	161117787	161118029	161117859	35	intron	XM_011509624.3	PFDN2	-	5202	prefoldin subunit 2, transcript variant X1
IP-chen_peak_3117	chr15	73684527	73685409	73684693	21	UTR5	XM_005254700.4	CD276	+	80381	CD276 molecule, transcript variant X1
IP-chen_peak_8004	chr5	141969261	141969533	141969404	21	UTR5	XM_017010072.2	RNF14	+	9604	ring finger protein 14, transcript variant X4
IP-chen_peak_6019	chr2	150486986	150487277	150487155	23	intron	NM_005168.5	RND3	-	390	Rho family GTPase 3, transcript variant 2
IP-chen_peak_992	chr10	987112	988083	987945	15	exon	XR_001747677.1	LOC107984285	-	107984285	uncharacterized LOC107984285
IP-chen_peak_4675	chr19	1811819	1812148	1811911	25	intron	XM_006722656.3	ATP8B3	-	148229	ATPase phospholipid transporting 8B3, transcript variant X6
IP-chen_peak_7878	chr5	79514057	79514506	79514345	16	TSS	NM_004272.5	HOMER1	-	9456	homer scaffold protein 1, transcript variant 1
IP-chen_peak_4577	chr19	676516	677275	676582	27	intron	NM_005860.3	FSTL3	+	10272	follistatin like 3
IP-chen_peak_1861	chr11	95788690	95789756	95789457	29	TSS	XM_011542610.2	FAM76B	-	143684	family with sequence similarity 76 member B, transcript variant X2
IP-chen_peak_4204	chr17	49414243	49414822	49414364	21	intron	NM_001281715.2	PHB	-	5245	prohibitin, transcript variant 4
IP-chen_peak_8667	chr7	726229	727134	726414	13	intron	NM_001164759.1	PRKAR1B	-	5575	protein kinase cAMP-dependent type I regulatory subunit beta, transcript variant 4
IP-chen_peak_913	chr1	228401419	228402040	228401568	16	intron	NM_145214.3	TRIM11	-	81559	tripartite motif containing 11
IP-chen_peak_8095	chr5	177133783	177134315	177134174	16	UTR5	XM_024446151.1	NSD1	+	64324	nuclear receptor binding SET domain protein 1, transcript variant X2
IP-chen_peak_9852	chr9	136118429	136118814	136118648	46	UTR5	NM_152833.3	TMEM250	-	90120	transmembrane protein 250, transcript variant 1
IP-chen_peak_2398	chr12	110741438	110742150	110741954	19	intron	XM_011538505.3	PPP1CC	-	5501	protein phosphatase 1 catalytic subunit gamma, transcript variant X2
IP-chen_peak_9258	chr8	81720542	81720861	81720732	14	intron	NR_033195.1	ZFAND1	-	79752	zinc finger AN1-type containing 1, transcript variant 6
IP-chen_peak_4978	chr19	11138187	11138478	11138303	12	Intergenic	NM_001394314.1	SPC24	-	147841	SPC24 component of NDC80 kinetochore complex, transcript variant 5
IP-chen_peak_8577	chr6	151450695	151451166	151450789	12	intron	NM_017909.4	RMND1	-	55005	required for meiotic nuclear division 1 homolog, transcript variant 1
IP-chen_peak_2444	chr12	120116235	120116810	120116659	62	UTR5	XM_011537779.2	RAB35	-	11021	RAB35, member RAS oncogene family, transcript variant X1
IP-chen_peak_9443	chr8	144852751	144853029	144852863	20	UTR5	NM_001287237.2	COMMD5	-	28991	COMM domain containing 5, transcript variant 4
IP-chen_peak_276	chr1	27913517	27914357	27914218	34	intron	NM_001297558.1	RPA2	-	6118	replication protein A2, transcript variant 3
IP-chen_peak_1720	chr11	66344842	66345084	66344974	32	UTR5	XM_024448425.1	BRMS1	-	25855	BRMS1 transcriptional repressor and anoikis regulator, transcript variant X2
IP-chen_peak_2211	chr12	53180754	53181435	53181184	32	intron	NM_001004304.4	ZNF740	+	283337	zinc finger protein 740
IP-chen_peak_2358	chr12	104136971	104137872	104137386	32	UTR5	XM_024448984.1	NFYB	-	4801	nuclear transcription factor Y subunit beta, transcript variant X4
IP-chen_peak_2728	chr14	39175272	39175881	39175471	32	intron	NM_002687.4	PNN	+	5411	pinin, desmosome associated protein
IP-chen_peak_6016	chr2	148644881	148645344	148645035	32	exon	NM_015630.4	EPC2	+	26122	enhancer of polycomb homolog 2
IP-chen_peak_2124	chr12	48681860	48682161	48682001	30	intron	NM_017822.4	KANSL2	-	54934	KAT8 regulatory NSL complex subunit 2
IP-chen_peak_7819	chr5	41904465	41904718	41904557	30	intron	XM_005248289.4	C5orf51	+	285636	chromosome 5 open reading frame 51, transcript variant X3
IP-chen_peak_6520	chr20	63626290	63626681	63626522	14	intron	NM_012384.5	GMEB2	-	26205	glucocorticoid modulatory element binding protein 2
IP-chen_peak_6299	chr20	34954949	34955634	34955419	12	UTR5	NM_001322495.1	GSS	-	2937	glutathione synthetase, transcript variant 3
IP-chen_peak_762	chr1	160205466	160205675	160205593	22	exon	NR_123725.1	LOC729867	-	729867	uncharacterized LOC729867
IP-chen_peak_785	chr1	167220213	167220662	167220403	22	TSS	NM_001365848.1	POU2F1	+	5451	POU class 2 homeobox 1, transcript variant 5
IP-chen_peak_2093	chr12	38905101	38905422	38905279	22	intron	XM_017018852.1	CPNE8	-	144402	copine 8, transcript variant X3
IP-chen_peak_2463	chr12	121580630	121580887	121580795	22	exon	XM_011538868.3	KDM2B	-	84678	lysine demethylase 2B, transcript variant X2
IP-chen_peak_8800	chr7	48088657	48088916	48088804	22	UTR5	XM_011515512.2	UPP1	+	7378	uridine phosphorylase 1, transcript variant X2
IP-chen_peak_7470	chr3	195953824	195954563	195954202	11	Intergenic	XR_002959671.1	LOC727978	+	727978	mucin-5AC-like
IP-chen_peak_10053	chrX	103376425	103377232	103376645	75	intron	NM_001282674.1	BEX3	+	27018	brain expressed X-linked 3, transcript variant 4
IP-chen_peak_8540	chr6	117675527	117676220	117675827	108	exon	NM_138459.5	NUS1	+	116150	NUS1 dehydrodolichyl diphosphate synthase subunit
IP-chen_peak_3623	chr16	69385185	69385945	69385281	18	intron	XM_005256121.3	TERF2	-	7014	telomeric repeat binding factor 2, transcript variant X1
IP-chen_peak_3366	chr16	8639205	8640334	8639336	16	exon	XR_002957841.1	METTL22	+	79091	methyltransferase like 22, transcript variant X9
IP-chen_peak_1699	chr11	65899772	65900324	65900190	14	intron	NM_001300844.2	FOSL1	-	8061	FOS like 1, AP-1 transcription factor subunit, transcript variant 2
IP-chen_peak_3310	chr16	2467952	2468859	2468138	14	exon	NR_135198.1	TEDC2-AS1	-	729652	TEDC2 antisense RNA 1
IP-chen_peak_6045	chr2	171893391	171894133	171893791	14	intron	NM_003705.5	SLC25A12	-	8604	solute carrier family 25 member 12, transcript variant 1
IP-chen_peak_8016	chr5	148384102	148384880	148384185	14	UTR5	XM_024446223.1	FBXO38	+	81545	F-box protein 38, transcript variant X2
IP-chen_peak_1283	chr10	104328302	104329026	104328834	12	intron	NM_001272013.2	ITPRIP	-	85450	inositol 1,4,5-trisphosphate receptor interacting protein, transcript variant 3
IP-chen_peak_1318	chr10	124790638	124791376	124791045	12	intron	NM_001304468.2	EEF1AKMT2	-	399818	EEF1A lysine methyltransferase 2, transcript variant 3
IP-chen_peak_2046	chr12	12265978	12266966	12266444	12	intron	NM_002336.3	LRP6	-	4040	LDL receptor related protein 6
IP-chen_peak_2480	chr12	122894364	122895274	122895114	12	intron	XM_017019972.1	VPS37B	-	79720	VPS37B subunit of ESCRT-I, transcript variant X7
IP-chen_peak_2753	chr14	64338296	64338556	64338404	12	UTR5	XM_017021079.1	ESR2	-	2100	estrogen receptor 2, transcript variant X1
IP-chen_peak_2755	chr14	64539768	64540116	64539920	12	intron	NM_001387931.1	HSPA2	+	3306	heat shock protein family A (Hsp70) member 2, transcript variant 2
IP-chen_peak_3381	chr16	11796175	11797207	11796762	12	intron	XM_011522463.2	ZC3H7A	-	29066	zinc finger CCCH-type containing 7A, transcript variant X1
IP-chen_peak_3717	chr16	89146416	89146650	89146519	12	intron	NM_174917.5	ACSF3	+	197322	acyl-CoA synthetase family member 3, transcript variant 1
IP-chen_peak_4095	chr17	41793573	41794138	41793817	12	Intergenic	NM_001352775.2	JUP	-	3728	junction plakoglobin, transcript variant 5
IP-chen_peak_4500	chr18	10683759	10684026	10683877	12	intron	NM_001378183.1	PIEZO2	-	63895	piezo type mechanosensitive ion channel component 2, transcript variant 1
IP-chen_peak_4865	chr19	4769212	4769454	4769302	12	exon	NR_027148.1	MIR7-3HG	+	284424	MIR7-3 host gene
IP-chen_peak_5091	chr19	17842318	17843192	17842491	12	exon	XM_011527990.1	JAK3	-	3718	Janus kinase 3, transcript variant X2
IP-chen_peak_5194	chr19	37218268	37219070	37218530	12	UTR5	NM_001387597.1	ZNF383	+	163087	zinc finger protein 383, transcript variant 9
IP-chen_peak_7289	chr3	122513703	122514306	122513843	12	intron	XM_011512795.3	KPNA1	-	3836	karyopherin subunit alpha 1, transcript variant X3
IP-chen_peak_7351	chr3	140942307	140942526	140942370	12	intron	NM_018155.3	SLC25A36	+	55186	solute carrier family 25 member 36, transcript variant 2
IP-chen_peak_7473	chr3	195963820	195965178	195964307	12	intron	NR_003264.2	SDHAP1	-	255812	succinate dehydrogenase complex flavoprotein subunit A pseudogene 1
IP-chen_peak_7632	chr4	101347850	101348123	101347996	12	exon	NR_033874.1	FLJ20021	+	90024	uncharacterized LOC90024
IP-chen_peak_9044	chr7	141551586	141552119	141551847	12	intron	XM_024446835.1	AGK	+	55750	acylglycerol kinase, transcript variant X1
IP-chen_peak_9128	chr8	1824099	1825080	1824206	12	intron	NM_014629.4	ARHGEF10	+	9639	Rho guanine nucleotide exchange factor 10, transcript variant 1
IP-chen_peak_9305	chr8	103021633	103022211	103021785	12	intron	NM_001695.5	ATP6V1C1	+	528	ATPase H+ transporting V1 subunit C1
IP-chen_peak_9752	chr9	129334452	129335587	129334850	12	Intergenic	NR_120685.1	LINC01503	+	100506119	long intergenic non-protein coding RNA 1503, transcript variant 1
IP-chen_peak_3266	chr16	728524	728895	728720	41	intron	XM_011522712.1	HAGHL	+	84264	hydroxyacylglutathione hydrolase like, transcript variant X4
IP-chen_peak_5294	chr19	43596644	43596900	43596767	17	intron	NM_001145347.2	ZNF576	+	79177	zinc finger protein 576, transcript variant 2
IP-chen_peak_3634	chr16	70523915	70524556	70524173	37	intron	NM_012426.5	SF3B3	+	23450	splicing factor 3b subunit 3
IP-chen_peak_6149	chr2	219387452	219387770	219387617	20	UTR5	NM_001319119.2	DNPEP	-	23549	aspartyl aminopeptidase, transcript variant 5
IP-chen_peak_401	chr1	45339284	45339991	45339447	25	intron	XM_011541501.2	MUTYH	-	4595	mutY DNA glycosylase, transcript variant X7
IP-chen_peak_642	chr1	153670443	153670820	153670621	24	intron	NM_001267809.2	ILF2	-	3608	interleukin enhancer binding factor 2, transcript variant 2
IP-chen_peak_1810	chr11	72224016	72224381	72224214	19	intron	XM_024448502.1	INPPL1	+	3636	inositol polyphosphate phosphatase like 1, transcript variant X2
IP-chen_peak_2391	chr12	110467905	110468176	110468069	29	intron	NM_001164372.2	GPN3	-	51184	GPN-loop GTPase 3, transcript variant 2
IP-chen_peak_6120	chr2	207711746	207712381	207711945	71	UTR5	NM_152523.3	CCNYL1	+	151195	cyclin Y like 1, transcript variant 2
IP-chen_peak_4022	chr17	38256388	38256711	38256528	12	intron	NR_036750.2	NPEPPSP1	-	440434	NPEPPS pseudogene 1
IP-chen_peak_3424	chr16	22081133	22081500	22081326	27	UTR3	NM_001164579.2	MOSMO	+	730094	modulator of smoothened
IP-chen_peak_1864	chr11	96390338	96390604	96390460	18	UTR5	NM_003772.4	JRKL	+	8690	JRK like, transcript variant 1
IP-chen_peak_335	chr1	35268677	35269231	35268872	25	exon	XR_001737542.1	ZMYM4	+	9202	zinc finger MYM-type containing 4, transcript variant X3
IP-chen_peak_3216	chr15	98647771	98648190	98647934	25	exon	NR_126453.2	IRAIN	-	104472848	IGF1R antisense imprinted non-protein coding RNA
IP-chen_peak_4988	chr19	11559005	11559204	11559086	25	UTR5	XM_017027358.1	ELOF1	-	84337	elongation factor 1 homolog, transcript variant X3
IP-chen_peak_7269	chr3	111859933	111860761	111860396	14	intron	NM_001134439.2	PHLDB2	+	90102	pleckstrin homology like domain family B member 2, transcript variant 2
IP-chen_peak_7765	chr5	8457742	8458076	8457889	14	intron	NR_039989.1	MIR4458HG	+	100505738	MIR4458 host gene
IP-chen_peak_2532	chr12	132143133	132143479	132143295	22	intron	XM_011538256.1	DDX51	-	317781	DEAD-box helicase 51, transcript variant X1
IP-chen_peak_6959	chr22	50783962	50784725	50784094	12	intron	NR_026982.1	RPL23AP82	+	284942	ribosomal protein L23a pseudogene 82, transcript variant 2
IP-chen_peak_8270	chr6	30326032	30326778	30326651	53	exon	NR_102326.1	HCG18	-	414777	HLA complex group 18, transcript variant 3
IP-chen_peak_4976	chr19	10995917	10996197	10996078	21	intron	XM_024451667.1	SMARCA4	+	6597	SWI/SNF related, matrix associated, actin dependent regulator of chromatin, subfamily a, member 4, transcript variant X13
IP-chen_peak_1248	chr10	101817688	101817985	101817819	51	intron	NM_001142434.2	OGA	-	10724	O-GlcNAcase, transcript variant 2
IP-chen_peak_2303	chr12	64405040	64406597	64405904	20	intron	XM_017018748.1	XPOT	+	11260	exportin for tRNA, transcript variant X1
IP-chen_peak_5852	chr2	71068350	71068944	71068826	11	UTR5	NM_001365466.2	NAGK	+	55577	N-acetylglucosamine kinase, transcript variant 4
IP-chen_peak_8759	chr7	39622868	39623117	39622969	11	exon	XR_001745175.1	LOC107986785	-	107986785	uncharacterized LOC107986785
IP-chen_peak_844	chr1	205749775	205750252	205749816	34	intron	XM_005245453.1	NUCKS1	-	64710	nuclear casein kinase and cyclin dependent kinase substrate 1, transcript variant X1
IP-chen_peak_6593	chr21	43791497	43792448	43791568	19	intron	XM_024452134.1	RRP1	+	8568	ribosomal RNA processing 1, transcript variant X3
IP-chen_peak_5936	chr2	104855919	104856615	104856304	32	exon	NM_006236.3	POU3F3	+	5455	POU class 3 homeobox 3
IP-chen_peak_5962	chr2	113626446	113626984	113626819	17	intron	NR_024528.1	RPL23AP7	-	118433	ribosomal protein L23a pseudogene 7, transcript variant 1
IP-chen_peak_568	chr1	145281140	145281508	145281324	41	stop-codon	NR_104075.1	RNVU1-14	+	101954266	RNA, variant U1 small nuclear 14
IP-chen_peak_1027	chr10	13346361	13347644	13347172	14	intron	NM_001195604.2	SEPHS1	-	22929	selenophosphate synthetase 1, transcript variant 3
IP-chen_peak_1851	chr11	86244805	86245502	86245331	28	exon	NM_001330334.2	EED	+	8726	embryonic ectoderm development, transcript variant 4
IP-chen_peak_4390	chr17	80260951	80262130	80261283	28	UTR5	XM_006721995.3	RNF213	+	57674	ring finger protein 213, transcript variant X2
IP-chen_peak_3546	chr16	54285638	54286759	54286668	37	UTR5	NM_024336.3	IRX3	-	79191	iroquois homeobox 3
IP-chen_peak_7869	chr5	75337414	75337915	75337800	11	intron	NM_001130996.2	HMGCR	+	3156	3-hydroxy-3-methylglutaryl-CoA reductase, transcript variant 2
IP-chen_peak_1187	chr10	91589569	91590321	91589983	15	intron	NR_024467.1	HECTD2-AS1	-	100188947	HECTD2 antisense RNA 1
IP-chen_peak_1267	chr10	102713994	102714281	102714139	15	UTR5	XM_017016260.1	ARL3	-	403	ADP ribosylation factor like GTPase 3, transcript variant X1
IP-chen_peak_1929	chr11	129894479	129895424	129894997	15	intron	NM_001143835.2	NFRKB	-	4798	nuclear factor related to kappaB binding protein, transcript variant 1
IP-chen_peak_3455	chr16	28951096	28952035	28951277	15	exon	NR_172207.1	NFATC2IP	+	84901	nuclear factor of activated T cells 2 interacting protein
IP-chen_peak_4566	chr18	76821994	76822283	76822115	15	exon	NR_040024.1	ZNF236-DT	-	100131655	ZNF236 divergent transcript
IP-chen_peak_6775	chr22	38202137	38202349	38202236	15	UTR5	NM_001161572.2	MAFF	+	23764	MAF bZIP transcription factor F, transcript variant 3
IP-chen_peak_7602	chr4	73104459	73104715	73104567	15	intron	NM_015574.2	ANKRD17	-	26057	ankyrin repeat domain 17, transcript variant 4
IP-chen_peak_7937	chr5	132496178	132497870	132496580	15	Intergenic	XM_011543379.2	IRF1	-	3659	interferon regulatory factor 1, transcript variant X1
IP-chen_peak_8530	chr6	108559780	108560724	108559919	15	UTR5	NM_201559.3	FOXO3	+	2309	forkhead box O3, transcript variant 2
IP-chen_peak_9685	chr9	127397200	127397467	127397290	15	intron	NM_001271712.2	SLC2A8	+	29988	solute carrier family 2 member 8, transcript variant 3
IP-chen_peak_5747	chr2	43224311	43225082	43224559	59	exon	NM_006887.5	ZFP36L2	-	678	ZFP36 ring finger protein like 2
IP-chen_peak_5743	chr2	42360235	42360575	42360402	16	intron	NM_001319037.1	COX7A2L	-	9167	cytochrome c oxidase subunit 7A2 like, transcript variant 3
IP-chen_peak_2940	chr15	34365970	34366408	34366213	25	intron	XM_011521422.1	LPCAT4	-	254531	lysophosphatidylcholine acyltransferase 4, transcript variant X4
IP-chen_peak_17	chr1	1073972	1074241	1074089	10	UTR5	NM_001205252.2	RNF223	-	401934	ring finger protein 223
IP-chen_peak_1099	chr10	63629381	63630097	63629974	10	TSS	XR_428755.4	LOC101929846	+	101929846	uncharacterized LOC101929846, transcript variant X1
IP-chen_peak_1213	chr10	97889375	97889654	97889483	10	intron	XM_017016367.1	CRTAC1	-	55118	cartilage acidic protein 1, transcript variant X4
IP-chen_peak_1745	chr11	67077640	67078448	67078222	10	Intergenic	NM_001300886.2	RHOD	+	29984	ras homolog family member D, transcript variant 2
IP-chen_peak_1915	chr11	124953368	124953930	124953770	10	exon	XR_948134.2	CCDC15-DT	-	105369547	CCDC15 divergent transcript, transcript variant X3
IP-chen_peak_2203	chr12	52976035	52976364	52976201	10	Intergenic	NM_000224.3	KRT18	+	3875	keratin 18, transcript variant 1
IP-chen_peak_2571	chr13	30421994	30422227	30422155	10	intron	NR_125771.1	LINC01058	-	103724387	long intergenic non-protein coding RNA 1058
IP-chen_peak_2804	chr14	77097483	77097930	77097797	10	TSS	NM_033426.3	CIPC	+	85457	CLOCK interacting pacemaker
IP-chen_peak_2843	chr14	100692747	100693311	100692984	10	stop-codon	XR_944209.2	LOC105370668	+	105370668	uncharacterized LOC105370668, transcript variant X2
IP-chen_peak_3112	chr15	72637729	72638102	72637912	10	intron	XM_024450114.1	LOC112268145	+	112268145	uncharacterized LOC112268145
IP-chen_peak_3365	chr16	5098736	5098999	5098874	10	Intergenic	NM_201400.4	EEF2KMT	-	196483	eukaryotic elongation factor 2 lysine methyltransferase, transcript variant 1
IP-chen_peak_3375	chr16	11253935	11254380	11254095	10	intron	XR_933070.3	LOC105371082	+	105371082	uncharacterized LOC105371082, transcript variant X2
IP-chen_peak_3774	chr17	2024814	2025180	2025055	10	UTR5	NM_178568.4	RTN4RL1	-	146760	reticulon 4 receptor like 1
IP-chen_peak_4026	chr17	38453926	38455686	38454208	10	intron	XM_011525074.2	ARHGAP23	+	57636	Rho GTPase activating protein 23, transcript variant X4
IP-chen_peak_4262	chr17	57954631	57955347	57955154	10	intron	XM_017024641.2	CUEDC1	-	404093	CUE domain containing 1, transcript variant X5
IP-chen_peak_4341	chr17	76500214	76500864	76500556	10	intron	NR_164786.1	RHBDF2	-	79651	rhomboid 5 homolog 2, transcript variant 7
IP-chen_peak_4828	chr19	4063186	4064165	4063357	10	intron	NM_015898.4	ZBTB7A	-	51341	zinc finger and BTB domain containing 7A, transcript variant 1
IP-chen_peak_4897	chr19	6516664	6516962	6516782	10	Intergenic	NM_001289123.2	TUBB4A	-	10382	tubulin beta 4A class IVa, transcript variant 1
IP-chen_peak_4941	chr19	8526046	8526291	8526161	10	intron	XM_024451522.1	MYO1F	-	4542	myosin IF, transcript variant X6
IP-chen_peak_5043	chr19	13796501	13796749	13796647	10	intron	XM_017027156.1	ZSWIM4	+	65249	zinc finger SWIM-type containing 4, transcript variant X6
IP-chen_peak_5138	chr19	29811264	29811605	29811413	10	TSS	NM_001322262.2	CCNE1	+	898	cyclin E1, transcript variant 5
IP-chen_peak_5518	chr19	52138285	52138790	52138478	10	intron	NM_178523.5	ZNF616	-	90317	zinc finger protein 616, transcript variant 1
IP-chen_peak_5978	chr2	120541053	120541613	120541459	10	Intergenic	XR_002959417.1	LOC105373585	-	105373585	uncharacterized LOC105373585, transcript variant X4
IP-chen_peak_6678	chr22	21450539	21451236	21450936	10	UTR3	XM_011530008.3	HIC2	+	23119	HIC ZBTB transcriptional repressor 2, transcript variant X2
IP-chen_peak_6867	chr22	43276015	43276407	43276113	10	intron	NR_134582.1	SCUBE1-AS1	+	101927447	SCUBE1 antisense RNA 1
IP-chen_peak_6914	chr22	46738656	46739363	46738854	10	TSS	NM_022766.6	CERK	-	64781	ceramide kinase
IP-chen_peak_7076	chr3	42502657	42503162	42502805	10	exon	XM_011534080.2	VIPR1	+	7433	vasoactive intestinal peptide receptor 1, transcript variant X5
IP-chen_peak_7088	chr3	44476939	44477532	44477395	10	intron	NM_181489.6	ZNF445	-	353274	zinc finger protein 445, transcript variant 1
IP-chen_peak_7460	chr3	195658081	195658311	195658252	10	intron	NR_003265.3	SDHAP2	+	727956	succinate dehydrogenase complex flavoprotein subunit A pseudogene 2
IP-chen_peak_7652	chr4	139014782	139015423	139015261	10	TSS	NM_012118.4	NOCT	+	25819	nocturnin
IP-chen_peak_7881	chr5	81852424	81852927	81852619	10	Intergenic	XR_001742519.1	LOC107986385	+	107986385	uncharacterized LOC107986385
IP-chen_peak_7986	chr5	139660123	139661746	139661002	10	intron	NM_001317207.2	CXXC5	+	51523	CXXC finger protein 5, transcript variant 10
IP-chen_peak_8151	chr5	180416974	180417351	180417165	10	Intergenic	XR_001743043.2	LOC102725231	+	102725231	uncharacterized LOC102725231, transcript variant X3
IP-chen_peak_8201	chr6	6695279	6695938	6695694	10	exon	XR_001743945.1	LOC101928004	-	101928004	uncharacterized LOC101928004, transcript variant X7
IP-chen_peak_8890	chr7	90404060	90404559	90404225	10	intron	NM_001185073.3	CLDN12	+	9069	claudin 12, transcript variant 2
IP-chen_peak_9011	chr7	129778241	129780214	129780028	10	Intergenic	NR_029615.1	MIR183	-	406959	microRNA 183
IP-chen_peak_9135	chr8	6834769	6835642	6835306	10	intron	NM_001289973.2	XKR5	-	389610	XK related 5, transcript variant 2
IP-chen_peak_9203	chr8	32548275	32548939	32548470	10	UTR5	NM_013957.5	NRG1	+	3084	neuregulin 1, transcript variant HRG-beta2
IP-chen_peak_9684	chr9	126860720	126861546	126861090	10	intron	NM_001099270.2	ZBTB34	+	403341	zinc finger and BTB domain containing 34
IP-chen_peak_9869	chr9	136568342	136569170	136568998	10	Intergenic	NR_121577.1	NALT1	+	101928483	NOTCH1 associated lncRNA in T cell acute lymphoblastic leukemia 1
IP-chen_peak_6074	chr2	180006744	180006981	180006908	13	UTR5	NM_020943.3	CWC22	-	57703	CWC22 spliceosome associated protein homolog, transcript variant 1
IP-chen_peak_480	chr1	77979300	77979708	77979410	22	UTR5	NM_001317100.2	DNAJB4	+	11080	DnaJ heat shock protein family (Hsp40) member B4, transcript variant 3
IP-chen_peak_1493	chr11	30323193	30323748	30323324	22	intron	XM_005252792.4	ARL14EP	+	120534	ADP ribosylation factor like GTPase 14 effector protein, transcript variant X1
IP-chen_peak_8694	chr7	2353578	2353818	2353639	16	intron	XM_017012084.2	SNX8	-	29886	sorting nexin 8, transcript variant X4
IP-chen_peak_9381	chr8	142669326	142669784	142669631	12	intron	NM_003724.4	JRK	-	8629	Jrk helix-turn-helix protein, transcript variant 1
IP-chen_peak_2515	chr12	124913854	124914577	124914440	84	intron	NM_021009.7	UBC	-	7316	ubiquitin C
IP-chen_peak_7608	chr4	77158141	77158563	77158474	19	intron	XM_011532398.1	CCNG2	+	901	cyclin G2, transcript variant X1
IP-chen_peak_7248	chr3	72997079	72997659	72997221	20	intron	NM_174907.4	PPP4R2	+	151987	protein phosphatase 4 regulatory subunit 2, transcript variant 1
IP-chen_peak_3036	chr15	63834183	63834775	63834340	11	TSS	XM_017022701.2	HERC1	-	8925	HECT and RLD domain containing E3 ubiquitin protein ligase family member 1, transcript variant X3
IP-chen_peak_6402	chr20	49812250	49812545	49812380	11	TSS	NR_048538.2	SLC9A8	+	23315	solute carrier family 9 member A8, transcript variant 4
IP-chen_peak_8846	chr7	74453294	74453606	74453468	11	TSS	XM_017012803.1	GTF2IRD1	+	9569	GTF2I repeat domain containing 1, transcript variant X4
IP-chen_peak_9067	chr7	149496176	149496479	149496327	11	intron	NM_001363517.2	ZNF746	-	155061	zinc finger protein 746, transcript variant 3
IP-chen_peak_10137	chrX	153885011	153885721	153885396	11	exon	NR_130768.1	LCA10	+	100996465	lung carcinoma-associated 10
IP-chen_peak_5248	chr19	40689925	40690403	40690223	14	intron	NM_004756.5	NUMBL	-	9253	NUMB like endocytic adaptor protein, transcript variant 1
IP-chen_peak_5686	chr2	25877643	25878515	25878265	34	UTR5	NM_018263.6	ASXL2	-	55252	ASXL transcriptional regulator 2, transcript variant 1
IP-chen_peak_208	chr1	23369116	23369741	23369463	18	UTR5	NM_001370652.1	ZNF436	-	80818	zinc finger protein 436, transcript variant 3
IP-chen_peak_1761	chr11	68013482	68014101	68013659	18	intron	NM_001290058.2	ALDH3B1	+	221	aldehyde dehydrogenase 3 family member B1, transcript variant 4
IP-chen_peak_2640	chr13	108214555	108214856	108214721	18	UTR5	NM_001379095.1	LIG4	-	3981	DNA ligase 4, transcript variant 12
IP-chen_peak_3781	chr17	2511465	2511779	2511659	18	intron	NM_024086.4	METTL16	-	79066	methyltransferase like 16
IP-chen_peak_8928	chr7	100015648	100016077	100015805	18	intron	NM_001287055.3	ZKSCAN1	+	7586	zinc finger with KRAB and SCAN domains 1, transcript variant 3
IP-chen_peak_9591	chr9	92324750	92325473	92325043	18	intron	NM_001256394.2	NOL8	-	55035	nucleolar protein 8, transcript variant 2
IP-chen_peak_3397	chr16	16255095	16255342	16255213	10	intron	XM_005255318.1	NOMO3	+	408050	NODAL modulator 3, transcript variant X1
IP-chen_peak_3856	chr17	7562198	7562426	7562360	44	intron	NM_015670.6	SENP3	+	26168	SUMO specific peptidase 3
IP-chen_peak_5202	chr19	38648905	38649163	38649047	12	intron	XM_005259281.5	ACTN4	+	81	actinin alpha 4, transcript variant X2
IP-chen_peak_9827	chr9	133992531	133992755	133992639	16	TSS	XM_017015109.1	VAV2	-	7410	vav guanine nucleotide exchange factor 2, transcript variant X2
IP-chen_peak_2476	chr12	122527386	122527643	122527460	23	intron	XM_017020255.2	KNTC1	+	9735	kinetochore associated 1, transcript variant X4
IP-chen_peak_4485	chr18	3247886	3248457	3248001	30	intron	NM_006471.4	MYL12A	+	10627	myosin light chain 12A, transcript variant 1
IP-chen_peak_8864	chr7	76047397	76047740	76047608	30	intron	XM_017012298.2	STYXL1	-	51657	serine/threonine/tyrosine interacting like 1, transcript variant X4
IP-chen_peak_8620	chr6	163414027	163414328	163414183	13	TSS	XR_942633.2	QKI	+	9444	QKI, KH domain containing RNA binding, transcript variant X5
IP-chen_peak_8673	chr7	1027164	1027814	1027337	10	intron	NR_134538.2	C7orf50	-	84310	chromosome 7 open reading frame 50, transcript variant 6
IP-chen_peak_7654	chr4	139177585	139177869	139177701	11	TSS	NM_001371324.1	ELF2	-	1998	E74 like ETS transcription factor 2, transcript variant 7
IP-chen_peak_9655	chr9	120714777	120715484	120715090	11	TSS	NM_001080497.3	MEGF9	-	1955	multiple EGF like domains 9
IP-chen_peak_4641	chr19	1407568	1407961	1407760	113	UTR5	NM_001352035.2	DAZAP1	+	26528	DAZ associated protein 1, transcript variant 5
IP-chen_peak_8167	chr5	181223307	181224770	181223471	113	UTR5	NM_201627.3	TRIM41	+	90933	tripartite motif containing 41, transcript variant 2
IP-chen_peak_1989	chr12	6606493	6607352	6606859	16	intron	NM_001273.5	CHD4	-	1108	chromodomain helicase DNA binding protein 4, transcript variant 1
IP-chen_peak_4948	chr19	9583835	9584479	9584321	21	UTR5	XM_017027239.1	ZNF121	-	7675	zinc finger protein 121, transcript variant X1
IP-chen_peak_5641	chr2	676480	676709	676593	21	exon	NM_001352681.1	TMEM18	-	129787	transmembrane protein 18, transcript variant 3
IP-chen_peak_6961	chr3	3127078	3127335	3127156	21	exon	NR_159937.1	TRNT1	+	51095	tRNA nucleotidyl transferase 1, transcript variant 9
IP-chen_peak_7467	chr3	195908234	195908881	195908618	21	exon	NR_145450.1	TNK2-AS1	+	100128262	TNK2 antisense RNA 1
IP-chen_peak_10087	chrX	129931249	129931918	129931378	12	intron	XR_001755965.1	LOC105373335	-	105373335	uncharacterized LOC105373335, transcript variant X5
IP-chen_peak_4383	chr17	79837991	79838848	79838171	45	intron	NM_003655.3	CBX4	-	8535	chromobox 4
IP-chen_peak_285	chr1	28579607	28579861	28579743	45	exon	NR_146381.1	SNHG12	-	85028	small nucleolar RNA host gene 12, transcript variant 2
IP-chen_peak_5624	chr19	57819981	57820492	57820167	14	Intergenic	XM_005259267.4	ZNF552	-	79818	zinc finger protein 552, transcript variant X1
IP-chen_peak_5732	chr2	38876048	38876263	38876150	14	intron	NM_001145450.3	MORN2	+	729967	MORN repeat containing 2
IP-chen_peak_8184	chr6	2987613	2987918	2987798	14	TSS	NR_026856.1	LINC01011	+	401232	long intergenic non-protein coding RNA 1011
IP-chen_peak_8426	chr6	41920600	41921042	41920930	14	UTR5	NM_001305456.2	MED20	-	9477	mediator complex subunit 20, transcript variant 3
IP-chen_peak_9064	chr7	149262158	149262652	149262454	14	intron	NM_001195220.2	ZNF783	+	100289678	zinc finger family member 783, transcript variant 1
IP-chen_peak_4470	chr17	82273138	82273622	82273387	62	exon	XR_243518.4	CSNK1D	-	1453	casein kinase 1 delta, transcript variant X4
IP-chen_peak_1646	chr11	64241073	64241324	64241196	46	TSS	NM_057092.2	FKBP2	+	2286	FKBP prolyl isomerase 2, transcript variant 2
IP-chen_peak_4138	chr17	44199391	44199629	44199519	19	UTR5	NM_001382309.1	ATXN7L3	-	56970	ataxin 7 like 3, transcript variant 2
IP-chen_peak_5297	chr19	43614066	43614427	43614233	65	exon	NM_182498.4	ZNF428	-	126299	zinc finger protein 428
IP-chen_peak_2160	chr12	49743045	49743278	49743177	13	intron	XM_024449172.1	TMBIM6	+	7009	transmembrane BAX inhibitor motif containing 6, transcript variant X5
IP-chen_peak_1168	chr10	79348111	79348434	79348242	23	intron	XM_005269379.3	PPIF	+	10105	peptidylprolyl isomerase F, transcript variant X1
IP-chen_peak_6999	chr3	12840790	12841478	12841350	58	intron	NM_001007073.1	RPL32	-	6161	ribosomal protein L32, transcript variant 2
IP-chen_peak_3991	chr17	31858352	31859235	31859115	24	exon	NM_018405.4	COPRS	-	55352	coordinator of PRMT5 and differentiation stimulator, transcript variant 1
IP-chen_peak_6566	chr21	41168173	41168383	41168322	24	exon	NM_138991.3	BACE2	+	25825	beta-secretase 2, transcript variant c
IP-chen_peak_9396	chr8	143694865	143695773	143695445	24	stop-codon	NR_110193.2	ZNF707	+	286075	zinc finger protein 707, transcript variant 12
IP-chen_peak_655	chr1	154181966	154182508	154182394	16	intron	NM_001364679.2	TPM3	-	7170	tropomyosin 3, transcript variant 13
IP-chen_peak_2539	chr12	132710820	132711217	132711009	46	exon	NM_138575.4	PGAM5	+	192111	PGAM family member 5, mitochondrial serine/threonine protein phosphatase, transcript variant 3
IP-chen_peak_8176	chr6	1389576	1389841	1389723	18	UTR5	NM_001452.2	FOXF2	+	2295	forkhead box F2
IP-chen_peak_1477	chr11	14499024	14499464	14499229	29	intron	NM_001144062.2	COPB1	-	1315	COPI coat complex subunit beta 1, transcript variant 3
IP-chen_peak_4357	chr17	78484942	78485682	78485271	29	intron	NR_102401.1	DNAH17-AS1	+	100996295	DNAH17 antisense RNA 1
IP-chen_peak_1047	chr10	26697690	26698265	26698186	12	intron	XM_024447922.1	PDSS1	+	23590	decaprenyl diphosphate synthase subunit 1, transcript variant X1
IP-chen_peak_6310	chr20	35883786	35884152	35883976	12	intron	XM_024451890.1	PHF20	+	51230	PHD finger protein 20, transcript variant X9
IP-chen_peak_7508	chr4	1290320	1290613	1290453	12	intron	NR_123716.2	MAEA	+	10296	macrophage erythroblast attacher, E3 ubiquitin ligase, transcript variant 7
IP-chen_peak_7775	chr5	14144845	14145778	14145393	12	intron	XM_011514108.1	TRIO	+	7204	trio Rho guanine nucleotide exchange factor, transcript variant X3
IP-chen_peak_8526	chr6	107958894	107959740	107959050	12	TSS	NM_007214.5	SEC63	-	11231	SEC63 homolog, protein translocation regulator
IP-chen_peak_9715	chr9	127899197	127899430	127899269	12	intron	XM_017014659.2	ST6GALNAC6	-	30815	ST6 N-acetylgalactosaminide alpha-2,6-sialyltransferase 6, transcript variant X1
IP-chen_peak_4697	chr19	2032643	2032888	2032798	13	intron	XR_001753845.1	LOC107985278	-	107985278	uncharacterized LOC107985278
IP-chen_peak_1222	chr10	99732307	99733036	99732593	17	intron	NM_015960.3	CUTC	+	51076	cutC copper transporter
IP-chen_peak_2316	chr12	69469792	69470269	69470094	17	TSS	NM_001278354.2	FRS2	+	10818	fibroblast growth factor receptor substrate 2, transcript variant 5
IP-chen_peak_2684	chr14	21477268	21477671	21477403	22	intron	NM_001303523.2	TOX4	+	9878	TOX high mobility group box family member 4, transcript variant 2
IP-chen_peak_3785	chr17	2593680	2593911	2593800	27	UTR5	NM_000430.4	PAFAH1B1	+	5048	platelet activating factor acetylhydrolase 1b regulatory subunit 1
IP-chen_peak_2044	chr12	10722708	10723304	10723113	99	UTR5	XM_017020123.2	YBX3	-	8531	Y-box binding protein 3, transcript variant X2
IP-chen_peak_5829	chr2	66432201	66432445	66432292	13	intron	NR_046438.2	MEIS1-AS3	-	730198	MEIS1 antisense RNA 3
IP-chen_peak_2478	chr12	122836004	122836296	122836142	10	intron	NM_003959.3	HIP1R	+	9026	huntingtin interacting protein 1 related, transcript variant 1
IP-chen_peak_9462	chr9	2740368	2740671	2740515	10	Intergenic	NM_133497.4	KCNV2	+	169522	potassium voltage-gated channel modifier subfamily V member 2
IP-chen_peak_8445	chr6	43012934	43013204	43013090	55	intron	XM_024446445.1	MEA1	-	4201	male-enhanced antigen 1, transcript variant X2
IP-chen_peak_6373	chr20	46363998	46364316	46364210	22	UTR5	XM_011528838.2	SLC35C2	-	51006	solute carrier family 35 member C2, transcript variant X14
IP-chen_peak_2174	chr12	51025859	51026223	51026008	20	UTR5	NM_001174129.1	SLC11A2	-	4891	solute carrier family 11 member 2, transcript variant 6
IP-chen_peak_4201	chr17	48995499	48996115	48995866	18	Intergenic	NM_001160423.2	IGF2BP1	+	10642	insulin like growth factor 2 mRNA binding protein 1, transcript variant 2
IP-chen_peak_8300	chr6	31400901	31401648	31401019	17	intron	NM_001289152.2	MICA	+	100507436	MHC class I polypeptide-related sequence A, transcript variant 3
IP-chen_peak_4833	chr19	4120440	4121009	4120591	15	intron	XM_017026989.1	MAP2K2	-	5605	mitogen-activated protein kinase kinase 2, transcript variant X1
IP-chen_peak_8609	chr6	158818621	158819282	158818851	15	intron	NM_001111077.2	EZR	-	7430	ezrin, transcript variant 2
IP-chen_peak_820	chr1	201648166	201648383	201648326	13	intron	NM_001389617.1	NAV1	+	89796	neuron navigator 1, transcript variant 9
IP-chen_peak_9968	chrX	46544891	46545299	46545170	12	intron	NM_001190417.2	ZNF674	-	641339	zinc finger protein 674, transcript variant 3
IP-chen_peak_207	chr1	23343247	23344150	23343864	33	intron	XM_011540474.3	HNRNPR	-	10236	heterogeneous nuclear ribonucleoprotein R, transcript variant X4
IP-chen_peak_6355	chr20	43667131	43667571	43667275	33	UTR5	NM_001278610.2	MYBL2	+	4605	MYB proto-oncogene like 2, transcript variant 2
IP-chen_peak_453	chr1	56644376	56644871	56644666	10	intron	NR_135111.1	LOC101929935	-	101929935	uncharacterized LOC101929935
IP-chen_peak_1022	chr10	12069528	12070255	12069859	10	intron	NM_018706.7	DHTKD1	+	55526	dehydrogenase E1 and transketolase domain containing 1
IP-chen_peak_1183	chr10	89645297	89646019	89645491	10	exon	XR_001747543.1	LOC105378421	+	105378421	uncharacterized LOC105378421, transcript variant X2
IP-chen_peak_2414	chr12	113422435	113423142	113422960	10	intron	XM_011537846.2	SDSL	+	113675	serine dehydratase like, transcript variant X2
IP-chen_peak_3936	chr17	18858353	18858907	18858602	10	intron	XM_017024874.2	PRPSAP2	+	5636	phosphoribosyl pyrophosphate synthetase associated protein 2, transcript variant X7
IP-chen_peak_4279	chr17	60599289	60599956	60599823	10	TSS	NM_003620.4	PPM1D	+	8493	protein phosphatase, Mg2+/Mn2+ dependent 1D
IP-chen_peak_5753	chr2	44168120	44168378	44168253	10	exon	XR_940036.2	LOC102723904	-	102723904	uncharacterized LOC102723904, transcript variant X3
IP-chen_peak_5839	chr2	69742051	69742615	69742313	10	intron	XR_001738734.2	ANXA4	+	307	annexin A4, transcript variant X6
IP-chen_peak_6918	chr22	49853082	49853485	49853286	10	exon	XR_001755603.2	LOC105377205	-	105377205	uncharacterized LOC105377205, transcript variant X3
IP-chen_peak_7610	chr4	78775514	78776195	78775710	10	TSS	XM_005263117.1	BMP2K	+	55589	BMP2 inducible kinase, transcript variant X1
IP-chen_peak_8701	chr7	4642324	4642864	4642511	10	Intergenic	NM_001037165.2	FOXK1	+	221937	forkhead box K1
IP-chen_peak_8991	chr7	111561493	111562270	111562100	10	UTR5	XM_024446958.1	IMMP2L	-	83943	inner mitochondrial membrane peptidase subunit 2, transcript variant X12
IP-chen_peak_9190	chr8	28092563	28093013	28092689	10	intron	XM_024447184.1	ELP3	+	55140	elongator acetyltransferase complex subunit 3, transcript variant X2
IP-chen_peak_9293	chr8	101026308	101027416	101027146	10	Intergenic	XR_001745729.1	LOC401471	+	401471	uncharacterized LOC401471
IP-chen_peak_8305	chr6	31619916	31620294	31620039	25	TSS	NM_004638.4	PRRC2A	+	7916	proline rich coiled-coil 2A, transcript variant 2
IP-chen_peak_1953	chr12	2820249	2820647	2820437	16	intron	XR_002957351.1	ITFG2	+	55846	integrin alpha FG-GAP repeat containing 2, transcript variant X1
IP-chen_peak_3099	chr15	70099242	70099499	70099330	21	Intergenic	XM_005254625.4	TLE3	-	7090	TLE family member 3, transcriptional corepressor, transcript variant X8
IP-chen_peak_2138	chr12	49019944	49020516	49020126	27	UTR3	XM_011538773.2	KMT2D	-	8085	lysine methyltransferase 2D, transcript variant X4
IP-chen_peak_4866	chr19	4812554	4812847	4812709	19	Intergenic	NM_001385679.1	TICAM1	-	148022	toll like receptor adaptor molecule 1, transcript variant 3
IP-chen_peak_7860	chr5	72108246	72108673	72108486	12	exon	XR_001742736.2	LOC105379028	-	105379028	uncharacterized LOC105379028, transcript variant X11
IP-chen_peak_7530	chr4	7010145	7010427	7010258	18	intron	NM_001286805.2	TBC1D14	+	57533	TBC1 domain family member 14, transcript variant 4
IP-chen_peak_8520	chr6	89819903	89820132	89820045	18	intron	XM_011535635.2	MDN1	-	23195	midasin AAA ATPase 1, transcript variant X1
IP-chen_peak_543	chr1	114511409	114511645	114511512	11	TSS	XM_005270936.4	TRIM33	-	51592	tripartite motif containing 33, transcript variant X1
IP-chen_peak_8777	chr7	44848530	44849209	44848708	11	intron	XR_927227.2	LINC01952	+	105375261	long intergenic non-protein coding RNA 1952
IP-chen_peak_9622	chr9	96418952	96419277	96419097	11	TSS	XM_011518345.3	ZNF367	-	195828	zinc finger protein 367, transcript variant X1
IP-chen_peak_1519	chr11	46121788	46122613	46122391	10	TSS	NM_001352031.3	PHF21A	-	51317	PHD finger protein 21A, transcript variant 9
IP-chen_peak_3535	chr16	50754860	50755187	50754999	10	intron	NM_001378750.1	CYLD	+	1540	CYLD lysine 63 deubiquitinase, transcript variant 11
IP-chen_peak_8581	chr6	154732856	154733159	154733045	10	TSS	NM_001286199.2	SCAF8	+	22828	SR-related CTD associated factor 8, transcript variant 5
IP-chen_peak_8731	chr7	22822461	22822672	22822585	34	intron	NR_168014.1	TOMM7	-	54543	translocase of outer mitochondrial membrane 7, transcript variant 2
IP-chen_peak_1208	chr10	97687679	97688009	97687827	28	TSS	XM_017016494.1	AVPI1	-	60370	arginine vasopressin induced 1, transcript variant X1
IP-chen_peak_1635	chr11	63826918	63827641	63827402	42	UTR3	XM_011544771.1	SPINDOC	+	144097	spindlin interactor and repressor of chromatin binding, transcript variant X3
IP-chen_peak_5528	chr19	52648581	52648935	52648695	18	intron	NM_001348017.2	ZNF83	-	55769	zinc finger protein 83, transcript variant 19
IP-chen_peak_4277	chr17	59893334	59893923	59893431	13	intron	NR_161456.1	RPS6KB1	+	6198	ribosomal protein S6 kinase B1, transcript variant 17
IP-chen_peak_6107	chr2	203015134	203015453	203015260	13	intron	NM_001378026.1	NBEAL1	+	65065	neurobeachin like 1, transcript variant 2
IP-chen_peak_7082	chr3	42803253	42803939	42803792	13	intron	NM_001099669.2	HIGD1A	-	25994	HIG1 hypoxia inducible domain family member 1A, transcript variant 2
IP-chen_peak_8161	chr5	180810239	180810606	180810409	13	intron	NM_001364380.2	MGAT1	-	4245	alpha-1,3-mannosyl-glycoprotein 2-beta-N-acetylglucosaminyltransferase, transcript variant 8
IP-chen_peak_9279	chr8	95269281	95269732	95269375	13	intron	NR_038205.1	CFAP418-AS1	+	100616530	CFAP418 antisense RNA 1, transcript variant 5
IP-chen_peak_7479	chr3	196316936	196318229	196317722	21	exon	XR_001740547.1	LOC107986031	-	107986031	uncharacterized LOC107986031
IP-chen_peak_9327	chr8	123243278	123243515	123243378	12	intron	NM_001204180.2	ZHX1-C8orf76	-	100533106	ZHX1-C8orf76 readthrough
IP-chen_peak_2972	chr15	40383073	40383630	40383149	45	intron	NM_001142762.1	KNSTRN	+	90417	kinetochore localized astrin (SPAG5) binding protein, transcript variant 3
IP-chen_peak_6403	chr20	49907412	49907666	49907508	20	intron	NM_006038.4	SPATA2	-	9825	spermatogenesis associated 2, transcript variant 1
IP-chen_peak_198	chr1	21346051	21346906	21346482	11	TSS	NM_001113348.2	ECE1	-	1889	endothelin converting enzyme 1, transcript variant 4
IP-chen_peak_2756	chr14	64736954	64737201	64737075	11	intron	XM_017021155.2	PLEKHG3	+	26030	pleckstrin homology and RhoGEF domain containing G3, transcript variant X4
IP-chen_peak_1360	chr11	395644	396542	395780	33	intron	NM_007183.4	PKP3	+	11187	plakophilin 3, transcript variant 1
IP-chen_peak_5460	chr19	49362122	49362411	49362249	10	intron	XM_011526726.2	DKKL1	+	27120	dickkopf like acrosomal protein 1, transcript variant X4
IP-chen_peak_10075	chrX	120561213	120561426	120561280	23	intron	NM_003588.4	CUL4B	-	8450	cullin 4B, transcript variant 1
IP-chen_peak_7192	chr3	51384557	51384961	51384839	33	TSS	NM_006010.6	MANF	+	7873	mesencephalic astrocyte derived neurotrophic factor
IP-chen_peak_5672	chr2	18559691	18560058	18559918	16	intron	NM_001199103.2	NT5C1B-RDH14	-	100526794	NT5C1B-RDH14 readthrough, transcript variant 1
IP-chen_peak_7911	chr5	98928209	98928427	98928391	16	intron	NM_001376194.2	CHD1	-	1105	chromodomain helicase DNA binding protein 1, transcript variant 5
IP-chen_peak_7939	chr5	132830271	132830494	132830369	16	intron	NM_001172700.2	SHROOM1	-	134549	shroom family member 1, transcript variant 1
IP-chen_peak_8240	chr6	26458256	26458565	26458396	16	intron	NM_001197233.3	BTN2A1	+	11120	butyrophilin subfamily 2 member A1, transcript variant 3
IP-chen_peak_9726	chr9	128484972	128485294	128485170	16	intron	NM_001351583.2	ODF2	+	4957	outer dense fiber of sperm tails 2, transcript variant 18
IP-chen_peak_3139	chr15	75336134	75336614	75336417	30	intron	NM_001321848.2	COMMD4	+	54939	COMM domain containing 4, transcript variant 11
IP-chen_peak_4077	chr17	40099632	40099943	40099779	19	intron	NM_021724.5	NR1D1	-	9572	nuclear receptor subfamily 1 group D member 1
IP-chen_peak_2147	chr12	49188631	49188994	49188867	41	UTR5	NM_001270399.2	TUBA1A	-	7846	tubulin alpha 1a, transcript variant 2
IP-chen_peak_3275	chr16	1307062	1307332	1307222	13	Intergenic	NM_194260.3	UBE2I	+	7329	ubiquitin conjugating enzyme E2 I, transcript variant 3
IP-chen_peak_2465	chr12	121745578	121746596	121746090	10	intron	NM_001080825.2	TMEM120B	+	144404	transmembrane protein 120B
IP-chen_peak_6884	chr22	45503690	45504125	45503993	10	intron	NM_006487.3	FBLN1	+	2192	fibulin 1, transcript variant A
IP-chen_peak_9492	chr9	21974472	21975044	21974692	66	exon	NM_001195132.2	CDKN2A	-	1029	cyclin dependent kinase inhibitor 2A, transcript variant 5
IP-chen_peak_6802	chr22	39318844	39319611	39319196	83	intron	NM_001033853.2	RPL3	-	6122	ribosomal protein L3, transcript variant 2
IP-chen_peak_4746	chr19	2478504	2479129	2478750	17	stop-codon	NM_015675.4	GADD45B	+	4616	growth arrest and DNA damage inducible beta
IP-chen_peak_9159	chr8	22597790	22598085	22597935	17	UTR3	NM_176871.5	PDLIM2	+	64236	PDZ and LIM domain 2, transcript variant 1
IP-chen_peak_3852	chr17	7350513	7350922	7350681	16	intron	NM_014716.4	ACAP1	+	9744	ArfGAP with coiled-coil, ankyrin repeat and PH domains 1
IP-chen_peak_2	chr1	778290	778510	778376	11	exon	NR_168328.1	LOC100288069	-	100288069	uncharacterized LOC100288069
IP-chen_peak_512	chr1	94541403	94541689	94541548	11	exon	NM_001993.5	F3	-	2152	coagulation factor III, tissue factor, transcript variant 1
IP-chen_peak_1035	chr10	21366299	21366619	21366452	11	intron	NR_155751.1	LINC02643	-	105376444	long intergenic non-protein coding RNA 2643
IP-chen_peak_1142	chr10	73625329	73625718	73625599	11	UTR5	NM_001391953.1	USP54	-	159195	ubiquitin specific peptidase 54, transcript variant 24
IP-chen_peak_1328	chr10	126904490	126905059	126904926	11	exon	XR_946449.2	LOC105378550	-	105378550	uncharacterized LOC105378550
IP-chen_peak_1948	chr12	1662083	1662346	1662188	11	Intergenic	NR_037422.1	MIR3649	-	100500816	microRNA 3649
IP-chen_peak_2037	chr12	9284032	9284676	9284448	11	intron	NR_024374.1	LOC642846	+	642846	DEAD/H (Asp-Glu-Ala-Asp/His) box polypeptide 11-like
IP-chen_peak_2310	chr12	65963124	65963360	65963258	11	exon	NM_003483.6	HMGA2	+	8091	high mobility group AT-hook 2, transcript variant 1
IP-chen_peak_2435	chr12	116881132	116881383	116881243	11	exon	NM_003806.4	HRK	-	8739	harakiri, BCL2 interacting protein, transcript variant 1
IP-chen_peak_2644	chr13	110696024	110696346	110696175	11	intron	XM_006719953.3	CARS2	-	79587	cysteinyl-tRNA synthetase 2, mitochondrial, transcript variant X6
IP-chen_peak_2758	chr14	67620015	67620219	67620101	11	intron	NM_001172.4	ARG2	+	384	arginase 2
IP-chen_peak_3575	chr16	57911038	57911761	57911354	11	intron	NM_001286130.2	CNGB1	-	1258	cyclic nucleotide gated channel subunit beta 1, transcript variant 3
IP-chen_peak_3910	chr17	17682661	17683183	17682987	11	UTR5	XM_017024026.1	RAI1	+	10743	retinoic acid induced 1, transcript variant X2
IP-chen_peak_3985	chr17	30906405	30906633	30906516	11	UTR5	XM_006722084.2	TEFM	-	79736	transcription elongation factor, mitochondrial, transcript variant X1
IP-chen_peak_4241	chr17	56593354	56594089	56593759	11	UTR5	NM_005450.6	NOG	+	9241	noggin
IP-chen_peak_5424	chr19	48491603	48491840	48491659	11	intron	NM_001388485.1	LMTK3	-	114783	lemur tyrosine kinase 3, transcript variant 2
IP-chen_peak_6316	chr20	36097769	36098084	36097895	11	intron	XM_017027711.1	EPB41L1	+	2036	erythrocyte membrane protein band 4.1 like 1, transcript variant X8
IP-chen_peak_6443	chr20	56781262	56781836	56781489	11	Intergenic	NM_003222.4	TFAP2C	+	7022	transcription factor AP-2 gamma
IP-chen_peak_6967	chr3	5026160	5027026	5026719	11	intron	XR_940562.2	LOC105376934	-	105376934	uncharacterized LOC105376934, transcript variant X1
IP-chen_peak_7228	chr3	58104331	58104585	58104441	11	intron	NM_001164318.2	FLNB	+	2317	filamin B, transcript variant 3
IP-chen_peak_7310	chr3	127589242	127589615	127589437	11	intron	NM_001353001.2	TPRA1	-	131601	transmembrane protein adipocyte associated 1, transcript variant 5
IP-chen_peak_7356	chr3	143000293	143001214	143000889	11	exon	NR_034032.1	LOC100289361	-	100289361	uncharacterized LOC100289361
IP-chen_peak_7650	chr4	128810127	128811927	128810323	11	UTR5	XM_024454219.1	JADE1	+	79960	jade family PHD finger 1, transcript variant X3
IP-chen_peak_8182	chr6	2902349	2902630	2902484	11	UTR5	XM_005249184.5	SERPINB9	-	5272	serpin family B member 9, transcript variant X1
IP-chen_peak_9162	chr8	22999195	22999408	22999350	11	intron	NM_001374791.1	RHOBTB2	+	23221	Rho related BTB domain containing 2, transcript variant 4
IP-chen_peak_9579	chr9	88075858	88076638	88076334	11	intron	NR_135138.1	LOC102724156	-	102724156	uncharacterized LOC102724156, transcript variant 2
IP-chen_peak_9811	chr9	133148965	133149201	133149051	11	UTR5	NM_001042368.3	RALGDS	-	5900	ral guanine nucleotide dissociation stimulator, transcript variant 2
IP-chen_peak_10007	chrX	54440452	54440919	54440595	25	intron	NM_001346792.2	TSR2	+	90121	TSR2 ribosome maturation factor, transcript variant 5
IP-chen_peak_1264	chr10	102592941	102593518	102593035	14	intron	XM_011539863.3	SUFU	+	51684	SUFU negative regulator of hedgehog signaling, transcript variant X5
IP-chen_peak_2542	chr12	132760373	132761301	132761127	14	UTR5	XM_005266159.3	ANKLE2	-	23141	ankyrin repeat and LEM domain containing 2, transcript variant X2
IP-chen_peak_2601	chr13	48303302	48303591	48303474	14	exon	NR_046414.2	RB1-DT	-	100862704	RB1 divergent transcript
IP-chen_peak_3892	chr17	9837017	9837810	9837461	14	intron	XM_017025340.1	GLP2R	+	9340	glucagon like peptide 2 receptor, transcript variant X3
IP-chen_peak_4457	chr17	82211862	82212712	82212055	14	intron	XR_001752491.1	CCDC57	-	284001	coiled-coil domain containing 57, transcript variant X38
IP-chen_peak_5140	chr19	32345713	32345928	32345830	14	intron	NM_014910.5	ZNF507	+	22847	zinc finger protein 507, transcript variant 2
IP-chen_peak_5216	chr19	38900102	38900390	38900223	14	intron	XM_006723226.2	NFKBIB	+	4793	NFKB inhibitor beta, transcript variant X1
IP-chen_peak_5677	chr2	20349793	20350214	20349925	14	intron	XM_011532719.1	PUM2	-	23369	pumilio RNA binding family member 2, transcript variant X2
IP-chen_peak_5802	chr2	60756373	60756593	60756481	14	exon	XM_005264500.4	PAPOLG	+	64895	poly(A) polymerase gamma, transcript variant X1
IP-chen_peak_8976	chr7	102572142	102572536	102572373	14	intron	NM_001097615.2	POLR2J3	-	548644	RNA polymerase II subunit J3
IP-chen_peak_9602	chr9	94178991	94179496	94179130	14	intron	NR_046165.1	LINC02603	-	158257	long intergenic non-protein coding RNA 2603, transcript variant 2
IP-chen_peak_9930	chrX	20266695	20266911	20266764	14	UTR5	NM_004586.3	RPS6KA3	-	6197	ribosomal protein S6 kinase A3
IP-chen_peak_969	chr1	244862593	244863083	244862907	42	intron	NM_004501.3	HNRNPU	-	3192	heterogeneous nuclear ribonucleoprotein U, transcript variant 2
IP-chen_peak_7732	chr5	1326494	1327271	1326820	23	intron	NM_030782.5	CLPTM1L	-	81037	CLPTM1 like
IP-chen_peak_746	chr1	156750478	156750731	156750614	17	intron	NM_001319188.2	HDGF	-	3068	heparin binding growth factor, transcript variant 6
IP-chen_peak_1934	chr11	130314368	130314820	130314623	17	UTR5	NM_014155.5	ZBTB44	-	29068	zinc finger and BTB domain containing 44, transcript variant 3
IP-chen_peak_2247	chr12	54188347	54188838	54188732	17	UTR5	NM_001351257.2	SMUG1	-	23583	single-strand-selective monofunctional uracil-DNA glycosylase 1, transcript variant 27
IP-chen_peak_4731	chr19	2417106	2418208	2417936	17	intron	NM_001385642.1	TMPRSS9	+	360200	transmembrane serine protease 9, transcript variant 2
IP-chen_peak_5324	chr19	45093227	45093485	45093399	17	exon	XR_001753668.1	PPP1R37	+	284352	protein phosphatase 1 regulatory subunit 37, transcript variant X2
IP-chen_peak_5985	chr2	127407192	127407856	127407729	17	Intergenic	XM_024453002.1	PROC	+	5624	protein C, inactivator of coagulation factors Va and VIIIa, transcript variant X1
IP-chen_peak_8671	chr7	975290	975502	975423	17	intron	NM_001031617.3	COX19	-	90639	cytochrome c oxidase assembly factor COX19
IP-chen_peak_9489	chr9	21559135	21559731	21559302	17	intron	NR_152878.1	MIR31HG	-	554202	MIR31 host gene, transcript variant 3
IP-chen_peak_2076	chr12	25958691	25959240	25958800	13	UTR5	NM_001394098.1	RASSF8	+	11228	Ras association domain family member 8, transcript variant 9
IP-chen_peak_591	chr1	150162998	150163234	150163110	11	intron	NR_135098.1	LOC105371433	+	105371433	uncharacterized LOC105371433
IP-chen_peak_3056	chr15	66355809	66356596	66356088	20	intron	XM_017022391.2	TIPIN	-	54962	TIMELESS interacting protein, transcript variant X9
IP-chen_peak_3110	chr15	72272018	72272525	72272198	20	intron	NM_001323528.2	PARP6	-	56965	poly(ADP-ribose) polymerase family member 6, transcript variant 11
IP-chen_peak_3530	chr16	50153586	50154121	50153925	20	exon	NM_001040284.3	TENT4B	+	64282	terminal nucleotidyltransferase 4B, transcript variant 1
IP-chen_peak_4257	chr17	57651914	57652355	57652214	20	intron	NM_138962.4	MSI2	+	124540	musashi RNA binding protein 2, transcript variant 1
IP-chen_peak_6480	chr20	62302416	62302707	62302563	20	UTR5	XM_017027602.1	ADRM1	+	11047	ADRM1 26S proteasome ubiquitin receptor, transcript variant X5
IP-chen_peak_6553	chr21	33642458	33642685	33642543	20	exon	XR_244289.2	ITSN1	+	6453	intersectin 1, transcript variant X17
IP-chen_peak_8550	chr6	131808037	131808536	131808214	20	exon	NM_006208.3	ENPP1	+	5167	ectonucleotide pyrophosphatase/phosphodiesterase 1
IP-chen_peak_6072	chr2	178480494	178480721	178480646	23	UTR5	NM_019091.4	PLEKHA3	+	65977	pleckstrin homology domain containing A3
IP-chen_peak_6264	chr20	32277676	32277954	32277828	23	intron	XR_001754435.2	KIF3B	+	9371	kinesin family member 3B, transcript variant X1
IP-chen_peak_3416	chr16	21510465	21510744	21510618	12	Intergenic	NR_037451.1	MIR3680-1	-	100500917	microRNA 3680-1
IP-chen_peak_1961	chr12	3042360	3042613	3042496	26	Intergenic	XM_011520912.3	TSPAN9	+	10867	tetraspanin 9, transcript variant X1
IP-chen_peak_8969	chr7	102363904	102364285	102364071	26	exon	NR_171049.1	LOC100289561	+	100289561	uncharacterized LOC100289561, transcript variant 2
IP-chen_peak_6915	chr22	46762043	46762503	46762314	29	TSS	XM_017028742.2	TBC1D22A	+	25771	TBC1 domain family member 22A, transcript variant X5
IP-chen_peak_3331	chr16	3020365	3022307	3022014	210	UTR3	NM_016639.3	TNFRSF12A	+	51330	TNF receptor superfamily member 12A
IP-chen_peak_2320	chr12	76029789	76031583	76030883	32	exon	NM_007350.3	PHLDA1	-	22822	pleckstrin homology like domain family A member 1
IP-chen_peak_9239	chr8	66612662	66613227	66612819	32	exon	XM_011517533.3	MYBL1	-	4603	MYB proto-oncogene like 1, transcript variant X3
IP-chen_peak_3111	chr15	72474402	72474757	72474608	35	UTR5	NM_005744.5	ARIH1	+	25820	ariadne RBR E3 ubiquitin protein ligase 1
IP-chen_peak_3978	chr17	29590711	29591453	29590883	11	intron	XM_017024174.2	ANKRD13B	+	124930	ankyrin repeat domain 13B, transcript variant X4
IP-chen_peak_3745	chr16	89873120	89873412	89873235	16	exon	XR_002957933.1	LOC112268179	-	112268179	uncharacterized LOC112268179
IP-chen_peak_4452	chr17	82031702	82031940	82031815	41	intron	NM_005052.3	RAC3	+	5881	Rac family small GTPase 3, transcript variant 1
IP-chen_peak_4766	chr19	3062014	3062389	3062261	41	UTR5	NM_198970.2	TLE5	-	166	TLE family member 5, transcriptional modulator, transcript variant 3
IP-chen_peak_3277	chr16	1351315	1351797	1351533	53	exon	NM_001001410.3	TSR3	-	115939	TSR3 ribosome maturation factor
IP-chen_peak_3480	chr16	30395119	30395347	30395238	17	intron	NM_001214907.1	ZNF48	+	197407	zinc finger protein 48, transcript variant 4
IP-chen_peak_8503	chr6	80004953	80005366	80005120	12	intron	XM_017011242.2	TTK	+	7272	TTK protein kinase, transcript variant X3
IP-chen_peak_5759	chr2	45170628	45171096	45170897	10	Intergenic	XR_001739190.1	LOC107985809	-	107985809	uncharacterized LOC107985809, transcript variant X2
IP-chen_peak_1904	chr11	123061410	123062095	123061598	102	intron	XM_011542798.1	HSPA8	-	3312	heat shock protein family A (Hsp70) member 8, transcript variant X1
IP-chen_peak_9339	chr8	127736243	127738233	127737931	129	intron	NM_001354870.1	MYC	+	4609	MYC proto-oncogene, bHLH transcription factor, transcript variant 2
IP-chen_peak_4401	chr17	81035910	81036615	81036342	11	intron	XM_024450534.1	BAIAP2	+	10458	BAR/IMD domain containing adaptor protein 2, transcript variant X11
IP-chen_peak_6427	chr20	52972890	52973723	52973227	24	UTR5	XM_017027641.1	TSHZ2	+	128553	teashirt zinc finger homeobox 2, transcript variant X2
IP-chen_peak_9096	chr7	152675274	152675952	152675861	24	intron	NM_005431.2	XRCC2	-	7516	X-ray repair cross complementing 2
IP-chen_peak_9630	chr9	97984117	97984632	97984456	18	intron	NM_006401.3	ANP32B	+	10541	acidic nuclear phosphoprotein 32 family member B
IP-chen_peak_1069	chr10	42782914	42783138	42783076	15	intron	XM_005271846.3	BMS1	+	9790	BMS1 ribosome biogenesis factor, transcript variant X1
IP-chen_peak_2078	chr12	26832874	26833082	26832994	15	UTR5	NM_002223.4	ITPR2	-	3709	inositol 1,4,5-trisphosphate receptor type 2
IP-chen_peak_2365	chr12	104457069	104457291	104457224	15	UTR5	NM_001173982.2	CHST11	+	50515	carbohydrate sulfotransferase 11, transcript variant 2
IP-chen_peak_8203	chr6	7909474	7910033	7909600	15	intron	NR_037616.1	BLOC1S5-TXNDC5	-	100526836	BLOC1S5-TXNDC5 readthrough (NMD candidate)
IP-chen_peak_415	chr1	46667878	46668281	46667926	12	intron	NM_001042546.2	ATPAF1	-	64756	ATP synthase mitochondrial F1 complex assembly factor 1, transcript variant 2
IP-chen_peak_7492	chr3	197298149	197298531	197298348	12	exon	NR_038289.1	DLG1-AS1	+	100507086	DLG1 antisense RNA 1
IP-chen_peak_8737	chr7	24980447	24980813	24980550	12	TSS	XR_428073.3	OSBPL3	-	26031	oxysterol binding protein like 3, transcript variant X9
IP-chen_peak_9923	chrX	15675011	15675342	15675177	12	intron	NR_160541.1	CA5BP1	+	340591	carbonic anhydrase 5B pseudogene 1, transcript variant 2
IP-chen_peak_6438	chr20	56391172	56391603	56391363	19	intron	XM_017028034.2	AURKA	-	6790	aurora kinase A, transcript variant X1
IP-chen_peak_7151	chr3	49007474	49007781	49007600	27	intron	NM_018031.6	WDR6	+	11180	WD repeat domain 6, transcript variant 1
IP-chen_peak_821	chr1	202010673	202011130	202010831	24	intron	NM_001114309.2	ELF3	+	1999	E74 like ETS transcription factor 3, transcript variant 2
IP-chen_peak_663	chr1	154983468	154983809	154983619	52	UTR5	NM_025207.5	FLAD1	+	80308	flavin adenine dinucleotide synthetase 1, transcript variant 1
IP-chen_peak_6879	chr22	45164693	45165572	45165397	14	intron	XM_011529833.1	NUP50	+	10762	nucleoporin 50, transcript variant X3
IP-chen_peak_7769	chr5	10308484	10309064	10308624	18	TSS	NM_138809.4	CMBL	-	134147	carboxymethylenebutenolidase homolog
IP-chen_peak_3292	chr16	1669703	1670197	1669829	15	intron	NM_020825.4	CRAMP1	+	57585	cramped chromatin regulator homolog 1
IP-chen_peak_8357	chr6	33207790	33208413	33208263	32	TSS	NM_002931.4	RING1	+	6015	ring finger protein 1
IP-chen_peak_9280	chr8	97643536	97643833	97643691	20	TSS	XM_017013968.2	MTDH	+	92140	metadherin, transcript variant X8
IP-chen_peak_8209	chr6	10412614	10413177	10413021	29	intron	NR_033910.1	TFAP2A-AS1	+	100130275	TFAP2A antisense RNA 1
IP-chen_peak_4019	chr17	36948519	36948745	36948616	12	TSS	XM_011524611.2	AATF	+	26574	apoptosis antagonizing transcription factor, transcript variant X1
IP-chen_peak_3035	chr15	63503696	63504069	63503837	13	TSS	NM_006537.4	USP3	+	9960	ubiquitin specific peptidase 3, transcript variant 1
IP-chen_peak_5423	chr19	48469872	48470138	48470020	14	exon	XM_006723473.2	CYTH2	+	9266	cytohesin 2, transcript variant X2
IP-chen_peak_1616	chr11	62590494	62591410	62591242	35	intron	NM_001367906.1	TUT1	-	64852	terminal uridylyl transferase 1, U6 snRNA-specific, transcript variant 2
IP-chen_peak_4288	chr17	63745320	63746117	63745477	85	UTR3	NM_020198.3	CCDC47	-	57003	coiled-coil domain containing 47
IP-chen_peak_6005	chr2	133265864	133266373	133266018	10	intron	XM_011511104.1	NCKAP5	-	344148	NCK associated protein 5, transcript variant X13
IP-chen_peak_9041	chr7	140697260	140697852	140697371	16	intron	NM_004546.3	NDUFB2	+	4708	NADH:ubiquinone oxidoreductase subunit B2
IP-chen_peak_1432	chr11	2901485	2901786	2901673	11	intron	NM_183233.3	SLC22A18	+	5002	solute carrier family 22 member 18, transcript variant 2
IP-chen_peak_6797	chr22	38755195	38755924	38755269	11	intron	NM_001394428.1	SUN2	-	25777	Sad1 and UNC84 domain containing 2, transcript variant 5
IP-chen_peak_2611	chr13	51451522	51452315	51452055	76	exon	XM_011535040.3	INTS6	-	26512	integrator complex subunit 6, transcript variant X1
IP-chen_peak_5427	chr19	48619584	48620137	48619742	32	intron	NM_001204159.3	SPHK2	+	56848	sphingosine kinase 2, transcript variant 3
IP-chen_peak_5006	chr19	12737543	12737827	12737676	73	intron	NM_004317.4	GET3	+	439	guided entry of tail-anchored proteins factor 3, ATPase, transcript variant 1
IP-chen_peak_8408	chr6	36984765	36985082	36984959	21	intron	XM_005248978.2	MTCH1	-	23787	mitochondrial carrier 1, transcript variant X1
IP-chen_peak_5439	chr19	48954899	48955170	48955020	61	intron	NM_001291431.2	BAX	+	581	BCL2 associated X, apoptosis regulator, transcript variant zeta
IP-chen_peak_145	chr1	16131032	16131429	16131211	16	intron	NM_001329090.2	EPHA2	-	1969	EPH receptor A2, transcript variant 2
IP-chen_peak_5293	chr19	43595734	43596075	43595917	16	intron	NM_001388309.1	IRGQ	-	126298	immunity related GTPase Q, transcript variant 2
IP-chen_peak_7091	chr3	44862276	44862603	44862444	16	intron	NM_144638.3	TMEM42	+	131616	transmembrane protein 42
IP-chen_peak_9151	chr8	22165196	22165594	22165373	58	exon	NR_033404.2	BMP1	+	649	bone morphogenetic protein 1, transcript variant 5
IP-chen_peak_5780	chr2	47906862	47907111	47906953	11	exon	XR_245000.3	LOC100506235	+	100506235	uncharacterized LOC100506235
IP-chen_peak_9562	chr9	72364913	72365145	72365033	52	UTR5	NM_001102421.3	ZFAND5	-	7763	zinc finger AN1-type containing 5, transcript variant b
IP-chen_peak_2087	chr12	30795794	30796029	30795956	13	exon	NR_040245.1	LINC00941	+	100287314	long intergenic non-protein coding RNA 941
IP-chen_peak_3438	chr16	27267834	27268643	27268464	13	intron	XM_011545762.1	NSMCE1	-	197370	NSE1 homolog, SMC5-SMC6 complex component, transcript variant X4
IP-chen_peak_4962	chr19	10418504	10419817	10419306	13	intron	XM_011528054.1	PDE4A	+	5141	phosphodiesterase 4A, transcript variant X2
IP-chen_peak_6303	chr20	35092032	35092386	35092204	13	intron	XM_024451868.1	TRPC4AP	-	26133	transient receptor potential cation channel subfamily C member 4 associated protein, transcript variant X11
IP-chen_peak_9940	chrX	30308792	30309285	30308989	13	exon	NM_000475.5	NR0B1	-	190	nuclear receptor subfamily 0 group B member 1
IP-chen_peak_3580	chr16	58515433	58516079	58515909	33	exon	XR_001751988.2	SETD6	+	79918	SET domain containing 6, protein lysine methyltransferase, transcript variant X2
IP-chen_peak_1225	chr10	99804846	99805223	99805026	16	intron	NM_000392.5	ABCC2	+	1244	ATP binding cassette subfamily C member 2
IP-chen_peak_503	chr1	92832153	92832730	92832233	59	intron	NM_000969.5	RPL5	+	6125	ribosomal protein L5, transcript variant 1
IP-chen_peak_7205	chr3	51995573	51995855	51995731	82	intron	XM_024453698.1	RPL29	-	6159	ribosomal protein L29, transcript variant X1
IP-chen_peak_4099	chr17	41966949	41967480	41967223	18	intron	XM_011524340.2	CNP	+	1267	2',3'-cyclic nucleotide 3' phosphodiesterase, transcript variant X1
IP-chen_peak_5943	chr2	109992289	109992509	109992398	14	intron	NR_046111.1	LINC01123	+	440894	long intergenic non-protein coding RNA 1123, transcript variant 2
IP-chen_peak_422	chr1	51728845	51729231	51729040	10	intron	NM_024586.6	OSBPL9	+	114883	oxysterol binding protein like 9, transcript variant 6
IP-chen_peak_1591	chr11	62044410	62044740	62044563	10	Intergenic	XR_950169.2	LINC02733	-	100507521	long intergenic non-protein coding RNA 2733, transcript variant X2
IP-chen_peak_3889	chr17	8247427	8247841	8247528	10	intron	XM_006721577.3	CTC1	-	80169	CST telomere replication complex component 1, transcript variant X2
IP-chen_peak_4083	chr17	40220069	40220434	40220259	10	intron	XM_005257084.2	WIPF2	+	147179	WAS/WASL interacting protein family member 2, transcript variant X2
IP-chen_peak_5193	chr19	36687676	36687926	36687795	10	UTR5	NM_001387766.1	ZNF567	+	163081	zinc finger protein 567, transcript variant 21
IP-chen_peak_5355	chr19	45997154	45998044	45997636	10	intron	XM_005259192.4	CCDC61	+	729440	coiled-coil domain containing 61, transcript variant X3
IP-chen_peak_6212	chr2	242088131	242088444	242088264	10	TSS	NR_130700.1	LINC01881	+	728323	long intergenic non-protein coding RNA 1881, transcript variant 2
IP-chen_peak_8453	chr6	43444408	43444723	43444567	10	intron	NM_033450.3	ABCC10	+	89845	ATP binding cassette subfamily C member 10, transcript variant MRP7A
IP-chen_peak_2035	chr12	8948635	8949565	8949442	37	UTR5	XM_005253376.2	M6PR	-	4074	mannose-6-phosphate receptor, cation dependent, transcript variant X1
IP-chen_peak_9797	chr9	131394019	131394381	131394194	37	UTR5	NM_001384821.1	PRRC2B	+	84726	proline rich coiled-coil 2B, transcript variant 3
IP-chen_peak_2064	chr12	16347775	16348690	16347851	27	exon	NR_048547.2	MGST1	+	4257	microsomal glutathione S-transferase 1, transcript variant 9
IP-chen_peak_3577	chr16	58001648	58001865	58001731	27	intron	NM_001204911.2	USB1	+	79650	U6 snRNA biogenesis phosphodiesterase 1, transcript variant 3
IP-chen_peak_537	chr1	111738788	111739065	111738920	9	intron	XM_011541783.2	INKA2	-	55924	inka box actin regulator 2, transcript variant X1
IP-chen_peak_835	chr1	205449081	205449863	205449692	9	intron	NR_103783.1	BLACAT1	-	101669762	bladder cancer associated transcript 1
IP-chen_peak_837	chr1	205505604	205505968	205505791	9	intron	XR_426779.3	CDK18	+	5129	cyclin dependent kinase 18, transcript variant X6
IP-chen_peak_916	chr1	228622333	228622556	228622452	9	TSS	NR_023368.1	RNA5S6	-	100169757	RNA, 5S ribosomal 6
IP-chen_peak_1177	chr10	86970622	86971214	86971053	9	exon	NR_170185.1	ADIRF-AS1	-	100133190	ADIRF antisense RNA 1
IP-chen_peak_1345	chr10	132447025	132447926	132447398	9	intron	NR_149317.1	LINC02870	+	170393	long intergenic non-protein coding RNA 2870
IP-chen_peak_1430	chr11	2892230	2892499	2892357	9	intron	NR_169305.1	SLC22A18AS	-	5003	solute carrier family 22 member 18 antisense, transcript variant 2
IP-chen_peak_1491	chr11	27718616	27719663	27719469	9	intron	NM_170731.5	BDNF	-	627	brain derived neurotrophic factor, transcript variant 3
IP-chen_peak_1759	chr11	67806344	67806709	67806520	9	Intergenic	NR_024249.1	FAM86C2P	-	645332	family with sequence similarity 86 member C2, pseudogene
IP-chen_peak_1927	chr11	128507293	128507530	128507415	9	intron	XM_011542650.1	ETS1	-	2113	ETS proto-oncogene 1, transcription factor, transcript variant X2
IP-chen_peak_2095	chr12	39442182	39442609	39442460	9	intron	XM_005269013.3	KIF21A	-	55605	kinesin family member 21A, transcript variant X12
IP-chen_peak_2565	chr13	27170736	27171066	27170905	9	intron	XM_017020416.1	USP12	-	219333	ubiquitin specific peptidase 12, transcript variant X3
IP-chen_peak_3064	chr15	66842858	66843299	66843012	9	TSS	XR_932380.2	LOC105370869	-	105370869	uncharacterized LOC105370869
IP-chen_peak_3186	chr15	84912651	84913196	84912838	9	intron	NM_001321722.2	SLC28A1	+	9154	solute carrier family 28 member 1, transcript variant 6
IP-chen_peak_3229	chr15	101104864	101105115	101104985	9	intron	XR_932735.2	LOC105371026	-	105371026	uncharacterized LOC105371026, transcript variant X2
IP-chen_peak_3429	chr16	23149069	23149307	23149153	9	exon	NM_001387221.1	USP31	-	57478	ubiquitin specific peptidase 31, transcript variant 2
IP-chen_peak_3456	chr16	29289449	29289755	29289602	9	exon	XM_017023985.1	LOC107984833	+	107984833	translation initiation factor IF-2-like
IP-chen_peak_3605	chr16	68236950	68237456	68237368	9	Intergenic	XM_005256153.5	ESRP2	-	80004	epithelial splicing regulatory protein 2, transcript variant X1
IP-chen_peak_3867	chr17	7717275	7717614	7717431	9	TSS	XM_011523663.1	DNAH2	+	146754	dynein axonemal heavy chain 2, transcript variant X3
IP-chen_peak_4525	chr18	31943408	31943907	31943533	9	TSS	XM_017025616.2	TRAPPC8	-	22878	trafficking protein particle complex subunit 8, transcript variant X4
IP-chen_peak_4532	chr18	45775390	45775871	45775734	9	intron	XR_001753561.1	LOC105372093	-	105372093	uncharacterized LOC105372093, transcript variant X2
IP-chen_peak_4533	chr18	46334436	46335106	46334794	9	intron	NM_001256758.1	RNF165	+	494470	ring finger protein 165, transcript variant 2
IP-chen_peak_5137	chr19	29715327	29715910	29715678	9	UTR5	NM_001256047.2	C19orf12	-	83636	chromosome 19 open reading frame 12, transcript variant 4
IP-chen_peak_5173	chr19	35124085	35124622	35124269	9	UTR3	NM_001136011.2	FXYD3	+	5349	FXYD domain containing ion transport regulator 3, transcript variant 7
IP-chen_peak_5286	chr19	42761892	42762510	42762004	9	intron	XM_011526988.2	PSG8	-	440533	pregnancy specific beta-1-glycoprotein 8, transcript variant X3
IP-chen_peak_5307	chr19	44141619	44142094	44141797	9	UTR5	XM_006722974.3	ZNF234	+	10780	zinc finger protein 234, transcript variant X2
IP-chen_peak_5539	chr19	52922440	52923324	52922784	9	intron	NM_001384653.1	ZNF888	-	388559	zinc finger protein 888, transcript variant 3
IP-chen_peak_5925	chr2	99489138	99489855	99489689	9	intron	XM_017004311.1	REV1	-	51455	REV1 DNA directed polymerase, transcript variant X3
IP-chen_peak_5979	chr2	120736539	120736887	120736707	9	intron	NM_001374354.1	GLI2	+	2736	GLI family zinc finger 2, transcript variant 4
IP-chen_peak_6375	chr20	46405481	46406480	46405989	9	intron	XM_017028011.1	ELMO2	-	63916	engulfment and cell motility 2, transcript variant X10
IP-chen_peak_6452	chr20	58850345	58850839	58850671	9	exon	NR_002785.2	GNAS-AS1	-	149775	GNAS antisense RNA 1
IP-chen_peak_6690	chr22	26672896	26673866	26673281	9	exon	NR_033321.2	MIAT	+	440823	myocardial infarction associated transcript, transcript variant 4
IP-chen_peak_6694	chr22	28679341	28679549	28679460	9	intron	XM_011530021.3	TTC28	-	23331	tetratricopeptide repeat domain 28, transcript variant X8
IP-chen_peak_7190	chr3	50601487	50601978	50601653	9	Intergenic	XM_011533329.2	CISH	-	1154	cytokine inducible SH2 containing protein, transcript variant X1
IP-chen_peak_7669	chr4	153465575	153466207	153466030	9	TSS	NM_015196.4	TMEM131L	+	23240	transmembrane 131 like, transcript variant 2
IP-chen_peak_7711	chr5	553852	554299	554032	9	Intergenic	XR_925669.2	LOC105374606	-	105374606	uncharacterized LOC105374606
IP-chen_peak_7812	chr5	38660617	38661077	38660787	9	intron	NR_103554.1	LIFR-AS1	+	100506495	LIFR antisense RNA 1, transcript variant 2
IP-chen_peak_8058	chr5	159981484	159981736	159981616	9	intron	XM_006714821.3	ADRA1B	+	147	adrenoceptor alpha 1B, transcript variant X5
IP-chen_peak_8065	chr5	171495440	171496205	171495553	9	exon	XR_941213.2	LOC105377721	-	105377721	uncharacterized LOC105377721
IP-chen_peak_8066	chr5	171520494	171521837	171520650	9	Intergenic	XR_941212.2	LOC105377720	+	105377720	uncharacterized LOC105377720
IP-chen_peak_8254	chr6	28475670	28475898	28475779	9	Intergenic	unassigned_transcript_1043	TRT-TGT1-1	-	100189344	tRNA-Thr
IP-chen_peak_8425	chr6	41893810	41894613	41894325	9	intron	NM_001286554.2	USP49	-	25862	ubiquitin specific peptidase 49, transcript variant 1
IP-chen_peak_8612	chr6	158853077	158853693	158853237	9	intron	NR_028496.1	OSTCP1	-	202459	oligosaccharyltransferase complex subunit pseudogene 1
IP-chen_peak_8614	chr6	158869910	158870166	158870051	9	exon	NR_160976.1	LINC02901	+	100130967	long intergenic non-protein coding RNA 2901, transcript variant 1
IP-chen_peak_9371	chr8	140646167	140646428	140646250	9	Intergenic	XM_011516968.2	AGO2	-	27161	argonaute RISC catalytic component 2, transcript variant X1
IP-chen_peak_9604	chr9	94260067	94260418	94260233	9	intron	NM_003448.3	ZNF169	+	169841	zinc finger protein 169, transcript variant 1
IP-chen_peak_9717	chr9	128006440	128006725	128006575	9	Intergenic	NM_001035254.3	FAM102A	-	399665	family with sequence similarity 102 member A, transcript variant 1
IP-chen_peak_9893	chr9	137422403	137423078	137422982	9	intron	XM_017014861.1	EXD3	-	54932	exonuclease 3'-5' domain containing 3, transcript variant X1
IP-chen_peak_9992	chrX	49155546	49155874	49155730	9	intron	XR_001755846.1	LOC105373195	-	105373195	uncharacterized LOC105373195, transcript variant X3
IP-chen_peak_846	chr1	206685048	206685365	206685230	34	exon	NM_032960.4	MAPKAPK2	+	9261	MAPK activated protein kinase 2, transcript variant 2
IP-chen_peak_4112	chr17	43124751	43125335	43124898	34	intron	NM_007299.4	BRCA1	-	672	BRCA1 DNA repair associated, transcript variant 5
IP-chen_peak_8166	chr5	181207173	181207397	181207291	17	UTR5	XM_024446224.1	TRIM7	-	81786	tripartite motif containing 7, transcript variant X1
IP-chen_peak_9961	chrX	41084762	41085159	41085027	17	TSS	NM_001039591.3	USP9X	+	8239	ubiquitin specific peptidase 9 X-linked, transcript variant 4
IP-chen_peak_9086	chr7	151086446	151086666	151086590	32	UTR5	NM_001350103.2	AGAP3	+	116988	ArfGAP with GTPase domain, ankyrin repeat and PH domain 3, transcript variant 7
IP-chen_peak_174	chr1	17053676	17053983	17053901	31	intron	NM_003000.3	SDHB	-	6390	succinate dehydrogenase complex iron sulfur subunit B
IP-chen_peak_6706	chr22	29579885	29580218	29580060	9	intron	NM_001202502.2	NIPSNAP1	-	8508	nipsnap homolog 1, transcript variant 2
IP-chen_peak_9099	chr7	155002106	155002452	155002291	17	intron	XM_024446694.1	PAXIP1	-	22976	PAX interacting protein 1, transcript variant X6
IP-chen_peak_662	chr1	154974837	154975833	154974922	37	intron	NR_024163.2	CKS1B	+	1163	CDC28 protein kinase regulatory subunit 1B, transcript variant 2
IP-chen_peak_3121	chr15	74203080	74203579	74203214	14	intron	XM_017022479.1	STRA6	-	64220	signaling receptor and transporter of retinol STRA6, transcript variant X3
IP-chen_peak_3484	chr16	30429296	30429504	30429363	14	intron	NM_024096.2	DCTPP1	-	79077	dCTP pyrophosphatase 1, transcript variant 1
IP-chen_peak_6296	chr20	34363600	34363834	34363712	14	exon	XR_005647054.1	LOC107985381	-	107985381	uncharacterized LOC107985381
IP-chen_peak_4049	chr17	38799666	38799898	38799804	21	TSS	NM_003559.5	PIP4K2B	-	8396	phosphatidylinositol-5-phosphate 4-kinase type 2 beta
IP-chen_peak_1569	chr11	60890814	60891057	60890937	63	UTR3	NM_014502.5	PRPF19	-	27339	pre-mRNA processing factor 19
IP-chen_peak_62	chr1	2517338	2517818	2517434	12	UTR3	XM_011541708.3	PANK4	-	55229	pantothenate kinase 4 (inactive), transcript variant X2
IP-chen_peak_9188	chr8	27774681	27775217	27774756	18	intron	XR_949378.3	ESCO2	+	157570	establishment of sister chromatid cohesion N-acetyltransferase 2, transcript variant X2
IP-chen_peak_1055	chr10	29736658	29736952	29736777	25	UTR5	NM_001323599.2	SVIL	-	6840	supervillin, transcript variant 3
IP-chen_peak_2696	chr14	23300587	23301161	23301068	25	intron	NM_001276318.2	PPP1R3E	-	90673	protein phosphatase 1 regulatory subunit 3E
IP-chen_peak_7153	chr3	49092769	49093822	49093627	25	TSS	NM_001320580.2	QRICH1	-	54870	glutamine rich 1, transcript variant 3
IP-chen_peak_3797	chr17	4143276	4143661	4143507	18	UTR5	XM_017024183.2	CYB5D2	+	124936	cytochrome b5 domain containing 2, transcript variant X5
IP-chen_peak_7405	chr3	177198060	177198417	177198132	12	TSS	NM_024665.7	TBL1XR1	-	79718	TBL1X receptor 1, transcript variant 1
IP-chen_peak_3698	chr16	87867187	87868452	87867804	37	intron	XM_017023735.1	SLC7A5	-	8140	solute carrier family 7 member 5, transcript variant X1
IP-chen_peak_2136	chr12	48996665	48997784	48997139	11	exon	NM_015086.2	DDN	-	23109	dendrin
IP-chen_peak_6621	chr21	45288618	45288927	45288815	11	intron	NR_026943.1	LINC00205	+	642852	long intergenic non-protein coding RNA 205
IP-chen_peak_8217	chr6	13573895	13574371	13573953	11	intron	XR_926497.3	LOC105374937	-	105374937	uncharacterized LOC105374937
IP-chen_peak_9468	chr9	2843202	2843584	2843365	11	intron	NM_014878.5	PUM3	-	9933	pumilio RNA binding family member 3
IP-chen_peak_9847	chr9	135907857	135908898	135907998	11	exon	XR_001746979.1	LOC107987141	+	107987141	uncharacterized LOC107987141
IP-chen_peak_2091	chr12	31729335	31730958	31729490	22	TSS	NM_001278412.2	AMN1	-	196394	antagonist of mitotic exit network 1 homolog, transcript variant 3
IP-chen_peak_7147	chr3	48716614	48717091	48716773	22	UTR5	XM_017006590.2	IP6K2	-	51447	inositol hexakisphosphate kinase 2, transcript variant X36
IP-chen_peak_10002	chrX	53195486	53195779	53195663	33	intron	NM_001353979.2	KDM5C	-	8242	lysine demethylase 5C, transcript variant 5
IP-chen_peak_7144	chr3	48662119	48662552	48662452	18	exon	NM_001407.3	CELSR3	-	1951	cadherin EGF LAG seven-pass G-type receptor 3
IP-chen_peak_7515	chr4	2063893	2064114	2063971	26	exon	NM_178557.4	NAT8L	+	339983	N-acetyltransferase 8 like
IP-chen_peak_8100	chr5	177427524	177427813	177427619	12	intron	NM_001004105.3	GRK6	+	2870	G protein-coupled receptor kinase 6, transcript variant 3
IP-chen_peak_5909	chr2	96637428	96638031	96637555	15	intron	NM_001349256.2	KANSL3	-	55683	KAT8 regulatory NSL complex subunit 3, transcript variant 8
IP-chen_peak_5651	chr2	8681289	8681604	8681416	26	intron	NR_110153.1	ID2-AS1	-	100506299	ID2 antisense RNA 1, transcript variant 1
IP-chen_peak_4320	chr17	74776706	74777201	74776834	10	intron	NM_017728.4	TMEM104	+	54868	transmembrane protein 104, transcript variant 1
IP-chen_peak_3106	chr15	72228768	72229651	72229171	20	intron	NM_001206798.3	PKM	-	5315	pyruvate kinase M1/2, transcript variant 6
IP-chen_peak_6048	chr2	172086139	172086546	172086326	20	intron	NM_001038493.2	DLX1	+	1745	distal-less homeobox 1, transcript variant 2
IP-chen_peak_6023	chr2	156334316	156335244	156334900	12	Intergenic	XR_427087.4	NR4A2	-	4929	nuclear receptor subfamily 4 group A member 2, transcript variant X7
IP-chen_peak_957	chr1	244048682	244049131	244048965	9	UTR5	NM_001278196.2	ZBTB18	+	10472	zinc finger and BTB domain containing 18, transcript variant 3
IP-chen_peak_3047	chr15	64825059	64825624	64825445	9	intron	XM_011522083.2	PIF1	-	80119	PIF1 5'-to-3' DNA helicase, transcript variant X1
IP-chen_peak_9527	chr9	35658400	35658780	35658504	40	intron	NM_174923.3	CCDC107	+	203260	coiled-coil domain containing 107, transcript variant A
IP-chen_peak_8117	chr5	178131876	178132471	178132229	11	intron	XM_017009728.1	RMND5B	+	64777	required for meiotic nuclear division 5 homolog B, transcript variant X7
IP-chen_peak_926	chr1	229645242	229645719	229645318	10	intron	XM_005273360.3	URB2	+	9816	URB2 ribosome biogenesis homolog, transcript variant X1
IP-chen_peak_1110	chr10	69124251	69124740	69124382	12	intron	NM_004896.5	VPS26A	+	9559	VPS26, retromer complex component A, transcript variant 1
IP-chen_peak_2502	chr12	124337484	124338811	124337741	48	intron	NM_006312.6	NCOR2	-	9612	nuclear receptor corepressor 2, transcript variant 1
IP-chen_peak_538	chr1	112706708	112707017	112706829	14	intron	NM_175744.5	RHOC	-	389	ras homolog family member C, transcript variant 1
IP-chen_peak_358	chr1	38992084	38992912	38992241	16	intron	NM_001136275.2	AKIRIN1	+	79647	akirin 1, transcript variant 2
IP-chen_peak_2777	chr14	71320497	71320746	71320618	16	intron	XM_024449530.1	SIPA1L1	+	26037	signal induced proliferation associated 1 like 1, transcript variant X12
IP-chen_peak_7173	chr3	50088971	50089857	50089120	16	intron	XM_017005503.1	RBM5	+	10181	RNA binding motif protein 5, transcript variant X1
IP-chen_peak_8459	chr6	43769645	43769960	43769801	16	intron	NM_001318876.2	POLR1C	+	9533	RNA polymerase I and III subunit C, transcript variant 2
IP-chen_peak_9664	chr9	121989101	121989739	121989568	16	exon	XR_001746189.2	TTLL11	-	158135	tubulin tyrosine ligase like 11, transcript variant X3
IP-chen_peak_4972	chr19	10835493	10835749	10835591	32	UTR5	XM_006722631.3	TMED1	-	11018	transmembrane p24 trafficking protein 1, transcript variant X1
IP-chen_peak_9113	chr7	158668456	158669653	158668617	17	intron	NR_104054.2	NCAPG2	-	54892	non-SMC condensin II complex subunit G2, transcript variant 4
IP-chen_peak_10005	chrX	54044871	54045699	54045030	9	UTR5	XM_005262000.1	PHF8	-	23133	PHD finger protein 8, transcript variant X7
IP-chen_peak_2132	chr12	48957119	48957442	48957304	73	intron	XM_006719391.4	ARF3	-	377	ADP ribosylation factor 3, transcript variant X3
IP-chen_peak_9802	chr9	131522507	131522776	131522640	20	intron	NM_001374689.1	POMT1	+	10585	protein O-mannosyltransferase 1, transcript variant 24
IP-chen_peak_5469	chr19	49592974	49593244	49593091	23	intron	NM_020719.3	PRR12	+	57479	proline rich 12
IP-chen_peak_684	chr1	155194445	155195020	155194886	22	TSS	NR_030281.1	MIR92B	+	693235	microRNA 92b
IP-chen_peak_3549	chr16	55509682	55509885	55509775	13	intron	XM_005256006.3	LPCAT2	+	54947	lysophosphatidylcholine acyltransferase 2, transcript variant X2
IP-chen_peak_1369	chr11	675090	675876	675438	23	intron	NM_001367390.1	DEAF1	-	10522	DEAF1 transcription factor, transcript variant 3
IP-chen_peak_1631	chr11	62804708	62805084	62804937	23	intron	XR_001747724.2	NXF1	-	10482	nuclear RNA export factor 1, transcript variant X1
IP-chen_peak_227	chr1	25905936	25906198	25906084	28	intron	NM_203399.2	STMN1	-	3925	stathmin 1, transcript variant 2
IP-chen_peak_5947	chr2	110678335	110679008	110678490	21	exon	XR_923189.3	LOC105373554	+	105373554	uncharacterized LOC105373554
IP-chen_peak_8331	chr6	31888966	31889201	31889135	42	intron	XM_006714974.1	EHMT2	-	10919	euchromatic histone lysine methyltransferase 2, transcript variant X1
IP-chen_peak_6070	chr2	178413249	178413480	178413437	9	TSS	NR_110205.1	CHROMR	+	101927027	cholesterol induced regulator of metabolism RNA, transcript variant 2
IP-chen_peak_1351	chr11	236581	236832	236732	17	UTR5	NM_001370319.1	SIRT3	-	23410	sirtuin 3, transcript variant 10
IP-chen_peak_5223	chr19	39406206	39406583	39406341	12	TSS	NM_003407.5	ZFP36	+	7538	ZFP36 ring finger protein
IP-chen_peak_10146	chrX	154458398	154458854	154458546	15	intron	XM_005274706.4	PLXNA3	+	55558	plexin A3, transcript variant X3
IP-chen_peak_2236	chr12	53938176	53938429	53938288	10	intron	NR_047507.1	HOXC13-AS	-	100874366	HOXC13 antisense RNA
IP-chen_peak_53	chr1	1890631	1891036	1890822	81	UTR5	XM_017001061.2	GNB1	-	2782	G protein subunit beta 1, transcript variant X4
IP-chen_peak_1058	chr10	30433058	30433743	30433304	13	TSS	XM_017015713.1	MAP3K8	+	1326	mitogen-activated protein kinase kinase kinase 8, transcript variant X6
IP-chen_peak_1125	chr10	71964358	71964793	71964494	13	UTR5	NM_004273.5	CHST3	+	9469	carbohydrate sulfotransferase 3
IP-chen_peak_1906	chr11	123195454	123196384	123195600	13	TSS	NM_024769.5	CLMP	-	79827	CXADR like membrane protein
IP-chen_peak_2613	chr13	52616973	52617174	52617083	13	TSS	NM_001011725.3	HNRNPA1L2	+	144983	heterogeneous nuclear ribonucleoprotein A1 like 2, transcript variant 2
IP-chen_peak_3215	chr15	97960757	97961084	97960943	13	exon	NM_183376.3	ARRDC4	+	91947	arrestin domain containing 4
IP-chen_peak_3721	chr16	89490371	89490581	89490430	13	UTR5	XM_024450244.1	ANKRD11	-	29123	ankyrin repeat domain 11, transcript variant X10
IP-chen_peak_3807	chr17	4710822	4711384	4711201	13	intron	XM_011523858.2	ARRB2	+	409	arrestin beta 2, transcript variant X1
IP-chen_peak_5116	chr19	18940971	18941203	18941098	13	UTR5	NM_004838.4	HOMER3	-	9454	homer scaffold protein 3, transcript variant 2
IP-chen_peak_6320	chr20	36574580	36575028	36574702	13	intron	NM_001199535.2	TGIF2-RAB5IF	+	100527943	TGIF2-RAB5IF readthrough
IP-chen_peak_6767	chr22	37746454	37748057	37746553	13	intron	NM_138632.2	TRIOBP	+	11078	TRIO and F-actin binding protein, transcript variant 2
IP-chen_peak_7919	chr5	111757376	111757664	111757478	13	TSS	NM_001142482.1	NREP	-	9315	neuronal regeneration related protein, transcript variant 10
IP-chen_peak_9110	chr7	157299663	157300263	157300107	13	Intergenic	NM_001363676.1	DNAJB6	+	10049	DnaJ heat shock protein family (Hsp40) member B6, transcript variant 4
IP-chen_peak_9627	chr9	97921750	97922158	97921971	13	UTR5	NM_001371659.1	TRMO	-	51531	tRNA methyltransferase O, transcript variant 5
IP-chen_peak_9993	chrX	49185151	49186198	49185296	13	intron	NM_006150.5	PRICKLE3	-	4007	prickle planar cell polarity protein 3, transcript variant 1
IP-chen_peak_1985	chr12	6492768	6493236	6493085	94	exon	NM_016497.4	MRPL51	-	51258	mitochondrial ribosomal protein L51
IP-chen_peak_2971	chr15	40323876	40324653	40324527	26	exon	XM_011521149.3	INAFM2	+	100505573	InaF motif containing 2, transcript variant X1
IP-chen_peak_848	chr1	207053308	207053727	207053505	17	intron	NM_006212.2	PFKFB2	+	5208	6-phosphofructo-2-kinase/fructose-2,6-biphosphatase 2, transcript variant 1
IP-chen_peak_3168	chr15	79922388	79922955	79922524	17	intron	NR_037653.2	ST20	-	400410	suppressor of tumorigenicity 20, transcript variant 5
IP-chen_peak_8063	chr5	171388033	171389374	171388814	51	intron	NM_001355010.2	NPM1	+	4869	nucleophosmin 1, transcript variant 6
IP-chen_peak_5889	chr2	86032856	86033139	86033000	11	intron	NM_015425.6	POLR1A	-	25885	RNA polymerase I subunit A
IP-chen_peak_3195	chr15	89334107	89334670	89334329	22	intron	NM_001126131.2	POLG	-	5428	DNA polymerase gamma, catalytic subunit, transcript variant 2
IP-chen_peak_3426	chr16	22308312	22308811	22308391	22	intron	NR_047581.2	POLR3E	+	55718	RNA polymerase III subunit E, transcript variant 6
IP-chen_peak_8283	chr6	30741883	30742581	30742249	92	intron	NM_005803.4	FLOT1	-	10211	flotillin 1, transcript variant 1
IP-chen_peak_956	chr1	243850089	243851007	243850194	9	UTR5	NM_005465.7	AKT3	-	10000	AKT serine/threonine kinase 3, transcript variant 1
IP-chen_peak_1024	chr10	12349095	12349363	12349249	9	TSS	NM_020397.4	CAMK1D	+	57118	calcium/calmodulin dependent protein kinase ID, transcript variant 1
IP-chen_peak_1138	chr10	72692156	72692891	72692695	9	intron	NM_138357.3	MCU	+	90550	mitochondrial calcium uniporter, transcript variant 1
IP-chen_peak_6187	chr2	233566276	233566597	233566368	9	UTR5	NM_001382298.1	USP40	-	55230	ubiquitin specific peptidase 40, transcript variant 6
IP-chen_peak_7089	chr3	44510806	44511273	44510921	9	TSS	NM_001287349.3	ZNF852	-	285346	zinc finger protein 852
IP-chen_peak_8368	chr6	33428412	33429072	33428585	9	intron	NM_006772.3	SYNGAP1	+	8831	synaptic Ras GTPase activating protein 1, transcript variant 1
IP-chen_peak_9969	chrX	46912799	46913240	46912893	9	intron	NM_014735.5	JADE3	+	9767	jade family PHD finger 3, transcript variant 1
IP-chen_peak_1455	chr11	8910251	8910805	8910721	16	intron	NM_005418.4	DENND2B	-	6764	DENN domain containing 2B, transcript variant 1
IP-chen_peak_6077	chr2	189783784	189784294	189784174	44	UTR5	XM_024452965.1	PMS1	+	5378	PMS1 homolog 1, mismatch repair system component, transcript variant X2
IP-chen_peak_6855	chr22	42519300	42519670	42519462	31	intron	NM_015703.5	RRP7A	-	27341	ribosomal RNA processing 7 homolog A
IP-chen_peak_2739	chr14	52706135	52706407	52706276	10	TSS	NM_002806.5	PSMC6	+	5706	proteasome 26S subunit, ATPase 6, transcript variant 1
IP-chen_peak_6620	chr21	45286547	45286982	45286671	10	intron	NM_015227.6	POFUT2	-	23275	protein O-fucosyltransferase 2, transcript variant 1
IP-chen_peak_3771	chr17	1829217	1829838	1829654	18	intron	XM_011523633.2	SMYD4	-	114826	SET and MYND domain containing 4, transcript variant X5
IP-chen_peak_4742	chr19	2437310	2437632	2437488	22	intron	NM_032737.4	LMNB2	-	84823	lamin B2
IP-chen_peak_573	chr1	146409893	146410293	146410079	27	intron	XR_002958623.1	LOC112268274	-	112268274	uncharacterized LOC112268274, transcript variant X2
IP-chen_peak_65	chr1	2585364	2586083	2585896	11	TSS	NM_001195740.3	PRXL2B	+	127281	peroxiredoxin like 2B, transcript variant 5
IP-chen_peak_2168	chr12	50109808	50110850	50110398	11	UTR3	NM_001257199.2	GPD1	+	2819	glycerol-3-phosphate dehydrogenase 1, transcript variant 2
IP-chen_peak_4338	chr17	76140768	76141193	76141045	11	intron	NR_040017.1	RNF157-AS1	+	100507218	RNF157 antisense RNA 1
IP-chen_peak_2928	chr15	32615612	32616427	32616199	86	UTR5	NM_199357.3	ARHGAP11A	+	9824	Rho GTPase activating protein 11A, transcript variant 2
IP-chen_peak_1184	chr10	89701708	89701937	89701809	14	intron	NR_168374.1	KIF20B	+	9585	kinesin family member 20B, transcript variant 4
IP-chen_peak_3169	chr15	80153159	80153358	80153292	14	intron	NM_001374377.1	FAH	+	2184	fumarylacetoacetate hydrolase, transcript variant 1
IP-chen_peak_3740	chr16	89687074	89687314	89687206	14	UTR5	XM_011523413.2	CDK10	+	8558	cyclin dependent kinase 10, transcript variant X12
IP-chen_peak_8476	chr6	44312348	44313300	44312491	14	intron	XM_017011112.1	AARS2	-	57505	alanyl-tRNA synthetase 2, mitochondrial, transcript variant X3
IP-chen_peak_2381	chr12	109476307	109476711	109476604	10	intron	NM_031954.5	KCTD10	-	83892	potassium channel tetramerization domain containing 10, transcript variant 2
IP-chen_peak_8907	chr7	96709507	96709861	96709689	111	exon	NM_001393900.1	SEM1	-	7979	SEM1 26S proteasome subunit, transcript variant 11
IP-chen_peak_5092	chr19	17933086	17933848	17933141	19	intron	NM_001136203.2	CCDC124	+	115098	coiled-coil domain containing 124, transcript variant 2
IP-chen_peak_6539	chr21	9129371	9129628	9129549	19	intron	NR_038327.2	TEKT4P2	-	100132288	tektin 4 pseudogene 2, transcript variant 1
IP-chen_peak_7327	chr3	129892467	129893538	129893450	19	UTR5	NM_001349276.2	TMCC1	-	23023	transmembrane and coiled-coil domain family 1, transcript variant 17
IP-chen_peak_10052	chrX	103254829	103255045	103254991	19	intron	NM_153333.3	TCEAL8	-	90843	transcription elongation factor A like 8, transcript variant 1
IP-chen_peak_5351	chr19	45825668	45826165	45825807	20	intron	NM_004819.3	SYMPK	-	8189	symplekin
IP-chen_peak_1654	chr11	64305537	64306822	64305716	38	UTR5	NM_004451.5	ESRRA	+	2101	estrogen related receptor alpha, transcript variant 1
IP-chen_peak_8780	chr7	44883886	44885288	44884689	81	exon	NM_033224.5	PURB	-	5814	purine rich element binding protein B
IP-chen_peak_1078	chr10	46523345	46523742	46523544	9	Intergenic	NM_001385294.1	GPRIN2	-	9721	G protein regulated inducer of neurite outgrowth 2, transcript variant 15
IP-chen_peak_554	chr1	117121021	117121542	117121198	10	exon	NM_001145635.2	TRIM45	-	80263	tripartite motif containing 45, transcript variant 2
IP-chen_peak_1014	chr10	6202988	6203359	6203182	10	UTR5	NM_004566.4	PFKFB3	+	5209	6-phosphofructo-2-kinase/fructose-2,6-biphosphatase 3, transcript variant 1
IP-chen_peak_1259	chr10	102169757	102170041	102169886	10	Intergenic	NM_004741.5	NOLC1	+	9221	nucleolar and coiled-body phosphoprotein 1, transcript variant 2
IP-chen_peak_1560	chr11	59107250	59107487	59107352	10	intron	NM_001142704.2	FAM111B	+	374393	FAM111 trypsin like peptidase B, transcript variant 3
IP-chen_peak_2799	chr14	76955940	76956782	76956266	10	Intergenic	NR_133913.1	LINC01629	+	105370578	long intergenic non-protein coding RNA 1629
IP-chen_peak_2831	chr14	99683052	99683854	99683472	10	TSS	NM_006668.2	CYP46A1	+	10858	cytochrome P450 family 46 subfamily A member 1
IP-chen_peak_3104	chr15	71115857	71116661	71116062	10	intron	NM_024817.3	THSD4	+	79875	thrombospondin type 1 domain containing 4, transcript variant 1
IP-chen_peak_3174	chr15	82355126	82355377	82355214	10	exon	NR_004847.3	UBE2Q2P2	+	100134869	ubiquitin conjugating enzyme E2 Q2 pseudogene 2
IP-chen_peak_3376	chr16	11254612	11256133	11255639	10	intron	NM_003745.2	SOCS1	-	8651	suppressor of cytokine signaling 1
IP-chen_peak_3610	chr16	68539435	68540480	68540078	10	intron	NM_001305206.2	ZFP90	+	146198	ZFP90 zinc finger protein, transcript variant 4
IP-chen_peak_3713	chr16	88663549	88664273	88664148	10	intron	NR_024402.2	SNAI3-AS1	+	197187	SNAI3 antisense RNA 1, transcript variant 1
IP-chen_peak_3940	chr17	19506553	19507311	19507113	10	Intergenic	unassigned_transcript_2964	TRW-CCA2-1	+	100189203	tRNA-Trp
IP-chen_peak_5131	chr19	23250034	23250292	23250202	10	intron	NM_001355406.2	ZNF724	-	440519	zinc finger protein 724, transcript variant 3
IP-chen_peak_5188	chr19	36214179	36214536	36214375	10	intron	NM_001366188.1	ZNF565	-	147929	zinc finger protein 565, transcript variant 3
IP-chen_peak_5459	chr19	49361345	49361688	49361509	10	UTR5	NM_001256661.2	TEAD2	-	8463	TEA domain transcription factor 2, transcript variant 4
IP-chen_peak_5956	chr2	113325130	113325907	113325577	10	intron	XR_001739647.1	LOC101927400	+	101927400	uncharacterized LOC101927400, transcript variant X1
IP-chen_peak_6033	chr2	159712713	159713355	159713084	10	intron	NM_001376242.1	MARCHF7	+	64844	membrane associated ring-CH-type finger 7, transcript variant 13
IP-chen_peak_6058	chr2	174032527	174032869	174032680	10	Intergenic	NR_136175.1	LINC01960	+	100128905	long intergenic non-protein coding RNA 1960
IP-chen_peak_6278	chr20	33489617	33489817	33489638	10	TSS	XM_017028122.2	CBFA2T2	+	9139	CBFA2/RUNX1 partner transcriptional co-repressor 2, transcript variant X3
IP-chen_peak_6861	chr22	42662109	42662479	42662296	10	Intergenic	NM_000398.7	CYB5R3	-	1727	cytochrome b5 reductase 3, transcript variant 1
IP-chen_peak_7044	chr3	24493903	24494533	24494055	10	intron	NM_001374824.1	THRB	-	7068	thyroid hormone receptor beta, transcript variant 15
IP-chen_peak_7552	chr4	15003190	15003651	15003511	10	exon	XM_011513777.3	CPEB2	+	132864	cytoplasmic polyadenylation element binding protein 2, transcript variant X2
IP-chen_peak_7715	chr5	613320	613832	613460	10	intron	NR_164122.1	CEP72	+	55722	centrosomal protein 72, transcript variant 2
IP-chen_peak_7932	chr5	131796579	131796962	131796825	10	intron	NM_133372.3	FNIP1	-	96459	folliculin interacting protein 1, transcript variant 1
IP-chen_peak_8034	chr5	151072971	151073186	151073071	10	intron	NM_001252390.2	TNIP1	-	10318	TNFAIP3 interacting protein 1, transcript variant 3
IP-chen_peak_8959	chr7	101122404	101123300	101122545	10	Intergenic	NM_001386458.1	SERPINE1	+	5054	serpin family E member 1, transcript variant 5
IP-chen_peak_8964	chr7	101233297	101233533	101233428	10	intron	NM_014343.3	CLDN15	-	24146	claudin 15, transcript variant 2
IP-chen_peak_9106	chr7	156640911	156641390	156641205	10	UTR5	XM_005249522.5	RNF32	+	140545	ring finger protein 32, transcript variant X4
IP-chen_peak_9820	chr9	133460250	133461249	133460901	10	UTR5	XM_024447398.1	CACFD1	+	11094	calcium channel flower domain containing 1, transcript variant X3
IP-chen_peak_9850	chr9	136095036	136095261	136095104	10	intron	NM_144653.5	NACC2	-	138151	NACC family member 2
IP-chen_peak_8678	chr7	1505437	1506226	1506068	12	Intergenic	NM_001080453.3	INTS1	-	26173	integrator complex subunit 1
IP-chen_peak_311	chr1	32012813	32013307	32013176	14	TSS	NM_001271878.2	KHDRBS1	+	10657	KH RNA binding domain containing, signal transduction associated 1, transcript variant 2
IP-chen_peak_8938	chr7	100427999	100428604	100428149	24	intron	NR_169835.1	ZCWPW1	-	55063	zinc finger CW-type and PWWP domain containing 1, transcript variant 25
IP-chen_peak_8330	chr6	31862475	31862759	31862629	35	exon	NM_000434.4	NEU1	-	4758	neuraminidase 1
IP-chen_peak_3761	chr17	1486576	1486876	1486712	19	intron	NM_001080779.2	MYO1C	-	4641	myosin IC, transcript variant 1
IP-chen_peak_8828	chr7	73307789	73308343	73308173	16	intron	NM_018044.5	NSUN5	-	55695	NOP2/Sun RNA methyltransferase 5, transcript variant 2
IP-chen_peak_8591	chr6	158063887	158064298	158064054	12	intron	XM_006715592.3	SYNJ2	+	8871	synaptojanin 2, transcript variant X2
IP-chen_peak_5924	chr2	99155101	99155317	99155187	11	UTR5	NM_001204830.2	LIPT1	+	51601	lipoyltransferase 1, transcript variant 6
IP-chen_peak_7763	chr5	6713483	6713718	6713614	11	UTR5	NM_006999.6	TENT4A	+	11044	terminal nucleotidyltransferase 4A, transcript variant 1
IP-chen_peak_4901	chr19	6577284	6577507	6577364	10	Intergenic	NM_001330332.2	CD70	-	970	CD70 molecule, transcript variant 2
IP-chen_peak_8375	chr6	33710283	33710637	33710471	10	intron	NM_032340.4	UQCC2	-	84300	ubiquinol-cytochrome c reductase complex assembly factor 2
IP-chen_peak_9624	chr9	96853848	96854303	96854040	9	intron	XM_011518315.2	ZNF782	-	158431	zinc finger protein 782, transcript variant X1
IP-chen_peak_1086	chr10	51697628	51698250	51697764	46	exon	NM_015235.3	CSTF2T	-	23283	cleavage stimulation factor subunit 2 tau variant
IP-chen_peak_7203	chr3	51668306	51668524	51668382	26	UTR3	NM_001322253.2	RAD54L2	+	23132	RAD54 like 2, transcript variant 1
IP-chen_peak_3851	chr17	7328576	7329180	7329032	21	exon	NM_032442.3	NEURL4	-	84461	neuralized E3 ubiquitin protein ligase 4, transcript variant 1
IP-chen_peak_6359	chr20	44475959	44476158	44476051	21	UTR5	XM_011529044.3	TTPAL	+	79183	alpha tocopherol transfer protein like, transcript variant X2
IP-chen_peak_8873	chr7	76549367	76549647	76549508	21	exon	NR_029411.1	LOC100133091	+	100133091	uncharacterized LOC100133091
IP-chen_peak_9553	chr9	39808824	39809061	39808948	21	exon	NR_015363.2	GLIDR	-	389741	glioblastoma down-regulated RNA, transcript variant 1
IP-chen_peak_9732	chr9	128684607	128684889	128684752	21	exon	XR_930378.2	LOC105376287	-	105376287	uncharacterized LOC105376287
IP-chen_peak_3777	chr17	2391794	2392725	2392045	14	UTR5	XM_017024654.2	MNT	-	4335	MAX network transcriptional repressor, transcript variant X2
IP-chen_peak_4268	chr17	58089009	58091185	58090972	115	UTR3	NM_080677.3	DYNLL2	+	140735	dynein light chain LC8-type 2
IP-chen_peak_7204	chr3	51983606	51984534	51983909	37	intron	NM_001198897.2	ACY1	+	95	aminoacylase 1, transcript variant 4
IP-chen_peak_614	chr1	151071615	151071915	151071810	11	intron	NM_144618.3	GABPB2	+	126626	GA binding protein transcription factor subunit beta 2, transcript variant 1
[truncated: 2,748 more rows]
