# Supplementary material for: The ANXA2P1-hnRNP F-HK2/c-Myc Positive Feedback Loop Promotes Proliferation and Glycolytic Metabolism in Gastric Cancer
Source: Int J Biol Sci. 2026 Mar 25;22(7):3658–81. doi: 10.7150/ijbs.126842 (PMC13086010; doi:10.7150/ijbs.126842)
Supplement: Supplementary file 7 — Supplementary table 6. [file ijbsv22p3658s7.xlsx]

## Sheet: KEGG glycolysis genes
Supplementary Table S6. KEGG glycolysis gene (https://www.genome.jp/kegg/)
Glycolysis Gene
ACSS1
ACSS2
ADH1A
ADH1B
ADH1C
ADH4
ADH5
ADH6
ADH7
ADPGK
AKR1A1
ALDH1B1
ALDH2
ALDH3A1
ALDH3A2
ALDH3B1
ALDH3B2
ALDH7A1
ALDH9A1
ALDOA
ALDOB
ALDOC
BPGM
DLAT
DLD
ENO1
ENO2
ENO3
ENO4
FBP1
FBP2
G6PC1
G6PC2
G6PC3
GALM
GAPDH
GAPDHS
GCK
GPI
HK1
HK2
HK3
HKDC1
LDHA
LDHAL6A
LDHAL6B
LDHB
LDHC
MINPP1
PCK1
PCK2
PDHA1
PDHA2
PDHB
PFKL
PFKM
PFKP
PGAM1
PGAM2
PGAM4
PGK1
PGK2
PGM1
PGM2
PKLR
PKM
TPI1
