# Supplementary material for: The ANXA2P1-hnRNP F-HK2/c-Myc Positive Feedback Loop Promotes Proliferation and Glycolytic Metabolism in Gastric Cancer
Source: Int J Biol Sci. 2026 Mar 25;22(7):3658–81. doi: 10.7150/ijbs.126842 (PMC13086010; doi:10.7150/ijbs.126842)
Supplement: Supplementary file 8 — Supplementary table 7. [file ijbsv22p3658s8.xlsx]

## Sheet: Protein-coding FC >1.2
Supplementary Table S7. Protein-coding genes in AGS cells under glucose deprivation|FC| >1.2
ProbeID	p-value(low-glucose_vs.normal-glucose)	FoldChange(low-glucose_vs.normal-glucose)	log2FoldChange(low-glucose_vs.normal-glucose)	Regulation(low-glucose_vs.normal-glucose)	Case_mean(low-glucose_vs.normal-glucose)	Control_mean(low-glucose_vs.normal-glucose)	low-glucose_1.flag	low-glucose_2.flag	low-glucose_3.flag	low-glucose_4.flag	sugar_1.flag	sugar_2.flag	sugar_3.flag	sugar_4.flag	low-glucose_1.normalized	low-glucose_2.normalized	low-glucose_3.normalized	low-glucose_4.normalized	sugar_1.normalized	sugar_2.normalized	sugar_3.normalized	sugar_4.normalized	ProbeSequence	TargetID	Chromosome	Start	End	Strand	Source	Type	Classify	GeneID	GeneSymbol	NumExons	TargetLength	EntrezGeneID	GO_id	GO_Description	KEGG_id	KEGG_Description
clstr_46206_1764_15	1.94126e-09	8402.4	13.0366	Up	16.6463	3.6097	Detected	Detected	Detected	Detected	Detected	Detected	Detected	Detected	16.6873	16.3939	16.6811	16.8229	2.98282	3.77337	3.81882	3.86379	TCCATGTGAAAGGTTCTTTGCAAGAGGAAAGCCTTAGGGACAAGATTCCCGAAGAGGACA	ENST00000309758.6	chr1	161524540	161526894	+	GENCODE release 31	protein_coding	protein_coding	ENSG00000173110.8	HSPA6	1	2355	3310			path:hsa03040,path:hsa04010,path:hsa04141,path:hsa04144,path:hsa04213,path:hsa04612,path:hsa04915,path:hsa05134,path:hsa05145,path:hsa05162,path:hsa05164	Spliceosome|MAPK signaling pathway|Protein processing in endoplasmic reticulum|Endocytosis|Longevity regulating pathway - multiple species|Antigen processing and presentation|Estrogen signaling pathway|Legionellosis|Toxoplasmosis|Measles|Influenza A
clstr_66806_1530_26	9.98945e-08	434.094	8.76186	Up	13.8738	5.11195	Detected	Detected	Detected	Detected	Detected	Detected	Detected	Detected	13.1055	13.9692	13.9474	14.4732	5.2856	5.12252	5.16955	4.87013	GGGCGTGGGTCAAATCATAGCCAAGTGACTTGTTTACATGTGAGTGAAACTGCACAAAGG	ENST00000225688.4	chr17	17494437	17496395	-	GENCODE release 31	protein_coding	protein_coding	ENSG00000108551.5	RASD1	2	1748	51655	GO:0003924,GO:0005525,GO:0005634,GO:0005886,GO:0007165,GO:0007186,GO:0007263,GO:0016529,GO:0045892,GO:0048471	GTPase activity|GTP binding|nucleus|plasma membrane|signal transduction|G-protein coupled receptor signaling pathway|nitric oxide mediated signal transduction|sarcoplasmic reticulum|negative regulation of transcription, DNA-templated|perinuclear region of cytoplasm	path:hsa04713,path:hsa04934	Circadian entrainment|Cushing syndrome
A_23_P365738	5.22999e-07	182.754	7.51376	Up	12.8042	5.29043	Detected	Detected	Detected	Detected	Detected	Detected	Detected	Detected	11.9694	13.1542	12.6706	13.4226	5.0676	5.29114	5.5756	5.22739	CCCACAGATTTTATTTTTGCACATAAGCCATAACCAATCCTCAAGGCTGGCACAGGCTTT	NM_015193	chr8	142611049	142614479	-	Refseq	protein_coding			ARC		2950	23237	GO:0001669,GO:0005737,GO:0005768,GO:0005886,GO:0006897,GO:0007010,GO:0007492,GO:0007612,GO:0007616,GO:0009952,GO:0014069,GO:0015629,GO:0016477,GO:0022604,GO:0030054,GO:0043025,GO:0043197,GO:0045211,GO:0048168,GO:0060291,GO:0060997,GO:0061001,GO:1900271,GO:2000969	acrosomal vesicle|cytoplasm|endosome|plasma membrane|endocytosis|cytoskeleton organization|endoderm development|learning|long-term memory|anterior/posterior pattern specification|postsynaptic density|actin cytoskeleton|cell migration|regulation of cell morphogenesis|cell junction|neuronal cell body|dendritic spine|postsynaptic membrane|regulation of neuronal synaptic plasticity|long-term synaptic…	path:hsa05031	Amphetamine addiction
clstr_69657_887_18	1.2691e-06	146.675	7.19648	Up	8.23829	1.04181	Detected	Detected	Detected	Detected	Not Detected	Not Detected	Not Detected	Not Detected	7.5279	7.9814	8.16534	9.27853	1.03813	1.00917	1.1497	0.970246	ATATCCTGAGTGCCTTGACATGAAGCTATACATGTCTCAGACGAACTCAGGACCTCTCGT	ENST00000621432.2	chr4	9234385	9236334	+	GENCODE release 31	protein_coding	protein_coding	ENSG00000223569.6	USP17L15	2	1680	100288520	GO:0005634,GO:0005783,GO:0006511,GO:0016579,GO:0036459	nucleus|endoplasmic reticulum|ubiquitin-dependent protein catabolic process|protein deubiquitination|thiol-dependent ubiquitinyl hydrolase activity
A_33_P3283262	2.72362e-06	117.544	6.87705	Up	11.5403	4.66328	Detected	Detected	Detected	Detected	Detected	Detected	Detected	Detected	10.7646	11.1109	11.7166	12.5692	4.93686	4.61825	4.58936	4.50866	TTCTCTTATGTCAAAGCTCAAGAAGGCCAGTGGTATAAAATGGATGATGCCGAGGTCACC	NM_001242326	chr4	9329911	9331503	+	Refseq	protein_coding			USP17L25		1593	728373	GO:0003723,GO:0004843,GO:0005540,GO:0005634,GO:0005730,GO:0005783,GO:0006915,GO:0071947,GO:1904037	RNA binding|thiol-dependent ubiquitin-specific protease activity|hyaluronic acid binding|nucleus|nucleolus|endoplasmic reticulum|apoptotic process|protein deubiquitination involved in ubiquitin-dependent protein catabolic process|positive regulation of epithelial cell apoptotic process
clstr_53541_636_14	5.45611e-09	116.942	6.86965	Up	11.9862	5.11651	Detected	Detected	Detected	Detected	Detected	Detected	Detected	Detected	11.6335	12.0405	11.9564	12.3142	5.08904	5.09737	5.20062	5.07903	TGACTGATACACTCCAAGCGGAGACAGACCAACTAGAAGATGAGAAGTCTGCTTTGCAGA	ENST00000303562.9	chr14	75278828	75282230	+	GENCODE release 31	protein_coding	protein_coding	ENSG00000170345.10	FOS	4	2104	2353			path:hsa01522,path:hsa04010,path:hsa04024,path:hsa04210,path:hsa04380,path:hsa04620,path:hsa04657,path:hsa04658,path:hsa04659,path:hsa04660,path:hsa04662,path:hsa04668,path:hsa04713,path:hsa04725,path:hsa04728,path:hsa04915,path:hsa04917,path:hsa04921,path:hsa04926,path:hsa04928,path:hsa05031,path:hsa05132,path:hsa05133,path:hsa05140,path:hsa05142,path:hsa05161,path:hsa05166,path:hsa05167,path:hs…	Endocrine resistance|MAPK signaling pathway|cAMP signaling pathway|Apoptosis|Osteoclast differentiation|Toll-like receptor signaling pathway|IL-17 signaling pathway|Th1 and Th2 cell differentiation|Th17 cell differentiation|T cell receptor signaling pathway|B cell receptor signaling pathway|TNF signaling pathway|Circadian entrainment|Cholinergic synapse|Dopaminergic synapse|Estrogen signaling pat…
A_24_P262127	1.34534e-05	107.627	6.7499	Up	9.09102	2.34112	Detected	Detected	Detected	Detected	Not Detected	Not Detected	Detected	Not Detected	8.98379	9.91245	8.29034	9.17748	2.52948	2.44717	3.16077	1.22706	CTTTGACTGCAAGTTCATTGAGACATCAGCGGCATTGCACCACAATGTCCAGGCGCTGTT	NM_004165	chr16	66921685	66925535	-	Refseq	protein_coding			RRAD		1460	6236	GO:0003924,GO:0005516,GO:0005525,GO:0005622,GO:0005886,GO:0007264,GO:1901842	GTPase activity|calmodulin binding|GTP binding|intracellular|plasma membrane|small GTPase mediated signal transduction|negative regulation of high voltage-gated calcium channel activity
A_23_P111132	2.56777e-07	73.416	6.19802	Up	15.8506	9.65262	Detected	Detected	Detected	Detected	Detected	Detected	Detected	Detected	15.6484	15.2722	16.1529	16.3291	9.78242	9.57613	9.67897	9.57295	GAGCTTCAAGACTTTGCATTTCCTAGTATTTCTGTTTGTCAGTTCTCAATTTCCTGTGTT	NM_005345	chr6	31815543	31817942	+	Refseq	protein_coding			HSPA1A		2400	3303	GO:0005524,GO:0005634,GO:0005737,GO:0005813,GO:0042026,GO:0090063,GO:1901673	ATP binding|nucleus|cytoplasm|centrosome|protein refolding|positive regulation of microtubule nucleation|regulation of mitotic spindle assembly	path:hsa03040,path:hsa04010,path:hsa04141,path:hsa04144,path:hsa04213,path:hsa04612,path:hsa04915,path:hsa05020,path:hsa05134,path:hsa05145,path:hsa05162,path:hsa05164	Spliceosome|MAPK signaling pathway|Protein processing in endoplasmic reticulum|Endocytosis|Longevity regulating pathway - multiple species|Antigen processing and presentation|Estrogen signaling pathway|Prion diseases|Legionellosis|Toxoplasmosis|Measles|Influenza A
clstr_112446_368_10	4.13914e-11	62.5396	5.9667	Up	16.5088	10.5421	Detected	Detected	Detected	Detected	Detected	Detected	Detected	Detected	16.4139	16.4375	16.5662	16.6177	10.5134	10.524	10.5164	10.6147	TTTCCATACGCTGCACATAAGTGTCCGTTTGCATTCCAGAAGGATGTTCACGTCCCAGTA	ENST00000401903.5	chr7	1152071	1160178	-	GENCODE release 31	protein_coding	protein_coding	ENSG00000178381.11	ZFAND2A	6	968	90637	GO:0000502,GO:0005634,GO:0005737,GO:0008270,GO:0032436,GO:0071243	proteasome complex|nucleus|cytoplasm|zinc ion binding|positive regulation of proteasomal ubiquitin-dependent protein catabolic process|cellular response to arsenic-containing substance
clstr_76931_152_22	3.4592e-06	61.803	5.9496	Up	7.46553	1.51592	Detected	Detected	Detected	Detected	Not Detected	Not Detected	Not Detected	Not Detected	7.37576	7.57589	7.40884	7.50162	0.755292	1.93468	1.06556	2.30816	AGACTTCCGAATTTGATCAAAGGTAAAGAGGGACTGGAGAGCGGTCCATCTGACTTCTGT	ENST00000312579.3	chr11	65890112	65891635	+	GENCODE release 31	protein_coding	protein_coding	ENSG00000175602.3	CCDC85B	1	1524	11007	GO:0005634,GO:0005737,GO:0005813,GO:0006351,GO:0030154,GO:0030308,GO:0045599,GO:0045892	nucleus|cytoplasm|centrosome|transcription, DNA-templated|cell differentiation|negative regulation of cell growth|negative regulation of fat cell differentiation|negative regulation of transcription, DNA-templated
clstr_10688_225_8	2.02753e-05	61.7235	5.94775	Up	7.51575	1.568	Detected	Detected	Detected	Detected	Not Detected	Not Detected	Not Detected	Not Detected	6.79661	7.38594	7.61772	8.26273	0.922623	0.864547	2.13532	2.34951	AGTTGTACCTATCCACGGACGAGGCAACTTTCCAACCTTGGAGATAACTCTGAAGGACAT	ENST00000369448.4	chr1	117606048	117628389	+	GENCODE release 31	protein_coding	protein_coding	ENSG00000183508.5	TENT5C	2	5654	54855	GO:0016779	nucleotidyltransferase activity
clstr_59290_1556_8	8.47007e-06	58.7872	5.87743	Up	7.18646	1.30903	Detected	Detected	Detected	Detected	Not Detected	Not Detected	Not Detected	Not Detected	6.63404	6.74251	7.0619	8.3074	1.35004	0.879748	1.7218	1.28453	AGCCAGTTCTTACTCCTGACCAATAAGTTTAAGGATGCGCGGAACATCCTGAAGGAGTAC	ENST00000610273.5	chr6	159800249	159820703	+	GENCODE release 31	protein_coding	protein_coding	ENSG00000146453.13	PNLDC1	19	1940	154197	GO:0000184,GO:0000289,GO:0003723,GO:0004535,GO:0005783,GO:0005789,GO:0016021,GO:0046872	nuclear-transcribed mRNA catabolic process, nonsense-mediated decay|nuclear-transcribed mRNA poly(A) tail shortening|RNA binding|poly(A)-specific ribonuclease activity|endoplasmic reticulum|endoplasmic reticulum membrane|integral component of membrane|metal ion binding	path:hsa03018	RNA degradation
clstr_63788_943_14	4.40159e-08	57.4742	5.84484	Up	6.59408	0.74924	Detected	Detected	Detected	Detected	Not Detected	Not Detected	Not Detected	Not Detected	6.86943	6.23289	6.36576	6.90825	0.747466	0.750599	0.750724	0.74817	TCCATTGGCAGTGCCAGTTTCTAGCCAATAGACTTGTCTGATCATAACATTGTAAGCCTG	ENST00000294312.4	chr11	69698238	69704022	-	GENCODE release 31	protein_coding	protein_coding	ENSG00000162344.4	FGF19	3	1821	9965	GO:0000165,GO:0001934,GO:0005088,GO:0005104,GO:0005576,GO:0005622,GO:0007399,GO:0008083,GO:0008284,GO:0008543,GO:0010629,GO:0016303,GO:0046326,GO:0046330,GO:0046934,GO:0051897,GO:0070374,GO:0070858	MAPK cascade|positive regulation of protein phosphorylation|Ras guanyl-nucleotide exchange factor activity|fibroblast growth factor receptor binding|extracellular region|intracellular|nervous system development|growth factor activity|positive regulation of cell proliferation|fibroblast growth factor receptor signaling pathway|negative regulation of gene expression|1-phosphatidylinositol-3-kinase …	path:hsa04010,path:hsa04014,path:hsa04015,path:hsa04151,path:hsa04810,path:hsa05200,path:hsa05218,path:hsa05224,path:hsa05226	MAPK signaling pathway|Ras signaling pathway|Rap1 signaling pathway|PI3K-Akt signaling pathway|Regulation of actin cytoskeleton|Pathways in cancer|Melanoma|Breast cancer|Gastric cancer
clstr_46116_2114_12	4.3218e-10	50.6596	5.66276	Up	15.826	10.1633	Detected	Detected	Detected	Detected	Detected	Detected	Detected	Detected	15.7974	15.7173	15.744	16.0454	10.1921	10.1326	10.1306	10.1977	AGGAACAGGGAACATTGGAGCTGACTGTTCTTGGTAACTGATTACCTGCCAATTGCTACC	ENST00000230990.7	chr5	140332843	140346603	-	GENCODE release 31	protein_coding	protein_coding	ENSG00000113070.8	HBEGF	6	2358	1839			path:hsa01522,path:hsa04012,path:hsa04912,path:hsa04915,path:hsa04928,path:hsa05120,path:hsa05205,path:hsa05219	Endocrine resistance|ErbB signaling pathway|GnRH signaling pathway|Estrogen signaling pathway|Parathyroid hormone synthesis, secretion and action|Epithelial cell signaling in Helicobacter pylori infection|Proteoglycans in cancer|Bladder cancer
clstr_77137_936_26	2.59337e-10	50.5836	5.6606	Up	13.6691	8.00853	Detected	Detected	Detected	Detected	Detected	Detected	Detected	Detected	13.6838	13.6063	13.6413	13.7451	8.12068	7.83931	8.09506	7.97907	TGCAGCTCTCCTGCTTGACACTGACTTACTACTTGAAACTTTATTTATTGCACCATGTTG	ENST00000617768.5	chr15	40953471	40956512	+	GENCODE release 31	protein_coding	protein_coding	ENSG00000128965.13	CHAC1	3	1520	79094	GO:0003839,GO:0005112,GO:0005802,GO:0005829,GO:0006750,GO:0006751,GO:0006986,GO:0007219,GO:0010955,GO:0016829,GO:0022008,GO:0045746,GO:0070059	gamma-glutamylcyclotransferase activity|Notch binding|trans-Golgi network|cytosol|glutathione biosynthetic process|glutathione catabolic process|response to unfolded protein|Notch signaling pathway|negative regulation of protein processing|lyase activity|neurogenesis|negative regulation of Notch signaling pathway|intrinsic apoptotic signaling pathway in response to endoplasmic reticulum stress	path:hsa00480	Glutathione metabolism
clstr_16855_1952_9	2.65756e-06	50.2152	5.65005	Up	6.80889	1.15883	Detected	Detected	Detected	Detected	Not Detected	Not Detected	Not Detected	Not Detected	6.05187	6.83864	7.25514	7.0899	1.75167	0.954104	1.02015	0.90942	TCTCTTGTGCAACAGCAAGTAGCTAAGCCTATAGCATGGTGTCTTGTAGGACCAAATCGA	ENST00000299213.9	chr15	70829130	70854159	-	GENCODE release 31	protein_coding	protein_coding	ENSG00000166173.10	LARP6	3	4469	55323	GO:0005634,GO:0005737,GO:0005844,GO:0006396,GO:0017022,GO:0030529,GO:0032967,GO:0035613,GO:0045727,GO:0048027,GO:1902416,GO:1990825	nucleus|cytoplasm|polysome|RNA processing|myosin binding|intracellular ribonucleoprotein complex|positive regulation of collagen biosynthetic process|RNA stem-loop binding|positive regulation of translation|mRNA 5'-UTR binding|positive regulation of mRNA binding|sequence-specific mRNA binding
clstr_53879_2011_22	6.41297e-05	46.5586	5.54098	Up	7.76452	2.22354	Detected	Detected	Detected	Detected	Not Detected	Not Detected	Not Detected	Not Detected	6.60358	7.83445	8.39296	8.22708	2.78236	2.95905	1.8644	1.28835	CACCCTGTTTGGAAGGGAGAACCCATCAGATTCGCCTTGGGTGTAGATGAAACAGAAATA	ENST00000429504.6	chr19	18877909	18896135	-	GENCODE release 31	protein_coding	protein_coding	ENSG00000223802.7	CERS1	6	2094	10715	GO:0000139,GO:0005783,GO:0005789,GO:0016020,GO:0016021,GO:0030148,GO:0035690,GO:0036146,GO:0043231,GO:0046513,GO:0050291,GO:0051974,GO:0071492,GO:0072721	Golgi membrane|endoplasmic reticulum|endoplasmic reticulum membrane|membrane|integral component of membrane|sphingolipid biosynthetic process|cellular response to drug|cellular response to mycotoxin|intracellular membrane-bounded organelle|ceramide biosynthetic process|sphingosine N-acyltransferase activity|negative regulation of telomerase activity|cellular response to UV-A|cellular response to …	path:hsa00600,path:hsa04071	Sphingolipid metabolism|Sphingolipid signaling pathway
clstr_178196_231_21	1.52431e-05	46.2711	5.53204	Up	6.78748	1.25544	Detected	Detected	Detected	Detected	Not Detected	Not Detected	Not Detected	Not Detected	5.99021	7.15234	6.77099	7.23638	2.25654	0.95175	0.937564	0.875897	TTTACGACCTTCTTAACACCAGCTGCATATGTGCTAGGCAACCTGAAGCAGTTCAGAAGG	ENST00000342144.2	chr14	93347191	93348356	+	GENCODE release 31	protein_coding	protein_coding	ENSG00000187581.2	COX8C	2	533	341947	GO:0004129,GO:0005739,GO:0005751,GO:0006123,GO:0016021,GO:1902600	cytochrome-c oxidase activity|mitochondrion|mitochondrial respiratory chain complex IV|mitochondrial electron transport, cytochrome c to oxygen|integral component of membrane|hydrogen ion transmembrane transport	path:hsa00190,path:hsa04260,path:hsa04714,path:hsa04932,path:hsa05010,path:hsa05012,path:hsa05016	Oxidative phosphorylation|Cardiac muscle contraction|Thermogenesis|Non-alcoholic fatty liver disease (NAFLD)|Alzheimer disease|Parkinson disease|Huntington disease
clstr_68600_1156_22	1.25017e-06	46.2708	5.53203	Up	10.9913	5.45925	Detected	Detected	Detected	Detected	Detected	Detected	Detected	Detected	10.389	11.0475	10.7995	11.7291	5.54181	5.30541	5.44392	5.54587	TTTGTATCCAGAGCTGTTTGGATACAGCTGCTTTGAGCTACAGGACAAAGGCTGACAGAC	ENST00000244050.3	chr20	49982980	49988886	+	GENCODE release 31	protein_coding	protein_coding	ENSG00000124216.4	SNAI1	3	1705	6615			path:hsa04520	Adherens junction
clstr_40581_2233_6	1.86158e-05	43.0897	5.42927	Up	7.44095	2.01168	Detected	Detected	Detected	Detected	Not Detected	Not Detected	Not Detected	Not Detected	7.38373	7.16976	7.70383	7.50649	2.43111	2.89812	1.81656	0.900933	GAGGTGGTAACTTCGTATGTTCAGTTTATGCGATGATTGTTGTAAATGCAATGCCGTAGT	ENST00000252854.8	chr9	135075520	135121178	+	GENCODE release 31	protein_coding	protein_coding	ENSG00000130558.19	OLFM1	6	2591	10439	GO:0003190,GO:0005506,GO:0005615,GO:0005623,GO:0005783,GO:0007399,GO:0009055,GO:0010628,GO:0010629,GO:0010718,GO:0020037,GO:0023041,GO:0030054,GO:0030424,GO:0030516,GO:0043025,GO:0043204,GO:0044295,GO:0045202,GO:0060317	atrioventricular valve formation|iron ion binding|extracellular space|cell|endoplasmic reticulum|nervous system development|electron transfer activity|positive regulation of gene expression|negative regulation of gene expression|positive regulation of epithelial to mesenchymal transition|heme binding|neuronal signal transduction|cell junction|axon|regulation of axon extension|neuronal cell body|p…
A_23_P101642	1.12545e-06	42.8246	5.42037	Up	10.2186	4.79821	Detected	Detected	Detected	Detected	Detected	Detected	Detected	Detected	10.5164	9.72743	10.2776	10.3528	4.46141	5.39062	4.49092	4.84987	TCTGAGGCAGGAAGGAATTTGGGTCTGGAGTTCTGGCTACTTGAGGACCAAAGGCAGGAA	NM_002842	chr19	55181247	55209501	-	Refseq	protein_coding			PTPRH		3923	5794	GO:0005001,GO:0005737,GO:0005887,GO:0006470,GO:0006915,GO:0016324,GO:0031528	transmembrane receptor protein tyrosine phosphatase activity|cytoplasm|integral component of plasma membrane|protein dephosphorylation|apoptotic process|apical plasma membrane|microvillus membrane
A_23_P120883	6.87996e-11	42.7851	5.41904	Up	17.527	12.108	Detected	Detected	Detected	Detected	Detected	Detected	Detected	Detected	17.5564	17.4356	17.4861	17.6299	12.0452	12.1938	12.1312	12.0617	TGGGGAGGGAGGTGTTTAACGGCACTGTGGCCTTGGTCTAACTTTTGTGTGAAATAATAA	NM_002133	chr22	35381096	35394207	+	Refseq	protein_coding			HMOX1		1554	3162			path:hsa00860,path:hsa04066,path:hsa04216,path:hsa04978,path:hsa05200,path:hsa05206,path:hsa05225,path:hsa05418	Porphyrin and chlorophyll metabolism|HIF-1 signaling pathway|Ferroptosis|Mineral absorption|Pathways in cancer|MicroRNAs in cancer|Hepatocellular carcinoma|Fluid shear stress and atherosclerosis
clstr_43587_1454_14	2.39238e-05	42.579	5.41207	Up	7.59764	2.18557	Detected	Detected	Detected	Detected	Not Detected	Not Detected	Not Detected	Not Detected	7.53376	8.52396	7.57407	6.75875	1.44143	2.05087	2.79631	2.45366	CTCTGGCTTATTCCAGGTTGGCTGATGTGTTGGGAGATGGGTAAAGCGTTTCTTCTAAAG	ENST00000266646.3	chr12	57455307	57458025	+	GENCODE release 31	protein_coding	protein_coding	ENSG00000139269.3	INHBE	2	2460	83729	GO:0005125,GO:0005160,GO:0005179,GO:0005615,GO:0008083,GO:0010862,GO:0042981,GO:0043408,GO:0048468,GO:0060395	cytokine activity|transforming growth factor beta receptor binding|hormone activity|extracellular space|growth factor activity|positive regulation of pathway-restricted SMAD protein phosphorylation|regulation of apoptotic process|regulation of MAPK cascade|cell development|SMAD protein signal transduction	path:hsa04060,path:hsa04350,path:hsa04550	Cytokine-cytokine receptor interaction|TGF-beta signaling pathway|Signaling pathways regulating pluripotency of stem cells
clstr_84865_16_10	2.25017e-07	42.4565	5.40791	Up	12.2688	6.86088	Detected	Detected	Detected	Detected	Detected	Detected	Detected	Detected	12.001	12.2152	12.0335	12.8255	6.61799	6.91913	7.02057	6.88584	GGACTACCGTTGGTTTCCGCAACTTCCTGGATTATCCTCGCCAAGGACTTTGCAATATAT	ENST00000215631.9	chr19	2476127	2478257	+	GENCODE release 31	protein_coding	protein_coding	ENSG00000099860.9	GADD45B	4	1371	4616			path:hsa04010,path:hsa04064,path:hsa04068,path:hsa04110,path:hsa04115,path:hsa04210,path:hsa04218,path:hsa05169,path:hsa05200,path:hsa05202,path:hsa05210,path:hsa05212,path:hsa05213,path:hsa05214,path:hsa05216,path:hsa05217,path:hsa05218,path:hsa05220,path:hsa05222,path:hsa05223,path:hsa05224,path:hsa05225,path:hsa05226	MAPK signaling pathway|NF-kappa B signaling pathway|FoxO signaling pathway|Cell cycle|p53 signaling pathway|Apoptosis|Cellular senescence|Epstein-Barr virus infection|Pathways in cancer|Transcriptional misregulation in cancer|Colorectal cancer|Pancreatic cancer|Endometrial cancer|Glioma|Thyroid cancer|Basal cell carcinoma|Melanoma|Chronic myeloid leukemia|Small cell lung cancer|Non-small cell lun…
clstr_66675_1572_16	2.53206e-06	40.0454	5.32357	Up	11.4078	6.08427	Detected	Detected	Detected	Detected	Detected	Detected	Detected	Detected	11.5173	12.2182	11.003	10.8928	6.0155	6.2802	5.95074	6.09063	AAAGATGTTCAGCTCCCTGTAATCTGAGCTCCAGTTACTACTTAAGGTGTTTCCTGAACG	ENST00000394001.1	chr17	41377650	41382403	-	GENCODE release 31	protein_coding	protein_coding	ENSG00000131737.5	KRT34	7	1751	3885	GO:0005198,GO:0005615,GO:0005829,GO:0005882,GO:0008544,GO:0031424,GO:0070062,GO:0070268	structural molecule activity|extracellular space|cytosol|intermediate filament|epidermis development|keratinization|extracellular exosome|cornification	path:hsa04915	Estrogen signaling pathway
clstr_16204_808_3	1.39995e-06	39.6149	5.30797	Up	9.39199	4.08402	Detected	Detected	Detected	Detected	Detected	Detected	Detected	Detected	8.99826	9.26471	9.57042	9.73459	3.52315	3.9464	4.58259	4.28395	TATGAAGAGAACTGTTTCAAGCCTCGATCTGTTTATCGTCCTTTAAATCCTCTGGCGCCT	ENST00000354619.9	chr1	236215555	236281985	-	GENCODE release 31	protein_coding	protein_coding	ENSG00000086619.13	ERO1B	16	4567	56605	GO:0003756,GO:0005783,GO:0005789,GO:0006457,GO:0006464,GO:0015035,GO:0016491,GO:0016671,GO:0019471,GO:0022417,GO:0030070,GO:0030198,GO:0034975,GO:0042593,GO:0045454,GO:0051082	protein disulfide isomerase activity|endoplasmic reticulum|endoplasmic reticulum membrane|protein folding|cellular protein modification process|protein disulfide oxidoreductase activity|oxidoreductase activity|oxidoreductase activity, acting on a sulfur group of donors, disulfide as acceptor|4-hydroxyproline metabolic process|protein maturation by protein folding|insulin processing|extracellular …	path:hsa04141	Protein processing in endoplasmic reticulum
clstr_33260_2613_14	2.29178e-07	39.222	5.29359	Up	10.4831	5.18947	Detected	Detected	Detected	Detected	Detected	Detected	Detected	Detected	9.99432	10.5579	10.6625	10.7175	5.02773	5.06392	5.5506	5.11562	GAAGTGTCCTTGGTGCCTTGTGTGATGTAGACAATGTTACAAGGTCTGCATGTAAATGGG	ENST00000242480.4	chr10	62811996	62816366	-	GENCODE release 31	protein_coding	protein_coding	ENSG00000122877.16	EGR2	2	2979	1959			path:hsa04625,path:hsa05161,path:hsa05166,path:hsa05203	C-type lectin receptor signaling pathway|Hepatitis B|Human T-cell leukemia virus 1 infection|Viral carcinogenesis
clstr_47755_358_9	7.69266e-06	37.6725	5.23544	Up	6.67403	1.43859	Detected	Detected	Detected	Detected	Not Detected	Not Detected	Not Detected	Not Detected	6.40437	6.45664	6.65445	7.18067	0.901544	1.76434	0.895241	2.19323	AATAATTGAGAAGCGCCGACGAGACCGGATCAATAACAGTTTGTCTGAGCTGAGAAGGCT	ENST00000337919.9	chr8	79764013	79767857	-	GENCODE release 31	protein_coding	protein_coding	ENSG00000164683.17	HEY1	5	2296	23462	GO:0000122,GO:0000983,GO:0000988,GO:0001525,GO:0003184,GO:0003190,GO:0003203,GO:0003208,GO:0003700,GO:0005634,GO:0005654,GO:0005737,GO:0006351,GO:0007219,GO:0008134,GO:0035912,GO:0035939,GO:0036304,GO:0045746,GO:0045892,GO:0045944,GO:0046983,GO:0060317,GO:0060347,GO:0060411,GO:0060412,GO:0060716,GO:0060842,GO:0061314,GO:0071385,GO:2000678,GO:2000820,GO:2001212	negative regulation of transcription from RNA polymerase II promoter|transcription factor activity, RNA polymerase II core promoter sequence-specific DNA binding|transcription factor activity, protein binding|angiogenesis|pulmonary valve morphogenesis|atrioventricular valve formation|endocardial cushion morphogenesis|cardiac ventricle morphogenesis|DNA binding transcription factor activity|nucleu…	path:hsa05165,path:hsa05200,path:hsa05224	Human papillomavirus infection|Pathways in cancer|Breast cancer
clstr_71319_1304_15	1.98186e-06	37.4997	5.22881	Up	10.6209	5.39211	Detected	Detected	Detected	Detected	Detected	Detected	Detected	Detected	10.6161	11.4026	10.412	10.0529	5.27463	5.5677	5.41393	5.31219	AATTGAACTAACAATCCTAGTTTGATACTCCCAGTCTTGTCATTGCCAGCTGTGTTGGTA	ENST00000307407.8	chr4	73740569	73743716	+	GENCODE release 31	protein_coding	protein_coding	ENSG00000169429.11	CXCL8	4	1642	3576			path:hsa04060,path:hsa04062,path:hsa04064,path:hsa04072,path:hsa04218,path:hsa04620,path:hsa04621,path:hsa04622,path:hsa04657,path:hsa04932,path:hsa04933,path:hsa05120,path:hsa05131,path:hsa05132,path:hsa05133,path:hsa05134,path:hsa05142,path:hsa05144,path:hsa05146,path:hsa05160,path:hsa05161,path:hsa05163,path:hsa05164,path:hsa05167,path:hsa05200,path:hsa05202,path:hsa05219,path:hsa05323	Cytokine-cytokine receptor interaction|Chemokine signaling pathway|NF-kappa B signaling pathway|Phospholipase D signaling pathway|Cellular senescence|Toll-like receptor signaling pathway|NOD-like receptor signaling pathway|RIG-I-like receptor signaling pathway|IL-17 signaling pathway|Non-alcoholic fatty liver disease (NAFLD)|AGE-RAGE signaling pathway in diabetic complications|Epithelial cell sig…
A_33_P3375790	1.49377e-05	36.5714	5.19264	Up	13.5274	8.33474	Detected	Detected	Detected	Detected	Detected	Detected	Detected	Detected	12.7765	13.3682	13.6445	14.3202	7.59705	8.41354	8.55864	8.76971	AACACATTCATCGAGATTCCTGTTTGCGAGCCCTGGCGTCCATTTTTTGCTCATAAACGT	NM_001277397	chr19	55769118	55773420	+	Refseq	protein_coding			RFPL4AL1		1172	729974	GO:0046872	metal ion binding
clstr_119352_782_4	2.37757e-06	36.4575	5.18814	Up	6.36348	1.17534	Detected	Detected	Detected	Detected	Not Detected	Not Detected	Not Detected	Not Detected	5.53292	6.60558	6.43138	6.88405	1.13522	1.06072	1.13745	1.36797	TACTGTGTCGAAGCCAATTGACCAGCAATCGGCAGCATGCTCGATTAAGAGTATGCCAAA	ENST00000220812.3	chr8	42374063	42377229	-	GENCODE release 31	protein_coding	protein_coding	ENSG00000104371.5	DKK4	4	896	27121	GO:0005576,GO:0007275,GO:0016055,GO:0030178,GO:0061170,GO:0090090	extracellular region|multicellular organism development|Wnt signaling pathway|negative regulation of Wnt signaling pathway|negative regulation of hair follicle placode formation|negative regulation of canonical Wnt signaling pathway	path:hsa04310	Wnt signaling pathway
A_33_P3342153	5.61377e-06	36.4011	5.18591	Up	7.36005	2.17414	Detected	Detected	Detected	Detected	Not Detected	Not Detected	Not Detected	Not Detected	6.80659	6.91535	7.50627	8.212	2.41584	2.32964	2.0958	1.8553	ACCAGGAGATCCAAAGGGAAGAACAAACACAGCAAGAGATCTCTGCTTGTGTGCCAGTGA	NM_001256872	chr8	7971661	7973253	-	Refseq	protein_coding			USP17L8		1593	392188	GO:0005634,GO:0005783,GO:0006511,GO:0016579,GO:0036459	nucleus|endoplasmic reticulum|ubiquitin-dependent protein catabolic process|protein deubiquitination|thiol-dependent ubiquitinyl hydrolase activity
clstr_106790_861_7	1.97988e-05	36.3383	5.18342	Up	13.6382	8.45482	Detected	Detected	Detected	Detected	Detected	Detected	Detected	Detected	12.8388	13.4825	13.7699	14.4618	7.66884	8.57203	8.73718	8.84123	AATGTTAGTGATGGGTGCCATATCTACACATTCATCGAGATTCCTGTTTGCGAGCCCTGG	ENST00000434937.2	chr19	55759014	55763175	+	GENCODE release 31	protein_coding	protein_coding	ENSG00000223638.3	RFPL4A	3	1035	342931	GO:0046872	metal ion binding
clstr_56691_1055_6	2.32931e-08	35.874	5.16487	Up	11.9833	6.81847	Detected	Detected	Detected	Detected	Detected	Detected	Detected	Detected	12.0786	11.6261	11.9626	12.266	6.82899	6.74556	6.8719	6.82743	TTACCTTATGAGGACTAATCGAGTCAAGCTGGACGAGGCCTTTGAGTTTGTGAAGCAGAG	ENST00000239223.4	chr5	172768096	172771195	-	GENCODE release 31	protein_coding	protein_coding	ENSG00000120129.6	DUSP1	4	2013	1843			path:hsa04010,path:hsa04726,path:hsa05418	MAPK signaling pathway|Serotonergic synapse|Fluid shear stress and atherosclerosis
clstr_126158_698_24	0.000149386	35.8533	5.16403	Up	8.11243	2.9484	Detected	Detected	Detected	Detected	Detected	Not Detected	Detected	Detected	7.97811	7.84337	8.23899	8.38924	3.46125	1.1919	3.86219	3.27824	TCATCCACCCTGGCAGCTAGTAGGTTCTGCTGTTATGCAGAGCCATTTCCTCTAGAATTT	ENST00000243440.2	chr1	212686417	212699840	-	GENCODE release 31	protein_coding	protein_coding	ENSG00000123685.9	BATF3	3	836	55509	GO:0000122,GO:0000978,GO:0001078,GO:0003700,GO:0003714,GO:0005634,GO:0006366,GO:0009615,GO:0043011,GO:0097028	negative regulation of transcription from RNA polymerase II promoter|RNA polymerase II proximal promoter sequence-specific DNA binding|transcriptional repressor activity, RNA polymerase II proximal promoter sequence-specific DNA binding|DNA binding transcription factor activity|transcription corepressor activity|nucleus|transcription from RNA polymerase II promoter|response to virus|myeloid dendr…
clstr_86158_29_12	8.03825e-08	34.7065	5.11713	Up	9.11413	3.997	Detected	Detected	Detected	Detected	Detected	Detected	Detected	Detected	9.08585	9.01841	8.92421	9.42806	3.66317	4.2211	4.15827	3.94544	GATAATGCAAAGTGCTATGTTCTTGGCTGTTCAACACGACTGCAGACCCATGGACAAGAG	ENST00000235382.7	chr1	192809039	192812275	+	GENCODE release 31	protein_coding	protein_coding	ENSG00000116741.8	RGS2	5	1348	5997			path:hsa04022,path:hsa04740,path:hsa04921	cGMP-PKG signaling pathway|Olfactory transduction|Oxytocin signaling pathway
clstr_55527_834_14	4.12035e-08	34.347	5.10211	Up	12.2516	7.1495	Detected	Detected	Detected	Detected	Detected	Detected	Detected	Detected	12.5836	12.0582	12.1513	12.2134	7.40559	7.08488	7.15099	6.95653	GCAGTTCCATCTCCTATTGATTGTTACCTCTGCAATCGAGGTCTGAAGACTCTACATGTC	ENST00000411986.6	chr1	70411218	70439851	+	GENCODE release 31	protein_coding	protein_coding	ENSG00000116761.11	CTH	11	2044	1491	GO:0000098,GO:0003962,GO:0004123,GO:0005516,GO:0005737,GO:0005829,GO:0006534,GO:0016846,GO:0018272,GO:0019343,GO:0019344,GO:0019346,GO:0030170,GO:0030968,GO:0042802,GO:0043123,GO:0044524,GO:0044540,GO:0047982,GO:0051092,GO:0051289,GO:0070062,GO:0070814,GO:0071266,GO:0080146,GO:1904831,GO:1990830,GO:2001234	sulfur amino acid catabolic process|cystathionine gamma-synthase activity|cystathionine gamma-lyase activity|calmodulin binding|cytoplasm|cytosol|cysteine metabolic process|carbon-sulfur lyase activity|protein-pyridoxal-5-phosphate linkage via peptidyl-N6-pyridoxal phosphate-L-lysine|cysteine biosynthetic process via cystathionine|cysteine biosynthetic process|transsulfuration|pyridoxal phosphate…	path:hsa00260,path:hsa00270,path:hsa00450	Glycine, serine and threonine metabolism|Cysteine and methionine metabolism|Selenocompound metabolism
clstr_75063_860_12	5.52314e-07	34.0899	5.09127	Up	12.2934	7.20216	Detected	Detected	Detected	Detected	Detected	Detected	Detected	Detected	12.4952	11.8657	12.1518	12.661	7.49781	7.40671	6.96375	6.94037	TGGTCCCATAGTCTGTATCCAAATAATGAATCTTCGGGTGTTTCCCTTTAGCTAAGCACA	ENST00000285379.10	chr8	85464007	85481493	+	GENCODE release 31	protein_coding	protein_coding	ENSG00000104267.10	CA2	7	1562	760	GO:0001822,GO:0002009,GO:0004064,GO:0004089,GO:0005737,GO:0005829,GO:0005886,GO:0005902,GO:0006730,GO:0008270,GO:0009268,GO:0010043,GO:0015670,GO:0015701,GO:0016323,GO:0030424,GO:0032230,GO:0032849,GO:0038166,GO:0042475,GO:0043209,GO:0043627,GO:0044070,GO:0045177,GO:0045672,GO:0045780,GO:0046903,GO:0048545,GO:0051453,GO:0070062,GO:0071498,GO:2001150,GO:2001225	kidney development|morphogenesis of an epithelium|arylesterase activity|carbonate dehydratase activity|cytoplasm|cytosol|plasma membrane|microvillus|one-carbon metabolic process|zinc ion binding|response to pH|response to zinc ion|carbon dioxide transport|bicarbonate transport|basolateral plasma membrane|axon|positive regulation of synaptic transmission, GABAergic|positive regulation of cellular …	path:hsa00910,path:hsa04964,path:hsa04966,path:hsa04971,path:hsa04972,path:hsa04976	Nitrogen metabolism|Proximal tubule bicarbonate reclamation|Collecting duct acid secretion|Gastric acid secretion|Pancreatic secretion|Bile secretion
clstr_88271_819_17	1.02912e-08	34.0163	5.08815	Up	6.28872	1.20057	Detected	Detected	Detected	Detected	Not Detected	Not Detected	Not Detected	Not Detected	6.07344	6.15175	6.49021	6.43949	1.29705	1.28372	1.16388	1.05763	TGAAAGCCTTGAAGCCGGGAGTTATTCAAATCTTGGGAGTCAAGACATCCAGGTTCCTGT	ENST00000593756.5	chr19	48755559	48758330	+	GENCODE release 31	protein_coding	protein_coding	ENSG00000105550.9	FGF21	4	1312	26291			path:hsa04010,path:hsa04014,path:hsa04015,path:hsa04151,path:hsa04714,path:hsa04810,path:hsa05200,path:hsa05218,path:hsa05224,path:hsa05226	MAPK signaling pathway|Ras signaling pathway|Rap1 signaling pathway|PI3K-Akt signaling pathway|Thermogenesis|Regulation of actin cytoskeleton|Pathways in cancer|Melanoma|Breast cancer|Gastric cancer
clstr_69573_1492_18	3.97144e-06	33.9963	5.08731	Up	8.13147	3.04416	Detected	Detected	Detected	Detected	Not Detected	Detected	Not Detected	Detected	7.80409	8.43878	7.56547	8.71752	2.75962	3.00765	2.86276	3.5466	CTTACTGTTTGGGAACTCCATATACAAGGGAGCCCTTCACTGTTGATACAAAGAAATCAT	ENST00000272395.2	chr2	95592018	95599778	+	GENCODE release 31	protein_coding	protein_coding	ENSG00000144015.4	TRIM43	7	1682	129868	GO:0005622,GO:0008270	intracellular|zinc ion binding
clstr_45248_2266_4	5.02999e-06	33.8662	5.08178	Up	6.30401	1.22224	Detected	Detected	Detected	Detected	Not Detected	Not Detected	Not Detected	Not Detected	6.05642	5.95743	6.26284	6.93937	1.91191	0.799972	0.919743	1.25733	CTGGAAATGATATCCGGAGGACAAATGTAGCCCAAATCCGCATGGCCTATCGCTATGAAA	ENST00000369538.3	chr1	114673101	114695618	-	GENCODE release 31	protein_coding	protein_coding	ENSG00000116748.21	AMPD1	15	2392	270	GO:0003876,GO:0005829,GO:0010033,GO:0032036,GO:0032264,GO:0043101,GO:0046872	AMP deaminase activity|cytosol|response to organic substance|myosin heavy chain binding|IMP salvage|purine-containing compound salvage|metal ion binding	path:hsa00230	Purine metabolism
clstr_46407_1299_3	1.15933e-07	31.48	4.97636	Up	7.96058	2.98422	Detected	Detected	Detected	Detected	Not Detected	Not Detected	Not Detected	Detected	7.75167	8.11837	7.77533	8.19695	2.9676	2.63221	3.10821	3.22885	AAACTTGAGCCAGGTCTAACTTCTTTCCAAGCGTCCGCTTGTACATACGTTGAACGTGGT	ENST00000333480.2	chr8	143428060	143430406	-	GENCODE release 31	protein_coding	protein_coding	ENSG00000182759.3	MAFA	1	2347	389692			path:hsa04930,path:hsa04950	Type II diabetes mellitus|Maturity onset diabetes of the young
clstr_85706_1237_3	7.20071e-05	30.81	4.94533	Up	8.01705	3.07172	Detected	Detected	Detected	Detected	Detected	Detected	Not Detected	Detected	6.81606	7.74678	8.22954	9.2758	2.96056	3.15359	3.04411	3.12861	AATACAAGCAGTACGGAAGATGCGTATGGTCTCAGCCAAGTGACTCGACGTTTATCCACT	ENST00000277517.2	chr10	1018910	1025859	-	GENCODE release 31	protein_coding	protein_coding	ENSG00000148377.6	IDI2	5	1356	91734	GO:0004452,GO:0005777,GO:0005829,GO:0006695,GO:0008299,GO:0009240,GO:0016787,GO:0046490,GO:0046872,GO:0050992	isopentenyl-diphosphate delta-isomerase activity|peroxisome|cytosol|cholesterol biosynthetic process|isoprenoid biosynthetic process|isopentenyl diphosphate biosynthetic process|hydrolase activity|isopentenyl diphosphate metabolic process|metal ion binding|dimethylallyl diphosphate biosynthetic process	path:hsa00900	Terpenoid backbone biosynthesis
clstr_63867_1438_17	1.98639e-06	29.4191	4.87868	Up	9.67674	4.79806	Detected	Detected	Detected	Detected	Detected	Detected	Detected	Detected	9.39895	10.1775	9.74996	9.38056	4.77489	5.30782	4.33508	4.77446	TCTTCCACTTGAGTGTCAAGCTGACCTTGCTGATGGTGACATTGCACCTGGATGTACTAT	ENST00000367093.3	chr1	206897444	206904139	+	GENCODE release 31	protein_coding	protein_coding	ENSG00000162892.15	IL24	6	1819	11009			path:hsa04060,path:hsa04630	Cytokine-cytokine receptor interaction|Jak-STAT signaling pathway
clstr_161322_378_14	7.13331e-06	27.9438	4.80446	Up	7.02189	2.21744	Detected	Detected	Detected	Detected	Not Detected	Not Detected	Not Detected	Not Detected	7.10126	7.62057	6.45714	6.9086	2.32981	2.69686	2.25976	1.58332	GATGAAGACCTAGGCCCATGTGAAGGACCTTCAAAGGAGGACAAAGATCTAGACTCATCT	ENST00000370503.2	chrX	143508735	143517475	-	GENCODE release 31	protein_coding	protein_coding	ENSG00000189252.4	SPANXN3	2	590	139067
clstr_51948_980_9	0.000931778	27.4102	4.77664	Up	8.78596	4.00932	Detected	Detected	Detected	Detected	Detected	Detected	Detected	Detected	9.36306	10.7249	7.23219	7.82368	4.02033	4.18	4.03581	3.80115	AAATGGGCTTTATCCTTTCCGTGTAAACTCGGCTCAGCGCACACCTGTACAGATGATGTA	ENST00000457692.5	chr18	63887705	63903879	+	GENCODE release 31	protein_coding	protein_coding	ENSG00000197632.9	SERPINB2	9	2155	5055	GO:0004867,GO:0005576,GO:0005615,GO:0005737,GO:0005886,GO:0035722,GO:0042060,GO:0042730,GO:0043066	serine-type endopeptidase inhibitor activity|extracellular region|extracellular space|cytoplasm|plasma membrane|interleukin-12-mediated signaling pathway|wound healing|fibrinolysis|negative regulation of apoptotic process	path:hsa04610	Complement and coagulation cascades
clstr_30713_3038_19	3.63584e-07	27.1911	4.76506	Up	15.1305	10.3655	Detected	Detected	Detected	Detected	Detected	Detected	Detected	Detected	14.6122	15.335	15.4253	15.1497	10.1265	10.48	10.4844	10.3711	CAAAGTGACTGTTTGGCTTATAAACACATTGAATGCGCTTTATTGCCCATGGGATATGTG	ENST00000239938.5	chr5	138465479	138469303	+	GENCODE release 31	protein_coding	protein_coding	ENSG00000120738.8	EGR1	2	3137	1958			path:hsa04371,path:hsa04912,path:hsa04928,path:hsa04933,path:hsa05020,path:hsa05166	Apelin signaling pathway|GnRH signaling pathway|Parathyroid hormone synthesis, secretion and action|AGE-RAGE signaling pathway in diabetic complications|Prion diseases|Human T-cell leukemia virus 1 infection
clstr_48216_1293_16	3.45375e-06	26.7271	4.74023	Up	7.89726	3.15703	Detected	Detected	Detected	Detected	Detected	Not Detected	Detected	Detected	8.50932	7.6809	7.6979	7.70091	3.59555	2.68808	3.40515	2.93934	TCCATGACCAAACAGACTCAACAGATTCAAGTACTCTGCTTACTCTAATTGACTAGACTC	ENST00000256969.7	chr12	21526296	21532947	+	GENCODE release 31	protein_coding	protein_coding	ENSG00000134548.11	SPX	6	2280	80763	GO:0003084,GO:0005184,GO:0005615,GO:0010459,GO:0030133,GO:0031045,GO:0031765,GO:0031766,GO:0032099,GO:0035814,GO:0044539,GO:0045944,GO:0051930,GO:1904306	positive regulation of systemic arterial blood pressure|neuropeptide hormone activity|extracellular space|negative regulation of heart rate|transport vesicle|dense core granule|type 2 galanin receptor binding|type 3 galanin receptor binding|negative regulation of appetite|negative regulation of renal sodium excretion|long-chain fatty acid import|positive regulation of transcription from RNA polym…
clstr_16573_213_6	8.58239e-05	26.5961	4.73314	Up	6.62553	1.89239	Detected	Detected	Detected	Detected	Detected	Not Detected	Not Detected	Not Detected	6.73616	6.38307	6.7577	6.6252	2.75896	0.775886	2.71383	1.32089	AAACCGAGGTGTATGTATGAGTGTGGGATTTGACCAGTATAAGTGCGATTGTACCCGGAC	ENST00000367468.10	chr1	186671791	186680423	-	GENCODE release 31	protein_coding	protein_coding	ENSG00000073756.12	PTGS2	10	4510	5743			path:hsa00590,path:hsa04064,path:hsa04370,path:hsa04625,path:hsa04657,path:hsa04668,path:hsa04723,path:hsa04726,path:hsa04913,path:hsa04921,path:hsa04923,path:hsa05140,path:hsa05163,path:hsa05165,path:hsa05167,path:hsa05200,path:hsa05204,path:hsa05206,path:hsa05222	Arachidonic acid metabolism|NF-kappa B signaling pathway|VEGF signaling pathway|C-type lectin receptor signaling pathway|IL-17 signaling pathway|TNF signaling pathway|Retrograde endocannabinoid signaling|Serotonergic synapse|Ovarian steroidogenesis|Oxytocin signaling pathway|Regulation of lipolysis in adipocytes|Leishmaniasis|Human cytomegalovirus infection|Human papillomavirus infection|Kaposi s…
clstr_57816_1011_2	1.46531e-08	26.2284	4.71306	Up	13.0006	8.28752	Detected	Detected	Detected	Detected	Detected	Detected	Detected	Detected	13.2842	13.0425	12.8293	12.8463	8.26201	8.37796	8.17017	8.33992	CCGTTGCATGATGCGGTGAGACTGAACCGCTATAAGATGATCCGACTCCTGATTATGTAT	ENST00000371697.3	chr10	90912096	90921276	-	GENCODE release 31	protein_coding	protein_coding	ENSG00000148677.6	ANKRD1	9	1979	27063	GO:0000122,GO:0001085,GO:0001105,GO:0001650,GO:0002039,GO:0003677,GO:0003714,GO:0005634,GO:0005654,GO:0005667,GO:0005737,GO:0005829,GO:0010976,GO:0019216,GO:0031432,GO:0031674,GO:0035690,GO:0035914,GO:0035994,GO:0042826,GO:0043065,GO:0043517,GO:0045214,GO:0045445,GO:0050714,GO:0055008,GO:0061629,GO:0070412,GO:0071222,GO:0071260,GO:0071347,GO:0071356,GO:0071407,GO:0071456,GO:0071560,GO:2000279	negative regulation of transcription from RNA polymerase II promoter|RNA polymerase II transcription factor binding|RNA polymerase II transcription coactivator activity|fibrillar center|p53 binding|DNA binding|transcription corepressor activity|nucleus|nucleoplasm|transcription factor complex|cytoplasm|cytosol|positive regulation of neuron projection development|regulation of lipid metabolic proc…
clstr_46625_1720_4	2.65045e-08	25.9062	4.69523	Up	13.068	8.37277	Detected	Detected	Detected	Detected	Detected	Detected	Detected	Detected	13.1217	13.0924	12.8975	13.1604	8.24789	8.20071	8.70023	8.34224	CTCAGCTCTGACATTCTGATTCGAATGACACTGTTCAGGAATCGGAATCCTGTCGATTAG	ENST00000367976.4	chr6	131948176	131951372	-	GENCODE release 31	protein_coding	protein_coding	ENSG00000118523.6	CCN2	5	2338	1490			path:hsa04371,path:hsa04390	Apelin signaling pathway|Hippo signaling pathway
clstr_27314_2148_9	1.13839e-05	25.6279	4.67964	Up	6.27862	1.59898	Detected	Detected	Detected	Detected	Not Detected	Not Detected	Not Detected	Not Detected	6.34838	6.3211	6.03418	6.41082	1.11264	2.33699	2.02014	0.926131	GTTTGTCCTGATTGAGGGACACGATCTGTGTTCCACTCTATAGCAACATGACTCTAGCAA	ENST00000323469.5	chr19	2714567	2721372	-	GENCODE release 31	protein_coding	protein_coding	ENSG00000176490.5	DIRAS1	2	3378	148252	GO:0003924,GO:0005525,GO:0005886,GO:0007165	GTPase activity|GTP binding|plasma membrane|signal transduction
A_24_P37409	2.70408e-07	25.3952	4.66648	Up	10.9139	6.24746	Detected	Detected	Detected	Detected	Detected	Detected	Detected	Detected	10.8734	10.7188	10.6342	11.4294	6.25744	6.27134	6.10088	6.36019	AGTATCCCTGTGGAGGACAACCAGATGGTGGAGATCAGTGCCTGGTTCCAGGAGGCCATA	NM_004418	chr2	96143169	96145440	-	Refseq	protein_coding			DUSP2		1685	1844	GO:0000188,GO:0001706,GO:0004725,GO:0005634,GO:0006470,GO:0008330,GO:0017017,GO:0031965,GO:0051019	inactivation of MAPK activity|endoderm formation|protein tyrosine phosphatase activity|nucleus|protein dephosphorylation|protein tyrosine/threonine phosphatase activity|MAP kinase tyrosine/serine/threonine phosphatase activity|nuclear membrane|mitogen-activated protein kinase binding	path:hsa04010	MAPK signaling pathway
A_33_P3412798	3.78513e-05	24.5504	4.61768	Up	5.94543	1.32775	Detected	Detected	Detected	Detected	Not Detected	Not Detected	Not Detected	Not Detected	5.4941	5.73542	5.43086	7.12133	1.74275	1.06641	1.42063	1.08122	ATTCGAAAAAGCTTGGTGACCTCTGTGCGAGCTATGTCAGAGGCTGTTTATCAAGACCTA	NM_001080998	chr10	133623895	133626795	-	Refseq	protein_coding			FRG2B		2094	441581	GO:0005634	nucleus
clstr_46855_1514_13	3.06924e-05	24.0103	4.58558	Up	7.23481	2.64922	Detected	Detected	Detected	Detected	Not Detected	Not Detected	Not Detected	Detected	6.95906	7.22653	7.7241	7.02954	3.01885	1.54305	3.14523	2.88976	ATCAGCAATGAGCTCATCTCCTACAACCAAGACATCGTCTTCCACAAGGAAATCGCAGCT	ENST00000304374.3	chr4	9781680	9784009	+	GENCODE release 31	protein_coding	protein_coding	ENSG00000169676.5	DRD5	1	2330	1816	GO:0001588,GO:0001963,GO:0001975,GO:0001992,GO:0001994,GO:0004952,GO:0005622,GO:0005886,GO:0005887,GO:0006874,GO:0007186,GO:0007189,GO:0007190,GO:0007191,GO:0007268,GO:0007612,GO:0008306,GO:0019226,GO:0031526,GO:0033861,GO:0035240,GO:0042060,GO:0042220,GO:0045762,GO:0045776,GO:0045924,GO:0046960,GO:0060158,GO:0060170,GO:0060292,GO:0071870,GO:0072593,GO:0097730	dopamine neurotransmitter receptor activity, coupled via Gs|synaptic transmission, dopaminergic|response to amphetamine|regulation of systemic arterial blood pressure by vasopressin|norepinephrine-epinephrine vasoconstriction involved in regulation of systemic arterial blood pressure|dopamine neurotransmitter receptor activity|intracellular|plasma membrane|integral component of plasma membrane|ce…	path:hsa04020,path:hsa04024,path:hsa04080,path:hsa04728	Calcium signaling pathway|cAMP signaling pathway|Neuroactive ligand-receptor interaction|Dopaminergic synapse
A_24_P117410	2.38447e-05	23.8037	4.57311	Up	8.7876	4.21448	Detected	Detected	Detected	Detected	Detected	Detected	Detected	Detected	8.91297	9.69603	8.63377	7.90762	4.16101	3.92224	4.55355	4.22114	GCTCAGGGAAGGGGCTGGGATCGGAACTTCCTGCTCTTGTTTCTGGACAACTTTCCCCTT	NM_138433	chr22	50545899	50551023	+	Refseq	protein_coding			KLHDC7B		5125	113730	GO:0016567,GO:0031463	protein ubiquitination|Cul3-RING ubiquitin ligase complex
clstr_91951_890_22	7.5493e-05	23.4618	4.55224	Up	6.44337	1.89113	Detected	Detected	Detected	Detected	Not Detected	Not Detected	Not Detected	Detected	6.31236	6.18805	6.29325	6.97983	0.933311	1.81181	1.74814	3.07126	GGGAGTCTAGAGCCTCTTTATGCCAAAGAACCGCAGAAGAAACTGCATTCCATTAAATGG	ENST00000260442.3	chr15	52109263	52112775	-	GENCODE release 31	protein_coding	protein_coding	ENSG00000137875.4	BCL2L10	2	1249	10017	GO:0005739,GO:0005741,GO:0005829,GO:0006919,GO:0007283,GO:0007292,GO:0008630,GO:0016020,GO:0016021,GO:0031965,GO:0042803,GO:0043066,GO:0046982,GO:0089720,GO:0097192,GO:2001243	mitochondrion|mitochondrial outer membrane|cytosol|activation of cysteine-type endopeptidase activity involved in apoptotic process|spermatogenesis|female gamete generation|intrinsic apoptotic signaling pathway in response to DNA damage|membrane|integral component of membrane|nuclear membrane|protein homodimerization activity|negative regulation of apoptotic process|protein heterodimerization act…
clstr_38957_1467_4	2.31218e-06	23.4345	4.55056	Up	8.84394	4.29338	Detected	Detected	Detected	Detected	Detected	Detected	Detected	Detected	8.57625	8.41526	8.83183	9.55241	4.20509	4.45943	4.14243	4.36656	AATTTAATAAGGGCATTCTCGGAGGAGTAGACGTTTAATACGAAGTGGCGGCATAGCCCT	ENST00000268638.10	chr16	85899162	85922606	+	GENCODE release 31	protein_coding	protein_coding	ENSG00000140968.11	IRF8	9	2668	3394	GO:0000122,GO:0000978,GO:0001078,GO:0003705,GO:0005634,GO:0005654,GO:0005737,GO:0005829,GO:0006351,GO:0006909,GO:0006955,GO:0030099,GO:0032729,GO:0032735,GO:0042742,GO:0042832,GO:0044130,GO:0045944,GO:0060261,GO:0060333,GO:0060337,GO:0071222,GO:0071346	negative regulation of transcription from RNA polymerase II promoter|RNA polymerase II proximal promoter sequence-specific DNA binding|transcriptional repressor activity, RNA polymerase II proximal promoter sequence-specific DNA binding|transcription factor activity, RNA polymerase II distal enhancer sequence-specific binding|nucleus|nucleoplasm|cytoplasm|cytosol|transcription, DNA-templated|phag…	path:hsa05133	Pertussis
clstr_88054_673_15	6.24963e-08	23.3119	4.54299	Up	5.51059	0.967599	Detected	Detected	Detected	Detected	Not Detected	Not Detected	Not Detected	Not Detected	5.39647	5.92738	5.30442	5.4141	0.999639	0.985216	0.970167	0.915372	CACTGGGAAGCTTCAATATAGCTGTGGAAGTCTGGACTCTACAAGATCCTGCTGTAGACA	ENST00000375511.3	chrX	52796144	52798101	-	GENCODE release 31	protein_coding	protein_coding	ENSG00000204363.4	SPANXN5	2	1316	494197
clstr_56330_1011_12	7.8053e-05	23.2423	4.53868	Up	6.24072	1.70204	Detected	Detected	Detected	Detected	Not Detected	Not Detected	Not Detected	Not Detected	5.45566	5.92041	6.27928	7.30753	1.11984	1.4301	1.89546	2.36278	CAAATATTTGGAGCGTATTGGAGATCTCAAATCAAGTATCTCCACTGCCACGGCGTTTCA	ENST00000530447.4	chr8	12132417	12134438	-	GENCODE release 31	protein_coding	protein_coding	ENSG00000226430.6	USP17L7	1	2022	392197	GO:0005634,GO:0005783,GO:0006511,GO:0016579,GO:0036459	nucleus|endoplasmic reticulum|ubiquitin-dependent protein catabolic process|protein deubiquitination|thiol-dependent ubiquitinyl hydrolase activity
clstr_43727_2094_27	7.83798e-08	23.1434	4.53253	Up	10.4855	5.95294	Detected	Detected	Detected	Detected	Detected	Detected	Detected	Detected	10.2856	10.3661	10.3831	10.907	6.02963	5.95504	5.98143	5.84568	ACCTATTCAGGATTATTAGCCTGGACTTGGACACAGAGTTTGTAAATAAAGGTGTCTGTG	ENST00000234198.9	chr2	172099438	172102900	-	GENCODE release 31	protein_coding	protein_coding	ENSG00000115844.11	DLX2	3	2454	1746	GO:0000122,GO:0000977,GO:0001228,GO:0003682,GO:0003700,GO:0003727,GO:0005634,GO:0007420,GO:0009954,GO:0021544,GO:0021766,GO:0021772,GO:0021882,GO:0021893,GO:0042475,GO:0045597,GO:0045746,GO:0046533,GO:0048701,GO:0048715,GO:0048755,GO:0051216,GO:1902871	negative regulation of transcription from RNA polymerase II promoter|RNA polymerase II regulatory region sequence-specific DNA binding|transcriptional activator activity, RNA polymerase II transcription regulatory region sequence-specific DNA binding|chromatin binding|DNA binding transcription factor activity|single-stranded RNA binding|nucleus|brain development|proximal/distal pattern formation|…
clstr_42375_1930_20	1.61492e-05	22.8824	4.51617	Up	6.69245	2.17628	Detected	Detected	Detected	Detected	Not Detected	Not Detected	Not Detected	Not Detected	6.31367	6.37053	7.14497	6.94064	1.41144	2.79942	2.43906	2.05521	TGAGGGTCACACAACTTCTTTATATTATGCTGGGTAAATTTCAGGCTGCTAAATCCTTGG	ENST00000340147.7	chr5	173989170	174006140	+	GENCODE release 31	protein_coding	protein_coding	ENSG00000185056.10	C5orf47	5	2511	133491
clstr_52913_553_4	1.83562e-07	22.793	4.51052	Up	5.7367	1.22618	Detected	Detected	Detected	Detected	Not Detected	Not Detected	Not Detected	Not Detected	6.02542	5.50935	5.98706	5.42497	1.0998	1.15166	1.26889	1.38437	AATTCATCCTGAATGACGCCCTCAATCAAAGTATAATTCGAGCCAATGATCAGTACCTCA	ENST00000263339.3	chr2	112773915	112784590	-	GENCODE release 31	protein_coding	protein_coding	ENSG00000115008.5	IL1A	7	2124	3552			path:hsa04010,path:hsa04060,path:hsa04217,path:hsa04218,path:hsa04380,path:hsa04640,path:hsa04932,path:hsa04933,path:hsa04940,path:hsa05020,path:hsa05132,path:hsa05133,path:hsa05140,path:hsa05152,path:hsa05162,path:hsa05164,path:hsa05321,path:hsa05323,path:hsa05332,path:hsa05418	MAPK signaling pathway|Cytokine-cytokine receptor interaction|Necroptosis|Cellular senescence|Osteoclast differentiation|Hematopoietic cell lineage|Non-alcoholic fatty liver disease (NAFLD)|AGE-RAGE signaling pathway in diabetic complications|Type I diabetes mellitus|Prion diseases|Salmonella infection|Pertussis|Leishmaniasis|Tuberculosis|Measles|Influenza A|Inflammatory bowel disease (IBD)|Rheum…
clstr_42206_2340_11	6.05288e-09	22.2653	4.47672	Up	17.4235	12.9468	Detected	Detected	Detected	Detected	Detected	Detected	Detected	Detected	17.313	17.3837	17.5916	17.4056	13.1232	12.949	12.9535	12.7614	TGATACTGTAAGGGTGTTTCGTTCCCTTTAAATGAATCAACACTGCCACCTTCTGTACGA	ENST00000375650.5	chr6	31827738	31830254	+	GENCODE release 31	protein_coding	protein_coding	ENSG00000204388.7	HSPA1B	1	2517	3304	GO:0005524,GO:0005634,GO:0005737,GO:0005813,GO:0042026,GO:0090063,GO:1901673	ATP binding|nucleus|cytoplasm|centrosome|protein refolding|positive regulation of microtubule nucleation|regulation of mitotic spindle assembly	path:hsa03040,path:hsa04010,path:hsa04141,path:hsa04144,path:hsa04213,path:hsa04612,path:hsa04915,path:hsa05134,path:hsa05145,path:hsa05162,path:hsa05164	Spliceosome|MAPK signaling pathway|Protein processing in endoplasmic reticulum|Endocytosis|Longevity regulating pathway - multiple species|Antigen processing and presentation|Estrogen signaling pathway|Legionellosis|Toxoplasmosis|Measles|Influenza A
clstr_36843_740_6	1.58145e-08	22.2628	4.47656	Up	10.6985	6.22194	Detected	Detected	Detected	Detected	Detected	Detected	Detected	Detected	10.7618	10.4966	10.658	10.8776	6.23244	6.29334	6.3566	6.00539	ATATGGCCAAACAGATTGGAGCAGCTACTTATATCGAATGCTCAGCTTTACAGTCGGAAA	ENST00000375734.6	chr2	150468195	150487667	-	GENCODE release 31	protein_coding	protein_coding	ENSG00000115963.13	RND3	5	2777	390
clstr_66964_1385_8	1.12149e-06	22.1671	4.47035	Up	15.8522	11.3819	Detected	Detected	Detected	Detected	Detected	Detected	Detected	Detected	15.8282	15.6313	15.9783	15.971	11.1433	12.0174	11.2082	11.1586	TTTCTGATCGGAGCATCACTACTGACCTGTTGTAGGCAGCTATCTTACAGACGCATGAAT	ENST00000307365.4	chr10	72273924	72276036	+	GENCODE release 31	protein_coding	protein_coding	ENSG00000168209.5	DDIT4	3	1744	54541			path:hsa04140,path:hsa04150,path:hsa04151,path:hsa05206	Autophagy - animal|mTOR signaling pathway|PI3K-Akt signaling pathway|MicroRNAs in cancer
clstr_90368_722_20	6.63541e-07	22.0653	4.46371	Up	6.84487	2.38116	Detected	Detected	Detected	Detected	Not Detected	Not Detected	Not Detected	Not Detected	6.86106	7.04526	6.60702	6.86614	1.88033	2.3889	2.47261	2.7828	AGAGCCTACTATAGACATTCTACAACCAACCAGAATCATGGAACAGCCCACTTCAAGCAT	ENST00000370493.3	chrX	145246828	145256112	+	GENCODE release 31	protein_coding	protein_coding	ENSG00000203923.4	SPANXN1	2	1276	494118
clstr_3665_4080_3	7.76887e-06	21.9947	4.45908	Up	6.78808	2.329	Detected	Detected	Detected	Detected	Not Detected	Not Detected	Not Detected	Not Detected	6.87255	6.63648	6.89004	6.75327	1.53719	2.94979	2.6618	2.16723	AGATGACGGATGTGTACTACTCGCCTACAAGTGTAAGGAATCCAGAACTTGAACGAAACG	ENST00000311127.9	chr3	124965710	125055997	-	GENCODE release 31	protein_coding	protein_coding	ENSG00000173706.14	HEG1	17	9195	57493	GO:0001570,GO:0001701,GO:0001886,GO:0001945,GO:0003017,GO:0003209,GO:0003222,GO:0003281,GO:0005509,GO:0005576,GO:0005911,GO:0007043,GO:0009791,GO:0009897,GO:0016021,GO:0030324,GO:0035264,GO:0048845,GO:0050878,GO:0055017,GO:0060039,GO:0090271	vasculogenesis|in utero embryonic development|endothelial cell morphogenesis|lymph vessel development|lymph circulation|cardiac atrium morphogenesis|ventricular trabecula myocardium morphogenesis|ventricular septum development|calcium ion binding|extracellular region|cell-cell junction|cell-cell junction assembly|post-embryonic development|external side of plasma membrane|integral component of me…
clstr_48891_1890_16	2.07683e-05	21.7102	4.4403	Up	7.0894	2.6491	Detected	Detected	Detected	Detected	Not Detected	Detected	Detected	Not Detected	6.75875	7.15309	6.81058	7.63516	2.3669	3.14231	3.18456	1.90263	TTTGGTTGCCATGGTCACCAAACAGGAAGTGGACATTCTAAGGGAGGAGTACTGAAGAGT	ENST00000550948.1	chr12	108622277	108633959	-	GENCODE release 31	protein_coding	protein_coding	ENSG00000110876.9	SELPLG	2	2256	6404			path:hsa04514,path:hsa05150	Cell adhesion molecules (CAMs)|Staphylococcus aureus infection
clstr_50160_2091_12	6.61584e-08	21.647	4.4361	Up	9.71229	5.27619	Detected	Detected	Detected	Detected	Detected	Detected	Detected	Detected	9.67527	9.74134	9.73515	9.69739	5.19618	5.59533	5.37571	4.93754	AGTCTCCTTACCATGGACAATACATGCAAAGCAATATCTTGTTCAGGTTAGTACCCGCAA	ENST00000434744.5	chr3	186048252	186108675	-	GENCODE release 31	protein_coding	protein_coding	ENSG00000244405.8	ETV5	13	2213	2119	GO:0000977,GO:0001228,GO:0003677,GO:0003700,GO:0005634,GO:0005654,GO:0005886,GO:0007274,GO:0007626,GO:0030154,GO:0034599,GO:0044212,GO:0045666,GO:0045944,GO:0048133,GO:0050807,GO:0060252,GO:0060762,GO:0071340	RNA polymerase II regulatory region sequence-specific DNA binding|transcriptional activator activity, RNA polymerase II transcription regulatory region sequence-specific DNA binding|DNA binding|DNA binding transcription factor activity|nucleus|nucleoplasm|plasma membrane|neuromuscular synaptic transmission|locomotory behavior|cell differentiation|cellular response to oxidative stress|transcriptio…	path:hsa05202,path:hsa05215	Transcriptional misregulation in cancer|Prostate cancer
A_33_P3286980	1.26519e-05	21.5674	4.43078	Up	7.49677	3.06599	Detected	Detected	Detected	Detected	Detected	Not Detected	Detected	Detected	6.79983	7.28279	7.59608	8.30837	3.14548	2.83214	3.38495	2.90137	ATTCCTGCAAGAGCAAAACAAAACGAAGCCTGAGTTCAACGTCGGAAAAGTCGAAGGTAC	NM_001256873	chr8	7332387	7333979	+	Refseq	protein_coding			USP17L1		1593	401447	GO:0005634,GO:0005783,GO:0006511,GO:0006915,GO:0016579,GO:0036459	nucleus|endoplasmic reticulum|ubiquitin-dependent protein catabolic process|apoptotic process|protein deubiquitination|thiol-dependent ubiquitinyl hydrolase activity
clstr_66376_1398_10	4.67006e-06	21.2942	4.41239	Up	6.64887	2.23648	Detected	Detected	Detected	Detected	Not Detected	Not Detected	Not Detected	Not Detected	6.84978	6.27155	6.54808	6.92609	1.69838	2.47621	1.98635	2.785	TCATTAAGTGAAATTGTGCCTTGCCTGAGTGAGCTTCATAAAGCGTACCTTGATATACCC	ENST00000440264.5	chr13	36431903	36442869	+	GENCODE release 31	protein_coding	protein_coding	ENSG00000133101.10	CCNA1	9	1758	8900			path:hsa04110,path:hsa04152,path:hsa04218,path:hsa04914,path:hsa05161,path:hsa05165,path:hsa05169,path:hsa05200,path:hsa05202,path:hsa05203,path:hsa05221	Cell cycle|AMPK signaling pathway|Cellular senescence|Progesterone-mediated oocyte maturation|Hepatitis B|Human papillomavirus infection|Epstein-Barr virus infection|Pathways in cancer|Transcriptional misregulation in cancer|Viral carcinogenesis|Acute myeloid leukemia
clstr_63949_713_9	0.00013746	21.054	4.39603	Up	6.42615	2.03012	Detected	Detected	Detected	Detected	Not Detected	Not Detected	Not Detected	Detected	6.32099	5.75893	6.56806	7.05662	0.812781	2.49326	2.02424	2.79022	AGAATTGACTATAGGGCTATTGTAAGCAGGCGATGTTGTGAGGAGGTTATGGCCATTGCA	ENST00000334056.10	chr2	28810834	28850610	+	GENCODE release 31	protein_coding	protein_coding	ENSG00000163806.16	SPDYA	8	1817	245711	GO:0000082,GO:0005634,GO:0005654,GO:0006974,GO:0007140,GO:0007275,GO:0008284,GO:0019901,GO:0030295,GO:0045737,GO:0045860	G1/S transition of mitotic cell cycle|nucleus|nucleoplasm|cellular response to DNA damage stimulus|male meiotic nuclear division|multicellular organism development|positive regulation of cell proliferation|protein kinase binding|protein kinase activator activity|positive regulation of cyclin-dependent protein serine/threonine kinase activity|positive regulation of protein kinase activity	path:hsa04114,path:hsa04914	Oocyte meiosis|Progesterone-mediated oocyte maturation
clstr_44855_1029_12	5.1476e-07	20.8184	4.37979	Up	10.5666	6.18678	Detected	Detected	Detected	Detected	Detected	Detected	Detected	Detected	10.3698	10.2817	10.5749	11.0399	6.35833	6.29458	6.17715	5.91707	TTAGCACTGGCTCTCGTTCTCACCGGAGAAGGAAGTGTTCTAGTGTGGTTTAGGAAACAT	ENST00000367558.6	chr1	182598623	182604389	-	GENCODE release 31	protein_coding	protein_coding	ENSG00000143333.7	RGS16	5	2408	6004	GO:0005096,GO:0005516,GO:0005737,GO:0005886,GO:0007186,GO:0007601,GO:0008277,GO:0009968,GO:0031224,GO:0043547	GTPase activator activity|calmodulin binding|cytoplasm|plasma membrane|G-protein coupled receptor signaling pathway|visual perception|regulation of G-protein coupled receptor protein signaling pathway|negative regulation of signal transduction|intrinsic component of membrane|positive regulation of GTPase activity
clstr_36830_1763_14	3.42659e-05	20.6994	4.37151	Up	7.01289	2.64137	Detected	Detected	Detected	Detected	Detected	Detected	Not Detected	Not Detected	6.52238	6.7833	7.12158	7.62428	3.14124	3.09804	2.55952	1.76668	TTTGCAGATCTCTGTTCTCTCAAGCAGAACTCCCAACCAGATCCATTCTTGACCAGTGAC	ENST00000376945.3	chr13	94709622	94712399	-	GENCODE release 31	protein_coding	protein_coding	ENSG00000125285.5	SOX21	1	2778	11166	GO:0000978,GO:0000981,GO:0001077,GO:0001942,GO:0003677,GO:0003700,GO:0005634,GO:0006355,GO:0006357,GO:0048863	RNA polymerase II proximal promoter sequence-specific DNA binding|RNA polymerase II transcription factor activity, sequence-specific DNA binding|transcriptional activator activity, RNA polymerase II proximal promoter sequence-specific DNA binding|hair follicle development|DNA binding|DNA binding transcription factor activity|nucleus|regulation of transcription, DNA-templated|regulation of transcr…
clstr_50037_1723_14	4.34671e-05	20.5103	4.35828	Up	5.47763	1.11936	Detected	Detected	Detected	Detected	Not Detected	Not Detected	Not Detected	Not Detected	4.94521	4.9739	5.5087	6.48272	1.45528	1.49911	0.759325	0.763712	AGGATCTAGGGAGGCCTATTGTTTAGATGGAATGTGGACTACACCACCATTGTGTTTAGA	ENST00000367412.1	chr1	197039191	197067267	-	GENCODE release 31	protein_coding	protein_coding	ENSG00000143278.4	F13B	12	2217	2165			path:hsa04610	Complement and coagulation cascades
clstr_44824_1990_12	6.22788e-08	20.3581	4.34753	Up	13.6984	9.35082	Detected	Detected	Detected	Detected	Detected	Detected	Detected	Detected	13.667	13.7139	14.0301	13.3824	9.31529	9.35023	9.43575	9.30201	TATTATGCAACTCTGGAGGTATAGAGGGCATATAAGCTATGGGACATATGCTGATCACAG	ENST00000249356.4	chr7	108569874	108574850	+	GENCODE release 31	protein_coding	protein_coding	ENSG00000128590.5	DNAJB9	3	2409	4189	GO:0005730,GO:0005737,GO:0005783,GO:0005788,GO:0005789,GO:0030433,GO:0036498,GO:0051787,GO:0070062	nucleolus|cytoplasm|endoplasmic reticulum|endoplasmic reticulum lumen|endoplasmic reticulum membrane|ubiquitin-dependent ERAD pathway|IRE1-mediated unfolded protein response|misfolded protein binding|extracellular exosome
clstr_8045_5871_16	9.15188e-05	20.2821	4.34214	Up	5.61242	1.27029	Detected	Detected	Detected	Detected	Not Detected	Not Detected	Not Detected	Not Detected	6.00287	6.21528	4.52091	5.71064	2.09884	1.10216	1.0044	0.875742	CATCTTCAGAGGATTACTGTGGGCCATTTCCCTTTCGCAGTTCTTTCAATAGGCCCAGTT	ENST00000340369.4	chr3	39183215	39192595	-	GENCODE release 31	protein_coding	protein_coding	ENSG00000168334.9	XIRP1	2	6461	165904	GO:0003723,GO:0003779,GO:0007507,GO:0030036,GO:0030054,GO:0032091	RNA binding|actin binding|heart development|actin cytoskeleton organization|cell junction|negative regulation of protein binding
clstr_53671_1576_18	6.11071e-05	19.9726	4.31995	Up	9.09011	4.77016	Detected	Detected	Detected	Detected	Detected	Detected	Detected	Detected	8.2475	8.89704	8.91176	10.3041	4.79823	4.82813	4.62424	4.83002	GGTTGTAGGCTCTCACTCTTCCAGCCTGAACCCATGGAGTACTAATATCCACAAACCATT	ENST00000504750.5	chr4	190024351	190027254	-	GENCODE release 31	protein_coding	protein_coding	ENSG00000205097.6	FRG2	4	2100	448831	GO:0005634	nucleus
clstr_11728_4112_12	0.00103221	19.7756	4.30565	Up	7.62427	3.31862	Detected	Detected	Detected	Detected	Detected	Detected	Detected	Detected	6.16357	6.82063	8.12961	9.38326	3.0269	3.65845	3.3686	3.22052	TTTGATCCTACGGCCTGACCTCCGGTAGCTTGCTATAATACTAACATCAATCTGGGCAGA	ENST00000394709.2	chr14	64535905	64546173	+	GENCODE release 31	protein_coding	protein_coding	ENSG00000126803.9	HSPA2	2	5400	3306			path:hsa03040,path:hsa04010,path:hsa04141,path:hsa04144,path:hsa04213,path:hsa04612,path:hsa04915,path:hsa05134,path:hsa05145,path:hsa05162,path:hsa05164	Spliceosome|MAPK signaling pathway|Protein processing in endoplasmic reticulum|Endocytosis|Longevity regulating pathway - multiple species|Antigen processing and presentation|Estrogen signaling pathway|Legionellosis|Toxoplasmosis|Measles|Influenza A
clstr_122358_519_29	1.21979e-07	19.7574	4.30432	Up	12.3168	8.01247	Detected	Detected	Detected	Detected	Detected	Detected	Detected	Detected	12.5401	12.0838	12.1237	12.5196	8.07137	7.90489	7.84481	8.22882	CCTCCCGGATGAAAGCCTTCATCAGCATGGTATGGGCATTCCTTCTATCTCAATCATGTT	ENST00000444999.5	chr7	48089282	48107082	+	GENCODE release 31	protein_coding	protein_coding	ENSG00000183696.14	UPP1	7	869	7378	GO:0004850,GO:0005634,GO:0005654,GO:0005829,GO:0006139,GO:0006218,GO:0009166,GO:0042149,GO:0043097,GO:0044206,GO:0046135	uridine phosphorylase activity|nucleus|nucleoplasm|cytosol|nucleobase-containing compound metabolic process|uridine catabolic process|nucleotide catabolic process|cellular response to glucose starvation|pyrimidine nucleoside salvage|UMP salvage|pyrimidine nucleoside catabolic process	path:hsa00240,path:hsa00983	Pyrimidine metabolism|Drug metabolism - other enzymes
clstr_58109_665_6	0.000301661	19.6987	4.30003	Up	9.30825	5.00822	Detected	Detected	Detected	Detected	Detected	Detected	Detected	Detected	10.1827	9.53464	8.25475	9.26087	6.25415	4.60572	4.60516	4.56784	GATGAAAGGTGGACCAACAATTTCAGAGAGTACAACTTACATCGTGTTGCAGCTCATGAA	ENST00000315274.7	chr11	102789919	102798160	-	GENCODE release 31	protein_coding	protein_coding	ENSG00000196611.5	MMP1	10	1971	4312			path:hsa03320,path:hsa04657,path:hsa04926,path:hsa05200,path:hsa05219,path:hsa05323	PPAR signaling pathway|IL-17 signaling pathway|Relaxin signaling pathway|Pathways in cancer|Bladder cancer|Rheumatoid arthritis
clstr_37149_1468_6	2.1261e-07	19.582	4.29145	Up	9.34136	5.04991	Detected	Detected	Detected	Detected	Detected	Detected	Detected	Detected	9.33135	9.08857	9.16562	9.77991	5.06963	4.94004	5.20157	4.98839	ACTACTTCAATGGACGTGATCTCAACAAGAGCATCAACCCTGATGAGGCCGTAGCATATG	ENST00000375654.5	chr6	31809619	31815283	-	GENCODE release 31	protein_coding	protein_coding	ENSG00000204390.10	HSPA1L	2	2762	3305			path:hsa03040,path:hsa04010,path:hsa04141,path:hsa04144,path:hsa04213,path:hsa04612,path:hsa04915,path:hsa05134,path:hsa05145,path:hsa05162,path:hsa05164	Spliceosome|MAPK signaling pathway|Protein processing in endoplasmic reticulum|Endocytosis|Longevity regulating pathway - multiple species|Antigen processing and presentation|Estrogen signaling pathway|Legionellosis|Toxoplasmosis|Measles|Influenza A
clstr_25296_2042_6	2.13022e-07	19.1311	4.25785	Up	9.81231	5.55446	Detected	Detected	Detected	Detected	Detected	Detected	Detected	Detected	9.76695	9.53684	9.85878	10.0867	5.4062	5.83755	5.65286	5.32122	TCAAGCCAAACACAAACAGCGGAAACGCCTTAAGTCCAGCTGTAAGAGACACCCTTTGTA	ENST00000378827.5	chr20	6767686	6780246	+	GENCODE release 31	protein_coding	protein_coding	ENSG00000125845.7	BMP2	3	3545	650			path:hsa04060,path:hsa04350,path:hsa04390,path:hsa05200,path:hsa05217	Cytokine-cytokine receptor interaction|TGF-beta signaling pathway|Hippo signaling pathway|Pathways in cancer|Basal cell carcinoma
clstr_60225_705_12	4.77753e-06	19.0097	4.24867	Up	5.56472	1.31605	Detected	Detected	Detected	Detected	Not Detected	Not Detected	Not Detected	Not Detected	5.32196	5.64971	5.52569	5.76152	0.937416	0.947871	1.33472	2.04421	AGGTCATCAGCACGCTGCCGTTTAATGTTCCTGACTAGGTGCTCTTGTATATGGACTGAT	ENST00000601302.3	chr5	116032324	116060118	+	GENCODE release 31	protein_coding	protein_coding	ENSG00000268223.5	ARL14EPL	5	1914	644100
clstr_140658_373_14	0.000356541	18.9817	4.24654	Up	6.15671	1.91017	Detected	Detected	Detected	Detected	Not Detected	Not Detected	Not Detected	Not Detected	4.79874	6.04691	6.50029	7.28088	2.61368	2.01727	1.69557	1.31416	ATATGCTTCTATTCCTAAGAAGTTGGCTGCATAGGAGCACAACATCACCAGCTTACCACG	ENST00000380306.8	chr6	3231807	3267781	+	GENCODE release 31	protein_coding	protein_coding	ENSG00000180822.11	PSMG4	3	726	389362	GO:0043248	proteasome assembly
clstr_112709_687_22	1.58107e-05	18.8631	4.2375	Up	5.4044	1.16691	Detected	Detected	Detected	Detected	Not Detected	Not Detected	Not Detected	Not Detected	4.93322	4.87585	5.54743	6.26112	1.19143	1.32039	0.881953	1.27385	TGTTTGCTGGAGTAAGGTTGCCTGAAATCAAGGAAAGAGAACCTCTTGAAAGACGCTATC	ENST00000506234.1	chr4	75598119	75630486	-	GENCODE release 31	protein_coding	protein_coding	ENSG00000138769.11	CDKL2	5	965	8999	GO:0004693,GO:0005524,GO:0005634,GO:0005737,GO:0005813	cyclin-dependent protein serine/threonine kinase activity|ATP binding|nucleus|cytoplasm|centrosome
clstr_77793_978_20	1.68394e-06	18.581	4.21576	Up	5.31695	1.1012	Detected	Detected	Detected	Detected	Not Detected	Not Detected	Not Detected	Not Detected	4.90312	5.12177	5.32132	5.9216	1.062	1.30382	1.05075	0.988214	GCCATTCCAACAGCTCAAGTCTTCCCTGATCAAGTCACCGGAGCTTTCAAAGAAGGAATT	ENST00000454783.5	chr6	31572054	31574324	+	GENCODE release 31	protein_coding	protein_coding	ENSG00000226979.8	LTA	4	1507	4049			path:hsa04060,path:hsa04064,path:hsa04668,path:hsa04940,path:hsa05166,path:hsa05168	Cytokine-cytokine receptor interaction|NF-kappa B signaling pathway|TNF signaling pathway|Type I diabetes mellitus|Human T-cell leukemia virus 1 infection|Herpes simplex infection
clstr_33083_2790_22	4.90911e-08	18.3525	4.1979	Up	14.3925	10.1946	Detected	Detected	Detected	Detected	Detected	Detected	Detected	Detected	14.2405	14.2067	14.4125	14.7102	10.2132	10.3235	10.0749	10.1666	TTCACTTGACTTTAGAGTGTCTGGGACGCTGCTGTATTCTGAAAGTCACATAGCACACAG	ENST00000335987.8	chr11	65787063	65797214	+	GENCODE release 31	protein_coding	protein_coding	ENSG00000172818.10	OVOL1	4	2988	5017	GO:0000978,GO:0000981,GO:0001078,GO:0001822,GO:0005634,GO:0006351,GO:0007283,GO:0007498,GO:0008544,GO:0043588,GO:0046872,GO:0051729,GO:1901994,GO:2000647	RNA polymerase II proximal promoter sequence-specific DNA binding|RNA polymerase II transcription factor activity, sequence-specific DNA binding|transcriptional repressor activity, RNA polymerase II proximal promoter sequence-specific DNA binding|kidney development|nucleus|transcription, DNA-templated|spermatogenesis|mesoderm development|epidermis development|skin development|metal ion binding|ge…
clstr_87247_1248_28	3.24786e-05	18.0663	4.17523	Up	5.50614	1.33092	Detected	Detected	Detected	Detected	Not Detected	Not Detected	Not Detected	Not Detected	5.13805	5.17412	5.96858	5.74382	0.803202	0.790385	1.70368	2.02641	TTAGCCAGGAAATAACTGTTTCTTGTGACCTGGAACTAACGTCAAAGCACACAAGACATA	ENST00000381241.9	chrX	1615059	1643081	+	GENCODE release 31	protein_coding	protein_coding	ENSG00000196433.13	ASMT	9	1330	438			path:hsa00380	Tryptophan metabolism
clstr_113952_97_24	6.01704e-08	17.9563	4.16642	Up	13.6801	9.51371	Detected	Detected	Detected	Detected	Detected	Detected	Detected	Detected	13.8621	13.5326	13.9019	13.4239	9.52455	9.38272	9.51347	9.63411	TCAAGAAGGAAGTGTATCTTCATACATCACCACACCTGAAAGCAGGTAAACTTAACCTAC	ENST00000552740.5	chr12	57516809	57520511	-	GENCODE release 31	protein_coding	protein_coding	ENSG00000175197.12	DDIT3	3	951	1649			path:hsa04010,path:hsa04141,path:hsa04210,path:hsa04932,path:hsa05202	MAPK signaling pathway|Protein processing in endoplasmic reticulum|Apoptosis|Non-alcoholic fatty liver disease (NAFLD)|Transcriptional misregulation in cancer
clstr_57065_592_4	0.000500817	17.5371	4.13234	Up	5.67468	1.54234	Detected	Detected	Detected	Detected	Not Detected	Not Detected	Not Detected	Not Detected	4.58379	5.12806	5.79603	7.19085	1.28655	1.23343	2.22895	1.42044	TTGCACCATAGGGATCGTCCTCAAATCCAAACGGCCACAATACATGCGCTATGTCATCAA	ENST00000216540.5	chr14	69775416	69797241	-	GENCODE release 31	protein_coding	protein_coding	ENSG00000100652.5	SLC10A1	5	2002	6554	GO:0001618,GO:0005886,GO:0005887,GO:0006810,GO:0008508,GO:0015721,GO:0016323	virus receptor activity|plasma membrane|integral component of plasma membrane|transport|bile acid:sodium symporter activity|bile acid and bile salt transport|basolateral plasma membrane	path:hsa04976	Bile secretion
clstr_52589_2019_20	1.78288e-06	17.0915	4.09521	Up	9.39104	5.29583	Detected	Detected	Detected	Detected	Detected	Detected	Detected	Detected	9.0996	9.92354	9.47787	9.06314	5.11039	5.58686	5.26099	5.2251	GGGATCCCAAATTCATGGGACTTATATAAGAAGGACAATTAATGCTGATTTGGGTACAGG	ENST00000531611.5	chr11	128461494	128522264	-	GENCODE release 31	protein_coding	protein_coding	ENSG00000134954.14	ETS1	7	2134	2113	GO:0003700,GO:0005634,GO:0006351,GO:0010595,GO:0043565,GO:0045765	DNA binding transcription factor activity|nucleus|transcription, DNA-templated|positive regulation of endothelial cell migration|sequence-specific DNA binding|regulation of angiogenesis	path:hsa04014,path:hsa04218,path:hsa05166,path:hsa05200,path:hsa05211	Ras signaling pathway|Cellular senescence|Human T-cell leukemia virus 1 infection|Pathways in cancer|Renal cell carcinoma
clstr_212212_153_10	0.000719437	16.9806	4.08582	Up	5.2329	1.14708	Detected	Detected	Detected	Detected	Not Detected	Not Detected	Not Detected	Not Detected	3.99669	5.4325	4.62946	6.87296	0.968643	0.954288	1.00099	1.66442	TACGGAGGCTATGGATTCAGCTGTTGCCGACCATTATACTACGGAGGATATGGATTCTCT	ENST00000382822.2	chr21	31038159	31038476	-	GENCODE release 31	protein_coding	protein_coding	ENSG00000206102.2	KRTAP19-8	1	318	728299
clstr_31546_907_4	7.81143e-08	16.9578	4.08388	Up	8.3953	4.31143	Detected	Detected	Detected	Detected	Detected	Detected	Detected	Detected	8.2389	8.38135	8.31148	8.64949	4.3007	4.2552	4.57886	4.11096	ATATTTACTCCACGCAGATGATGCGAAGTGATTATTTCCCGCTTGAGCAAGAGAACGCCG	ENST00000564844.1	chr16	87392344	87404779	+	GENCODE release 31	protein_coding	protein_coding	ENSG00000140941.13	MAP1LC3B	5	3085	81631	GO:0000045,GO:0000421,GO:0000422,GO:0005622,GO:0005739,GO:0005776,GO:0005829,GO:0005874,GO:0005930,GO:0006914,GO:0006995,GO:0009267,GO:0012505,GO:0016236,GO:0031090,GO:0031410,GO:0031625,GO:0097352	autophagosome assembly|autophagosome membrane|autophagy of mitochondrion|intracellular|mitochondrion|autophagosome|cytosol|microtubule|axoneme|autophagy|cellular response to nitrogen starvation|cellular response to starvation|endomembrane system|macroautophagy|organelle membrane|cytoplasmic vesicle|ubiquitin protein ligase binding|autophagosome maturation	path:hsa04216	Ferroptosis
A_33_P3319896	0.000137007	16.6393	4.05652	Up	6.47307	2.41655	Detected	Detected	Detected	Detected	Detected	Not Detected	Detected	Not Detected	6.20022	6.29797	6.5505	6.84358	3.02397	2.44527	3.06204	1.1349	AGAGTCGAAAATGGGAATCTGAATGTCTAGAGTGGAATTCAGGCTTGAGAATACATGAGG	NM_001009611	chr1	12879212	12886201	-	Refseq	protein_coding			PRAMEF4		1840	400735	GO:0008284,GO:0043066,GO:0045596,GO:0045892	positive regulation of cell proliferation|negative regulation of apoptotic process|negative regulation of cell differentiation|negative regulation of transcription, DNA-templated
clstr_22755_2109_22	2.69465e-05	16.4829	4.0429	Up	10.4797	6.43684	Detected	Detected	Detected	Detected	Detected	Detected	Detected	Detected	9.88707	10.5164	10.5751	10.9404	6.44131	6.66183	6.97455	5.66969	CTGCACTCCCGACCTTAGCTTATTGATCCCACATTTCCATGGTGTGAGATCCTCTTTACT	ENST00000353609.8	chr19	45467996	45475179	+	GENCODE release 31	protein_coding	protein_coding	ENSG00000125740.14	FOSB	4	3775	2354			path:hsa04380,path:hsa04657,path:hsa05030,path:hsa05031,path:hsa05034	Osteoclast differentiation|IL-17 signaling pathway|Cocaine addiction|Amphetamine addiction|Alcoholism
clstr_26143_3036_13	2.27825e-05	16.4009	4.0357	Up	10.3372	6.30146	Detected	Detected	Detected	Detected	Detected	Detected	Detected	Detected	9.44484	10.2138	10.9368	10.7532	6.38625	6.29607	6.43167	6.09184	AGGGACACATAGTGTTTGTAACACCGTCCAACATTCCTTGTTTGTAAGTGTTGTATGTAC	ENST00000339562.9	chr2	156324437	156332721	-	GENCODE release 31	protein_coding	protein_coding	ENSG00000153234.14	NR4A2	8	3472	4929	GO:0000122,GO:0000978,GO:0001077,GO:0001666,GO:0001764,GO:0001975,GO:0003677,GO:0003707,GO:0004879,GO:0005634,GO:0005654,GO:0005737,GO:0006351,GO:0006367,GO:0007165,GO:0008013,GO:0008270,GO:0008344,GO:0009791,GO:0016607,GO:0021952,GO:0021986,GO:0031668,GO:0034599,GO:0035259,GO:0042053,GO:0042416,GO:0042551,GO:0042803,GO:0043085,GO:0043524,GO:0043576,GO:0045444,GO:0045944,GO:0046965,GO:0046982,GO:…	negative regulation of transcription from RNA polymerase II promoter|RNA polymerase II proximal promoter sequence-specific DNA binding|transcriptional activator activity, RNA polymerase II proximal promoter sequence-specific DNA binding|response to hypoxia|neuron migration|response to amphetamine|DNA binding|steroid hormone receptor activity|nuclear receptor activity|nucleus|nucleoplasm|cytoplasm…	path:hsa04925,path:hsa04928	Aldosterone synthesis and secretion|Parathyroid hormone synthesis, secretion and action
clstr_54180_1231_9	2.1824e-05	16.2533	4.02266	Up	7.29005	3.26739	Detected	Detected	Detected	Detected	Detected	Detected	Detected	Detected	6.47801	7.09495	7.50658	8.08066	3.30472	3.20241	3.34056	3.22188	TATTGGGCGTAGGCTGTGTACGAGGCACAGTTTCTAAGCACGTCACTGTGTTAACTCATT	ENST00000357949.5	chr19	40421589	40425992	-	GENCODE release 31	protein_coding	protein_coding	ENSG00000197019.5	SERTAD1	2	2084	29950
clstr_121509_616_12	5.23517e-07	16.1085	4.00975	Up	5.1804	1.17065	Detected	Detected	Detected	Detected	Not Detected	Not Detected	Not Detected	Not Detected	4.98643	5.05805	5.20157	5.47555	1.04045	1.01452	1.59968	1.02794	TTTATTTGGACTTAACTTCAGAGAAACCGCTGACATCTAGAACTGACCTACCACAAGCAT	ENST00000367029.5	chr1	209675412	209676390	+	GENCODE release 31	protein_coding	protein_coding	ENSG00000123689.6	G0S2	2	876	50486	GO:0005739,GO:0005811,GO:0019216,GO:0097191,GO:2001238	mitochondrion|lipid droplet|regulation of lipid metabolic process|extrinsic apoptotic signaling pathway|positive regulation of extrinsic apoptotic signaling pathway
clstr_70817_318_5	1.11205e-06	15.9437	3.99492	Up	9.32874	5.33383	Detected	Detected	Detected	Detected	Detected	Detected	Detected	Detected	8.88702	9.41909	9.20182	9.80704	5.46887	5.21343	5.24618	5.40682	CTACTACGATAATGTCCGTCCACTCTGCTACAGCGACTCGGATGCAGTATTACTATGTTT	ENST00000309739.6	chr12	48857145	48865870	-	GENCODE release 31	protein_coding	protein_coding	ENSG00000172602.11	RND1	5	1653	27289	GO:0003924,GO:0005102,GO:0005525,GO:0005829,GO:0005886,GO:0005912,GO:0007015,GO:0007162,GO:0007264,GO:0015629,GO:0016322,GO:0043231	GTPase activity|receptor binding|GTP binding|cytosol|plasma membrane|adherens junction|actin filament organization|negative regulation of cell adhesion|small GTPase mediated signal transduction|actin cytoskeleton|neuron remodeling|intracellular membrane-bounded organelle	path:hsa04360	Axon guidance
clstr_24080_2013_12	8.48157e-05	15.8268	3.9843	Up	7.74985	3.76555	Detected	Detected	Detected	Detected	Detected	Not Detected	Detected	Detected	8.20962	8.23239	7.10283	7.45454	3.89615	2.82544	4.17541	4.1652	GGGAAGCCATCAAGAGGAGAAACGAGTTTGACCTGGACATTGTTGCAGTCGTGAATGATA	ENST00000354624.6	chr10	69220332	69267552	+	GENCODE release 31	protein_coding	protein_coding	ENSG00000156510.13	HKDC1	18	3653	80201	GO:0001678,GO:0004340,GO:0005524,GO:0005536,GO:0005739,GO:0005829,GO:0006096,GO:0008865,GO:0019158,GO:0019318	cellular glucose homeostasis|glucokinase activity|ATP binding|glucose binding|mitochondrion|cytosol|glycolytic process|fructokinase activity|mannokinase activity|hexose metabolic process	path:hsa00010,path:hsa00051,path:hsa00052,path:hsa00500,path:hsa00520,path:hsa00524,path:hsa04066,path:hsa04910,path:hsa04930,path:hsa04973,path:hsa05230	Glycolysis / Gluconeogenesis|Fructose and mannose metabolism|Galactose metabolism|Starch and sucrose metabolism|Amino sugar and nucleotide sugar metabolism|Neomycin, kanamycin and gentamicin biosynthesis|HIF-1 signaling pathway|Insulin signaling pathway|Type II diabetes mellitus|Carbohydrate digestion and absorption|Central carbon metabolism in cancer
clstr_45943_1066_21	1.21729e-08	15.7326	3.97568	Up	10.5421	6.56645	Detected	Detected	Detected	Detected	Detected	Detected	Detected	Detected	10.7821	10.4909	10.3429	10.5526	6.63263	6.57296	6.51612	6.54407	TCTTGGAAACTGCTCTTATTGTGCCAATATGCCCTCCAAACCCTCCCAGGATTCAAAGCT	ENST00000538999.1	chr22	38201932	38216503	+	GENCODE release 31	protein_coding	protein_coding	ENSG00000185022.12	MAFF	2	2365	23764	GO:0001228,GO:0001701,GO:0005634,GO:0005654,GO:0005739,GO:0006366,GO:0007567,GO:0007596,GO:0035914,GO:0043565,GO:0045604,GO:0045944	transcriptional activator activity, RNA polymerase II transcription regulatory region sequence-specific DNA binding|in utero embryonic development|nucleus|nucleoplasm|mitochondrion|transcription from RNA polymerase II promoter|parturition|blood coagulation|skeletal muscle cell differentiation|sequence-specific DNA binding|regulation of epidermal cell differentiation|positive regulation of transcr…
clstr_34122_1289_10	1.54925e-08	15.5831	3.96191	Up	10.6473	6.68544	Detected	Detected	Detected	Detected	Detected	Detected	Detected	Detected	10.8362	10.7197	10.6099	10.4236	6.65049	6.6152	6.81432	6.66173	CAGAGAGCTATGGTCAAGGCTTGTCCTCATGTCTGGTTTGAACGCTCAGAAATGAAGGAT	ENST00000264409.5	chr4	83536108	83605875	+	GENCODE release 31	protein_coding	protein_coding	ENSG00000138678.11	GPAT3	12	2928	84803	GO:0003841,GO:0004366,GO:0005783,GO:0005789,GO:0006654,GO:0016021,GO:0016024,GO:0019432,GO:0032006,GO:0102420	1-acylglycerol-3-phosphate O-acyltransferase activity|glycerol-3-phosphate O-acyltransferase activity|endoplasmic reticulum|endoplasmic reticulum membrane|phosphatidic acid biosynthetic process|integral component of membrane|CDP-diacylglycerol biosynthetic process|triglyceride biosynthetic process|regulation of TOR signaling|sn-1-glycerol-3-phosphate C16:0-DCA-CoA acyl transferase activity	path:hsa00561,path:hsa00564	Glycerolipid metabolism|Glycerophospholipid metabolism
clstr_29925_841_8	1.19495e-06	15.3464	3.93983	Up	8.13693	4.1971	Detected	Detected	Detected	Detected	Detected	Detected	Detected	Detected	8.16575	8.44309	7.90335	8.03554	3.74007	4.53954	4.26054	4.24827	AACAAGTTCAACTATACTGAGTTCACCACGCCCGATGGCCATTACTACGACATCCTGGAA	ENST00000223095.4	chr7	101127089	101139266	+	GENCODE release 31	protein_coding	protein_coding	ENSG00000106366.8	SERPINE1	9	3190	5054			path:hsa04066,path:hsa04115,path:hsa04218,path:hsa04371,path:hsa04390,path:hsa04610,path:hsa04933,path:hsa05142	HIF-1 signaling pathway|p53 signaling pathway|Cellular senescence|Apelin signaling pathway|Hippo signaling pathway|Complement and coagulation cascades|AGE-RAGE signaling pathway in diabetic complications|Chagas disease (American trypanosomiasis)
clstr_31351_360_10	1.03943e-07	15.2728	3.93289	Up	12.8163	8.88346	Detected	Detected	Detected	Detected	Detected	Detected	Detected	Detected	12.7045	12.5828	12.9911	12.987	8.74011	9.01381	8.72973	9.05018	AATATTGACCCGATAACCATGGCCTACAGTCTGAACTCTTCTGCTCAGGAGCGCCTAATA	ENST00000377482.10	chr1	8011727	8026309	-	GENCODE release 31	protein_coding	protein_coding	ENSG00000116285.13	ERRFI1	4	3097	54206
clstr_17812_3161_18	3.12454e-06	15.0506	3.91175	Up	8.6412	4.72945	Detected	Detected	Detected	Detected	Detected	Detected	Detected	Detected	8.49352	8.33695	8.52024	9.21407	4.7233	4.86872	4.96823	4.35754	AATTTGCCAGGATATCTGCATCAAGAGTACTGTAGCCTGGGAAACCTGAACACCTGAAAT	ENST00000558133.1	chr15	82041787	82046119	-	GENCODE release 31	protein_coding	protein_coding	ENSG00000183496.6	MEX3B	1	4333	84206	GO:0000932,GO:0003723,GO:0005509,GO:0005654,GO:0005829,GO:0006468,GO:0046777	P-body|RNA binding|calcium ion binding|nucleoplasm|cytosol|protein phosphorylation|protein autophosphorylation
clstr_56878_1224_10	7.18061e-06	14.8468	3.89208	Up	4.78392	0.891838	Detected	Detected	Detected	Detected	Not Detected	Not Detected	Not Detected	Not Detected	5.08608	5.11948	4.11067	4.81946	1.30245	0.758428	0.755383	0.751089	AAAGCCTTATCAAAGGAGTCATTCCGAACCCTCACGTAGAGCTTTGTGAGACCTTACTGT	ENST00000404377.3	chr1	173039960	173050963	-	GENCODE release 31	protein_coding	protein_coding	ENSG00000120337.8	TNFSF18	3	2008	8995			path:hsa04060	Cytokine-cytokine receptor interaction
clstr_13984_3331_8	3.35079e-06	14.8004	3.88757	Up	10.7139	6.82637	Detected	Detected	Detected	Detected	Detected	Detected	Detected	Detected	10.2865	10.4168	11.1314	11.021	7.10466	6.89031	6.6522	6.6583	AAGTTGCACTTTGGTGATCTTGGTGGTCTACACACCCGTTCTGTGGAGAGTCGATTTACA	ENST00000344120.4	chr5	142310427	142325001	-	GENCODE release 31	protein_coding	protein_coding	ENSG00000187678.9	SPRY4	3	4938	81848	GO:0005737,GO:0005925,GO:0007275,GO:0032587,GO:0070373	cytoplasm|focal adhesion|multicellular organism development|ruffle membrane|negative regulation of ERK1 and ERK2 cascade
clstr_3274_5042_5	1.64834e-06	14.7974	3.88727	Up	8.55038	4.66311	Detected	Detected	Detected	Detected	Detected	Detected	Detected	Detected	8.94768	8.55967	8.50955	8.1846	5.05777	4.58923	4.62133	4.3841	GGACAGCTTATTAGGTTACGTTAGCAATGCATGACGGTTTCTCCAACACTAAGATATTCA	ENST00000280612.9	chr4	138164097	138242349	-	GENCODE release 31	protein_coding	protein_coding	ENSG00000151012.13	SLC7A11	12	9645	23657	GO:0005791,GO:0005856,GO:0005886,GO:0005887,GO:0006865,GO:0006979,GO:0007420,GO:0009636,GO:0009986,GO:0015327,GO:0016021,GO:0035094,GO:0050900,GO:0070306,GO:0070527	rough endoplasmic reticulum|cytoskeleton|plasma membrane|integral component of plasma membrane|amino acid transport|response to oxidative stress|brain development|response to toxic substance|cell surface|cystine:glutamate antiporter activity|integral component of membrane|response to nicotine|leukocyte migration|lens fiber cell differentiation|platelet aggregation	path:hsa04216	Ferroptosis
clstr_94451_1081_6	5.53501e-06	14.7352	3.88119	Up	4.79603	0.914842	Detected	Detected	Detected	Detected	Not Detected	Not Detected	Not Detected	Not Detected	4.37897	4.69911	4.68721	5.41884	0.781757	0.780947	0.775124	1.32154	CATGGATCCATATACACTTAACATCCTTCGCGGTTATGGGATTTCGGGATTTGAATAACA	ENST00000422359.2	chr10	22208814	22210021	-	GENCODE release 31	protein_coding	protein_coding	ENSG00000223601.2	EBLN1	1	1208	340900
A_23_P129695	1.53278e-07	14.7193	3.87964	Up	11.3269	7.44728	Detected	Detected	Detected	Detected	Detected	Detected	Detected	Detected	10.9299	11.4423	11.4081	11.5274	7.3724	7.41179	7.56718	7.43773	TATTCTGGGAAGATGTTTTTCAAACTCAGAGACAAGGACTTTGGTTTTTGTAAGACAAAC	NM_138440	chr16	4371848	4383538	+	Refseq	protein_coding			VASN		2816	114990	GO:0005615,GO:0005739,GO:0005765,GO:0005886,GO:0009986,GO:0010719,GO:0016021,GO:0030512,GO:0045296,GO:0050431,GO:0070062,GO:0071456,GO:0071461	extracellular space|mitochondrion|lysosomal membrane|plasma membrane|cell surface|negative regulation of epithelial to mesenchymal transition|integral component of membrane|negative regulation of transforming growth factor beta receptor signaling pathway|cadherin binding|transforming growth factor beta binding|extracellular exosome|cellular response to hypoxia|cellular response to redox state
clstr_15704_4202_26	9.27719e-05	14.6497	3.8728	Up	5.64032	1.76753	Detected	Detected	Detected	Detected	Not Detected	Not Detected	Not Detected	Not Detected	5.60315	5.99095	5.18409	5.78311	1.50741	2.77954	1.83729	0.945861	AAGTTTGGGAGACCCATCCCAGCAAGGATGGGAAATCAAGACAGATGTTGAGCATGGATT	ENST00000319098.7	chr4	7430285	7434930	-	GENCODE release 31	protein_coding	protein_coding	ENSG00000178597.7	PSAPL1	1	4646	768239	GO:0001664,GO:0005615,GO:0005737,GO:0005764,GO:0005829,GO:0006665,GO:0007193,GO:0008047,GO:0019216,GO:0060736,GO:0060742	G-protein coupled receptor binding|extracellular space|cytoplasm|lysosome|cytosol|sphingolipid metabolic process|adenylate cyclase-inhibiting G-protein coupled receptor signaling pathway|enzyme activator activity|regulation of lipid metabolic process|prostate gland growth|epithelial cell differentiation involved in prostate gland development	path:hsa04142	Lysosome
clstr_63136_1236_27	0.000106521	14.6485	3.87268	Up	5.72682	1.85414	Detected	Detected	Detected	Detected	Not Detected	Not Detected	Not Detected	Not Detected	5.57839	5.48057	5.51334	6.33497	2.77274	1.06507	2.14873	1.43002	AACTTTACACATGCAGGAATCTCCACACAAATGTCCCACATGTGGAAGAACCTTTAATCA	ENST00000297565.8	chr8	98944442	98952104	+	GENCODE release 31	protein_coding	protein_coding	ENSG00000164920.9	OSR2	4	1838	116039	GO:0000122,GO:0001656,GO:0001823,GO:0002062,GO:0005634,GO:0008284,GO:0009790,GO:0010628,GO:0030154,GO:0030501,GO:0033687,GO:0035115,GO:0035116,GO:0036023,GO:0042474,GO:0042476,GO:0042733,GO:0043565,GO:0045893,GO:0045944,GO:0046872,GO:0048704,GO:0050679,GO:0060021,GO:0060272,GO:0060322,GO:0060349,GO:0061029,GO:0072498	negative regulation of transcription from RNA polymerase II promoter|metanephros development|mesonephros development|chondrocyte differentiation|nucleus|positive regulation of cell proliferation|embryo development|positive regulation of gene expression|cell differentiation|positive regulation of bone mineralization|osteoblast proliferation|embryonic forelimb morphogenesis|embryonic hindlimb morph…
clstr_2861_1789_6	0.000556533	14.6465	3.87248	Up	7.83757	3.96508	Detected	Detected	Detected	Detected	Detected	Detected	Detected	Detected	6.59121	7.45263	8.00884	9.29758	3.85182	3.65521	4.21375	4.13954	CTAGCATGTTCAACAATAACCGCTCCTCATCACCTAGTGAACAAGGGTCCAACTCGACTT	ENST00000367922.7	chr1	162632465	162787400	+	GENCODE release 31	protein_coding	protein_coding	ENSG00000162733.18	DDR2	19	10160	4921	GO:0001503,GO:0003416,GO:0004714,GO:0005518,GO:0005524,GO:0005886,GO:0005887,GO:0005925,GO:0007155,GO:0007165,GO:0010715,GO:0010763,GO:0015629,GO:0016324,GO:0018108,GO:0030198,GO:0030199,GO:0030500,GO:0031214,GO:0035988,GO:0038062,GO:0038063,GO:0045669,GO:0045860,GO:0046777,GO:0048146,GO:0051091,GO:0070062,GO:0090091	ossification|endochondral bone growth|transmembrane receptor protein tyrosine kinase activity|collagen binding|ATP binding|plasma membrane|integral component of plasma membrane|focal adhesion|cell adhesion|signal transduction|regulation of extracellular matrix disassembly|positive regulation of fibroblast migration|actin cytoskeleton|apical plasma membrane|peptidyl-tyrosine phosphorylation|extrac…
clstr_35415_1880_8	4.75279e-06	14.6329	3.87115	Up	6.3401	2.46896	Detected	Detected	Detected	Detected	Not Detected	Not Detected	Not Detected	Not Detected	6.25973	6.07006	6.74078	6.28985	2.94426	1.99744	2.65187	2.28226	CTGTCATCCTAGCAGTTTACTCTGCGTTTGTTGTATCTAGACAGTCAACAACTGAGTTGT	ENST00000439977.7	chr16	56932142	56944864	+	GENCODE release 31	protein_coding	protein_coding	ENSG00000051108.15	HERPUD1	8	2853	9709	GO:0005783,GO:0005789,GO:0006511,GO:0006986,GO:0016020,GO:0030970,GO:0031396,GO:0032092,GO:0032469,GO:0034704,GO:0034976,GO:0036499,GO:0043154,GO:0044325,GO:1902236,GO:1903071,GO:1990037,GO:2001243	endoplasmic reticulum|endoplasmic reticulum membrane|ubiquitin-dependent protein catabolic process|response to unfolded protein|membrane|retrograde protein transport, ER to cytosol|regulation of protein ubiquitination|positive regulation of protein binding|endoplasmic reticulum calcium ion homeostasis|calcium channel complex|response to endoplasmic reticulum stress|PERK-mediated unfolded protein …	path:hsa04141	Protein processing in endoplasmic reticulum
clstr_34383_2450_14	2.23086e-06	14.5319	3.86115	Up	5.01825	1.15711	Detected	Detected	Detected	Detected	Not Detected	Not Detected	Not Detected	Not Detected	5.55764	4.94782	4.68105	4.88651	1.49782	1.02134	1.0818	1.02747	ATGACACTCTACGGTACCTCCTGGAGCATTTATGCAGGGTGATAGCACACTCAGATAAGA	ENST00000393797.7	chr12	57472264	57488814	-	GENCODE release 31	protein_coding	protein_coding	ENSG00000123329.19	ARHGAP9	21	2912	64333	GO:0005096,GO:0005547,GO:0005576,GO:0005829,GO:0007165,GO:0034774,GO:0043312,GO:0051056	GTPase activator activity|phosphatidylinositol-3,4,5-trisphosphate binding|extracellular region|cytosol|signal transduction|secretory granule lumen|neutrophil degranulation|regulation of small GTPase mediated signal transduction
clstr_26339_2826_8	2.30706e-05	14.2588	3.83378	Up	8.93705	5.10327	Detected	Detected	Detected	Detected	Detected	Detected	Detected	Detected	8.40126	8.45773	9.20258	9.68663	4.8168	5.15015	5.12847	5.31766	AAATCAATCCAACGTGCAGTTGATCGGTTGAGATTGAGCAATCCTCCTATAGATGTGAAA	ENST00000308799.8	chr17	18744026	18779349	+	GENCODE release 31	protein_coding	protein_coding	ENSG00000171931.12	FBXW10	12	3456	10517	GO:0000209,GO:0004842,GO:0005829,GO:0043687	protein polyubiquitination|ubiquitin-protein transferase activity|cytosol|post-translational protein modification
clstr_41006_1652_14	1.62939e-07	14.0622	3.81375	Up	14.5213	10.7076	Detected	Detected	Detected	Detected	Detected	Detected	Detected	Detected	14.5375	14.153	14.5956	14.799	10.6151	10.6799	10.7485	10.7866	AAAGTACCTGATGATCGAAGAGTATTTGACCAAAGAGCTGCTGGCCCTGGATTCAGTGGA	ENST00000369085.7	chr10	119651370	119677819	+	GENCODE release 31	protein_coding	protein_coding	ENSG00000151929.9	BAG3	4	2571	9531
clstr_125762_159_16	0.000230557	14.0032	3.80769	Up	5.12958	1.32189	Detected	Detected	Detected	Detected	Not Detected	Not Detected	Not Detected	Not Detected	6.21566	5.5198	4.03994	4.74292	1.32942	1.58119	1.37876	0.998191	CTGCTGTCTTGGATACACAGACCGTATTCTTCATCCTAAATTTATTGTGGGCTTCACACG	ENST00000409189.7	chr2	227813842	227817564	+	GENCODE release 31	protein_coding	protein_coding	ENSG00000115009.13	CCL20	4	839	6364			path:hsa04060,path:hsa04062,path:hsa04657,path:hsa04668,path:hsa05323	Cytokine-cytokine receptor interaction|Chemokine signaling pathway|IL-17 signaling pathway|TNF signaling pathway|Rheumatoid arthritis
clstr_114551_414_4	6.9454e-05	13.8654	3.79342	Up	5.62999	1.83658	Detected	Detected	Detected	Detected	Not Detected	Not Detected	Not Detected	Not Detected	5.56744	5.57124	5.73036	5.65093	2.83995	1.77737	0.936302	1.79268	ATTACTACCGCAACGTACATGCCGTGGTCTTCGTCTATGACGTCACCAAGATGACATCTT	ENST00000257017.5	chrX	130171962	130184870	+	GENCODE release 31	protein_coding	protein_coding	ENSG00000134594.5	RAB33A	2	945	9363	GO:0000139,GO:0003924,GO:0005525,GO:0005886,GO:0019882,GO:2000785	Golgi membrane|GTPase activity|GTP binding|plasma membrane|antigen processing and presentation|regulation of autophagosome assembly
clstr_61871_129_15	0.000128978	13.7245	3.77868	Up	7.37954	3.60086	Detected	Detected	Detected	Detected	Detected	Detected	Detected	Detected	7.00626	6.58371	7.71065	8.21755	4.15576	3.67892	3.58006	2.98873	TTGGAATCTTACACTGCTTGGCTAAATTGACACAATATAGACCAACAGTTTCATCCTGGG	ENST00000312849.4	chr7	112480991	112491062	+	GENCODE release 31	protein_coding	protein_coding	ENSG00000181016.9	LSMEM1	4	1870	286006	GO:0005829,GO:0016021	cytosol|integral component of membrane
A_33_P3312730	1.12303e-06	13.3829	3.74231	Up	8.24026	4.49795	Detected	Detected	Detected	Detected	Detected	Detected	Detected	Detected	8.54279	8.3873	8.178	7.85295	4.18344	4.54686	4.75575	4.50574	AGACGCTCACGCTGGCCAAGAACTACATCAAATCGCTGACGGCCACCATCCTGACCATGT	NM_177455	chr7	98212254	98212959	+	Refseq	protein_coding			BHLHA15		706	168620	GO:0000977,GO:0001228,GO:0005634,GO:0006851,GO:0007030,GO:0007186,GO:0007267,GO:0010832,GO:0019722,GO:0030968,GO:0042149,GO:0042593,GO:0042803,GO:0048312,GO:0048469	RNA polymerase II regulatory region sequence-specific DNA binding|transcriptional activator activity, RNA polymerase II transcription regulatory region sequence-specific DNA binding|nucleus|mitochondrial calcium ion transmembrane transport|Golgi organization|G-protein coupled receptor signaling pathway|cell-cell signaling|negative regulation of myotube differentiation|calcium-mediated signaling|e…	path:hsa04950	Maturity onset diabetes of the young
clstr_115839_476_12	6.32202e-06	13.294	3.7327	Up	7.45497	3.72226	Detected	Detected	Detected	Detected	Detected	Detected	Detected	Detected	6.97692	7.3804	7.83357	7.62899	3.39159	4.21442	3.58904	3.694	CAGAATCACATATGGGACTATCACCAAAGAGAGAGACTACTGCGCGGAAGACCAGACTAT	ENST00000367153.9	chr1	205381378	205422056	-	GENCODE release 31	protein_coding	protein_coding	ENSG00000186007.10	LEMD1	6	931	93273	GO:0016021	integral component of membrane
clstr_86034_819_20	3.10347e-09	13.245	3.72737	Up	14.9577	11.2303	Detected	Detected	Detected	Detected	Detected	Detected	Detected	Detected	14.9672	14.9814	14.8193	15.0627	11.1578	11.3754	11.1902	11.1978	GGGCTAGGCCCGGTGGGAAGGAGAGCGTCGTTAATTTATTTCTTATTGCTCCTAATTAAT	ENST00000376377.2	chr6	30743199	30744548	-	GENCODE release 31	protein_coding	protein_coding	ENSG00000137331.12	IER3	1	1350	8870
clstr_41308_1085_16	0.00063597	13.0914	3.71055	Up	5.92173	2.21118	Detected	Detected	Detected	Detected	Detected	Not Detected	Not Detected	Not Detected	5.2683	5.51964	6.27433	6.62466	3.28779	1.75137	2.66226	1.14329	TTGTTTGCTAGTGTGGTTGGTATGGAATCCTTGCTGGCTTTACTAAGCCAGCCACACTTG	ENST00000302101.6	chr1	160367071	160372846	+	GENCODE release 31	protein_coding	protein_coding	ENSG00000171786.6	NHLH1	2	2557	4807	GO:0000977,GO:0001228,GO:0005634,GO:0007417,GO:0030154,GO:0045944,GO:0046983	RNA polymerase II regulatory region sequence-specific DNA binding|transcriptional activator activity, RNA polymerase II transcription regulatory region sequence-specific DNA binding|nucleus|central nervous system development|cell differentiation|positive regulation of transcription from RNA polymerase II promoter|protein dimerization activity
clstr_2845_8735_10	2.67774e-05	12.9633	3.69636	Up	5.50357	1.80722	Detected	Detected	Detected	Detected	Not Detected	Not Detected	Not Detected	Not Detected	5.1733	5.18623	5.75953	5.89524	1.25953	2.0214	1.5142	2.43374	TGACAGTGGATTGGCAAGCGAGAGTGGAACCTTAGGCTGCGTTGGCATCAAATACTAATA	ENST00000380455.9	chr6	2999894	3028869	+	GENCODE release 31	protein_coding	protein_coding	ENSG00000124588.20	NQO2	7	10187	4835
clstr_26683_2333_16	6.80558e-06	12.8071	3.67887	Up	5.80991	2.13104	Detected	Detected	Detected	Detected	Not Detected	Not Detected	Not Detected	Not Detected	5.81403	5.47064	5.56528	6.38967	1.74464	2.1262	2.46425	2.18904	GTGTGTTTGATATCAGAGGAGAGGAATGAATGTGTCATTGCCACGGAGGTATAAGGCAGG	ENST00000249749.7	chr15	40929340	40939073	+	GENCODE release 31	protein_coding	protein_coding	ENSG00000128917.8	DLL4	11	3426	54567	GO:0000122,GO:0001525,GO:0001569,GO:0001974,GO:0003208,GO:0003209,GO:0003222,GO:0003344,GO:0005112,GO:0005509,GO:0005886,GO:0007165,GO:0007219,GO:0007220,GO:0007601,GO:0008015,GO:0008285,GO:0010596,GO:0010628,GO:0010629,GO:0016021,GO:0030217,GO:0035333,GO:0035912,GO:0035924,GO:0044344,GO:0045746,GO:0045747,GO:0050767,GO:0060579,GO:0061074,GO:0061314,GO:0072554,GO:0090051,GO:1903588,GO:2000179	negative regulation of transcription from RNA polymerase II promoter|angiogenesis|branching involved in blood vessel morphogenesis|blood vessel remodeling|cardiac ventricle morphogenesis|cardiac atrium morphogenesis|ventricular trabecula myocardium morphogenesis|pericardium morphogenesis|Notch binding|calcium ion binding|plasma membrane|signal transduction|Notch signaling pathway|Notch receptor p…	path:hsa01522,path:hsa04330,path:hsa04658,path:hsa05200,path:hsa05224	Endocrine resistance|Notch signaling pathway|Th1 and Th2 cell differentiation|Pathways in cancer|Breast cancer
clstr_59167_1833_22	7.65347e-07	12.6924	3.66589	Up	9.88201	6.21612	Detected	Detected	Detected	Detected	Detected	Detected	Detected	Detected	10.091	9.84787	9.86331	9.72582	6.18839	6.63387	5.87001	6.17223	ATTTGAAGGACACATATTGCAGTTGCTTGGTTGAAAGTGCCTGTGCTGGAACTGGCCTGT	ENST00000414809.7	chr1	43933320	43937239	+	GENCODE release 31	protein_coding	protein_coding	ENSG00000117407.17	ARTN	5	1943	9048	GO:0000165,GO:0005088,GO:0005102,GO:0005576,GO:0005615,GO:0005622,GO:0007165,GO:0007405,GO:0007411,GO:0007422,GO:0008083,GO:0050930,GO:0061146,GO:0097021	MAPK cascade|Ras guanyl-nucleotide exchange factor activity|receptor binding|extracellular region|extracellular space|intracellular|signal transduction|neuroblast proliferation|axon guidance|peripheral nervous system development|growth factor activity|induction of positive chemotaxis|Peyer's patch morphogenesis|lymphocyte migration into lymphoid organs
clstr_16227_786_6	4.99276e-07	12.5994	3.65529	Up	8.32405	4.66876	Detected	Detected	Detected	Detected	Detected	Detected	Detected	Detected	8.28259	8.75141	8.24676	8.01542	4.76008	4.52617	4.6893	4.69948	CCAATCTTGTGGTTGCAGCTTTCCGTACGTATGCAACCGATTATAAAGTCGTGACCCAGA	ENST00000234256.4	chr2	64989399	65023865	+	GENCODE release 31	protein_coding	protein_coding	ENSG00000115902.11	SLC1A4	8	4563	6509	GO:0005254,GO:0005813,GO:0005815,GO:0005882,GO:0005886,GO:0005887,GO:0006865,GO:0006868,GO:0009986,GO:0015171,GO:0015180,GO:0015184,GO:0015186,GO:0015193,GO:0015194,GO:0015195,GO:0015293,GO:0015808,GO:0015811,GO:0015824,GO:0015825,GO:0015826,GO:0016020,GO:0016021,GO:0030425,GO:0034589,GO:0034590,GO:0035249,GO:0042470,GO:0043025,GO:0050890,GO:0070062	chloride channel activity|centrosome|microtubule organizing center|intermediate filament|plasma membrane|integral component of plasma membrane|amino acid transport|glutamine transport|cell surface|amino acid transmembrane transporter activity|L-alanine transmembrane transporter activity|L-cystine transmembrane transporter activity|L-glutamine transmembrane transporter activity|L-proline transmemb…
clstr_68398_1352_12	0.000178597	12.5919	3.65442	Up	10.9249	7.2705	Detected	Detected	Detected	Detected	Detected	Detected	Detected	Detected	10.8104	9.82822	11.9684	11.0926	7.2107	7.47544	7.18506	7.21079	CAGCATTTCCTGATCATTGATACTTCTAAGGTGCTTTCAAGCTTAGTCATACATAGCCCA	ENST00000554401.1	chr14	102082665	102086331	-	GENCODE release 31	protein_coding	protein_coding	ENSG00000080824.18	HSP90AA1	7	1710	3320	GO:0000086,GO:0000166,GO:0003723,GO:0004713,GO:0005524,GO:0005576,GO:0005634,GO:0005654,GO:0005737,GO:0005829,GO:0005886,GO:0006839,GO:0006898,GO:0006986,GO:0007004,GO:0007165,GO:0009408,GO:0009409,GO:0010389,GO:0016020,GO:0016887,GO:0019221,GO:0023026,GO:0030235,GO:0030911,GO:0031396,GO:0032587,GO:0034774,GO:0038096,GO:0038128,GO:0042026,GO:0042470,GO:0042802,GO:0042803,GO:0042826,GO:0043202,GO:…	G2/M transition of mitotic cell cycle|nucleotide binding|RNA binding|protein tyrosine kinase activity|ATP binding|extracellular region|nucleus|nucleoplasm|cytoplasm|cytosol|plasma membrane|mitochondrial transport|receptor-mediated endocytosis|response to unfolded protein|telomere maintenance via telomerase|signal transduction|response to heat|response to cold|regulation of G2/M transition of mito…	path:hsa04141,path:hsa04151,path:hsa04217,path:hsa04612,path:hsa04621,path:hsa04657,path:hsa04659,path:hsa04914,path:hsa04915,path:hsa05200,path:hsa05215,path:hsa05418	Protein processing in endoplasmic reticulum|PI3K-Akt signaling pathway|Necroptosis|Antigen processing and presentation|NOD-like receptor signaling pathway|IL-17 signaling pathway|Th17 cell differentiation|Progesterone-mediated oocyte maturation|Estrogen signaling pathway|Pathways in cancer|Prostate cancer|Fluid shear stress and atherosclerosis
clstr_52151_456_8	2.03279e-05	12.5741	3.65239	Up	7.69686	4.04448	Detected	Detected	Detected	Detected	Detected	Detected	Detected	Detected	7.17542	7.26912	7.91424	8.42867	4.26888	3.90017	4.00405	4.00482	AGGCTCAAATTCAAGAAGAAAGAAAGGCCACTTCCGTCAATATCCTGCTCACGTGTCGCA	ENST00000302097.3	chr22	22513736	22520270	-	GENCODE release 31	protein_coding	protein_coding	ENSG00000169548.3	ZNF280A	2	2148	129025	GO:0003677,GO:0005634,GO:0006351,GO:0006355,GO:0046872	DNA binding|nucleus|transcription, DNA-templated|regulation of transcription, DNA-templated|metal ion binding
clstr_45799_758_8	0.000130772	12.5712	3.65205	Up	4.78298	1.13093	Detected	Detected	Detected	Detected	Not Detected	Not Detected	Not Detected	Not Detected	4.81836	5.40643	4.65807	4.24908	0.785052	2.17151	0.778618	0.788559	TGAATTGAGCAAAGAAGACCGAGAGACCCTCTATCCAACCTTCGGCAAACTCTATCCTGA	ENST00000285393.4	chr8	86098910	86154225	+	GENCODE release 31	protein_coding	protein_coding	ENSG00000147614.4	ATP6V0D2	8	2370	245972	GO:0005765,GO:0005769,GO:0007034,GO:0007035,GO:0008286,GO:0008553,GO:0010008,GO:0015991,GO:0016020,GO:0016241,GO:0016324,GO:0016471,GO:0030670,GO:0033179,GO:0033572,GO:0034220,GO:0046961,GO:0070062,GO:0090383	lysosomal membrane|early endosome|vacuolar transport|vacuolar acidification|insulin receptor signaling pathway|hydrogen-exporting ATPase activity, phosphorylative mechanism|endosome membrane|ATP hydrolysis coupled proton transport|membrane|regulation of macroautophagy|apical plasma membrane|vacuolar proton-transporting V-type ATPase complex|phagocytic vesicle membrane|proton-transporting V-type A…	path:hsa00190,path:hsa04142,path:hsa04145,path:hsa04721,path:hsa04966,path:hsa05110,path:hsa05120,path:hsa05152,path:hsa05165,path:hsa05203,path:hsa05323	Oxidative phosphorylation|Lysosome|Phagosome|Synaptic vesicle cycle|Collecting duct acid secretion|Vibrio cholerae infection|Epithelial cell signaling in Helicobacter pylori infection|Tuberculosis|Human papillomavirus infection|Viral carcinogenesis|Rheumatoid arthritis
clstr_10892_1695_8	2.61718e-06	12.3493	3.62635	Up	5.34023	1.71388	Detected	Detected	Detected	Detected	Not Detected	Not Detected	Not Detected	Not Detected	5.45828	5.08955	5.30387	5.50923	1.91876	2.09932	1.60887	1.22856	AACTGCCCAGTAGACAAGAGACGTCGAAACCGATGTCAGTACTGTCGATTTCAGAAGTGT	ENST00000395097.7	chr9	99821885	99866891	+	GENCODE release 31	protein_coding	protein_coding	ENSG00000119508.18	NR4A3	8	5604	8013			path:hsa05202	Transcriptional misregulation in cancer
clstr_97259_1050_14	0.000582143	12.241	3.61366	Up	5.5987	1.98505	Detected	Detected	Detected	Detected	Not Detected	Not Detected	Not Detected	Not Detected	6.1013	5.04676	5.18605	6.0607	1.06676	1.28016	2.79367	2.7996	GTCCCTTCTTGGGATGAGAATGAAAGCTTAGGCTGCTTATTGGACCAGAAGTCCTATCGA	ENST00000254227.4	chr1	26911489	26913975	-	GENCODE release 31	protein_coding	protein_coding	ENSG00000131910.5	NR0B2	2	1165	8431	GO:0000122,GO:0003677,GO:0003707,GO:0003714,GO:0005634,GO:0005654,GO:0005737,GO:0006367,GO:0007219,GO:0008203,GO:0009749,GO:0010628,GO:0010629,GO:0019904,GO:0031100,GO:0032024,GO:0032403,GO:0042803,GO:0042975,GO:0043234,GO:0043433,GO:0046965,GO:0046966	negative regulation of transcription from RNA polymerase II promoter|DNA binding|steroid hormone receptor activity|transcription corepressor activity|nucleus|nucleoplasm|cytoplasm|transcription initiation from RNA polymerase II promoter|Notch signaling pathway|cholesterol metabolic process|response to glucose|positive regulation of gene expression|negative regulation of gene expression|protein do…	path:hsa04976	Bile secretion
clstr_44313_1761_6	0.000189827	12.1956	3.60829	Up	5.4019	1.79361	Detected	Detected	Detected	Detected	Not Detected	Not Detected	Not Detected	Not Detected	5.00193	5.70891	4.94242	5.95436	2.12925	1.25072	1.12862	2.66586	TTTGACTTTCCACGGAATATTGAAGAATACGTACACCGAATAGGGCGCACGGGAAGAGCA	ENST00000370336.5	chr6	73394828	73417566	+	GENCODE release 31	protein_coding	protein_coding	ENSG00000080007.8	DDX43	17	2430	55510
clstr_56447_1725_10	0.000247735	12.159	3.60396	Up	4.83371	1.22976	Detected	Detected	Detected	Detected	Not Detected	Not Detected	Not Detected	Not Detected	3.88975	4.91087	4.69743	5.8368	1.42188	1.82092	0.836399	0.839831	GGCCACAAGCTAGGATCTCTAACAAACGCAGAAGGCTTTGGCTCGTCATTTCCTCTTAAA	ENST00000366820.10	chr1	225936603	225941220	-	GENCODE release 31	protein_coding	protein_coding	ENSG00000143768.13	LEFTY2	4	2019	7044	GO:0002576,GO:0005125,GO:0005160,GO:0005576,GO:0005615,GO:0007179,GO:0007275,GO:0008083,GO:0010862,GO:0016049,GO:0030509,GO:0031012,GO:0031093,GO:0042981,GO:0043408,GO:0048468,GO:0060395	platelet degranulation|cytokine activity|transforming growth factor beta receptor binding|extracellular region|extracellular space|transforming growth factor beta receptor signaling pathway|multicellular organism development|growth factor activity|positive regulation of pathway-restricted SMAD protein phosphorylation|cell growth|BMP signaling pathway|extracellular matrix|platelet alpha granule lu…	path:hsa04350,path:hsa04550	TGF-beta signaling pathway|Signaling pathways regulating pluripotency of stem cells
clstr_53840_1799_16	4.97957e-09	12.0879	3.59549	Up	14.9718	11.3763	Detected	Detected	Detected	Detected	Detected	Detected	Detected	Detected	15.0399	15.025	15.0545	14.7678	11.2981	11.4203	11.3754	11.4113	GCCTAAGCCTGGGATTTGGGCCAGAGATAAGAATCCAAACTATGAGGCTAGTTCTTGTCT	ENST00000217233.8	chr20	381021	397559	+	GENCODE release 31	protein_coding	protein_coding	ENSG00000101255.11	TRIB3	4	2095	57761	GO:0000122,GO:0003714,GO:0004860,GO:0005524,GO:0005634,GO:0005829,GO:0005886,GO:0006351,GO:0006468,GO:0006469,GO:0010827,GO:0019216,GO:0019901,GO:0031434,GO:0031625,GO:0032092,GO:0032436,GO:0032869,GO:0034976,GO:0043405,GO:0045599,GO:0045717,GO:0045892,GO:0051443,GO:0051898,GO:0055106,GO:0070059	negative regulation of transcription from RNA polymerase II promoter|transcription corepressor activity|protein kinase inhibitor activity|ATP binding|nucleus|cytosol|plasma membrane|transcription, DNA-templated|protein phosphorylation|negative regulation of protein kinase activity|regulation of glucose transport|regulation of lipid metabolic process|protein kinase binding|mitogen-activated protei…	path:hsa04931	Insulin resistance
clstr_93876_381_8	0.000567004	12.0454	3.59041	Up	5.11596	1.52555	Detected	Detected	Detected	Detected	Not Detected	Not Detected	Not Detected	Not Detected	6.07908	5.69696	4.38423	4.30357	1.99565	1.33498	0.769091	2.00248	GAGTGGCTTCCTAACGGAAATGGAACAGGATTACCAACTAGTAGACGAAAGTGATGCTTT	ENST00000242465.4	chr10	69088103	69104805	+	GENCODE release 31	protein_coding	protein_coding	ENSG00000122862.5	SRGN	3	1217	5552	GO:0002576,GO:0005576,GO:0005615,GO:0005794,GO:0008626,GO:0016485,GO:0030502,GO:0031093,GO:0031214,GO:0033364,GO:0033368,GO:0033371,GO:0033373,GO:0033382,GO:0042629,GO:0050710	platelet degranulation|extracellular region|extracellular space|Golgi apparatus|granzyme-mediated apoptotic signaling pathway|protein processing|negative regulation of bone mineralization|platelet alpha granule lumen|biomineral tissue development|mast cell secretory granule organization|protease localization to mast cell secretory granule|T cell secretory granule organization|maintenance of prote…
clstr_74302_1002_29	2.92063e-06	12.0437	3.59021	Up	12.8895	9.29928	Detected	Detected	Detected	Detected	Detected	Detected	Detected	Detected	12.3791	12.8755	12.895	13.4083	9.24572	9.26344	9.43092	9.25703	GCTGCAGGACTGTGGAGACGTAAATGTAAACTGTGACTCTACCTCGACCCTGTTTCTTAT	ENST00000320033.5	chr17	43398993	43401137	+	GENCODE release 31	protein_coding	protein_coding	ENSG00000175906.5	ARL4D	2	1578	379	GO:0005525,GO:0005730,GO:0005737,GO:0005886,GO:0007264	GTP binding|nucleolus|cytoplasm|plasma membrane|small GTPase mediated signal transduction
clstr_7122_642_6	1.4151e-06	11.9861	3.58329	Up	9.14331	5.56002	Detected	Detected	Detected	Detected	Detected	Detected	Detected	Detected	9.14234	9.22074	9.15063	9.05952	6.1081	5.3297	5.48507	5.3172	AAAGACAGTTGGTATCTATCCGAATGCCCAAATATACGTGACCACAGAGAAGCGCATGAG	ENST00000328299.4	chr1	76074746	76634603	+	GENCODE release 31	protein_coding	protein_coding	ENSG00000184005.11	ST6GALNAC3	5	6836	256435			path:hsa00604	Glycosphingolipid biosynthesis - ganglio series
A_33_P3303594	2.92528e-05	11.9814	3.58272	Up	5.163	1.58028	Detected	Detected	Detected	Detected	Not Detected	Not Detected	Not Detected	Not Detected	5.02422	5.03258	5.10972	5.48548	1.24266	1.07285	1.58921	2.4164	TAAAACCTAGGTCTTAGGTACATCCTAAAGGGAGCACAGAACCCATCGTTTCACACATGG	NM_001146344	chr1	12824605	12831410	-	Refseq	protein_coding			PRAMEF11		1845	440560	GO:0008284,GO:0043066,GO:0045596,GO:0045892	positive regulation of cell proliferation|negative regulation of apoptotic process|negative regulation of cell differentiation|negative regulation of transcription, DNA-templated
clstr_31187_495_6	1.10624e-09	11.898	3.57265	Up	9.72298	6.15033	Detected	Detected	Detected	Detected	Detected	Detected	Detected	Detected	9.7038	9.61526	9.82178	9.75105	6.12178	6.09841	6.12096	6.26016	AACAACAACGACCGATCGCTCAATGTCTTTGTGAAGGAGGACGACAAGCTCATCTTTCAC	ENST00000328089.11	chr1	9292894	9369532	+	GENCODE release 31	protein_coding	protein_coding	ENSG00000171621.14	SPSB1	3	3106	80176	GO:0000209,GO:0004842,GO:0005829,GO:0043687	protein polyubiquitination|ubiquitin-protein transferase activity|cytosol|post-translational protein modification
clstr_26094_1071_9	7.73775e-07	11.8573	3.5677	Up	12.7884	9.22074	Detected	Detected	Detected	Detected	Detected	Detected	Detected	Detected	12.8673	13.2157	12.6389	12.4319	9.20553	9.18461	9.30732	9.18548	GCTGGAGGAGAGTTATGACTTGGAGCCTTTCCTTCGAAGATTAGGAATGATCGATGCTTT	ENST00000397985.6	chr18	63969925	63989374	+	GENCODE release 31	protein_coding	protein_coding	ENSG00000166401.14	SERPINB8	7	3477	5271	GO:0004867,GO:0005615,GO:0005829,GO:0010951,GO:0070062,GO:0090136	serine-type endopeptidase inhibitor activity|extracellular space|cytosol|negative regulation of endopeptidase activity|extracellular exosome|epithelial cell-cell adhesion
clstr_30544_2983_13	1.17619e-06	11.8348	3.56496	Up	4.8636	1.29864	Detected	Detected	Detected	Detected	Not Detected	Not Detected	Not Detected	Not Detected	4.59132	5.02442	4.64828	5.19037	0.989214	1.37145	1.51353	1.32035	AGGGTTAGTGACTTCCCAATGTGTGAACTAGAAGGTAGTGGAGCCGGAATCCAGACTTTA	ENST00000375943.6	chr1	15438442	15449242	+	GENCODE release 31	protein_coding	protein_coding	ENSG00000162438.11	CTRC	5	3147	11330	GO:0004252,GO:0005576,GO:0006508,GO:0008233,GO:0009235	serine-type endopeptidase activity|extracellular region|proteolysis|peptidase activity|cobalamin metabolic process
clstr_52032_2021_15	1.1018e-05	11.7214	3.55107	Up	6.57084	3.01977	Detected	Detected	Detected	Detected	Detected	Detected	Not Detected	Not Detected	6.97723	6.03942	6.77166	6.49505	3.31522	3.31649	2.78316	2.6642	ACCTCAGGTGAGCAGAGCCTCTACTTGAGGGACTATTGTTACTATAGGAATCCTTACTTC	ENST00000368764.4	chr1	152908546	152911886	+	GENCODE release 31	protein_coding	protein_coding	ENSG00000163207.7	IVL	2	2152	3713	GO:0001533,GO:0005198,GO:0005737,GO:0005813,GO:0005829,GO:0010224,GO:0016604,GO:0018149,GO:0018153,GO:0030216,GO:0030674,GO:0070062,GO:0070268	cornified envelope|structural molecule activity|cytoplasm|centrosome|cytosol|response to UV-B|nuclear body|peptide cross-linking|isopeptide cross-linking via N6-(L-isoglutamyl)-L-lysine|keratinocyte differentiation|protein binding, bridging|extracellular exosome|cornification
clstr_121524_744_15	1.15346e-05	11.7035	3.54886	Up	4.5388	0.989933	Detected	Detected	Detected	Detected	Not Detected	Not Detected	Not Detected	Not Detected	4.77697	4.95076	4.66253	3.76493	0.953679	0.937152	0.9475	1.1214	GGGCAGAATTGCATCTCTTGGAAGTTAACAGACTCATGTGAACTGGAATGTACGTTGTGG	ENST00000328839.3	chr14	94174338	94227846	+	GENCODE release 31	protein_coding	protein_coding	ENSG00000119698.12	PPP4R4	5	876	57718	GO:0005737,GO:0005829,GO:0008287,GO:0019888,GO:0032515,GO:0080163	cytoplasm|cytosol|protein serine/threonine phosphatase complex|protein phosphatase regulator activity|negative regulation of phosphoprotein phosphatase activity|regulation of protein serine/threonine phosphatase activity
clstr_137863_428_12	0.0029004	11.7001	3.54845	Up	4.92074	1.37229	Detected	Not Detected	Detected	Detected	Not Detected	Not Detected	Not Detected	Not Detected	3.92616	3.61294	5.75168	6.39219	0.997703	1.32102	2.16795	1.0025	TGGACCAGAAACTTTAGGTCAGTCTATGTCAGCCATTGTTGCTATCAGCCTTCAGGTCGT	ENST00000585748.2	chr19	1177558	1219386	+	GENCODE release 31	protein_coding	protein_coding	ENSG00000118046.15	STK11	4	746	6794			path:hsa04068,path:hsa04140,path:hsa04150,path:hsa04151,path:hsa04152,path:hsa04211,path:hsa04530,path:hsa04920	FoxO signaling pathway|Autophagy - animal|mTOR signaling pathway|PI3K-Akt signaling pathway|AMPK signaling pathway|Longevity regulating pathway|Tight junction|Adipocytokine signaling pathway
clstr_24366_2948_4	6.18979e-05	11.6974	3.54812	Up	5.05061	1.50249	Detected	Detected	Detected	Detected	Not Detected	Not Detected	Not Detected	Not Detected	5.28699	5.03247	5.25539	4.62758	2.47194	1.1483	1.28051	1.10921	GAAATTCATCGTTTGCCACGAATAAAGATGACATCCTAGAATGGACCGACTGTACCGTGT	ENST00000279488.8	chr12	89347235	89352501	-	GENCODE release 31	protein_coding	protein_coding	ENSG00000139318.8	DUSP6	3	3627	1848			path:hsa04010,path:hsa05202,path:hsa05221	MAPK signaling pathway|Transcriptional misregulation in cancer|Acute myeloid leukemia
clstr_22046_184_4	2.46589e-07	11.6764	3.54552	Up	9.01054	5.46502	Detected	Detected	Detected	Detected	Detected	Detected	Detected	Detected	8.91257	9.13116	9.17482	8.82359	5.16176	5.45928	5.55475	5.68429	CTTTACTGTTGAACGTAGTTTAGAAGAACACGCAACACCTACGGGTCGAATAGAGAAGAA	ENST00000585933.2	chr19	33374312	33382686	+	GENCODE release 31	protein_coding	protein_coding	ENSG00000153879.9	CEBPG	2	3845	1054	GO:0000978,GO:0001077,GO:0001889,GO:0003677,GO:0005634,GO:0005654,GO:0006357,GO:0006955,GO:0008134,GO:0016071,GO:0030183,GO:0042267,GO:0042803,GO:0043353,GO:0043388,GO:0043433,GO:0043565,GO:0045078,GO:0045739,GO:0045944,GO:0046982,GO:0051091	RNA polymerase II proximal promoter sequence-specific DNA binding|transcriptional activator activity, RNA polymerase II proximal promoter sequence-specific DNA binding|liver development|DNA binding|nucleus|nucleoplasm|regulation of transcription from RNA polymerase II promoter|immune response|transcription factor binding|mRNA metabolic process|B cell differentiation|natural killer cell mediated c…	path:hsa05152	Tuberculosis
clstr_13882_761_11	1.74714e-05	11.636	3.54052	Up	5.16289	1.62238	Detected	Detected	Detected	Detected	Not Detected	Not Detected	Not Detected	Not Detected	5.19139	4.93945	5.38336	5.13738	1.68489	1.65346	2.23984	0.911308	TTCCATTACAATCTCAAGAAATCTCGTGGAACAAGATGGCGTGCTTCATAGCAGTGGGTT	ENST00000219746.14	chr16	52436417	52547143	-	GENCODE release 31	protein_coding	protein_coding	ENSG00000103460.17	TOX3	7	4959	27324	GO:0003682,GO:0005634,GO:0006351,GO:0006915,GO:0034056,GO:0042803,GO:0042981,GO:0043524,GO:0045893,GO:0051219	chromatin binding|nucleus|transcription, DNA-templated|apoptotic process|estrogen response element binding|protein homodimerization activity|regulation of apoptotic process|negative regulation of neuron apoptotic process|positive regulation of transcription, DNA-templated|phosphoprotein binding
A_33_P3258362	0.00210297	11.5458	3.5293	Up	10.663	7.1337	Detected	Detected	Detected	Detected	Detected	Detected	Detected	Detected	9.97882	9.95762	10.1598	12.5557	7.8708	6.8109	7.13627	6.71682	TTCCTGGCTTCTGTGAGCACCGTGCTGACCTCCAAATACCGTTAAGCTGGAGCCTCGGTA	NM_000517	chr16	172876	173710	+	Refseq	protein_coding			HBA2		576	3040			path:hsa05143,path:hsa05144	African trypanosomiasis|Malaria
clstr_9715_535_6	9.34769e-08	11.5025	3.52387	Up	7.60925	4.08537	Detected	Detected	Detected	Detected	Detected	Detected	Detected	Detected	7.70376	7.71317	7.44303	7.57703	4.07458	4.1327	4.30757	3.82664	ACACTAGTCATTATGCGAATCGTGATGGAACGCAGTATCACCACGGCTATTCCTACATCC	ENST00000256951.10	chr12	13196726	13219941	+	GENCODE release 31	protein_coding	protein_coding	ENSG00000134531.10	EMP1	5	5913	2012	GO:0005886,GO:0007275,GO:0008219,GO:0008283,GO:0008544,GO:0016020,GO:0016021,GO:0016049,GO:0032060	plasma membrane|multicellular organism development|cell death|cell proliferation|epidermis development|membrane|integral component of membrane|cell growth|bleb assembly
clstr_164589_303_11	7.68135e-06	11.4701	3.5198	Up	6.96142	3.44162	Detected	Detected	Detected	Detected	Detected	Detected	Detected	Detected	6.49865	6.75967	6.99707	7.5903	3.27577	3.37154	3.6765	3.44268	AAGATTGGGCCTGTTATGCTCACAATGACTTCAGGTGGTACCGAGGAGAAGGCATTGTAT	ENST00000560156.1	chr15	81319351	81324141	-	GENCODE release 31	protein_coding	protein_coding	ENSG00000172345.14	STARD5	3	579	80765	GO:0005739,GO:0005829,GO:0015485,GO:0015721,GO:0017127,GO:0032052,GO:0070508	mitochondrion|cytosol|cholesterol binding|bile acid and bile salt transport|cholesterol transporter activity|bile acid binding|cholesterol import
clstr_47763_1242_14	1.55442e-07	11.4056	3.51166	Up	4.4878	0.976132	Detected	Detected	Detected	Detected	Not Detected	Not Detected	Not Detected	Not Detected	4.31384	4.43378	4.46529	4.73828	0.894169	0.892437	0.868033	1.24989	AAATGAGGGTGGAGGTGGGAATAGGATCTCGAGGAGACTATTGGCATATGATTCCAAGGA	ENST00000301691.3	chr17	43753738	43758791	-	GENCODE release 31	protein_coding	protein_coding	ENSG00000167941.3	SOST	2	2296	50964	GO:0001503,GO:0005576,GO:0005578,GO:0005615,GO:0005794,GO:0008134,GO:0008201,GO:0009612,GO:0016055,GO:0030279,GO:0030514,GO:0031333,GO:0043234,GO:0045893,GO:0071374,GO:0090090,GO:2000054	ossification|extracellular region|proteinaceous extracellular matrix|extracellular space|Golgi apparatus|transcription factor binding|heparin binding|response to mechanical stimulus|Wnt signaling pathway|negative regulation of ossification|negative regulation of BMP signaling pathway|negative regulation of protein complex assembly|protein complex|positive regulation of transcription, DNA-template…	path:hsa04310,path:hsa04928	Wnt signaling pathway|Parathyroid hormone synthesis, secretion and action
clstr_12135_1505_8	1.27106e-05	11.2456	3.49129	Up	8.5422	5.05091	Detected	Detected	Detected	Detected	Detected	Detected	Detected	Detected	8.11536	8.1351	8.67733	9.241	5.02622	5.11129	5.08279	4.98333	TGAAGGACCATCATAAGCCTGGCGAAATGCCCTATGTGTGCCAGGTTTGCCATTATAGAT	ENST00000626650.3	chr22	22484421	22508742	-	GENCODE release 31	protein_coding	protein_coding	ENSG00000275004.4	ZNF280B	4	5309	140883	GO:0003677,GO:0005634,GO:0006351,GO:0006355,GO:0046872	DNA binding|nucleus|transcription, DNA-templated|regulation of transcription, DNA-templated|metal ion binding
clstr_5268_3338_6	2.66815e-06	11.2041	3.48596	Up	11.1978	7.7118	Detected	Detected	Detected	Detected	Detected	Detected	Detected	Detected	11.3683	11.2817	11.4581	10.6828	7.86465	7.84443	7.7349	7.40323	TGTGACTACCAGAATTTGGAACGGGACTTTCGCATCATCAACGTTCCAGACAGTACAGCT	ENST00000296585.10	chr5	52989352	53094779	+	GENCODE release 31	protein_coding	protein_coding	ENSG00000164171.11	ITGA2	30	7843	3673			path:hsa04145,path:hsa04151,path:hsa04510,path:hsa04512,path:hsa04611,path:hsa04640,path:hsa04810,path:hsa05165,path:hsa05200,path:hsa05205,path:hsa05222,path:hsa05410,path:hsa05412,path:hsa05414	Phagosome|PI3K-Akt signaling pathway|Focal adhesion|ECM-receptor interaction|Platelet activation|Hematopoietic cell lineage|Regulation of actin cytoskeleton|Human papillomavirus infection|Pathways in cancer|Proteoglycans in cancer|Small cell lung cancer|Hypertrophic cardiomyopathy (HCM)|Arrhythmogenic right ventricular cardiomyopathy (ARVC)|Dilated cardiomyopathy (DCM)
clstr_84480_705_12	0.000127296	11.1431	3.47807	Up	4.85483	1.37676	Detected	Detected	Detected	Detected	Not Detected	Not Detected	Not Detected	Not Detected	4.85078	5.34884	4.47535	4.74435	0.782105	1.77511	0.77294	2.17688	TCTGCAGTCTACAAGAGCCTACTATAGACATTCTACAACCAAGCAGAATCATGGAACAGC	ENST00000598475.1	chrX	143711955	143721423	-	GENCODE release 31	protein_coding	protein_coding	ENSG00000268988.1	SPANXN2	2	1378	494119
clstr_73171_821_22	0.000620789	11.1258	3.47584	Up	5.00623	1.53039	Detected	Detected	Detected	Detected	Not Detected	Not Detected	Not Detected	Not Detected	5.50785	6.02024	4.15184	4.34497	1.09926	2.16001	1.85601	1.00628	CGAATAGAACTCTACAGAGTCGTAGAGAGTTTAGCCAAGGCACAGGAGACATCAGGAGAA	ENST00000457280.5	chr7	45888360	45893625	+	GENCODE release 31	protein_coding	protein_coding	ENSG00000146678.10	IGFBP1	4	1601	3484
clstr_18892_521_4	2.93252e-06	11.0769	3.46948	Up	7.09965	3.63017	Detected	Detected	Detected	Detected	Detected	Detected	Detected	Detected	6.91465	6.70206	7.17084	7.61105	3.74816	3.45204	3.73431	3.58617	ATAAGTTTAAGCCTTTGCTTTCGTAGGAAGGTCATGTGGCTTAAGGGACATCGTGACCGC	ENST00000405805.5	chr13	30458747	30617597	-	GENCODE release 31	protein_coding	protein_coding	ENSG00000189403.15	HMGB1	5	4199	3146	GO:0003677,GO:0005634,GO:0005694	DNA binding|nucleus|chromosome	path:hsa03410,path:hsa04140,path:hsa04217	Base excision repair|Autophagy - animal|Necroptosis
clstr_55559_702_5	1.00668e-06	11.0554	3.46668	Up	11.8723	8.40558	Detected	Detected	Detected	Detected	Detected	Detected	Detected	Detected	11.9836	11.6835	12.0717	11.7502	8.57951	8.67091	8.35883	8.01305	TTATGGGAGATGTAGGCAATGATTCATTATTGCGACTGCCTGTTTCTCGAGAAACTAAGT	ENST00000370217.3	chr1	94201895	94237633	-	GENCODE release 31	protein_coding	protein_coding	ENSG00000137962.13	ARHGAP29	11	2043	9411	GO:0005096,GO:0005737,GO:0005829,GO:0007266,GO:0030165,GO:0046872,GO:0051056	GTPase activator activity|cytoplasm|cytosol|Rho protein signal transduction|PDZ domain binding|metal ion binding|regulation of small GTPase mediated signal transduction
clstr_59789_181_12	7.11922e-06	11.0403	3.46471	Up	5.86335	2.39863	Detected	Detected	Detected	Detected	Not Detected	Not Detected	Not Detected	Not Detected	5.93993	6.04796	5.40451	6.06098	2.91625	2.35704	2.04794	2.27331	AAATGAAAGACCGGCTAGCAGAACTTCTGGACTTGTCCAAGCAATATGACCAGCAGTTCC	ENST00000367568.4	chr6	144150526	144188370	+	GENCODE release 31	protein_coding	protein_coding	ENSG00000135604.9	STX11	2	1926	8676			path:hsa04130	SNARE interactions in vesicular transport
clstr_93415_210_13	0.000710753	11.0165	3.46159	Up	5.03851	1.57692	Detected	Detected	Detected	Detected	Not Detected	Not Detected	Not Detected	Not Detected	4.14343	4.48306	5.37025	6.15732	2.3762	1.13649	1.70535	1.08964	TTATCTGGTTGTAGGCGTCACAGTCAGTGCTGGTGGATATTATGCTTACAAGACAGTCAC	ENST00000398955.2	chr4	139266165	139280225	-	GENCODE release 31	protein_coding	protein_coding	ENSG00000137463.5	MGARP	4	1224	84709	GO:0005739,GO:0006626,GO:0008089,GO:0008090,GO:0010821,GO:0010822,GO:0019896,GO:0031307,GO:0071383,GO:0071456,GO:0097211,GO:1904115	mitochondrion|protein targeting to mitochondrion|anterograde axonal transport|retrograde axonal transport|regulation of mitochondrion organization|positive regulation of mitochondrion organization|axonal transport of mitochondrion|integral component of mitochondrial outer membrane|cellular response to steroid hormone stimulus|cellular response to hypoxia|cellular response to gonadotropin-releasin…
clstr_86102_333_14	0.000130741	10.943	3.45194	Up	8.78051	5.32857	Detected	Detected	Detected	Detected	Detected	Detected	Detected	Detected	8.00018	8.52222	8.77251	9.82713	5.22842	5.43686	5.56306	5.08595	AGATGATAAGTCAGCTAAAGCTGTAGAGAAACGAGGTCAACAGGGCACCATTACACTGGA	ENST00000298705.6	chr14	64549961	64589381	+	GENCODE release 31	protein_coding	protein_coding	ENSG00000165807.8	PPP1R36	12	1349	145376	GO:0004864,GO:0010923,GO:0019902	protein phosphatase inhibitor activity|negative regulation of phosphatase activity|phosphatase binding
clstr_21325_1888_12	1.19102e-05	10.8283	3.43673	Up	10.8056	7.36891	Detected	Detected	Detected	Detected	Detected	Detected	Detected	Detected	10.5897	10.3554	10.9541	11.3234	7.36715	7.66221	7.49795	6.94831	GTTGATACCATTAAGTGCCTAATTCAAATGGGAGCAGCGGTGGAAGCGAAGGATCGCAAA	ENST00000326172.9	chr3	101849514	101861022	+	GENCODE release 31	protein_coding	protein_coding	ENSG00000144802.11	NFKBIZ	12	3923	64332	GO:0003712,GO:0005634,GO:0006351,GO:0006357,GO:0006954,GO:0016607,GO:0036464	transcription cofactor activity|nucleus|transcription, DNA-templated|regulation of transcription from RNA polymerase II promoter|inflammatory response|nuclear speck|cytoplasmic ribonucleoprotein granule	path:hsa05202	Transcriptional misregulation in cancer
clstr_59949_1737_14	2.48137e-06	10.7686	3.42876	Up	9.03264	5.60388	Detected	Detected	Detected	Detected	Detected	Detected	Detected	Detected	8.88566	8.6127	9.24169	9.39048	5.62652	5.34086	5.79161	5.65652	AAACACGATTTACCTTAAGGTCCAAACCTCAGAACCCTCGGGCACCTGAGAGAGATGTTT	ENST00000366963.9	chr6	160121815	160158718	+	GENCODE release 31	protein_coding	protein_coding	ENSG00000175003.15	SLC22A1	11	1922	6580	GO:0005277,GO:0005329,GO:0005333,GO:0005886,GO:0005887,GO:0006836,GO:0006855,GO:0008513,GO:0008514,GO:0010248,GO:0015101,GO:0015651,GO:0015695,GO:0015872,GO:0015874,GO:0016020,GO:0016323,GO:0042803,GO:0048241,GO:0051260	acetylcholine transmembrane transporter activity|dopamine transmembrane transporter activity|norepinephrine transmembrane transporter activity|plasma membrane|integral component of plasma membrane|neurotransmitter transport|drug transmembrane transport|secondary active organic cation transmembrane transporter activity|organic anion transmembrane transporter activity|establishment or maintenance o…	path:hsa04976,path:hsa05231	Bile secretion|Choline metabolism in cancer
clstr_18413_776_13	3.34738e-08	10.7047	3.42017	Up	13.5267	10.1065	Detected	Detected	Detected	Detected	Detected	Detected	Detected	Detected	13.5354	13.7769	13.45	13.3445	10.1878	10.0578	10.1025	10.0779	GCATACAGTAGGGACGAGTTCACCAATACCTGTCCCAGTGATAAGGAGGTTGAAATAGCA	ENST00000374379.9	chr1	24745447	24844321	+	GENCODE release 31	protein_coding	protein_coding	ENSG00000169504.15	CLIC4	6	4253	25932
clstr_39620_600_8	0.000209866	10.6946	3.41881	Up	4.9995	1.5807	Detected	Detected	Detected	Detected	Not Detected	Not Detected	Not Detected	Not Detected	4.68887	4.8026	4.74405	5.76248	1.07647	1.52739	1.14496	2.57395	GGCAAGCAGTGAACGCTGTAAATGTAAGCCTATTAGAGCTACACAGAAGACCTATTTCCG	ENST00000295113.5	chr2	182833275	182866637	-	GENCODE release 31	protein_coding	protein_coding	ENSG00000162998.5	FRZB	6	2637	2487
clstr_12170_2151_6	8.84559e-06	10.6739	3.41602	Up	7.22519	3.80917	Detected	Detected	Detected	Detected	Detected	Detected	Detected	Detected	7.40371	7.21157	6.72596	7.55951	3.97467	3.60445	4.19456	3.463	CATTCTTCCGCACCATGGGATCCATAAGAAGTGCTCACTTTGCGAGGTACTCTGAGATTA	ENST00000445478.6	chr17	76712832	76726679	-	GENCODE release 31	protein_coding	protein_coding	ENSG00000070495.14	JMJD6	7	5303	23210	GO:0002040,GO:0003727,GO:0005634,GO:0005654,GO:0005730,GO:0006351,GO:0006355,GO:0006397,GO:0008380,GO:0018395,GO:0030154,GO:0033746,GO:0033749,GO:0046872,GO:0048024,GO:0070815	sprouting angiogenesis|single-stranded RNA binding|nucleus|nucleoplasm|nucleolus|transcription, DNA-templated|regulation of transcription, DNA-templated|mRNA processing|RNA splicing|peptidyl-lysine hydroxylation to 5-hydroxy-L-lysine|cell differentiation|histone demethylase activity (H3-R2 specific)|histone demethylase activity (H4-R3 specific)|metal ion binding|regulation of mRNA splicing, via s…
clstr_24426_925_5	4.14284e-08	10.6449	3.41209	Up	8.16901	4.75692	Detected	Detected	Detected	Detected	Detected	Detected	Detected	Detected	8.08421	8.28125	8.21254	8.09805	4.7184	4.77831	4.97816	4.55283	TAAGTACTTTGCGACTAACTGCTCCGCTACATTTGGCCTGGAAGATGATGTTGTCAAGAA	ENST00000343702.9	chr12	95657807	95790764	-	GENCODE release 31	protein_coding	protein_coding	ENSG00000074527.12	NTN4	10	3621	59277	GO:0005604,GO:0005886,GO:0007411,GO:0016322,GO:0043237,GO:0060668	basement membrane|plasma membrane|axon guidance|neuron remodeling|laminin-1 binding|regulation of branching involved in salivary gland morphogenesis by extracellular matrix-epithelial cell signaling	path:hsa04360	Axon guidance
clstr_10030_2858_4	5.81082e-10	10.6186	3.40852	Up	11.7991	8.39061	Detected	Detected	Detected	Detected	Detected	Detected	Detected	Detected	11.8911	11.7438	11.8227	11.7389	8.40218	8.44694	8.41701	8.29633	AAGCTGCTACTCCTAGTAGGCCAAACGCTCAGGTTAAACAACTGACGAGTGTTACTGTAG	ENST00000237853.9	chr5	95885098	95961851	-	GENCODE release 31	protein_coding	protein_coding	ENSG00000118985.16	ELL2	12	5826	22936	GO:0005654,GO:0006355,GO:0006368,GO:0008023,GO:0042795	nucleoplasm|regulation of transcription, DNA-templated|transcription elongation from RNA polymerase II promoter|transcription elongation factor complex|snRNA transcription from RNA polymerase II promoter
clstr_22845_1067_12	4.39132e-05	10.602	3.40626	Up	6.52256	3.11631	Detected	Detected	Detected	Detected	Not Detected	Detected	Not Detected	Detected	6.04743	6.30122	6.71963	7.02197	2.60863	3.29098	2.86027	3.70535	TGAAGCTATTCAGCTCATGACCGAAATGTTGAATTGGGATCCAAAGAAACGACCGACAGC	ENST00000536370.5	chr6	10762740	10838555	-	GENCODE release 31	protein_coding	protein_coding	ENSG00000111837.11	MAK	13	3767	4117	GO:0001750,GO:0001917,GO:0003713,GO:0004672,GO:0004674,GO:0005524,GO:0005634,GO:0005737,GO:0005813,GO:0005929,GO:0006351,GO:0006355,GO:0006468,GO:0007275,GO:0007283,GO:0010468,GO:0030154,GO:0030496,GO:0035556,GO:0042073,GO:0045494,GO:0046777,GO:0046872,GO:0060271,GO:0072686	photoreceptor outer segment|photoreceptor inner segment|transcription coactivator activity|protein kinase activity|protein serine/threonine kinase activity|ATP binding|nucleus|cytoplasm|centrosome|cilium|transcription, DNA-templated|regulation of transcription, DNA-templated|protein phosphorylation|multicellular organism development|spermatogenesis|regulation of gene expression|cell differentiati…
clstr_61493_978_10	5.19642e-07	10.5587	3.40036	Up	12.213	8.81263	Detected	Detected	Detected	Detected	Detected	Detected	Detected	Detected	12.0398	12.3649	12.3436	12.1037	8.85803	9.14635	8.69177	8.55437	TGCACATAACATGCTTTAGATTATATATTCCGCACTCAAGGAGTAACCAGGTCGTCCAAG	ENST00000370207.4	chr1	94529310	94541637	-	GENCODE release 31	protein_coding	protein_coding	ENSG00000117525.14	F3	5	1879	2152			path:hsa04610,path:hsa04933	Complement and coagulation cascades|AGE-RAGE signaling pathway in diabetic complications
clstr_23833_3482_21	3.09026e-06	10.4947	3.39159	Up	7.92778	4.53619	Detected	Detected	Detected	Detected	Detected	Detected	Detected	Detected	7.37836	8.23512	7.97382	8.12384	4.37054	4.53912	4.73087	4.50423	CCAGTTGCTCATACAAACAGATCAGCATGAGGACAGAAGGCAGGAGACTTTGGTCAGTTA	ENST00000336577.9	chr16	3046561	3060726	+	GENCODE release 31	protein_coding	protein_coding	ENSG00000008516.17	MMP25	10	3674	64386	GO:0004222,GO:0005578,GO:0005886,GO:0006508,GO:0006954,GO:0008270,GO:0016020,GO:0016021,GO:0031225,GO:0035579,GO:0043312,GO:0060022	metalloendopeptidase activity|proteinaceous extracellular matrix|plasma membrane|proteolysis|inflammatory response|zinc ion binding|membrane|integral component of membrane|anchored component of membrane|specific granule membrane|neutrophil degranulation|hard palate development	path:hsa04928	Parathyroid hormone synthesis, secretion and action
clstr_144524_413_14	7.6352e-11	10.4278	3.38236	Up	11.5822	8.19988	Detected	Detected	Detected	Detected	Detected	Detected	Detected	Detected	11.622	11.6359	11.5585	11.5125	8.21915	8.24466	8.1688	8.16692	TGCTATGTGAAGAATCACGCTGTGGTGAGAAGTGTTCTAAGGATATGGTTGCCTCAGCCT	ENST00000393484.2	chr7	116250435	116252738	+	GENCODE release 31	protein_coding	protein_coding	ENSG00000135269.18	TES	3	699	26136	GO:0003723,GO:0005634,GO:0005829,GO:0005886,GO:0005925,GO:0008270,GO:0008285,GO:0030054,GO:0043234,GO:0045296	RNA binding|nucleus|cytosol|plasma membrane|focal adhesion|zinc ion binding|negative regulation of cell proliferation|cell junction|protein complex|cadherin binding
clstr_135783_178_14	4.72472e-06	10.302	3.36485	Up	12.7963	9.43145	Detected	Detected	Detected	Detected	Detected	Detected	Detected	Detected	13.1401	12.7344	12.5961	12.7147	9.80994	9.44632	9.537	8.93253	GTGGAGCAGACGCTACTCCCGCTGGTTTCTCAGATCACCACGCTTATTAATCATAAAGAT	ENST00000374593.4	chr9	108991896	109013512	-	GENCODE release 31	protein_coding	protein_coding	ENSG00000119326.15	CTNNAL1	4	761	8727
clstr_60125_1131_17	1.24925e-06	10.2821	3.36207	Up	15.1775	11.8154	Detected	Detected	Detected	Detected	Detected	Detected	Detected	Detected	15.3431	14.7516	15.3576	15.2575	11.5262	11.8562	11.9396	11.9396	TTTAGTGAAGTTGTGCAACGGCCAGGGTTGTGCTTTCTAGCAAATATGCTGTTATGTCCA	ENST00000366987.6	chr1	212565334	212620772	+	GENCODE release 31	protein_coding	protein_coding	ENSG00000162772.17	ATF3	4	1917	467			path:hsa05166	Human T-cell leukemia virus 1 infection
clstr_46557_912_5	0.000996802	10.2545	3.35818	Up	7.22488	3.8667	Detected	Detected	Detected	Detected	Detected	Detected	Detected	Detected	6.32789	6.72583	7.12556	8.72025	3.469	4.12294	3.56788	4.30697	TTGATATCCTCGGGAATGAGCAGCCACAAGCAGGGTCATACCTCGTCAGAATATGATATG	ENST00000372907.7	chrX	101268253	101293057	-	GENCODE release 31	protein_coding	protein_coding	ENSG00000102387.15	TAF7L	13	2341	54457	GO:0003713,GO:0005669,GO:0005737,GO:0006357,GO:0007275,GO:0007283,GO:0008134,GO:0030154,GO:0035035,GO:0044212,GO:0051123	transcription coactivator activity|transcription factor TFIID complex|cytoplasm|regulation of transcription from RNA polymerase II promoter|multicellular organism development|spermatogenesis|transcription factor binding|cell differentiation|histone acetyltransferase binding|transcription regulatory region DNA binding|RNA polymerase II transcriptional preinitiation complex assembly	path:hsa03022	Basal transcription factors
clstr_58984_283_15	1.58858e-08	10.1787	3.34748	Up	10.845	7.49753	Detected	Detected	Detected	Detected	Detected	Detected	Detected	Detected	10.8487	10.8094	10.8998	10.8221	7.50147	7.43142	7.71856	7.33867	AGCAGAGCTGGAAGTCGAGTGTGCTACTCAACTCAGGAGATTTGGAGACAAACTGAACTT	ENST00000316660.6	chr18	59899948	59904306	+	GENCODE release 31	protein_coding	protein_coding	ENSG00000141682.11	PMAIP1	2	1948	5366	GO:0001836,GO:0001844,GO:0005634,GO:0005739,GO:0005741,GO:0005829,GO:0006915,GO:0006919,GO:0006974,GO:0010498,GO:0010907,GO:0010917,GO:0032461,GO:0042149,GO:0042981,GO:0043029,GO:0043065,GO:0043280,GO:0043331,GO:0043517,GO:0046902,GO:0051607,GO:0071456,GO:0072332,GO:0072593,GO:0090200,GO:0097193,GO:1900740,GO:1902043,GO:1902237,GO:2001244	release of cytochrome c from mitochondria|protein insertion into mitochondrial membrane involved in apoptotic signaling pathway|nucleus|mitochondrion|mitochondrial outer membrane|cytosol|apoptotic process|activation of cysteine-type endopeptidase activity involved in apoptotic process|cellular response to DNA damage stimulus|proteasomal protein catabolic process|positive regulation of glucose met…	path:hsa01524,path:hsa04115,path:hsa04210,path:hsa04215,path:hsa05200,path:hsa05203,path:hsa05210	Platinum drug resistance|p53 signaling pathway|Apoptosis|Apoptosis - multiple species|Pathways in cancer|Viral carcinogenesis|Colorectal cancer
clstr_124526_408_17	0.00018941	10.1666	3.34576	Up	4.39939	1.05363	Detected	Detected	Detected	Detected	Not Detected	Not Detected	Not Detected	Not Detected	3.82057	4.05282	4.21362	5.51056	0.811676	1.49349	0.797303	1.11205	CAGTGTAGGAACTTGGGCTGCATCAATGCTCAAGGAAAGGAAGACATCTCCATGAATTCC	ENST00000336123.4	chr6	52236681	52244537	-	GENCODE release 31	protein_coding	protein_coding	ENSG00000112116.9	IL17F	3	850	112744			path:hsa04060,path:hsa04657,path:hsa04659,path:hsa05321	Cytokine-cytokine receptor interaction|IL-17 signaling pathway|Th17 cell differentiation|Inflammatory bowel disease (IBD)
clstr_37668_1406_14	9.81087e-07	10.0401	3.3277	Up	8.25953	4.93183	Detected	Detected	Detected	Detected	Detected	Detected	Detected	Detected	8.05977	8.19956	8.16314	8.61564	4.73607	4.86311	5.25232	4.87581	GGGACACTTCGGGAATGCTGAACTAATGAGAACTGCCAGGGAATCTTCAAACTTTCCAAC	ENST00000330871.3	chr17	78356778	78360077	-	GENCODE release 31	protein_coding	protein_coding	ENSG00000184557.4	SOCS3	2	2734	9021			path:hsa04120,path:hsa04380,path:hsa04630,path:hsa04668,path:hsa04910,path:hsa04917,path:hsa04920,path:hsa04930,path:hsa04931,path:hsa04932,path:hsa05160,path:hsa05164,path:hsa05168	Ubiquitin mediated proteolysis|Osteoclast differentiation|Jak-STAT signaling pathway|TNF signaling pathway|Insulin signaling pathway|Prolactin signaling pathway|Adipocytokine signaling pathway|Type II diabetes mellitus|Insulin resistance|Non-alcoholic fatty liver disease (NAFLD)|Hepatitis C|Influenza A|Herpes simplex infection
clstr_34479_2388_14	2.90603e-06	9.99938	3.32184	Up	7.52111	4.19927	Detected	Detected	Detected	Detected	Detected	Detected	Detected	Detected	7.44863	7.90554	7.71898	7.0113	4.15184	4.32259	4.14817	4.1745	CTGGGAATATCAGATCTGACTGCGTGTTCTCACTTCGCTTCCTGGAACTTGCTCTCATTT	ENST00000359396.8	chr7	142871208	142885745	-	GENCODE release 31	protein_coding	protein_coding	ENSG00000165125.20	TRPV6	15	2906	55503			path:hsa04970,path:hsa04978	Salivary secretion|Mineral absorption
clstr_4626_7712_8	3.33266e-06	9.89269	3.30636	Up	8.60519	5.29883	Detected	Detected	Detected	Detected	Detected	Detected	Detected	Detected	8.22629	8.44943	9.0131	8.73194	5.30224	5.4452	5.45605	4.99182	GATAGGAAGTAGGTTTAAAGCCTACCAGTGTAACCTACCAGTACAACTGTGAATCCTAGG	ENST00000303635.12	chr1	6785454	7769706	+	GENCODE release 31	protein_coding	protein_coding	ENSG00000171735.19	CAMTA1	23	8314	23261	GO:0001077,GO:0005634,GO:0005730,GO:0005829,GO:0043565,GO:0045944,GO:0050885	transcriptional activator activity, RNA polymerase II proximal promoter sequence-specific DNA binding|nucleus|nucleolus|cytosol|sequence-specific DNA binding|positive regulation of transcription from RNA polymerase II promoter|neuromuscular process controlling balance
clstr_76772_1394_25	1.92764e-06	9.87384	3.30361	Up	14.7065	11.4029	Detected	Detected	Detected	Detected	Detected	Detected	Detected	Detected	14.4052	14.9475	14.9431	14.53	11.7373	11.3627	11.1718	11.3396	AATGTGTCTGTAAGATTGTCCAGTGCAACCACACACCTCACCAGAATTGTGCAAATGGAA	ENST00000396169.6	chr3	42257825	42266207	-	GENCODE release 31	protein_coding	protein_coding	ENSG00000187094.11	CCK	5	1527	885			path:hsa04080,path:hsa04972	Neuroactive ligand-receptor interaction|Pancreatic secretion
clstr_81020_925_11	3.03378e-06	9.85116	3.30029	Up	7.39451	4.09421	Detected	Detected	Detected	Detected	Detected	Detected	Detected	Detected	7.84694	7.03955	7.17706	7.51448	4.14107	4.08254	4.27438	3.87886	CTTTCAGAATTCGGGCAGTGACTATTGATAGAGTGATGAGCTATCTGAATGCTTCCTAAA	ENST00000305579.7	chr3	159988835	159996019	+	GENCODE release 31	protein_coding	protein_coding	ENSG00000168811.7	IL12A	7	1444	3592			path:hsa04060,path:hsa04620,path:hsa04622,path:hsa04625,path:hsa04630,path:hsa04658,path:hsa04940,path:hsa05133,path:hsa05134,path:hsa05140,path:hsa05142,path:hsa05143,path:hsa05144,path:hsa05145,path:hsa05146,path:hsa05152,path:hsa05162,path:hsa05164,path:hsa05168,path:hsa05200,path:hsa05321,path:hsa05330	Cytokine-cytokine receptor interaction|Toll-like receptor signaling pathway|RIG-I-like receptor signaling pathway|C-type lectin receptor signaling pathway|Jak-STAT signaling pathway|Th1 and Th2 cell differentiation|Type I diabetes mellitus|Pertussis|Legionellosis|Leishmaniasis|Chagas disease (American trypanosomiasis)|African trypanosomiasis|Malaria|Toxoplasmosis|Amoebiasis|Tuberculosis|Measles|I…
clstr_118844_686_14	3.32068e-07	9.81091	3.29439	Up	11.4993	8.20494	Detected	Detected	Detected	Detected	Detected	Detected	Detected	Detected	11.403	11.4916	11.2618	11.8409	8.1548	8.21993	8.35977	8.08527	CACTGATTTCATCGACGAGGAAGTTCTTATGTCCTTGGTGATAGAAATGGGTTTGGACCG	ENST00000618718.1	chr6	139373074	139374605	-	GENCODE release 31	protein_coding	protein_coding	ENSG00000164442.10	CITED2	3	901	10370			path:hsa04137	Mitophagy - animal
clstr_19052_1646_7	8.72903e-07	9.72632	3.28189	Up	10.5904	7.30847	Detected	Detected	Detected	Detected	Detected	Detected	Detected	Detected	10.454	10.2816	10.8576	10.7682	7.19608	7.52001	7.37705	7.14075	CCACTTTGGATGGAGAGAGTATCCCGAGTCTGTCATTCGATTGATTGAAGAAGCCAACTC	ENST00000461166.5	chr3	156674845	156706750	+	GENCODE release 31	protein_coding	protein_coding	ENSG00000163659.13	TIPARP	6	4181	25976	GO:0001570,GO:0001822,GO:0003950,GO:0005634,GO:0006471,GO:0008209,GO:0008210,GO:0008585,GO:0009791,GO:0010629,GO:0030097,GO:0035326,GO:0044236,GO:0045732,GO:0046872,GO:0048008,GO:0048705,GO:0048745,GO:0060021,GO:0060325,GO:0071407	vasculogenesis|kidney development|NAD+ ADP-ribosyltransferase activity|nucleus|protein ADP-ribosylation|androgen metabolic process|estrogen metabolic process|female gonad development|post-embryonic development|negative regulation of gene expression|hemopoiesis|enhancer binding|multicellular organism metabolic process|positive regulation of protein catabolic process|metal ion binding|platelet-deri…
clstr_15965_762_6	5.10206e-05	9.6956	3.27733	Up	5.73582	2.45849	Detected	Detected	Detected	Detected	Detected	Not Detected	Not Detected	Not Detected	6.21921	5.20712	5.56162	5.95533	3.12781	2.3863	2.09035	2.22949	TTGCTTTGTGACTTCCAAGAACGAGTGTCTCTGGACCGACATGCTCTCCAATTTCGGTTA	ENST00000266085.6	chr22	32801701	32863043	+	GENCODE release 31	protein_coding	protein_coding	ENSG00000100234.11	TIMP3	5	4603	7078			path:hsa05205,path:hsa05206	Proteoglycans in cancer|MicroRNAs in cancer
clstr_9250_242_5	1.32286e-06	9.69368	3.27704	Up	9.12354	5.84649	Detected	Detected	Detected	Detected	Detected	Detected	Detected	Detected	8.95765	9.10729	9.58259	8.8466	5.94133	5.79648	5.93525	5.7129	CTTGACCACAACAAAGATGGCGAAATCTGCCTGTTGCTCGTGCTAGATTGAGGTTACGTA	ENST00000541738.5	chr2	44317611	44361862	-	GENCODE release 31	protein_coding	protein_coding	ENSG00000138078.15	PREPL	14	6049	9581	GO:0004252,GO:0005794,GO:0005829,GO:0005856,GO:0070008,GO:2000300	serine-type endopeptidase activity|Golgi apparatus|cytosol|cytoskeleton|serine-type exopeptidase activity|regulation of synaptic vesicle exocytosis
clstr_93541_1045_14	2.11266e-06	9.66364	3.27257	Up	10.6115	7.33893	Detected	Detected	Detected	Detected	Detected	Detected	Detected	Detected	10.6796	10.9861	10.5169	10.2634	7.05214	7.51597	7.30134	7.48626	CCTTGTCAATCTCTGTGCTTCATAGCTGGTCTAATGTGGGCCCTTAGTTCTCACCATGTA	ENST00000368744.4	chr1	153217584	153219310	+	GENCODE release 31	protein_coding	protein_coding	ENSG00000203783.5	PRR9	2	1222	574414	GO:0001533,GO:0005198,GO:0005737,GO:0018149,GO:0030216	cornified envelope|structural molecule activity|cytoplasm|peptide cross-linking|keratinocyte differentiation
clstr_26259_1499_13	3.67961e-09	9.57106	3.25868	Up	11.5444	8.28576	Detected	Detected	Detected	Detected	Detected	Detected	Detected	Detected	11.5599	11.3868	11.6161	11.6151	8.25841	8.29385	8.37347	8.21733	CAGGGCCATCTGGAACTATATCCACTGCGTCTTTGGCATCAGATATGATGACTATGATTA	ENST00000253063.4	chr1	28259518	28282491	+	GENCODE release 31	protein_coding	protein_coding	ENSG00000130766.5	SESN2	10	3462	83667	GO:0001932,GO:0005092,GO:0005634,GO:0005737,GO:0005739,GO:0005829,GO:0006635,GO:0009749,GO:0016239,GO:0016684,GO:0030308,GO:0030330,GO:0031588,GO:0031932,GO:0032042,GO:0032542,GO:0032868,GO:0034198,GO:0034599,GO:0036091,GO:0042149,GO:0043491,GO:0046323,GO:0070328,GO:0070728,GO:0071230,GO:0071233,GO:0072593,GO:0090526,GO:0098869,GO:1900182,GO:1901031,GO:1902010,GO:1904262,GO:1904504,GO:1990253,GO:…	regulation of protein phosphorylation|GDP-dissociation inhibitor activity|nucleus|cytoplasm|mitochondrion|cytosol|fatty acid beta-oxidation|response to glucose|positive regulation of macroautophagy|oxidoreductase activity, acting on peroxide as acceptor|negative regulation of cell growth|DNA damage response, signal transduction by p53 class mediator|nucleotide-activated protein kinase complex|TOR…	path:hsa04115,path:hsa04150,path:hsa04211	p53 signaling pathway|mTOR signaling pathway|Longevity regulating pathway
clstr_46801_2139_10	0.000411232	9.51774	3.25062	Up	4.67334	1.42272	Detected	Detected	Detected	Detected	Not Detected	Not Detected	Not Detected	Not Detected	5.38254	3.89451	4.75235	4.66394	1.00147	1.21369	2.45349	1.02224	AAGTGAGTGCCTACGTGACACTCAAATGTTGCCAGCATACAGTTAAGGGCCCTAGTCAAT	ENST00000388715.7	chr6	36243203	36308595	+	GENCODE release 31	protein_coding	protein_coding	ENSG00000180316.12	PNPLA1	8	2332	285848	GO:0004806,GO:0005737,GO:0005811,GO:0016020,GO:0019433,GO:0055088	triglyceride lipase activity|cytoplasm|lipid droplet|membrane|triglyceride catabolic process|lipid homeostasis
clstr_147646_593_22	2.28005e-05	9.47957	3.24482	Up	14.238	10.9932	Detected	Detected	Detected	Detected	Detected	Detected	Detected	Detected	13.7444	14.8051	14.5186	13.8838	11.0547	11.27	10.7685	10.8795	TGTCTGTCACCTGGTCACGAGCTTCTACCACCTTTGCAATTGTCACTTATCTTTCACTCC	ENST00000392653.3	chr1	153056120	153057512	-	GENCODE release 31	protein_coding	protein_coding	ENSG00000241794.2	SPRR2A	2	677	6700	GO:0001533,GO:0005198,GO:0005737,GO:0005829,GO:0008544,GO:0018149,GO:0030216,GO:0070268	cornified envelope|structural molecule activity|cytoplasm|cytosol|epidermis development|peptide cross-linking|keratinocyte differentiation|cornification
clstr_25911_1327_8	4.91579e-09	9.46448	3.24252	Up	12.05	8.80744	Detected	Detected	Detected	Detected	Detected	Detected	Detected	Detected	11.897	12.1433	11.9983	12.1612	8.80493	8.78128	8.77415	8.8694	TCCAGTTCTATACGTCCCTAATGAACTCCGTTAACAGGCAGCATAAATACAACTCTGTTA	ENST00000282382.8	chr5	115578642	115626161	-	GENCODE release 31	protein_coding	protein_coding	ENSG00000251201.8	TMED7-TICAM2	4	3491	100302736	GO:0002756,GO:0004871,GO:0005543,GO:0005769,GO:0005770,GO:0005783,GO:0005794,GO:0005886,GO:0006954,GO:0007249,GO:0010008,GO:0030667,GO:0031901,GO:0031902,GO:0032729,GO:0032755,GO:0034128,GO:0034142,GO:0034144,GO:0034145,GO:0035666,GO:0035669,GO:0043123,GO:0043312,GO:0045087,GO:0051607,GO:0070266,GO:0070671,GO:0071222,GO:0071650,GO:0071651,GO:0097190,GO:2000494	MyD88-independent toll-like receptor signaling pathway|signal transducer activity|phospholipid binding|early endosome|late endosome|endoplasmic reticulum|Golgi apparatus|plasma membrane|inflammatory response|I-kappaB kinase/NF-kappaB signaling|endosome membrane|secretory granule membrane|early endosome membrane|late endosome membrane|positive regulation of interferon-gamma production|positive reg…
clstr_71059_231_17	2.20516e-05	9.46447	3.24252	Up	4.75591	1.51339	Detected	Detected	Detected	Detected	Not Detected	Not Detected	Not Detected	Not Detected	4.38753	4.84112	4.33157	5.46341	1.71762	1.56199	1.41732	1.35662	AGGGAACTGAATGACATCCCAGGATTACATAAACTGTCAGAGGCAGCCGAAGAGTTCACA	ENST00000401743.6	chr5	140631728	140633701	-	GENCODE release 31	protein_coding	protein_coding	ENSG00000170458.14	CD14	3	1648	929			path:hsa04010,path:hsa04064,path:hsa04145,path:hsa04620,path:hsa04640,path:hsa05130,path:hsa05132,path:hsa05133,path:hsa05134,path:hsa05146,path:hsa05152,path:hsa05202,path:hsa05221	MAPK signaling pathway|NF-kappa B signaling pathway|Phagosome|Toll-like receptor signaling pathway|Hematopoietic cell lineage|Pathogenic Escherichia coli infection|Salmonella infection|Pertussis|Legionellosis|Amoebiasis|Tuberculosis|Transcriptional misregulation in cancer|Acute myeloid leukemia
clstr_99749_428_5	0.000630894	9.45792	3.24152	Up	4.3125	1.07098	Not Detected	Detected	Detected	Detected	Not Detected	Not Detected	Not Detected	Not Detected	3.17222	3.92642	5.11514	5.03624	0.897405	1.59491	0.910777	0.880831	CAACCAGCTGGATGTCTGTTATGACACTTGCGGTGCCAACAAATATCGCTGTGATGCAAA	ENST00000373032.3	chr10	72935170	72954778	-	GENCODE release 31	protein_coding	protein_coding	ENSG00000138308.5	PLA2G12B	4	1128	84647	GO:0004623,GO:0005509,GO:0005576,GO:0006644,GO:0016042,GO:0050482	phospholipase A2 activity|calcium ion binding|extracellular region|phospholipid metabolic process|lipid catabolic process|arachidonic acid secretion	path:hsa00564,path:hsa00565,path:hsa00590,path:hsa00591,path:hsa00592,path:hsa04014,path:hsa04270,path:hsa04972,path:hsa04975	Glycerophospholipid metabolism|Ether lipid metabolism|Arachidonic acid metabolism|Linoleic acid metabolism|alpha-Linolenic acid metabolism|Ras signaling pathway|Vascular smooth muscle contraction|Pancreatic secretion|Fat digestion and absorption
clstr_146661_122_14	4.76845e-05	9.44002	3.23879	Up	8.55834	5.31955	Detected	Detected	Detected	Detected	Detected	Detected	Detected	Detected	8.54961	9.43297	8.19329	8.05747	5.19162	5.35733	5.414	5.31524	AAATTACCAGTGGACAAGAACACAGCCTCTGGAGTCCAATAGGCCTGGTGCATTCATTAG	ENST00000512913.5	chr5	32531818	32601200	+	GENCODE release 31	protein_coding	protein_coding	ENSG00000113387.12	SUB1	6	684	10923	GO:0001205,GO:0003697,GO:0003713,GO:0003723,GO:0005634,GO:0005667,GO:0005730,GO:0006357,GO:0042802,GO:0060261,GO:0060395,GO:0070062	transcriptional activator activity, RNA polymerase II distal enhancer sequence-specific DNA binding|single-stranded DNA binding|transcription coactivator activity|RNA binding|nucleus|transcription factor complex|nucleolus|regulation of transcription from RNA polymerase II promoter|identical protein binding|positive regulation of transcription initiation from RNA polymerase II promoter|SMAD protei…
clstr_9495_3962_9	0.000185597	9.35472	3.22569	Up	4.52007	1.29438	Detected	Detected	Detected	Detected	Not Detected	Not Detected	Not Detected	Not Detected	4.54823	4.48354	4.93814	4.11038	1.1388	0.948145	2.34301	0.747568	AAATTATTCTCTCGAAGAGCAACTTACGAGAGGACAGCCTTATGAGGGTTTGCTTGAGAG	ENST00000433855.1	chr12	4809176	4851111	+	GENCODE release 31	protein_coding	protein_coding	ENSG00000130035.7	GALNT8	2	5977	26290			path:hsa00512	Mucin type O-glycan biosynthesis
clstr_86321_738_3	7.44247e-05	9.34597	3.22434	Up	10.2428	7.01845	Detected	Detected	Detected	Detected	Detected	Detected	Detected	Detected	9.79889	9.69658	10.4308	11.045	6.98715	7.2978	7.09259	6.69626	GTGAACCTTATTGACGTGGAAAGTTGTGGTCCTCTTTCGTGTCGTGTCTTGCTTACTACC	ENST00000354922.3	chr6	89081836	89084197	+	GENCODE release 31	protein_coding	protein_coding	ENSG00000146278.10	PNRC1	2	1345	10957	GO:0000184,GO:0000932,GO:0005634,GO:0006351,GO:0006355,GO:0031087	nuclear-transcribed mRNA catabolic process, nonsense-mediated decay|P-body|nucleus|transcription, DNA-templated|regulation of transcription, DNA-templated|deadenylation-independent decapping of nuclear-transcribed mRNA
clstr_29576_2078_10	7.2183e-05	9.30875	3.21859	Up	6.066	2.84741	Detected	Detected	Detected	Detected	Not Detected	Detected	Not Detected	Detected	6.09416	5.49761	6.01423	6.65798	2.66812	3.48415	2.36978	2.86759	AAAGCGAAATAAGGATGAATTGGTTCAGAGAATCTACGACCTGTTTAACAGATCCGTCTG	ENST00000373695.1	chrX	71580285	71613582	+	GENCODE release 31	protein_coding	protein_coding	ENSG00000147174.11	GCNA	12	3213	93953	GO:0005634,GO:0080111	nucleus|DNA demethylation
clstr_38274_1108_14	4.53252e-07	9.29581	3.21658	Up	9.97681	6.76023	Detected	Detected	Detected	Detected	Detected	Detected	Detected	Detected	10.2789	9.88126	9.70605	10.041	6.75519	6.56407	6.86239	6.85926	GGGATCCTGCTGTATGATATGGTGTGTGGAGATATTCCTTTCGAGCATGACGAAGAGATC	ENST00000373509.6	chr6	37170152	37175428	+	GENCODE release 31	protein_coding	protein_coding	ENSG00000137193.14	PIM1	6	2703	5292			path:hsa04630,path:hsa04933,path:hsa05200,path:hsa05206,path:hsa05221	Jak-STAT signaling pathway|AGE-RAGE signaling pathway in diabetic complications|Pathways in cancer|MicroRNAs in cancer|Acute myeloid leukemia
clstr_109063_758_24	0.000339297	9.293	3.21614	Up	5.95311	2.73697	Detected	Detected	Detected	Detected	Detected	Not Detected	Not Detected	Detected	5.46322	5.20436	6.03749	7.10737	3.00979	2.56113	2.48232	2.89463	CCCAGGATCCTGTTGCTTAAGACAACATAGTTACTGTTGGGAACATCTTAACTTTCTAAC	ENST00000370363.5	chr6	73368555	73395093	-	GENCODE release 31	protein_coding	protein_coding	ENSG00000203907.9	OOEP	4	1007	441161	GO:0005737,GO:0043234	cytoplasm|protein complex
clstr_178603_230_20	0.000171052	9.22887	3.20615	Up	6.5755	3.36935	Detected	Detected	Detected	Detected	Detected	Detected	Not Detected	Detected	6.02649	5.89524	6.95566	7.42461	3.27411	3.59834	3.06725	3.53768	AGTGTCCTGTGAAACACCTGGGAAGATAGGACGTCAGGCAAGCAACAACTTCAATGCAAA	ENST00000521538.5	chr17	69147219	69150063	-	GENCODE release 31	protein_coding	protein_coding	ENSG00000154263.17	ABCA10	3	531	10349			path:hsa02010	ABC transporters
clstr_17533_764_10	1.66803e-05	9.22086	3.2049	Up	4.01837	0.81347	Not Detected	Detected	Detected	Detected	Not Detected	Not Detected	Not Detected	Not Detected	3.38876	3.95161	4.08698	4.64615	0.817548	0.817786	0.812257	0.80629	TGACTTTGCCAACGATGAGACTAAGAGGAACCAGCTCTTTGAGCGCATGTTAAAGGTGCA	ENST00000648180.1	chr11	77066971	77126155	+	GENCODE release 31	protein_coding	protein_coding	ENSG00000149260.18	CAPN5	13	4367	726	GO:0004198,GO:0005737,GO:0005925,GO:0006508,GO:0007165,GO:0009986,GO:0070062	calcium-dependent cysteine-type endopeptidase activity|cytoplasm|focal adhesion|proteolysis|signal transduction|cell surface|extracellular exosome
clstr_57855_383_10	3.34208e-07	9.22021	3.2048	Up	12.6319	9.42715	Detected	Detected	Detected	Detected	Detected	Detected	Detected	Detected	12.8946	12.7705	12.4846	12.3781	9.45052	9.26762	9.46075	9.52971	GGAACAGGTGCACTTCGAATTGGAGCTGATTTCTTAGCGCGTTGGTACAATGGAACAAAC	ENST00000370508.7	chr10	99396870	99430624	-	GENCODE release 31	protein_coding	protein_coding	ENSG00000120053.12	GOT1	9	1978	2805	GO:0004069,GO:0004609,GO:0005634,GO:0005654,GO:0005737,GO:0005764,GO:0005829,GO:0006094,GO:0006103,GO:0006107,GO:0006114,GO:0006531,GO:0006532,GO:0006533,GO:0006536,GO:0007219,GO:0008652,GO:0019550,GO:0019551,GO:0030170,GO:0031406,GO:0032869,GO:0043679,GO:0047801,GO:0051384,GO:0055089,GO:0070062,GO:0080130	L-aspartate:2-oxoglutarate aminotransferase activity|phosphatidylserine decarboxylase activity|nucleus|nucleoplasm|cytoplasm|lysosome|cytosol|gluconeogenesis|2-oxoglutarate metabolic process|oxaloacetate metabolic process|glycerol biosynthetic process|aspartate metabolic process|aspartate biosynthetic process|aspartate catabolic process|glutamate metabolic process|Notch signaling pathway|cellular…	path:hsa00220,path:hsa00250,path:hsa00270,path:hsa00330,path:hsa00350,path:hsa00360,path:hsa00400	Arginine biosynthesis|Alanine, aspartate and glutamate metabolism|Cysteine and methionine metabolism|Arginine and proline metabolism|Tyrosine metabolism|Phenylalanine metabolism|Phenylalanine, tyrosine and tryptophan biosynthesis
clstr_36085_2642_12	0.000289706	9.20082	3.20176	Up	4.83248	1.63072	Detected	Detected	Detected	Detected	Not Detected	Not Detected	Not Detected	Not Detected	4.79742	4.863	4.70826	4.96126	2.80194	1.02284	1.70292	0.995179	TGGAGCTTCTAGACACCGACCGGAATGACATACGTTTCTGTGTGTGATTCACTGTGTACT	ENST00000433425.4	chrX	135094985	135098712	-	GENCODE release 31	protein_coding	protein_coding	ENSG00000196972.9	SMIM10L2B	2	2817	644596
clstr_89786_864_28	1.033e-07	9.19073	3.20018	Up	12.4675	9.26735	Detected	Detected	Detected	Detected	Detected	Detected	Detected	Detected	12.3436	12.3581	12.6141	12.5543	9.25583	9.50358	9.20469	9.10531	ATCAAACCTCACCAAGGCCAGCACATAGGAGAGATGAGCTTCCTACAGCACAACAAATGT	ENST00000372055.8	chr6	43770707	43784609	+	GENCODE release 31	protein_coding	protein_coding	ENSG00000112715.21	VEGFA	8	1286	7422	GO:0001525,GO:0001666,GO:0001934,GO:0001938,GO:0001968,GO:0002042,GO:0002092,GO:0005125,GO:0005161,GO:0005172,GO:0005615,GO:0005737,GO:0008083,GO:0008201,GO:0008284,GO:0008360,GO:0009986,GO:0010595,GO:0016020,GO:0030141,GO:0030224,GO:0030225,GO:0030949,GO:0031334,GO:0031954,GO:0032147,GO:0032793,GO:0033138,GO:0035148,GO:0035767,GO:0035924,GO:0038033,GO:0038091,GO:0042056,GO:0043066,GO:0043183,GO:…	angiogenesis|response to hypoxia|positive regulation of protein phosphorylation|positive regulation of endothelial cell proliferation|fibronectin binding|cell migration involved in sprouting angiogenesis|positive regulation of receptor internalization|cytokine activity|platelet-derived growth factor receptor binding|vascular endothelial growth factor receptor binding|extracellular space|cytoplasm…	path:hsa01521,path:hsa04010,path:hsa04014,path:hsa04015,path:hsa04066,path:hsa04151,path:hsa04370,path:hsa04510,path:hsa04926,path:hsa04933,path:hsa05163,path:hsa05165,path:hsa05167,path:hsa05200,path:hsa05205,path:hsa05206,path:hsa05211,path:hsa05212,path:hsa05219,path:hsa05323,path:hsa05418	EGFR tyrosine kinase inhibitor resistance|MAPK signaling pathway|Ras signaling pathway|Rap1 signaling pathway|HIF-1 signaling pathway|PI3K-Akt signaling pathway|VEGF signaling pathway|Focal adhesion|Relaxin signaling pathway|AGE-RAGE signaling pathway in diabetic complications|Human cytomegalovirus infection|Human papillomavirus infection|Kaposi sarcoma-associated herpesvirus infection|Pathways i…
clstr_11709_2186_8	4.24262e-08	9.1646	3.19607	Up	8.86736	5.67128	Detected	Detected	Detected	Detected	Detected	Detected	Detected	Detected	8.77564	8.95046	8.98415	8.75918	5.85387	5.52263	5.72065	5.58799	TTAAGGGACACTGTTAACTGCTCGTGCCAGTTTGGAAGTGACCCTTCTATTAGGCCTGTT	ENST00000341259.6	chr12	111405948	111451623	+	GENCODE release 31	protein_coding	protein_coding	ENSG00000111252.10	SH2B3	8	5406	10019	GO:0004871,GO:0005829,GO:0007596,GO:0030154,GO:0035162,GO:0035556,GO:0035591	signal transducer activity|cytosol|blood coagulation|cell differentiation|embryonic hemopoiesis|intracellular signal transduction|signaling adaptor activity	path:hsa04722	Neurotrophin signaling pathway
clstr_48424_355_4	2.51406e-06	9.11401	3.18809	Up	3.94541	0.757323	Detected	Detected	Not Detected	Detected	Not Detected	Not Detected	Not Detected	Not Detected	4.41458	3.81077	3.53289	4.02339	0.764061	0.757683	0.754143	0.753406	ACCAAATTCTGACTGCTTATTTGTGGATCCGCCAAATCTGGCACGATGCCTATCTCACGT	ENST00000310169.3	chr4	40335333	40355217	+	GENCODE release 31	protein_coding	protein_coding	ENSG00000174343.6	CHRNA9	5	2272	55584	GO:0004888,GO:0005262,GO:0005886,GO:0005887,GO:0005892,GO:0007204,GO:0015276,GO:0022848,GO:0030054,GO:0042472,GO:0045211,GO:0050910	transmembrane signaling receptor activity|calcium channel activity|plasma membrane|integral component of plasma membrane|acetylcholine-gated channel complex|positive regulation of cytosolic calcium ion concentration|ligand-gated ion channel activity|acetylcholine-gated cation-selective channel activity|cell junction|inner ear morphogenesis|postsynaptic membrane|detection of mechanical stimulus in…	path:hsa04080	Neuroactive ligand-receptor interaction
clstr_115300_92_18	9.05605e-05	9.10178	3.18615	Up	4.47515	1.28901	Detected	Detected	Detected	Detected	Not Detected	Not Detected	Not Detected	Not Detected	4.85962	4.69418	4.43424	3.91257	1.06026	2.10061	0.873064	1.12209	AACAAGTAGATAAGGTGGATGGGAGGGATCTTCAGGAACTGAAGGGAAGTGGAACTTAAG	ENST00000372107.5	chrX	109536664	109542974	+	GENCODE release 31	protein_coding	protein_coding	ENSG00000101888.11	NXT2	5	937	55916	GO:0005654,GO:0005829,GO:0015031,GO:0048471,GO:0051028	nucleoplasm|cytosol|protein transport|perinuclear region of cytoplasm|mRNA transport	path:hsa03008,path:hsa03013,path:hsa03015,path:hsa05164	Ribosome biogenesis in eukaryotes|RNA transport|mRNA surveillance pathway|Influenza A
clstr_65306_1609_18	1.1688e-06	9.06991	3.18109	Up	10.6744	7.49334	Detected	Detected	Detected	Detected	Detected	Detected	Detected	Detected	10.232	10.7437	10.8799	10.8421	7.6346	7.40545	7.56286	7.37044	CCAGGACCTGAACTCGCACCTCCTACCTCTTCATGTTTACATATACCCAGTATCTTTGCA	ENST00000644787.1	chr16	11254417	11256200	-	GENCODE release 31	protein_coding	protein_coding	ENSG00000185338.5	SOCS1	1	1784	8651			path:hsa04120,path:hsa04380,path:hsa04630,path:hsa04910,path:hsa04917,path:hsa04930,path:hsa05145,path:hsa05206	Ubiquitin mediated proteolysis|Osteoclast differentiation|Jak-STAT signaling pathway|Insulin signaling pathway|Prolactin signaling pathway|Type II diabetes mellitus|Toxoplasmosis|MicroRNAs in cancer
A_33_P3338698	1.30361e-05	8.96381	3.16411	Up	8.31394	5.14983	Detected	Detected	Detected	Detected	Detected	Detected	Detected	Detected	7.98265	8.11945	8.39846	8.75521	5.3381	5.52582	4.74383	4.99158	GAAGCCCATGGGAGAATTTTGGGGATGTTTTGGTCTTTTCTTCCTTTTGTAATAAAAATT	NM_002181	chr2	219054424	219060921	-	Refseq	protein_coding			IHH		2473	3549	GO:0001501,GO:0001569,GO:0001649,GO:0001701,GO:0001708,GO:0001947,GO:0002053,GO:0003382,GO:0003406,GO:0003413,GO:0005113,GO:0005509,GO:0005578,GO:0005615,GO:0005886,GO:0006029,GO:0007224,GO:0007267,GO:0008233,GO:0009612,GO:0009880,GO:0016539,GO:0030704,GO:0031016,GO:0032355,GO:0032967,GO:0033085,GO:0033088,GO:0033089,GO:0035264,GO:0035988,GO:0040008,GO:0042733,GO:0043066,GO:0045453,GO:0045880,GO:…	skeletal system development|branching involved in blood vessel morphogenesis|osteoblast differentiation|in utero embryonic development|cell fate specification|heart looping|positive regulation of mesenchymal cell proliferation|epithelial cell morphogenesis|retinal pigment epithelium development|chondrocyte differentiation involved in endochondral bone morphogenesis|patched binding|calcium ion bin…	path:hsa04340,path:hsa05205	Hedgehog signaling pathway|Proteoglycans in cancer
A_33_P3362008	9.34535e-06	8.95933	3.16339	Up	8.58051	5.41712	Detected	Detected	Detected	Detected	Detected	Detected	Detected	Detected	8.32775	8.84549	8.5083	8.6405	4.81627	5.68985	5.52463	5.63773	CACCGCAAAATGGTCCTCTACACCCTGCGGGCACCACGAAGCCCCAAGATGGTGCAAGGG	NM_002521	chr1	11857464	11858945	-	Refseq	protein_coding			NPPB		708	4879			path:hsa04022,path:hsa04270	cGMP-PKG signaling pathway|Vascular smooth muscle contraction
clstr_82863_581_8	5.29736e-07	8.92814	3.15836	Up	10.1271	6.96873	Detected	Detected	Detected	Detected	Detected	Detected	Detected	Detected	10.0296	9.82589	10.2177	10.4352	7.05758	7.02405	6.80809	6.98521	TTTGAGTCCGTCTTGGAACCCGGGTACATCGACTCAGAAATAGGAACTTCAGACCAGATT	ENST00000519576.1	chr8	125433546	125437191	+	GENCODE release 31	protein_coding	protein_coding	ENSG00000173334.4	TRIB1	2	1409	10221	GO:0004860,GO:0005634,GO:0005737,GO:0006469,GO:0007254,GO:0008134,GO:0014912,GO:0031434,GO:0031625,GO:0031665,GO:0032436,GO:0032496,GO:0043405,GO:0043433,GO:0045645,GO:0045651,GO:0045659,GO:0048662,GO:0055106	protein kinase inhibitor activity|nucleus|cytoplasm|negative regulation of protein kinase activity|JNK cascade|transcription factor binding|negative regulation of smooth muscle cell migration|mitogen-activated protein kinase kinase binding|ubiquitin protein ligase binding|negative regulation of lipopolysaccharide-mediated signaling pathway|positive regulation of proteasomal ubiquitin-dependent pr…
clstr_33829_270_6	1.79995e-05	8.91407	3.15608	Up	4.32854	1.17246	Detected	Detected	Detected	Detected	Not Detected	Not Detected	Not Detected	Not Detected	3.9826	4.23207	4.26967	4.82982	0.853713	1.57506	0.861011	1.40004	GAAGCAGAAGAGAAGTCAAGATTCCGCCAACGTACTCGATTCAGTTAATGCTACGTATTC	ENST00000296733.5	chr5	55112995	55173175	-	GENCODE release 31	protein_coding	protein_coding	ENSG00000164287.12	CDC20B	12	2946	166979	GO:0010997,GO:0097027,GO:1904668	anaphase-promoting complex binding|ubiquitin-protein transferase activator activity|positive regulation of ubiquitin protein ligase activity
clstr_44668_1678_9	7.92286e-05	8.89815	3.15351	Up	4.30529	1.15179	Detected	Detected	Detected	Detected	Not Detected	Not Detected	Not Detected	Not Detected	3.82775	4.01892	4.44778	4.92671	0.8243	1.78535	0.82505	1.17244	TAAATGAAAGGCCCTATGCATAGGTATTAAATCAGGGCTTAAGGACGTTGAGAAACCTCG	ENST00000566625.2	chr16	30407629	30431108	+	GENCODE release 31	protein_coding	protein_coding	ENSG00000179965.11	ZNF771	3	2415	51333	GO:0003677,GO:0005634,GO:0005730,GO:0006351,GO:0006355,GO:0046872	DNA binding|nucleus|nucleolus|transcription, DNA-templated|regulation of transcription, DNA-templated|metal ion binding
clstr_90640_998_16	9.36546e-08	8.87297	3.14942	Up	4.05862	0.909206	Detected	Detected	Detected	Detected	Not Detected	Not Detected	Not Detected	Not Detected	4.2421	3.87131	4.17208	3.949	0.855631	0.849055	0.850004	1.08213	ATCGTCTTTCATCACGTTCTCACACATTGCGAACAACATGTTGGGATGGGAAACTGGAGT	ENST00000320493.9	chr1	196819757	196832189	+	GENCODE release 31	protein_coding	protein_coding	ENSG00000244414.6	CFHR1	6	1271	3078	GO:0005576,GO:0005615,GO:0006956,GO:0030449,GO:0032091,GO:0042803,GO:0043234,GO:0045919,GO:0046982,GO:0070062,GO:0072562	extracellular region|extracellular space|complement activation|regulation of complement activation|negative regulation of protein binding|protein homodimerization activity|protein complex|positive regulation of cytolysis|protein heterodimerization activity|extracellular exosome|blood microparticle
clstr_49813_829_11	7.65009e-06	8.80562	3.13842	Up	9.06568	5.92726	Detected	Detected	Detected	Detected	Detected	Detected	Detected	Detected	9.60212	9.19444	8.71554	8.75064	5.86912	5.90348	6.13161	5.80484	TTGTGGCAAATTTGCTCCTCAACCTAACGAGCTCTGCAAGATTTGAAGGGTCCCTTAATA	ENST00000368662.10	chr6	112070663	112087482	-	GENCODE release 31	protein_coding	protein_coding	ENSG00000074935.14	TUBE1	12	2225	51175	GO:0000242,GO:0003924,GO:0005200,GO:0005525,GO:0005874,GO:0007098	pericentriolar material|GTPase activity|structural constituent of cytoskeleton|GTP binding|microtubule|centrosome cycle
A_33_P3316273	1.73825e-05	8.79729	3.13706	Up	12.2874	9.15038	Detected	Detected	Detected	Detected	Detected	Detected	Detected	Detected	12.0428	12.5273	12.8309	11.7488	8.96778	9.35111	9.12405	9.15858	TGCTTTTGTTCAGGGCTGTGATCGGCCTGGGGAAATAATAAAGATGCTCTTTTAAAAGGT	NM_002983	chr17	36088256	36090143	-	Refseq	protein_coding			CCL3		780	6348			path:hsa04060,path:hsa04062,path:hsa04620,path:hsa05132,path:hsa05142,path:hsa05163,path:hsa05323	Cytokine-cytokine receptor interaction|Chemokine signaling pathway|Toll-like receptor signaling pathway|Salmonella infection|Chagas disease (American trypanosomiasis)|Human cytomegalovirus infection|Rheumatoid arthritis
clstr_23703_2685_10	6.3563e-06	8.79435	3.13658	Up	9.39815	6.26157	Detected	Detected	Detected	Detected	Detected	Detected	Detected	Detected	9.36051	8.91936	9.69975	9.61297	6.32177	6.5099	6.29384	5.92078	CTGTACCACCTTGTCGGGTAGCTTATCAGACTGATGTTGACTGTTGAATCTCATGGCAAC	ENST00000262291.9	chr17	59707654	59842255	+	GENCODE release 31	protein_coding	protein_coding	ENSG00000062716.13	VMP1	12	3686	81671			path:hsa04140	Autophagy - animal
clstr_36993_556_5	0.000167344	8.78944	3.13577	Up	4.41471	1.27893	Detected	Not Detected	Detected	Detected	Not Detected	Not Detected	Not Detected	Not Detected	3.97051	3.69743	4.61656	5.37432	1.25359	1.1511	1.26474	1.44631	TTCTACAATGGACTCTGTAACCGGGATCGGGATGGAAACACTCTGACATACTACCGAAGA	ENST00000263408.5	chr5	39284140	39364495	-	GENCODE release 31	protein_coding	protein_coding	ENSG00000113600.11	C9	11	2770	735			path:hsa04610,path:hsa05020,path:hsa05146,path:hsa05322	Complement and coagulation cascades|Prion diseases|Amoebiasis|Systemic lupus erythematosus
clstr_63690_544_12	6.87729e-05	8.77745	3.1338	Up	5.11019	1.97639	Detected	Detected	Detected	Detected	Not Detected	Not Detected	Not Detected	Not Detected	4.71433	4.54238	5.3614	5.82267	1.93883	2.29897	1.66679	2.00099	AAGCTAGACCAGCAATTCAGGGAACGCTGTGAGGAGCTCCGTGTTGAATTGTTATCTATC	ENST00000398545.5	chr18	50227193	50266495	-	GENCODE release 31	protein_coding	protein_coding	ENSG00000172361.6	CFAP53	8	1824	220136	GO:0003341,GO:0005929,GO:0007368,GO:0060271,GO:0060287	cilium movement|cilium|determination of left/right symmetry|cilium assembly|epithelial cilium movement involved in determination of left/right asymmetry
clstr_4336_5662_11	5.05764e-07	8.76999	3.13258	Up	10.5185	7.38594	Detected	Detected	Detected	Detected	Detected	Detected	Detected	Detected	10.4559	10.2236	10.8622	10.5323	7.38157	7.48813	7.40171	7.27236	AGAGCGTATTCTGATAGAAGGACGTCGACGGTGAATGTTCTGGTGGTTGTTGCCTGTTAA	ENST00000357727.7	chr7	28412518	28825894	+	GENCODE release 31	protein_coding	protein_coding	ENSG00000146592.17	CREB5	11	8539	9586	GO:0001077,GO:0003677,GO:0003700,GO:0005634,GO:0045444,GO:0045893,GO:0045944,GO:0060612	transcriptional activator activity, RNA polymerase II proximal promoter sequence-specific DNA binding|DNA binding|DNA binding transcription factor activity|nucleus|fat cell differentiation|positive regulation of transcription, DNA-templated|positive regulation of transcription from RNA polymerase II promoter|adipose tissue development	path:hsa04022,path:hsa04024,path:hsa04151,path:hsa04152,path:hsa04211,path:hsa04261,path:hsa04668,path:hsa04714,path:hsa04725,path:hsa04728,path:hsa04911,path:hsa04915,path:hsa04918,path:hsa04922,path:hsa04925,path:hsa04926,path:hsa04927,path:hsa04928,path:hsa04931,path:hsa04934,path:hsa04962,path:hsa05016,path:hsa05030,path:hsa05031,path:hsa05034,path:hsa05161,path:hsa05163,path:hsa05165,path:hs…	cGMP-PKG signaling pathway|cAMP signaling pathway|PI3K-Akt signaling pathway|AMPK signaling pathway|Longevity regulating pathway|Adrenergic signaling in cardiomyocytes|TNF signaling pathway|Thermogenesis|Cholinergic synapse|Dopaminergic synapse|Insulin secretion|Estrogen signaling pathway|Thyroid hormone synthesis|Glucagon signaling pathway|Aldosterone synthesis and secretion|Relaxin signaling pa…
clstr_43511_1941_18	9.29741e-05	8.75347	3.12985	Up	6.94902	3.81916	Detected	Detected	Detected	Detected	Detected	Detected	Detected	Detected	7.31073	6.12586	6.95872	7.40077	4.22296	3.80095	3.88948	3.36326	AAACAGCATATTAGCAGGGATTCTCTCATCTAACTGATGAGTAAACTGAGGCCCAAAGCA	ENST00000259526.4	chr8	119416446	119424434	+	GENCODE release 31	protein_coding	protein_coding	ENSG00000136999.5	CCN3	5	2463	4856	GO:0001525,GO:0002062,GO:0005112,GO:0005178,GO:0005520,GO:0005576,GO:0005578,GO:0005615,GO:0005737,GO:0005921,GO:0007267,GO:0008083,GO:0008201,GO:0010468,GO:0010761,GO:0010832,GO:0014909,GO:0030308,GO:0030424,GO:0030425,GO:0033627,GO:0035767,GO:0042347,GO:0043025,GO:0043231,GO:0044342,GO:0045747,GO:0046676,GO:0048659,GO:0050728,GO:0060326,GO:0060392,GO:0060548,GO:0061484,GO:0071603,GO:0090027,GO:…	angiogenesis|chondrocyte differentiation|Notch binding|integrin binding|insulin-like growth factor binding|extracellular region|proteinaceous extracellular matrix|extracellular space|cytoplasm|gap junction|cell-cell signaling|growth factor activity|heparin binding|regulation of gene expression|fibroblast migration|negative regulation of myotube differentiation|smooth muscle cell migration|negativ…
clstr_27966_1756_10	0.000474354	8.75292	3.12976	Up	4.562	1.43224	Detected	Detected	Detected	Detected	Not Detected	Not Detected	Not Detected	Not Detected	3.98662	3.93974	4.56714	5.7545	1.85965	1.10565	1.19913	1.56451	AAACAGTTTACTGGTTGCCACGGCAACGCAGAAATCAGCACTATGGCCCTTGATGCAAAT	ENST00000647816.1	chr3	167478852	167653943	-	GENCODE release 31	protein_coding	protein_coding	ENSG00000174776.11	WDR49	19	3327	151790
clstr_30306_2350_19	8.51612e-09	8.74879	3.12908	Up	10.8086	7.67954	Detected	Detected	Detected	Detected	Detected	Detected	Detected	Detected	10.7115	10.8727	10.7118	10.9385	7.57512	7.73098	7.75268	7.65938	CCCTGAGCCCTAGACCCATGGGTGGCTAAATCCACTGGACTGTGAAGACTATAATTTATT	ENST00000273153.10	chr3	39141855	39153591	-	GENCODE release 31	protein_coding	protein_coding	ENSG00000144655.15	CSRNP1	5	3164	64651	GO:0001228,GO:0003700,GO:0005634,GO:0006915,GO:0009791,GO:0043565,GO:0045944,GO:0048008,GO:0048705,GO:0060021,GO:0060325	transcriptional activator activity, RNA polymerase II transcription regulatory region sequence-specific DNA binding|DNA binding transcription factor activity|nucleus|apoptotic process|post-embryonic development|sequence-specific DNA binding|positive regulation of transcription from RNA polymerase II promoter|platelet-derived growth factor receptor signaling pathway|skeletal system morphogenesis|p…
clstr_70153_1099_19	3.44553e-07	8.74637	3.12868	Up	13.2851	10.1564	Detected	Detected	Detected	Detected	Detected	Detected	Detected	Detected	13.1775	13.0358	13.3236	13.6036	10.1989	10.1187	10.044	10.2641	ACTCCAGCAACTTCTTCTCCATCCCTCTAATGAGACTGACCATATTGTGCTTCACAGTAG	ENST00000312562.6	chr11	65892220	65900526	-	GENCODE release 31	protein_coding	protein_coding	ENSG00000175592.8	FOSL1	4	1669	8061			path:hsa04310,path:hsa04380,path:hsa04657,path:hsa05166	Wnt signaling pathway|Osteoclast differentiation|IL-17 signaling pathway|Human T-cell leukemia virus 1 infection
clstr_55501_1595_8	0.000127342	8.72748	3.12557	Up	8.38548	5.25991	Detected	Detected	Detected	Detected	Detected	Detected	Detected	Detected	8.22085	7.52844	8.73843	9.05419	5.37827	5.27422	5.50359	4.88356	AGGAAGTTACCACATTCTGGAAGATTTACTTGAGACAGACGAACCTTGAATTACGGGAAA	ENST00000452684.2	chr6	159690919	159693244	-	GENCODE release 31	protein_coding	protein_coding	ENSG00000112096.18	SOD2	2	2045	6648	GO:0001315,GO:0004784,GO:0005759,GO:0006357,GO:0006801,GO:0030145	age-dependent response to reactive oxygen species|superoxide dismutase activity|mitochondrial matrix|regulation of transcription from RNA polymerase II promoter|superoxide metabolic process|manganese ion binding	path:hsa04068,path:hsa04146,path:hsa04211,path:hsa04213,path:hsa05016	FoxO signaling pathway|Peroxisome|Longevity regulating pathway|Longevity regulating pathway - multiple species|Huntington disease
clstr_12710_4581_10	5.22012e-05	8.70491	3.12183	Up	11.5101	8.38828	Detected	Detected	Detected	Detected	Detected	Detected	Detected	Detected	11.2016	10.8311	12.0144	11.9933	8.63808	8.3231	8.29334	8.29858	CACTTCATTCCATCTAGACCAGGTAGCTCGTCATTTGTACGTCTGATAGGTGCTTCAACA	ENST00000320027.9	chr13	31135049	31161927	-	GENCODE release 31	protein_coding	protein_coding	ENSG00000120694.19	HSPH1	18	5191	10808			path:hsa04141	Protein processing in endoplasmic reticulum
clstr_57193_1804_7	1.26524e-05	8.70408	3.12169	Up	11.7657	8.64399	Detected	Detected	Detected	Detected	Detected	Detected	Detected	Detected	11.5044	11.2757	12.1128	12.1697	8.50739	8.49165	8.70396	8.87294	GATGCTGCTATCGACCTTCCGTGACTCACGTGACCTAGTACACCAATGATAAGGGAATAT	ENST00000274625.6	chr5	171419647	171457626	+	GENCODE release 31	protein_coding	protein_coding	ENSG00000156427.8	FGF18	5	1998	8817	GO:0000165,GO:0001525,GO:0001957,GO:0001958,GO:0002063,GO:0004713,GO:0005088,GO:0005105,GO:0005111,GO:0005576,GO:0005615,GO:0005730,GO:0007165,GO:0007267,GO:0008083,GO:0008284,GO:0008543,GO:0009653,GO:0016303,GO:0030324,GO:0030949,GO:0032332,GO:0043406,GO:0043536,GO:0045766,GO:0046934,GO:0051897,GO:0070374,GO:2000546	MAPK cascade|angiogenesis|intramembranous ossification|endochondral ossification|chondrocyte development|protein tyrosine kinase activity|Ras guanyl-nucleotide exchange factor activity|type 1 fibroblast growth factor receptor binding|type 2 fibroblast growth factor receptor binding|extracellular region|extracellular space|nucleolus|signal transduction|cell-cell signaling|growth factor activity|po…	path:hsa04010,path:hsa04014,path:hsa04015,path:hsa04151,path:hsa04810,path:hsa05200,path:hsa05218,path:hsa05224,path:hsa05226	MAPK signaling pathway|Ras signaling pathway|Rap1 signaling pathway|PI3K-Akt signaling pathway|Regulation of actin cytoskeleton|Pathways in cancer|Melanoma|Breast cancer|Gastric cancer
clstr_15799_2736_3	0.000133057	8.67539	3.11693	Up	6.61199	3.49506	Detected	Detected	Detected	Detected	Detected	Detected	Detected	Detected	5.97976	6.1082	7.05122	7.30879	3.30631	3.2072	3.74566	3.7211	ATGTCTGTGGATATTATTGGCACACCATTCTCGAGAGTTAGAATTCGTAGACCCGCAACA	ENST00000256015.5	chr12	92140278	92145846	-	GENCODE release 31	protein_coding	protein_coding	ENSG00000133639.5	BTG1	2	4629	694			path:hsa03018	RNA degradation
clstr_129164_737_16	2.78244e-07	8.64095	3.11119	Up	11.4046	8.29337	Detected	Detected	Detected	Detected	Detected	Detected	Detected	Detected	11.0935	11.634	11.4953	11.3955	8.29777	8.43275	8.20922	8.23374	CTGTTCTGTATTTACCGCTGTTCTTGTTGCTACCAGCATGTACTTCACATACAGTGCCCA	ENST00000379011.4	chr11	33698261	33700801	-	GENCODE release 31	protein_coding	protein_coding	ENSG00000205177.6	C11orf91	2	811	100131378
A_24_P555473	0.00211337	8.63947	3.11094	Up	5.27747	2.16652	Detected	Detected	Detected	Detected	Not Detected	Not Detected	Not Detected	Not Detected	5.44674	4.00417	5.72916	5.92979	2.08891	3.00997	2.52084	1.04637	CTTGCTGTGATTCTGTCCTAATCATTTTTCTTGAGAATGTCATGTAGAGATAAATGTGTG	NM_178450	chr5	126867714	127030558	-	Refseq	protein_coding			MARCHF3		3946	115123	GO:0005764,GO:0005768,GO:0006897,GO:0008270,GO:0016021,GO:0016567,GO:0016740,GO:0030659,GO:0031901,GO:0043231	lysosome|endosome|endocytosis|zinc ion binding|integral component of membrane|protein ubiquitination|transferase activity|cytoplasmic vesicle membrane|early endosome membrane|intracellular membrane-bounded organelle
clstr_58671_1543_22	1.54981e-08	8.63348	3.10994	Up	13.5002	10.3903	Detected	Detected	Detected	Detected	Detected	Detected	Detected	Detected	13.4954	13.4007	13.6353	13.4695	10.516	10.3764	10.4341	10.2345	GGGCTCCCGCCCGTGGTGTTATTTAAAGAAGAAACGTCTATGTGTACAGATGAATGATAA	ENST00000303004.4	chr20	50190734	50192689	+	GENCODE release 31	protein_coding	protein_coding	ENSG00000172216.5	CEBPB	1	1956	1051			path:hsa04657,path:hsa04668,path:hsa05152,path:hsa05202	IL-17 signaling pathway|TNF signaling pathway|Tuberculosis|Transcriptional misregulation in cancer
clstr_46169_650_8	4.35144e-05	8.60402	3.10501	Up	4.8418	1.73679	Detected	Detected	Detected	Detected	Not Detected	Not Detected	Not Detected	Not Detected	4.78386	5.41256	4.21724	4.95354	1.28321	1.84397	2.04759	1.7724	GAGGGAGCTTCGATATGACTCCACCTGTGAACGTCTCTACTATGGAGATGATGAGAAATA	ENST00000361249.3	chr1	56854806	56918221	+	GENCODE release 31	protein_coding	protein_coding	ENSG00000157131.10	C8A	11	2356	731	GO:0001848,GO:0005576,GO:0005579,GO:0005615,GO:0006955,GO:0006956,GO:0006957,GO:0006958,GO:0016020,GO:0019835,GO:0030449,GO:0032403,GO:0070062,GO:0072562	complement binding|extracellular region|membrane attack complex|extracellular space|immune response|complement activation|complement activation, alternative pathway|complement activation, classical pathway|membrane|cytolysis|regulation of complement activation|protein complex binding|extracellular exosome|blood microparticle	path:hsa04610,path:hsa05020,path:hsa05146,path:hsa05322	Complement and coagulation cascades|Prion diseases|Amoebiasis|Systemic lupus erythematosus
clstr_45153_386_13	3.24749e-06	8.59738	3.1039	Up	7.57349	4.46959	Detected	Detected	Detected	Detected	Detected	Detected	Detected	Detected	7.41454	7.65888	7.59674	7.62378	4.12178	4.92775	4.58183	4.247	TGGAGCTTGCATCAGTTGGTTGCATCATCCCTGAGTAGAAGATTTGCGGTTGCAAGGAAA	ENST00000371626.8	chr1	52020131	52056171	-	GENCODE release 31	protein_coding	protein_coding	ENSG00000117862.12	TXNDC12	7	2396	51060	GO:0005788,GO:0015037,GO:0019153,GO:0030154,GO:0045454,GO:1902236	endoplasmic reticulum lumen|peptide disulfide oxidoreductase activity|protein-disulfide reductase (glutathione) activity|cell differentiation|cell redox homeostasis|negative regulation of endoplasmic reticulum stress-induced intrinsic apoptotic signaling pathway	path:hsa00480	Glutathione metabolism
clstr_45087_1218_24	9.53539e-06	8.59731	3.10388	Up	6.51799	3.41411	Detected	Detected	Detected	Detected	Detected	Detected	Detected	Detected	6.15671	6.44644	6.3958	7.07303	3.65289	3.21169	3.57159	3.22028	ATATACATGCTCATGAAGAAGGACTCCTACCCAAGGTTCCTGAAGTCTGACATGTACAAG	ENST00000397770.8	chr16	268307	275944	-	GENCODE release 31	protein_coding	protein_coding	ENSG00000076344.16	RGS11	17	2399	8786	GO:0004871,GO:0005096,GO:0005737,GO:0005834,GO:0005886,GO:0007186,GO:0008277,GO:0009968,GO:0031681,GO:0035556,GO:0043234	signal transducer activity|GTPase activator activity|cytoplasm|heterotrimeric G-protein complex|plasma membrane|G-protein coupled receptor signaling pathway|regulation of G-protein coupled receptor protein signaling pathway|negative regulation of signal transduction|G-protein beta-subunit binding|intracellular signal transduction|protein complex
clstr_4086_1266_4	2.79541e-06	8.58272	3.10143	Up	7.88595	4.78452	Detected	Detected	Detected	Detected	Detected	Detected	Detected	Detected	7.6346	7.97485	7.8945	8.03986	5.08886	4.67617	4.99337	4.37967	TTCTACTTAGACGTTAAACTGTACAAGTGCGTACAATGTGACCTTCTCTAAATGCGGTAG	ENST00000312828.4	chr18	61808067	61893007	-	GENCODE release 31	protein_coding	protein_coding	ENSG00000176641.11	RNF152	2	8745	220441	GO:0004842,GO:0005764,GO:0005765,GO:0006915,GO:0010508,GO:0016567,GO:0031267,GO:0031301,GO:0034198,GO:0046872,GO:0061630,GO:0070534,GO:0070936,GO:1904262	ubiquitin-protein transferase activity|lysosome|lysosomal membrane|apoptotic process|positive regulation of autophagy|protein ubiquitination|small GTPase binding|integral component of organelle membrane|cellular response to amino acid starvation|metal ion binding|ubiquitin protein ligase activity|protein K63-linked ubiquitination|protein K48-linked ubiquitination|negative regulation of TORC1 sign…	path:hsa04150	mTOR signaling pathway
clstr_5327_737_5	8.74736e-05	8.49431	3.0865	Up	5.08533	1.99883	Detected	Detected	Detected	Detected	Not Detected	Not Detected	Not Detected	Not Detected	5.37035	4.96676	5.28746	4.71673	1.32469	2.3866	2.5914	1.69264	CGAGAAGTGTCATAGGCGCACCGTATACGAGTTAGAGAACGAGAAGCATAAACACACTGA	ENST00000393004.6	chr6	75291859	75493629	-	GENCODE release 31	protein_coding	protein_coding	ENSG00000118407.15	FILIP1	7	7807	27145	GO:0005730,GO:0005737,GO:0005886,GO:0015629	nucleolus|cytoplasm|plasma membrane|actin cytoskeleton
clstr_156280_463_22	7.73365e-05	8.48268	3.08452	Up	7.36817	4.28365	Detected	Detected	Detected	Detected	Detected	Detected	Detected	Detected	7.22216	8.16034	7.0505	7.0397	4.78368	4.32588	3.95172	4.07334	CTTTCTTTCCTACACACTCTGAGTCTCTGAATGAAGCTGAAGGTCTTAGTACCAGAGCTA	ENST00000307098.5	chr1	153031203	153032900	+	GENCODE release 31	protein_coding	protein_coding	ENSG00000169469.9	SPRR1B	2	619	6699
clstr_17111_546_16	4.22003e-06	8.45143	3.0792	Up	9.03084	5.95164	Detected	Detected	Detected	Detected	Detected	Detected	Detected	Detected	8.90796	9.45372	8.71082	9.05084	6.27654	5.84557	5.95102	5.73344	CAAACATTAGTAGTCAGCAAGTACTACTTGAACACAGCTATGCCTTTAGGAATCCTATGG	ENST00000308086.3	chr12	71664301	71680644	+	GENCODE release 31	protein_coding	protein_coding	ENSG00000173451.7	THAP2	3	4432	83591	GO:0003677,GO:0005730,GO:0046872	DNA binding|nucleolus|metal ion binding
clstr_48299_1528_12	2.73264e-06	8.44044	3.07732	Up	8.21182	5.1345	Detected	Detected	Detected	Detected	Detected	Detected	Detected	Detected	8.33159	8.19286	8.19784	8.125	4.60958	5.24236	5.32353	5.36255	GAGGAGGACAATCCTATCTGGTCCTTGATTGATAAACGAATTAAGCTTTACATGAGAAGG	ENST00000299045.8	chr12	106302733	106347003	+	GENCODE release 31	protein_coding	protein_coding	ENSG00000166046.11	TCP11L2	10	2277	255394
clstr_57394_1844_14	2.4344e-06	8.43402	3.07622	Up	8.42873	5.35251	Detected	Detected	Detected	Detected	Detected	Detected	Detected	Detected	8.25746	8.07781	8.65316	8.72647	5.51269	5.38516	5.1061	5.40608	CAGTTTGTTTACCCGGGAAAGTACGTCTAGATTGTGTGGTTTGCCTCATTGTGCTATTTG	ENST00000314583.8	chr3	121631399	121660903	-	GENCODE release 31	protein_coding	protein_coding	ENSG00000180353.11	HCLS1	14	1992	3059	GO:0000122,GO:0001085,GO:0003779,GO:0005634,GO:0005667,GO:0005737,GO:0005739,GO:0005829,GO:0005886,GO:0006355,GO:0008284,GO:0009725,GO:0014068,GO:0017124,GO:0019901,GO:0030041,GO:0030218,GO:0030833,GO:0030854,GO:0032403,GO:0033138,GO:0035556,GO:0042531,GO:0042993,GO:0045651,GO:0045944,GO:0050731,GO:0051897,GO:0071345,GO:2000107,GO:2000251	negative regulation of transcription from RNA polymerase II promoter|RNA polymerase II transcription factor binding|actin binding|nucleus|transcription factor complex|cytoplasm|mitochondrion|cytosol|plasma membrane|regulation of transcription, DNA-templated|positive regulation of cell proliferation|response to hormone|positive regulation of phosphatidylinositol 3-kinase signaling|SH3 domain bindi…	path:hsa04530,path:hsa05100,path:hsa05130,path:hsa05131,path:hsa05205	Tight junction|Bacterial invasion of epithelial cells|Pathogenic Escherichia coli infection|Shigellosis|Proteoglycans in cancer
clstr_17806_2867_12	0.000203181	8.41446	3.07287	Up	5.38182	2.30895	Detected	Detected	Detected	Detected	Not Detected	Not Detected	Not Detected	Not Detected	5.6609	5.10681	5.25088	5.5087	2.69995	2.73573	2.57587	1.22426	AAACAGAGTTTATGACCTCAGAGACTCCTGAGGTATTTAACGTTAATGCACCTCTGCCTC	ENST00000298892.9	chr12	30709553	30754514	-	GENCODE release 31	protein_coding	protein_coding	ENSG00000110888.17	CAPRIN2	17	4334	65981	GO:0003723,GO:0005102,GO:0005634,GO:0005737,GO:0005739,GO:0005813,GO:0005829,GO:0005886,GO:0017148,GO:0030308,GO:0032092,GO:0033138,GO:0043235,GO:0045944,GO:0046872,GO:0050775,GO:0061003,GO:0090263	RNA binding|receptor binding|nucleus|cytoplasm|mitochondrion|centrosome|cytosol|plasma membrane|negative regulation of translation|negative regulation of cell growth|positive regulation of protein binding|positive regulation of peptidyl-serine phosphorylation|receptor complex|positive regulation of transcription from RNA polymerase II promoter|metal ion binding|positive regulation of dendrite mor…
clstr_132681_357_14	1.79269e-05	8.40153	3.07065	Up	12.1194	9.04872	Detected	Detected	Detected	Detected	Detected	Detected	Detected	Detected	12.0952	11.9582	12.253	12.171	8.62984	9.73762	8.81606	9.01135	TATGTAATAAGAACGGGCAAACAGCTGAAGATCTCGCTTGGTCATGTGGATTTCCAGACT	ENST00000335174.6	chr4	185396841	185400241	+	GENCODE release 31	protein_coding	protein_coding	ENSG00000186352.9	ANKRD37	5	784	353322	GO:0005634,GO:0005739,GO:0005829	nucleus|mitochondrion|cytosol
clstr_116955_616_8	7.74899e-09	8.39003	3.06868	Up	16.182	13.1133	Detected	Detected	Detected	Detected	Detected	Detected	Detected	Detected	16.1742	16.1644	16.0467	16.3424	13.1514	13.1752	13.05	13.0765	CGCTCCGTTGCACGGGCGCCTTAAGTTATTGGACTATCTAATATCTATGTATTTATTTCG	ENST00000314222.5	chr11	2928273	2929420	-	GENCODE release 31	protein_coding	protein_coding	ENSG00000181649.8	PHLDA2	2	920	7262	GO:0001890,GO:0005737,GO:0006915,GO:0009887,GO:0010468,GO:0016020,GO:0030334,GO:0060721,GO:0070873,GO:1903547	placenta development|cytoplasm|apoptotic process|animal organ morphogenesis|regulation of gene expression|membrane|regulation of cell migration|regulation of spongiotrophoblast cell proliferation|regulation of glycogen metabolic process|regulation of growth hormone activity
clstr_18730_2517_3	2.18749e-06	8.38027	3.067	Up	10.7974	7.7304	Detected	Detected	Detected	Detected	Detected	Detected	Detected	Detected	10.4293	10.692	11.1856	10.8827	7.92865	7.73606	7.60253	7.65435	AAAGCAATGCCTTAGCGTTAACCTTCGTAACTAATTACATATCGCTGAGTGTTCTGTCAC	ENST00000513154.5	chr5	115124763	115169961	-	GENCODE release 31	protein_coding	protein_coding	ENSG00000152503.9	TRIM36	10	4218	55521	GO:0000209,GO:0000281,GO:0001669,GO:0004842,GO:0005737,GO:0005829,GO:0005856,GO:0007051,GO:0007340,GO:0008270,GO:0043014,GO:0051726,GO:0070062,GO:0070507	protein polyubiquitination|mitotic cytokinesis|acrosomal vesicle|ubiquitin-protein transferase activity|cytoplasm|cytosol|cytoskeleton|spindle organization|acrosome reaction|zinc ion binding|alpha-tubulin binding|regulation of cell cycle|extracellular exosome|regulation of microtubule cytoskeleton organization
clstr_36132_1964_10	4.14709e-06	8.35006	3.06179	Up	10.7179	7.65606	Detected	Detected	Detected	Detected	Detected	Detected	Detected	Detected	10.5435	10.3004	10.9285	11.099	7.45476	7.70428	7.68575	7.77947	AGACTTTGACAAGGATCAGGCTGACTACGAGGACGTGATAGAGATCATCTCAGACGAATC	ENST00000375442.8	chrX	53082367	53088540	+	GENCODE release 31	protein_coding	protein_coding	ENSG00000184205.14	TSPYL2	7	2815	64061	GO:0000182,GO:0005634,GO:0005654,GO:0005730,GO:0005737,GO:0006334,GO:0006351,GO:0006355,GO:0007049,GO:0008156,GO:0009966,GO:0016569,GO:0030308,GO:0036498,GO:0045786,GO:0045859	rDNA binding|nucleus|nucleoplasm|nucleolus|cytoplasm|nucleosome assembly|transcription, DNA-templated|regulation of transcription, DNA-templated|cell cycle|negative regulation of DNA replication|regulation of signal transduction|covalent chromatin modification|negative regulation of cell growth|IRE1-mediated unfolded protein response|negative regulation of cell cycle|regulation of protein kinase …
clstr_15816_2368_12	1.84914e-07	8.32638	3.05769	Up	12.1126	9.05493	Detected	Detected	Detected	Detected	Detected	Detected	Detected	Detected	12.0518	11.8935	12.2995	12.2057	9.2708	8.96411	8.98284	9.00199	TTCACTTCTGTAGTATGGTTTCCACCTATCTCTAACACCACTATTAAGGTACACCAGTGT	ENST00000356454.5	chr2	109614364	109618990	+	GENCODE release 31	protein_coding	protein_coding	ENSG00000198142.5	SOWAHC	1	4627	65124
clstr_63727_713_5	0.000325624	8.27568	3.04888	Up	4.78541	1.73653	Detected	Detected	Detected	Detected	Not Detected	Not Detected	Not Detected	Not Detected	5.0163	4.25576	4.57089	5.29868	1.35156	2.649	1.08293	1.86263	AGCTGGAGAAGGAGTTCCTATTTAATCCCTATCTGACTCGTAAGCGGCGAATCGAGGTAT	ENST00000239144.4	chr17	48612346	48614939	-	GENCODE release 31	protein_coding	protein_coding	ENSG00000120068.6	HOXB8	2	1823	3218	GO:0000122,GO:0001227,GO:0005654,GO:0006351,GO:0007625,GO:0008344,GO:0009952,GO:0019233,GO:0021516,GO:0043565,GO:0045638,GO:0048704,GO:0048705	negative regulation of transcription from RNA polymerase II promoter|transcriptional repressor activity, RNA polymerase II transcription regulatory region sequence-specific DNA binding|nucleoplasm|transcription, DNA-templated|grooming behavior|adult locomotory behavior|anterior/posterior pattern specification|sensory perception of pain|dorsal spinal cord development|sequence-specific DNA binding|…
clstr_106645_301_20	0.00379044	8.23462	3.0417	Up	5.1245	2.08279	Detected	Detected	Detected	Detected	Not Detected	Not Detected	Not Detected	Not Detected	5.74162	6.31278	4.57914	3.86444	1.55236	2.98595	1.41694	2.37592	ACATCCACTAGTGGGACACATGGATCTAAGAGAAGAGGGAGATGAAGAGACTACAAATGA	ENST00000228534.6	chr12	56338884	56340410	+	GENCODE release 31	protein_coding	protein_coding	ENSG00000110944.9	IL23A	4	1037	51561			path:hsa04060,path:hsa04625,path:hsa04630,path:hsa04659,path:hsa05133,path:hsa05152,path:hsa05200,path:hsa05321,path:hsa05323	Cytokine-cytokine receptor interaction|C-type lectin receptor signaling pathway|Jak-STAT signaling pathway|Th17 cell differentiation|Pertussis|Tuberculosis|Pathways in cancer|Inflammatory bowel disease (IBD)|Rheumatoid arthritis
clstr_35115_226_6	5.45166e-05	8.2191	3.03898	Up	8.44047	5.40149	Detected	Detected	Detected	Detected	Detected	Detected	Detected	Detected	7.8805	8.16752	8.53951	9.17437	5.21771	5.70824	5.42079	5.25924	ATGTGGATCACCACTCGGAGTTTACTAATGTTTACAAGGCTGCGCAGTAGGGAAACGGAA	ENST00000375774.3	chr13	110714982	110721071	+	GENCODE release 31	protein_coding	protein_coding	ENSG00000153487.12	ING1	2	2870	3621	GO:0005634,GO:0007049,GO:0008285,GO:0010941,GO:0030308,GO:0035064,GO:0046872	nucleus|cell cycle|negative regulation of cell proliferation|regulation of cell death|negative regulation of cell growth|methylated histone binding|metal ion binding
clstr_62935_129_12	2.80658e-08	8.19861	3.03538	Up	9.45499	6.41961	Detected	Detected	Detected	Detected	Detected	Detected	Detected	Detected	9.40239	9.50416	9.52537	9.38803	6.5504	6.52865	6.37205	6.22734	TGATTGCGTTACAAGCTTTGTCTCCTTCGACTTGGAGTCTTTGTCCAGGACGATGAGACA	ENST00000621181.4	chr2	200853009	200864744	-	GENCODE release 31	protein_coding	protein_coding	ENSG00000013441.16	CLK1	12	1843	1195	GO:0004674,GO:0004712,GO:0004715,GO:0005524,GO:0005634,GO:0005737,GO:0008283,GO:0018105,GO:0018107,GO:0043484,GO:0046777	protein serine/threonine kinase activity|protein serine/threonine/tyrosine kinase activity|non-membrane spanning protein tyrosine kinase activity|ATP binding|nucleus|cytoplasm|cell proliferation|peptidyl-serine phosphorylation|peptidyl-threonine phosphorylation|regulation of RNA splicing|protein autophosphorylation	path:hsa05134	Legionellosis
clstr_20851_832_16	4.75971e-07	8.19267	3.03433	Up	14.3749	11.3405	Detected	Detected	Detected	Detected	Detected	Detected	Detected	Detected	14.506	14.3716	14.5126	14.1093	11.4325	11.4845	11.3812	11.064	CTTTGTTAGGACAAGCCCTGCAAGACTCTCGAAATTATGGATGGAAAGTCGAGGAGACAG	ENST00000526691.5	chr12	104286881	104350283	+	GENCODE release 31	protein_coding	protein_coding	ENSG00000198431.16	TXNRD1	15	3974	7296			path:hsa00450,path:hsa05200,path:hsa05225	Selenocompound metabolism|Pathways in cancer|Hepatocellular carcinoma
clstr_54513_1860_16	2.40962e-06	8.18936	3.03375	Up	7.24668	4.21292	Detected	Detected	Detected	Detected	Detected	Detected	Detected	Detected	6.92629	7.24409	7.23739	7.57893	4.49311	3.93451	4.1909	4.23319	AGCCACAAAGTTGAGACTTCTGAACGTGGCACTCTTCTGTTCCCTTACTGTTTCACGTGT	ENST00000272879.9	chr2	201183132	201229406	+	GENCODE release 31	protein_coding	protein_coding	ENSG00000003400.14	CASP10	10	2073	843			path:hsa04210,path:hsa04622,path:hsa04668,path:hsa05152,path:hsa05161	Apoptosis|RIG-I-like receptor signaling pathway|TNF signaling pathway|Tuberculosis|Hepatitis B
clstr_47812_2057_16	5.61339e-09	8.18523	3.03302	Up	15.2905	12.2575	Detected	Detected	Detected	Detected	Detected	Detected	Detected	Detected	15.3657	15.3889	15.2247	15.1826	12.3526	12.283	12.2008	12.1935	AAGGAGACCATTGGCCATCCAGGAAATTTCGTACAGCTGAAATATAGGCAGGATGTTCAA	ENST00000367926.8	chr1	162561533	162599837	+	GENCODE release 31	protein_coding	protein_coding	ENSG00000117143.13	UAP1	10	2294	6675	GO:0003977,GO:0005654,GO:0005829,GO:0005886,GO:0006048,GO:0030246,GO:0042802	UDP-N-acetylglucosamine diphosphorylase activity|nucleoplasm|cytosol|plasma membrane|UDP-N-acetylglucosamine biosynthetic process|carbohydrate binding|identical protein binding	path:hsa00520	Amino sugar and nucleotide sugar metabolism
clstr_32093_1545_14	1.31433e-06	8.14896	3.02662	Up	8.50467	5.47805	Detected	Detected	Detected	Detected	Detected	Detected	Detected	Detected	8.39032	8.47736	8.53923	8.61176	5.46974	5.30252	5.90591	5.23404	TGATCACACTTCCTCCTGAGGCACCTCTCATGGATGTTGCAATAAGCATTCGGGTACTAT	ENST00000427199.2	chr5	115578650	115602479	-	GENCODE release 31	protein_coding	protein_coding	ENSG00000243414.5	TICAM2	2	3049	353376	GO:0002756,GO:0004871,GO:0005543,GO:0005769,GO:0005770,GO:0005783,GO:0005794,GO:0005886,GO:0006954,GO:0007249,GO:0010008,GO:0030667,GO:0031901,GO:0031902,GO:0032729,GO:0032755,GO:0034128,GO:0034142,GO:0034144,GO:0034145,GO:0035666,GO:0035669,GO:0043123,GO:0043312,GO:0045087,GO:0051607,GO:0070266,GO:0070671,GO:0071222,GO:0071650,GO:0071651,GO:0097190,GO:2000494	MyD88-independent toll-like receptor signaling pathway|signal transducer activity|phospholipid binding|early endosome|late endosome|endoplasmic reticulum|Golgi apparatus|plasma membrane|inflammatory response|I-kappaB kinase/NF-kappaB signaling|endosome membrane|secretory granule membrane|early endosome membrane|late endosome membrane|positive regulation of interferon-gamma production|positive reg…	path:hsa04064,path:hsa04217,path:hsa04620,path:hsa05133,path:hsa05161	NF-kappa B signaling pathway|Necroptosis|Toll-like receptor signaling pathway|Pertussis|Hepatitis B
clstr_34805_1443_14	0.00696718	8.13636	3.02438	Up	3.844	0.819613	Not Detected	Not Detected	Detected	Detected	Not Detected	Not Detected	Not Detected	Not Detected	2.07488	3.14803	4.83671	5.31637	0.776323	0.964782	0.767981	0.769368	AGTCAGGTATGAGGTAAAGACCTTGTGAAGTTTAGCATATATGGAGTATGCAGTATCAGC	ENST00000434344.2	chr20	56412261	56460387	+	GENCODE release 31	protein_coding	protein_coding	ENSG00000087589.16	CASS4	5	2888	57091	GO:0005737,GO:0005856,GO:0005925,GO:0007155	cytoplasm|cytoskeleton|focal adhesion|cell adhesion
clstr_64430_829_10	0.000182206	8.09938	3.01781	Up	13.2135	10.1957	Detected	Detected	Detected	Detected	Detected	Detected	Detected	Detected	13.6252	13.7995	12.6597	12.7696	10.8134	10.2674	9.84125	9.86072	AAAGGCTCTCATGGACTAGAAATATTCCAGCGTTGTTACTGTGGAGAAGGTCTGTCTTGC	ENST00000373970.4	chr10	52314281	52317657	+	GENCODE release 31	protein_coding	protein_coding	ENSG00000107984.10	DKK1	4	1805	22943			path:hsa04310	Wnt signaling pathway
clstr_16120_634_4	5.29418e-08	8.07368	3.01323	Up	10.849	7.83581	Detected	Detected	Detected	Detected	Detected	Detected	Detected	Detected	10.8622	10.6329	10.9262	10.9748	7.802	7.83312	7.7306	7.97754	CTTCTATTATAGACGTGGATATTCTCCCAGAAACGCATCGTAGGGTACGTCTTTACAAAT	ENST00000371610.7	chr20	50731580	50753741	+	GENCODE release 31	protein_coding	protein_coding	ENSG00000124171.9	PARD6B	3	4579	84612	GO:0005634,GO:0005829,GO:0005886,GO:0005923,GO:0005938,GO:0006461,GO:0007043,GO:0007049,GO:0007163,GO:0007409,GO:0016324,GO:0030334,GO:0043234,GO:0051301,GO:0070062,GO:0070830	nucleus|cytosol|plasma membrane|bicellular tight junction|cell cortex|protein complex assembly|cell-cell junction assembly|cell cycle|establishment or maintenance of cell polarity|axonogenesis|apical plasma membrane|regulation of cell migration|protein complex|cell division|extracellular exosome|bicellular tight junction assembly	path:hsa04015,path:hsa04144,path:hsa04360,path:hsa04390,path:hsa04530,path:hsa05165	Rap1 signaling pathway|Endocytosis|Axon guidance|Hippo signaling pathway|Tight junction|Human papillomavirus infection
clstr_23595_585_8	0.000145505	8.03723	3.0067	Up	4.55998	1.55328	Not Detected	Detected	Detected	Detected	Not Detected	Not Detected	Not Detected	Not Detected	3.79305	4.45331	4.90993	5.08364	1.96278	1.77392	1.45237	1.02406	ACATATGAAAGCATCTTCAGTCACTTCCGAGAGTATGAGATTGCCATTCGCAAGGTGCCG	ENST00000227752.7	chr11	117986348	118001479	+	GENCODE release 31	protein_coding	protein_coding	ENSG00000110324.10	IL10RA	7	3695	3587			path:hsa04060,path:hsa04630,path:hsa05145,path:hsa05152,path:hsa05163	Cytokine-cytokine receptor interaction|Jak-STAT signaling pathway|Toxoplasmosis|Tuberculosis|Human cytomegalovirus infection
clstr_8581_862_4	2.95018e-07	8.01616	3.00291	Up	8.70759	5.70468	Detected	Detected	Detected	Detected	Detected	Detected	Detected	Detected	8.59534	8.55885	8.90574	8.77045	5.63476	5.60223	5.97831	5.60341	TCTTGGCTGCGGCATGATAGAAGACGCTGGAGACATACCGATACCATCATTCAGAATATC	ENST00000328046.8	chrX	23983720	24027186	-	GENCODE release 31	protein_coding	protein_coding	ENSG00000174010.9	KLHL15	4	6272	80311	GO:0005634,GO:0031463,GO:0042787,GO:0071630,GO:2000042	nucleus|Cul3-RING ubiquitin ligase complex|protein ubiquitination involved in ubiquitin-dependent protein catabolic process|nuclear protein quality control by the ubiquitin-proteasome system|negative regulation of double-strand break repair via homologous recombination
clstr_62658_260_18	2.79013e-06	8.01552	3.0028	Up	9.55827	6.55547	Detected	Detected	Detected	Detected	Detected	Detected	Detected	Detected	9.25807	9.48377	9.57224	9.91899	6.60504	6.25355	6.80327	6.56003	AGGATGGGTCTGAACGACTTTATTCAGAAGATTGCCAATAACTCCTATGCATGCAAACAC	ENST00000528577.5	chr6	134169881	134177905	-	GENCODE release 31	protein_coding	protein_coding	ENSG00000118515.11	SGK1	12	1850	6446	GO:0001558,GO:0004674,GO:0004712,GO:0005246,GO:0005524,GO:0005634,GO:0005737,GO:0005739,GO:0005789,GO:0005829,GO:0005886,GO:0006468,GO:0006814,GO:0006915,GO:0006950,GO:0006974,GO:0007616,GO:0008217,GO:0015459,GO:0016607,GO:0017080,GO:0017081,GO:0018105,GO:0030334,GO:0032411,GO:0034220,GO:0035556,GO:0042127,GO:0042981,GO:0048812,GO:0050790,GO:0051090,GO:0060453,GO:0070294	regulation of cell growth|protein serine/threonine kinase activity|protein serine/threonine/tyrosine kinase activity|calcium channel regulator activity|ATP binding|nucleus|cytoplasm|mitochondrion|endoplasmic reticulum membrane|cytosol|plasma membrane|protein phosphorylation|sodium ion transport|apoptotic process|response to stress|cellular response to DNA damage stimulus|long-term memory|regulati…	path:hsa04068,path:hsa04150,path:hsa04151,path:hsa04960	FoxO signaling pathway|mTOR signaling pathway|PI3K-Akt signaling pathway|Aldosterone-regulated sodium reabsorption
clstr_125669_516_6	0.00144802	8.00159	3.00029	Up	5.52769	2.5274	Detected	Detected	Detected	Detected	Not Detected	Not Detected	Detected	Detected	5.87967	6.27244	5.12703	4.83161	1.50693	2.15804	3.36635	3.07829	ACAGATCTAGCAGCGGAACAGATGAATTGGAGATCATCGACGAGTACATCAAGGAGAACG	ENST00000509480.5	chr19	45001461	45012229	+	GENCODE release 31	protein_coding	protein_coding	ENSG00000104856.14	RELB	5	840	5971			path:hsa04010,path:hsa04064,path:hsa04380,path:hsa04625,path:hsa05166,path:hsa05169	MAPK signaling pathway|NF-kappa B signaling pathway|Osteoclast differentiation|C-type lectin receptor signaling pathway|Human T-cell leukemia virus 1 infection|Epstein-Barr virus infection
clstr_16654_390_5	0.000318276	7.99708	2.99947	Up	4.11416	1.11469	Not Detected	Not Detected	Detected	Detected	Not Detected	Not Detected	Not Detected	Not Detected	4.06622	3.15992	4.25062	4.97988	0.96803	1.58995	0.920259	0.980508	AAACGATGTCACAAACGCAGATGCCTTACAGGAGCATTACGGGTAACAAATGCCTTAAGC	ENST00000490638.5	chr9	35658875	35675866	-	GENCODE release 31	protein_coding	protein_coding	ENSG00000137135.18	ARHGEF39	12	4498	84904	GO:0005089,GO:0005886,GO:0030335,GO:0035023	Rho guanyl-nucleotide exchange factor activity|plasma membrane|positive regulation of cell migration|regulation of Rho protein signal transduction
clstr_38376_802_14	9.3306e-08	7.99595	2.99927	Up	12.4463	9.44699	Detected	Detected	Detected	Detected	Detected	Detected	Detected	Detected	12.3781	12.5004	12.6604	12.2461	9.31933	9.48276	9.43984	9.54604	AATAGGATCATGGCCTTACCCTTGAAGCATTACCGAGAAGGAGAACAGAGATGGGCTTGA	ENST00000381962.3	chr20	646615	653370	-	GENCODE release 31	protein_coding	protein_coding	ENSG00000271303.1	SRXN1	2	2698	140809
clstr_23291_3369_10	0.00318775	7.98919	2.99805	Up	5.12413	2.12608	Detected	Detected	Detected	Detected	Detected	Not Detected	Not Detected	Not Detected	4.08164	4.92823	5.26235	6.2243	2.81879	2.65894	2.19481	0.831768	GGCATTTCAAGAGTACGACCGCTTAAGACATGCAGTAGGCCAATCAGGATTGGTTTGTCA	ENST00000399080.2	chr2	17510584	17518439	-	GENCODE release 31	protein_coding	protein_coding	ENSG00000214842.5	RAD51AP2	3	3724	729475	GO:0043234	protein complex
clstr_92390_907_14	0.000459104	7.95438	2.99175	Up	6.25656	3.26481	Detected	Detected	Detected	Detected	Detected	Detected	Detected	Detected	7.01195	6.47472	5.20031	6.33926	3.58256	3.21764	3.56415	2.69489	CTGCTGTGGATCCTCTTGTTGAACCTCATATTGGACTATCAACCATGAGCCAGTCACCAT	ENST00000398472.1	chr17	41184102	41185342	-	GENCODE release 31	protein_coding	protein_coding	ENSG00000198443.6	KRTAP4-1	1	1241	85285
clstr_51042_1977_16	5.47591e-07	7.9479	2.99057	Up	7.53561	4.54504	Detected	Detected	Detected	Detected	Detected	Detected	Detected	Detected	7.78137	7.3035	7.57589	7.4817	4.40622	4.7541	4.38012	4.63972	AACCAGAATGCTGCCCAACTTAATTTGGAACTCATAGAGCATTAAGAGAAGTGGGTACTG	ENST00000374086.3	chr1	27105451	27154598	-	GENCODE release 31	protein_coding	protein_coding	ENSG00000090020.11	SLC9A1	5	2183	6548	GO:0005516,GO:0005546,GO:0005654,GO:0005737,GO:0005739,GO:0005783,GO:0005789,GO:0005886,GO:0005887,GO:0005925,GO:0006811,GO:0006883,GO:0006885,GO:0009986,GO:0010447,GO:0010613,GO:0010882,GO:0014704,GO:0015299,GO:0015385,GO:0015386,GO:0016021,GO:0016323,GO:0016324,GO:0016477,GO:0030011,GO:0030027,GO:0030214,GO:0030307,GO:0030315,GO:0030346,GO:0030674,GO:0032869,GO:0032947,GO:0035794,GO:0035994,GO:…	calmodulin binding|phosphatidylinositol-4,5-bisphosphate binding|nucleoplasm|cytoplasm|mitochondrion|endoplasmic reticulum|endoplasmic reticulum membrane|plasma membrane|integral component of plasma membrane|focal adhesion|ion transport|cellular sodium ion homeostasis|regulation of pH|cell surface|response to acidic pH|positive regulation of cardiac muscle hypertrophy|regulation of cardiac muscle…	path:hsa04024,path:hsa04260,path:hsa04261,path:hsa04371,path:hsa04810,path:hsa04919,path:hsa04970,path:hsa04971,path:hsa04972,path:hsa04976,path:hsa05205	cAMP signaling pathway|Cardiac muscle contraction|Adrenergic signaling in cardiomyocytes|Apelin signaling pathway|Regulation of actin cytoskeleton|Thyroid hormone signaling pathway|Salivary secretion|Gastric acid secretion|Pancreatic secretion|Bile secretion|Proteoglycans in cancer
clstr_134978_142_12	3.24216e-05	7.94471	2.98999	Up	4.0837	1.09371	Not Detected	Detected	Detected	Detected	Not Detected	Not Detected	Not Detected	Not Detected	3.51447	4.28799	3.803	4.72937	1.17225	1.06083	1.12732	1.01445	AATCTTCCTCATGTGATGTCAGAGAGTATAGAGCCAGAACAAGTCACAATCCTGAAGACA	ENST00000503860.1	chr4	76034690	76041415	-	GENCODE release 31	protein_coding	protein_coding	ENSG00000169248.12	CXCL11	5	767	6373			path:hsa04060,path:hsa04062,path:hsa04620	Cytokine-cytokine receptor interaction|Chemokine signaling pathway|Toll-like receptor signaling pathway
clstr_35413_1568_4	4.49512e-05	7.89135	2.98027	Up	5.64277	2.66249	Detected	Detected	Detected	Detected	Not Detected	Not Detected	Detected	Not Detected	5.61302	5.34331	5.767	5.84774	2.68709	2.16762	3.38305	2.41221	TGTTTACTTAAGACCGATAGCAGGTGAACTCGAAGCCCACAATCCTCGTCTGAATCATCC	ENST00000369295.3	chr10	114044056	114046908	+	GENCODE release 31	protein_coding	protein_coding	ENSG00000043591.5	ADRB1	1	2853	153			path:hsa04020,path:hsa04022,path:hsa04024,path:hsa04080,path:hsa04261,path:hsa04540,path:hsa04923,path:hsa04924,path:hsa04970,path:hsa05414	Calcium signaling pathway|cGMP-PKG signaling pathway|cAMP signaling pathway|Neuroactive ligand-receptor interaction|Adrenergic signaling in cardiomyocytes|Gap junction|Regulation of lipolysis in adipocytes|Renin secretion|Salivary secretion|Dilated cardiomyopathy (DCM)
clstr_48132_686_17	1.88662e-06	7.84621	2.972	Up	5.64825	2.67626	Detected	Detected	Detected	Detected	Not Detected	Not Detected	Not Detected	Not Detected	5.66308	5.42719	5.73083	5.77191	2.30846	2.82927	2.9759	2.5914	ATTAATTCTCTATCATATGGGAGCAGCAGGCACTGACTGTAGGGAACCGCATCCTCAGAT	ENST00000525876.1	chr11	75567782	75572782	+	GENCODE release 31	protein_coding	protein_coding	ENSG00000149257.14	SERPINH1	3	2283	871
clstr_20998_2180_15	0.000505759	7.8385	2.97058	Up	5.3316	2.36102	Detected	Detected	Detected	Detected	Not Detected	Detected	Not Detected	Not Detected	6.14243	4.98399	4.61573	5.58425	2.62855	3.01143	2.03846	1.76564	AGAAGCTGTTGAAGACCTGTAGGTTTGCTAACAGTGCATTAAAGGAGTTCGAGCAGGTGC	ENST00000389908.7	chr13	46342001	46390042	-	GENCODE release 31	protein_coding	protein_coding	ENSG00000102445.18	RUBCNL	15	3956	80183
clstr_65222_1359_21	4.24984e-08	7.74426	2.95313	Up	16.1523	13.1992	Detected	Detected	Detected	Detected	Detected	Detected	Detected	Detected	16.0973	15.971	16.1955	16.3454	13.2033	13.1338	13.2964	13.1631	CTTCCCTGCCCAAATCTGTCTCCTAGAATCTTATGTGCTGTGAATAATAGGCCTTCACTG	ENST00000597629.2	chr19	39406813	39409412	+	GENCODE release 31	protein_coding	protein_coding	ENSG00000128016.6	ZFP36	2	1786	7538			path:hsa05166,path:hsa05167	Human T-cell leukemia virus 1 infection|Kaposi sarcoma-associated herpesvirus infection
clstr_7093_5093_5	0.000598024	7.7408	2.95248	Up	4.71148	1.75899	Detected	Detected	Detected	Detected	Not Detected	Not Detected	Not Detected	Not Detected	5.05257	5.05321	4.38682	4.35331	1.25171	2.93647	1.63745	1.21034	GCAAAGGGTGCTACGTACATGTGAGGCATCATTACGCAGACGTAACTGGGATATGTTTAC	ENST00000542454.2	chr14	96204679	96244166	+	GENCODE release 31	protein_coding	protein_coding	ENSG00000168398.6	BDKRB2	3	6845	624			path:hsa04020,path:hsa04022,path:hsa04071,path:hsa04080,path:hsa04610,path:hsa04750,path:hsa04810,path:hsa04961,path:hsa05142,path:hsa05200	Calcium signaling pathway|cGMP-PKG signaling pathway|Sphingolipid signaling pathway|Neuroactive ligand-receptor interaction|Complement and coagulation cascades|Inflammatory mediator regulation of TRP channels|Regulation of actin cytoskeleton|Endocrine and other factor-regulated calcium reabsorption|Chagas disease (American trypanosomiasis)|Pathways in cancer
clstr_55692_1721_6	4.19302e-06	7.73877	2.9521	Up	11.1686	8.21646	Detected	Detected	Detected	Detected	Detected	Detected	Detected	Detected	11.1171	10.7351	11.2217	11.6004	8.31568	8.18677	8.05936	8.30402	TATCTCGCATCGCTTCAAGCACATGTGAGAACACATGCTGGAGCGTGAATCTACGAATAC	ENST00000314531.5	chr19	2933218	2944971	-	GENCODE release 31	protein_coding	protein_coding	ENSG00000175691.9	ZNF77	4	2040	58492	GO:0003677,GO:0005634,GO:0006351,GO:0006355,GO:0046872	DNA binding|nucleus|transcription, DNA-templated|regulation of transcription, DNA-templated|metal ion binding
clstr_29040_575_16	0.00029095	7.73164	2.95077	Up	6.53888	3.5881	Detected	Detected	Detected	Detected	Detected	Detected	Detected	Detected	5.83481	6.5181	6.48724	7.31537	4.11968	3.88521	3.02805	3.31947	AGTGTTTCAACTTCATCCGTGTCCTGGTTTCTTACAATGTCACCCATCTCTACACCTGCG	ENST00000368282.1	chr1	156154371	156177752	+	GENCODE release 31	protein_coding	protein_coding	ENSG00000196189.13	SEMA4A	14	3249	64218	GO:0001525,GO:0005615,GO:0005634,GO:0005829,GO:0005886,GO:0007409,GO:0008360,GO:0010594,GO:0016020,GO:0016021,GO:0016525,GO:0043231,GO:0045063,GO:0050919,GO:0071526	angiogenesis|extracellular space|nucleus|cytosol|plasma membrane|axonogenesis|regulation of cell shape|regulation of endothelial cell migration|membrane|integral component of membrane|negative regulation of angiogenesis|intracellular membrane-bounded organelle|T-helper 1 cell differentiation|negative chemotaxis|semaphorin-plexin signaling pathway	path:hsa04360	Axon guidance
clstr_79691_1153_19	0.000117675	7.71804	2.94823	Up	4.25736	1.30913	Detected	Detected	Detected	Detected	Not Detected	Not Detected	Not Detected	Not Detected	4.45101	4.56344	3.83916	4.17584	1.50417	0.859624	2.05057	0.822159	ACCTGAAGGACATAACCCACAACATCCACTATGAGAACTACCGCGTCATCAGACTCAATG	ENST00000268231.12	chr16	4777669	4788521	-	GENCODE release 31	protein_coding	protein_coding	ENSG00000140623.13	SEPTIN12	10	1469	124404	GO:0001725,GO:0005525,GO:0005634,GO:0005819,GO:0007049,GO:0007283,GO:0015630,GO:0019003,GO:0030154,GO:0030496,GO:0031105,GO:0032154,GO:0035091,GO:0042802,GO:0042803,GO:0048471,GO:0051301,GO:0097227,GO:0097722	stress fiber|GTP binding|nucleus|spindle|cell cycle|spermatogenesis|microtubule cytoskeleton|GDP binding|cell differentiation|midbody|septin complex|cleavage furrow|phosphatidylinositol binding|identical protein binding|protein homodimerization activity|perinuclear region of cytoplasm|cell division|sperm annulus|sperm motility	path:hsa05100	Bacterial invasion of epithelial cells
clstr_112370_541_16	0.000525641	7.69644	2.94419	Up	6.59908	3.65489	Detected	Detected	Detected	Detected	Detected	Detected	Detected	Detected	5.70852	6.2373	6.98997	7.46055	4.1151	3.35634	3.28538	3.86274	GAAGTCAGGATAACACAACTGTTGCCAGCAACATAGACTTTACTCCAGACGACTTGAGAT	ENST00000462322.3	chr7	129502531	129512918	+	GENCODE release 31	protein_coding	protein_coding	ENSG00000240204.3	SMKR1	2	969	100287482
clstr_60473_776_10	6.44907e-07	7.66796	2.93884	Up	10.5149	7.57605	Detected	Detected	Detected	Detected	Detected	Detected	Detected	Detected	10.702	10.6237	10.5336	10.2002	7.56436	7.35492	7.69535	7.68956	AATCAGCTCTCTAGTGTTCAGTATGGATTCACAATTCCTCTGCGCCTCCAGTAACACCGA	ENST00000262139.10	chr17	68421281	68457496	-	GENCODE release 31	protein_coding	protein_coding	ENSG00000070540.13	WIPI1	13	1908	55062	GO:0000139,GO:0000407,GO:0000421,GO:0000422,GO:0005102,GO:0005737,GO:0005802,GO:0005829,GO:0005856,GO:0006497,GO:0006914,GO:0010008,GO:0016236,GO:0019898,GO:0030136,GO:0030331,GO:0032266,GO:0034045,GO:0034497,GO:0036498,GO:0044804,GO:0048203,GO:0050681,GO:0080025	Golgi membrane|phagophore assembly site|autophagosome membrane|autophagy of mitochondrion|receptor binding|cytoplasm|trans-Golgi network|cytosol|cytoskeleton|protein lipidation|autophagy|endosome membrane|macroautophagy|extrinsic component of membrane|clathrin-coated vesicle|estrogen receptor binding|phosphatidylinositol-3-phosphate binding|phagophore assembly site membrane|protein localization t…	path:hsa04136,path:hsa04140	Autophagy - other|Autophagy - animal
clstr_10648_2675_2	0.00078971	7.63888	2.93336	Up	5.21876	2.2854	Detected	Detected	Detected	Detected	Not Detected	Not Detected	Not Detected	Not Detected	4.78919	4.71977	5.29766	6.06842	2.67095	2.47977	2.75121	1.23967	ATTGTTCCACAGACTGAATGCTGTGTTCGTATCGATTGATGAAACGTGACAGGTCCGCCA	ENST00000409402.8	chr18	12446512	12658134	-	GENCODE release 31	protein_coding	protein_coding	ENSG00000134278.15	SPIRE1	17	5665	56907	GO:0003779,GO:0005654,GO:0005829,GO:0005856,GO:0005886,GO:0005938,GO:0015031,GO:0016192,GO:0030036,GO:0030659,GO:0036089,GO:0040038,GO:0045010,GO:0046907,GO:0048471,GO:0051295,GO:0070649	actin binding|nucleoplasm|cytosol|cytoskeleton|plasma membrane|cell cortex|protein transport|vesicle-mediated transport|actin cytoskeleton organization|cytoplasmic vesicle membrane|cleavage furrow formation|polar body extrusion after meiotic divisions|actin nucleation|intracellular transport|perinuclear region of cytoplasm|establishment of meiotic spindle localization|formin-nucleated actin cable…
clstr_40619_1518_4	3.52165e-06	7.60844	2.9276	Up	9.62452	6.69692	Detected	Detected	Detected	Detected	Detected	Detected	Detected	Detected	9.49823	9.35656	9.60405	10.0392	6.80174	6.93672	6.56913	6.48009	TAGAGTTCGAGGAAGACCTAAACAACGGTGTGACACCGAGAATCCTTACACCAAAGCTGA	ENST00000366899.4	chr1	221701424	221742089	-	GENCODE release 31	protein_coding	protein_coding	ENSG00000143507.18	DUSP10	4	2589	11221			path:hsa04010	MAPK signaling pathway
clstr_66336_713_13	0.00171489	7.60773	2.92747	Up	7.15897	4.23151	Detected	Detected	Detected	Detected	Detected	Detected	Detected	Detected	7.20608	7.44414	6.44118	7.5445	5.66598	3.53978	3.79158	3.9287	TTCACTCAGCCAACACTGAAGCTTTGATGTACCCACTCTACAACTCATTCACAGAGCTCG	ENST00000279441.9	chr11	102770502	102780628	-	GENCODE release 31	protein_coding	protein_coding	ENSG00000166670.10	MMP10	10	1759	4319
clstr_9645_3333_10	7.53505e-07	7.60696	2.92732	Up	10.384	7.45669	Detected	Detected	Detected	Detected	Detected	Detected	Detected	Detected	10.6632	10.0837	10.262	10.5271	7.4896	7.57368	7.42087	7.34259	AAAGAAACAGTATGCTTCAGTGACCAGATTACGACAAGCAACCTAAATAAAGAACGTGGG	ENST00000274030.10	chr4	119212636	119294746	+	GENCODE release 31	protein_coding	protein_coding	ENSG00000145390.11	USP53	19	5936	54532	GO:0001508,GO:0005923,GO:0007605,GO:0010996,GO:0016579,GO:0051402	action potential|bicellular tight junction|sensory perception of sound|response to auditory stimulus|protein deubiquitination|neuron apoptotic process
clstr_25693_955_19	0.000560172	7.59797	2.92561	Up	4.5224	1.59679	Detected	Detected	Detected	Detected	Not Detected	Not Detected	Not Detected	Not Detected	4.25385	4.70792	4.69398	4.43385	0.963221	2.72376	1.79056	0.909619	AAGTCAGCTGACTCCGTGTAGTCATCCAGAGCTGTGAGGAATGACAAGTGCACAGTATAA	ENST00000545748.5	chr12	52037715	52059501	+	GENCODE release 31	protein_coding	protein_coding	ENSG00000123358.20	NR4A1	8	3511	3164			path:hsa04010,path:hsa04151,path:hsa04925,path:hsa04927,path:hsa04934	MAPK signaling pathway|PI3K-Akt signaling pathway|Aldosterone synthesis and secretion|Cortisol synthesis and secretion|Cushing syndrome
clstr_16267_809_10	8.75709e-08	7.57977	2.92215	Up	13.4724	10.5502	Detected	Detected	Detected	Detected	Detected	Detected	Detected	Detected	13.3327	13.537	13.5907	13.4292	10.6813	10.6179	10.3257	10.5761	ACATTGTGCTGGCATTATACAGCGGCCTCTTTGCCTATGGAGGATGGAATTACTTGAATT	ENST00000261622.5	chr16	87830023	87869507	-	GENCODE release 31	protein_coding	protein_coding	ENSG00000103257.9	SLC7A5	10	4556	8140	GO:0005829,GO:0005886,GO:0005887,GO:0006520,GO:0006810,GO:0007399,GO:0015171,GO:0015175,GO:0015179,GO:0015297,GO:0015804,GO:0016020,GO:0016324,GO:0030154,GO:0042605,GO:0043231,GO:0050900,GO:0070062,GO:1902475	cytosol|plasma membrane|integral component of plasma membrane|cellular amino acid metabolic process|transport|nervous system development|amino acid transmembrane transporter activity|neutral amino acid transmembrane transporter activity|L-amino acid transmembrane transporter activity|antiporter activity|neutral amino acid transport|membrane|apical plasma membrane|cell differentiation|peptide anti…	path:hsa04150,path:hsa05230	mTOR signaling pathway|Central carbon metabolism in cancer
A_33_P3361831	0.00538418	7.56081	2.91854	Up	3.9465	1.02796	Not Detected	Not Detected	Detected	Detected	Not Detected	Not Detected	Not Detected	Not Detected	2.28556	3.38022	4.83677	5.28345	1.01279	1.01235	1.05735	1.02936	GCACTCCCTGTGGGAAAATGTCTATACATTTTTACCATTTGCATAGTAAAATTACTATGC	NM_001124759	chr3	75664191	75667217	+	Refseq	protein_coding			FRG2C		2214	100288801	GO:0005634	nucleus
clstr_57366_712_11	6.96841e-05	7.5574	2.91789	Up	4.4909	1.573	Detected	Detected	Detected	Detected	Not Detected	Not Detected	Not Detected	Not Detected	5.11809	4.52579	4.06579	4.25391	2.08471	1.4406	1.61517	1.15154	CCAGTTGACAGCTTCTGAACGTTTCCAAGAGAATAGTTCGGATCATTCAGAAACCAGGTT	ENST00000356838.7	chr8	132709948	132760582	-	GENCODE release 31	protein_coding	protein_coding	ENSG00000165071.14	TMEM71	10	1993	137835	GO:0005739,GO:0016021	mitochondrion|integral component of membrane
clstr_55166_186_4	1.06528e-06	7.52975	2.9126	Up	8.80213	5.88953	Detected	Detected	Detected	Detected	Detected	Detected	Detected	Detected	8.78904	8.78392	8.80151	8.83404	5.84653	6.18264	6.02732	5.50161	GAACACGATAACGAAGGAGGCCCAACTTCATTCAATAAGGAGCCTGACGGATTTATCCCA	ENST00000297689.4	chr9	91409045	91423832	-	GENCODE release 31	protein_coding	protein_coding	ENSG00000165030.4	NFIL3	2	2055	4783	GO:0000122,GO:0000977,GO:0000978,GO:0001078,GO:0003677,GO:0003700,GO:0003714,GO:0005634,GO:0006366,GO:0006955,GO:0007623,GO:0010628,GO:0071353	negative regulation of transcription from RNA polymerase II promoter|RNA polymerase II regulatory region sequence-specific DNA binding|RNA polymerase II proximal promoter sequence-specific DNA binding|transcriptional repressor activity, RNA polymerase II proximal promoter sequence-specific DNA binding|DNA binding|DNA binding transcription factor activity|transcription corepressor activity|nucleus…
clstr_139814_205_18	3.87717e-05	7.50594	2.90803	Up	5.36043	2.4524	Detected	Detected	Detected	Detected	Not Detected	Not Detected	Not Detected	Not Detected	5.12214	5.36548	5.07863	5.87548	2.36207	3.02713	2.32122	2.09917	AAAGAGTGAGGGAGAACAACAACTCAAGCCCAACAACTCTAATGCACCCAATGAAGATCA	ENST00000319560.7	chrX	103710909	103714032	+	GENCODE release 31	protein_coding	protein_coding	ENSG00000179363.7	TMEM31	3	732	203562	GO:0016021	integral component of membrane
clstr_11001_2535_6	2.20783e-05	7.49175	2.9053	Up	11.4169	8.51156	Detected	Detected	Detected	Detected	Detected	Detected	Detected	Detected	10.9325	11.0802	11.7573	11.8975	8.52639	8.63634	8.39932	8.48418	ACACAGCTAAGGTCAAAGTTCAAACGCACTCCACACGGAAGCTCATTCTATACCCGAAGA	ENST00000540449.5	chr2	69915041	69942938	+	GENCODE release 31	protein_coding	protein_coding	ENSG00000059728.11	MXD1	5	5580	4084	GO:0000122,GO:0000790,GO:0000978,GO:0001078,GO:0003700,GO:0003712,GO:0003714,GO:0005634,GO:0005654,GO:0005739,GO:0005829,GO:0006351,GO:0007275,GO:0008283,GO:0046983	negative regulation of transcription from RNA polymerase II promoter|nuclear chromatin|RNA polymerase II proximal promoter sequence-specific DNA binding|transcriptional repressor activity, RNA polymerase II proximal promoter sequence-specific DNA binding|DNA binding transcription factor activity|transcription cofactor activity|transcription corepressor activity|nucleus|nucleoplasm|mitochondrion|c…
clstr_22176_3294_12	1.02602e-07	7.45512	2.89823	Up	10.7753	7.87704	Detected	Detected	Detected	Detected	Detected	Detected	Detected	Detected	10.8954	10.5563	10.6785	10.9709	7.81025	7.8912	7.88717	7.91955	TAGTATTACCTAGACATAGACAGTATTACCTAGGTAGATGCACTGCTCACCTGCGCCCTT	ENST00000332512.8	chr21	41739373	41767052	-	GENCODE release 31	protein_coding	protein_coding	ENSG00000183421.12	RIPK4	8	3831	54101	GO:0002009,GO:0004674,GO:0005524,GO:0005737,GO:0016020,GO:0051092	morphogenesis of an epithelium|protein serine/threonine kinase activity|ATP binding|cytoplasm|membrane|positive regulation of NF-kappaB transcription factor activity
clstr_50936_1560_9	5.15368e-06	7.42506	2.8924	Up	11.0814	8.18897	Detected	Detected	Detected	Detected	Detected	Detected	Detected	Detected	11.2343	10.6389	11.1845	11.2678	8.54077	8.13477	8.03512	8.04521	CTTTCTACGAATCTAAGATCCATGGAGCTAGAATTGTAGAACTAGGCTCATCAGAATCGT	ENST00000297596.3	chr8	94249253	94262319	-	GENCODE release 31	protein_coding	protein_coding	ENSG00000164949.8	GEM	5	2187	2669	GO:0000278,GO:0000287,GO:0003924,GO:0005516,GO:0005525,GO:0005634,GO:0006955,GO:0007165,GO:0007166,GO:0009898,GO:0019003,GO:0030496,GO:0051233,GO:0051276,GO:0051310,GO:0072686,GO:1901842	mitotic cell cycle|magnesium ion binding|GTPase activity|calmodulin binding|GTP binding|nucleus|immune response|signal transduction|cell surface receptor signaling pathway|cytoplasmic side of plasma membrane|GDP binding|midbody|spindle midzone|chromosome organization|metaphase plate congression|mitotic spindle|negative regulation of high voltage-gated calcium channel activity
clstr_61151_1403_28	1.55475e-05	7.40366	2.88824	Up	8.80102	5.91278	Detected	Detected	Detected	Detected	Detected	Detected	Detected	Detected	9.06007	8.59226	8.56382	8.98793	5.54461	6.43465	5.91463	5.75723	GCAGAAGAATCCGAGTGTTTGCCAGGCTTAAGGAGAGGAGAAACTGAGAAATGAATGCTG	ENST00000528655.5	chr11	10305084	10307355	+	GENCODE release 31	protein_coding	protein_coding	ENSG00000148926.10	ADM	3	1889	133			path:hsa04270	Vascular smooth muscle contraction
clstr_38108_2380_10	0.000225041	7.39333	2.88623	Up	11.2671	8.38085	Detected	Detected	Detected	Detected	Detected	Detected	Detected	Detected	10.4224	10.998	11.5151	12.1328	8.37286	8.49556	8.28291	8.37207	CTTCTAAGTTGCACTGCCTTGGTTCAGCCTTCGGTTGCATTTCATGAAACCAGCATTGTT	ENST00000372491.3	chr9	129175552	129178262	-	GENCODE release 31	protein_coding	protein_coding	ENSG00000188483.7	IER5L	1	2711	389792
clstr_18234_1811_11	5.77572e-06	7.38754	2.88509	Up	8.60029	5.7152	Detected	Detected	Detected	Detected	Detected	Detected	Detected	Detected	8.50593	9.09943	8.55565	8.24015	5.88371	5.55227	5.65826	5.76654	GAACACTGAGCATTTAATTTACAAATGTTTGCTAGGGTCACCCTCTCGGCCATCCCACGA	ENST00000395738.2	chr22	50481556	50486440	+	GENCODE release 31	protein_coding	protein_coding	ENSG00000128165.9	ADM2	2	4276	79924	GO:0001525,GO:0005179,GO:0005576,GO:0005622,GO:0006468,GO:0007186,GO:0007189,GO:0007586,GO:0007631,GO:0010628,GO:0032403,GO:0045766,GO:0045776	angiogenesis|hormone activity|extracellular region|intracellular|protein phosphorylation|G-protein coupled receptor signaling pathway|adenylate cyclase-activating G-protein coupled receptor signaling pathway|digestion|feeding behavior|positive regulation of gene expression|protein complex binding|positive regulation of angiogenesis|negative regulation of blood pressure
A_23_P130435	4.46801e-05	7.36223	2.88014	Up	5.93647	3.05633	Detected	Detected	Detected	Detected	Not Detected	Detected	Detected	Detected	5.87128	5.63328	5.7256	6.51574	2.63807	3.25963	3.4748	2.85283	TAGAGGCCTGAAATCCTGGTTCCTAGGGGAATGAGGGGGCTCAGTTCTGGACTGTGGGTT	NM_030657	chr19	51379909	51387974	-	Refseq	protein_coding			LIM2		1002	3982	GO:0002088,GO:0005212,GO:0005886,GO:0007043,GO:0016021,GO:0030054,GO:0031982	lens development in camera-type eye|structural constituent of eye lens|plasma membrane|cell-cell junction assembly|integral component of membrane|cell junction|vesicle
clstr_132700_457_24	4.5656e-06	7.35183	2.8781	Up	11.7336	8.85548	Detected	Detected	Detected	Detected	Detected	Detected	Detected	Detected	11.5826	11.9143	12.1147	11.3227	8.6772	8.93263	8.87896	8.93313	ACAGCTACCTCTTCTATGGACTGGTTATTGCCAAACAGCCACACTGTGGGACTCTTCTTA	ENST00000619989.1	chr17	36194869	36196758	-	GENCODE release 31	protein_coding	protein_coding	ENSG00000276085.1	CCL3L1	3	784	6349
A_33_P3407409	0.000562854	7.34924	2.8776	Up	4.72897	1.85138	Detected	Detected	Detected	Detected	Not Detected	Not Detected	Not Detected	Not Detected	3.98072	4.58043	5.5042	4.85054	1.63273	1.2397	2.64665	1.88642	AGGCATTGCTTTCTGGCCTCAGCTATGTAATTAAAACGCCCGAAGTAAAATGGCCTTCTC	NM_001282416	chr16	3088890	3099294	-	Refseq	protein_coding			ZSCAN10		2448	84891	GO:0003700,GO:0005634,GO:0005654,GO:0006351,GO:0006355,GO:0035019,GO:0043565,GO:0045892,GO:0046872	DNA binding transcription factor activity|nucleus|nucleoplasm|transcription, DNA-templated|regulation of transcription, DNA-templated|somatic stem cell population maintenance|sequence-specific DNA binding|negative regulation of transcription, DNA-templated|metal ion binding
A_33_P3252394	9.90512e-06	7.33063	2.87394	Up	14.2036	11.3296	Detected	Detected	Detected	Detected	Detected	Detected	Detected	Detected	13.6063	14.273	14.3814	14.5535	11.2886	11.3186	11.4528	11.2585	GGCAATGCTTCGTTTTCTAAAGGATGCTGCTGTTGAAGCTTTGAATTTTACAATAAACTT	NM_006705	chr9	89605012	89606555	+	Refseq	protein_coding			GADD45G		1066	10912			path:hsa04010,path:hsa04068,path:hsa04110,path:hsa04115,path:hsa04210,path:hsa04218,path:hsa05169,path:hsa05200,path:hsa05202,path:hsa05210,path:hsa05212,path:hsa05213,path:hsa05214,path:hsa05216,path:hsa05217,path:hsa05218,path:hsa05220,path:hsa05222,path:hsa05223,path:hsa05224,path:hsa05225,path:hsa05226	MAPK signaling pathway|FoxO signaling pathway|Cell cycle|p53 signaling pathway|Apoptosis|Cellular senescence|Epstein-Barr virus infection|Pathways in cancer|Transcriptional misregulation in cancer|Colorectal cancer|Pancreatic cancer|Endometrial cancer|Glioma|Thyroid cancer|Basal cell carcinoma|Melanoma|Chronic myeloid leukemia|Small cell lung cancer|Non-small cell lung cancer|Breast cancer|Hepato…
clstr_25564_985_9	1.06623e-06	7.30842	2.86956	Up	7.28088	4.41132	Detected	Detected	Detected	Detected	Detected	Detected	Detected	Detected	7.07739	7.08685	7.46469	7.4946	4.18463	4.58226	4.36656	4.51184	AAGAAATTGATGTTGTGACAGTAGAGAAGAGGCAGTCTCTGGGTATTCGGAAGCCGGTCA	ENST00000372816.3	chr1	39895428	39901917	-	GENCODE release 31	protein_coding	protein_coding	ENSG00000116990.11	MYCL	2	3522	4610	GO:0003677,GO:0003700,GO:0005634,GO:0045607,GO:0046983	DNA binding|DNA binding transcription factor activity|nucleus|regulation of inner ear auditory receptor cell differentiation|protein dimerization activity
clstr_159013_461_13	0.00172634	7.30122	2.86814	Up	5.49451	2.62638	Detected	Detected	Detected	Detected	Detected	Not Detected	Detected	Not Detected	4.35569	5.47393	5.5569	6.59154	2.96355	1.85747	3.09895	2.58555	GGAAGATGTGCTAACTACTGTGTCCCGGACATGTAAGGTACAGTTGCTCTTCTCTTAGGA	ENST00000420321.1	chr2	207742274	207761839	+	GENCODE release 31	protein_coding	protein_coding	ENSG00000163249.12	CCNYL1	4	602	151195	GO:0000079,GO:0019901	regulation of cyclin-dependent protein serine/threonine kinase activity|protein kinase binding
clstr_145244_467_18	7.41461e-06	7.28843	2.86561	Up	8.54484	5.67923	Detected	Detected	Detected	Detected	Detected	Detected	Detected	Detected	8.2587	8.40878	8.68076	8.8311	5.26687	5.6389	5.97323	5.83792	GAAATTTGTGTCCGAAGTGCAGAATCTTAAAGGTGCCATGGCAACAGGCAGTGGCAGTAA	ENST00000371325.1	chr20	56533246	56536520	+	GENCODE release 31	protein_coding	protein_coding	ENSG00000213714.1	FAM209B	2	694	388799	GO:0005634,GO:0016021	nucleus|integral component of membrane
clstr_46335_2238_24	3.67035e-08	7.26226	2.86042	Up	17.2004	14.34	Detected	Detected	Detected	Detected	Detected	Detected	Detected	Detected	17.0491	17.0919	17.2802	17.3804	14.2923	14.3696	14.3922	14.3059	CTGGACCTCAGTGGGAGGCGTGGCTGAGACCAACTGGTTTGCCTATAATTTATTAACTAT	ENST00000200453.6	chr19	48872421	48876058	+	GENCODE release 31	protein_coding	protein_coding	ENSG00000087074.8	PPP1R15A	3	2350	23645	GO:0000164,GO:0005737,GO:0005739,GO:0005741,GO:0005783,GO:0005789,GO:0005794,GO:0005829,GO:0006915,GO:0006974,GO:0007050,GO:0008157,GO:0016020,GO:0019888,GO:0019901,GO:0032058,GO:0032515,GO:0032516,GO:0034976,GO:0035308,GO:0036496,GO:0070059,GO:0070972,GO:0072542,GO:1902310,GO:1903898,GO:1903917	protein phosphatase type 1 complex|cytoplasm|mitochondrion|mitochondrial outer membrane|endoplasmic reticulum|endoplasmic reticulum membrane|Golgi apparatus|cytosol|apoptotic process|cellular response to DNA damage stimulus|cell cycle arrest|protein phosphatase 1 binding|membrane|protein phosphatase regulator activity|protein kinase binding|positive regulation of translational initiation in respo…	path:hsa04141	Protein processing in endoplasmic reticulum
clstr_141846_616_45	0.000329482	7.2594	2.85985	Up	5.20648	2.34663	Detected	Detected	Detected	Detected	Not Detected	Not Detected	Detected	Not Detected	5.34641	5.70429	5.29829	4.47695	2.41245	2.11214	3.11839	1.74355	CCTACTGTCTACACGGGCTTGCACACAGCAGGTGCTCAGCAAATGTCTATTGATTTGATT	ENST00000368790.4	chr1	152514482	152516008	+	GENCODE release 31	protein_coding	protein_coding	ENSG00000169509.6	CRCT1	2	718	54544
clstr_3467_3129_6	8.75246e-06	7.25162	2.8583	Up	10.8504	7.99209	Detected	Detected	Detected	Detected	Detected	Detected	Detected	Detected	10.5712	10.4454	11.0975	11.2875	8.06767	8.0388	7.94171	7.92017	TATTTGTTGGTGGTGTTCCTCGACCATTACGAGCTGTGGAGCTTGCGATGATAATGGATC	ENST00000265085.10	chr5	173888349	173961980	+	GENCODE release 31	protein_coding	protein_coding	ENSG00000113742.14	CPEB4	10	9418	80315	GO:0000900,GO:0002931,GO:0003723,GO:0003730,GO:0005634,GO:0005737,GO:0005783,GO:0008135,GO:0014069,GO:0030054,GO:0030424,GO:0030425,GO:0030426,GO:0035235,GO:0036294,GO:0042149,GO:0043005,GO:0043022,GO:0043197,GO:0043524,GO:0045202,GO:0045211,GO:0046872,GO:0048471,GO:0071230,GO:1990124,GO:2000766	translation repressor activity, nucleic acid binding|response to ischemia|RNA binding|mRNA 3'-UTR binding|nucleus|cytoplasm|endoplasmic reticulum|translation factor activity, RNA binding|postsynaptic density|cell junction|axon|dendrite|growth cone|ionotropic glutamate receptor signaling pathway|cellular response to decreased oxygen levels|cellular response to glucose starvation|neuron projection|…	path:hsa04114,path:hsa04914	Oocyte meiosis|Progesterone-mediated oocyte maturation
clstr_55645_1602_18	3.55851e-06	7.2504	2.85806	Up	14.2982	11.4401	Detected	Detected	Detected	Detected	Detected	Detected	Detected	Detected	13.963	14.2311	14.2923	14.7063	11.6888	11.4081	11.3827	11.2809	TTTCAAAGGTGGAGCGTGAATACCAGAAGGATCCAGTATTCAGTCACTTAAATGAAGTCT	ENST00000234091.8	chr2	8678845	8684453	+	GENCODE release 31	protein_coding	protein_coding	ENSG00000115738.10	ID2	5	2041	3398	GO:0000122,GO:0001656,GO:0001779,GO:0001966,GO:0003149,GO:0003166,GO:0005634,GO:0005737,GO:0005829,GO:0006351,GO:0007275,GO:0008344,GO:0010628,GO:0010629,GO:0014003,GO:0019216,GO:0021772,GO:0032922,GO:0033598,GO:0042752,GO:0043153,GO:0043234,GO:0043353,GO:0043392,GO:0043433,GO:0044325,GO:0045475,GO:0045578,GO:0045600,GO:0045648,GO:0045651,GO:0045665,GO:0045668,GO:0045777,GO:0045892,GO:0045893,GO:…	negative regulation of transcription from RNA polymerase II promoter|metanephros development|natural killer cell differentiation|thigmotaxis|membranous septum morphogenesis|bundle of His development|nucleus|cytoplasm|cytosol|transcription, DNA-templated|multicellular organism development|adult locomotory behavior|positive regulation of gene expression|negative regulation of gene expression|oligod…	path:hsa04350,path:hsa04390,path:hsa04550,path:hsa05202	TGF-beta signaling pathway|Hippo signaling pathway|Signaling pathways regulating pluripotency of stem cells|Transcriptional misregulation in cancer
clstr_42663_1264_12	5.25853e-05	7.22929	2.85385	Up	7.20529	4.35144	Detected	Detected	Detected	Detected	Detected	Detected	Detected	Detected	7.20524	6.46006	7.65352	7.50236	4.48176	4.13212	4.27095	4.52091	TACTCAGTGCGAGAACACCTCCAGAAATAACTCAATTCACGCCATGCAGATGCAGTTGTA	ENST00000595607.6	chr19	48270081	48287608	+	GENCODE release 31	protein_coding	protein_coding	ENSG00000178150.10	ZNF114	6	2499	163071	GO:0003677,GO:0005634,GO:0006351,GO:0006355,GO:0042802,GO:0046872,GO:0070062	DNA binding|nucleus|transcription, DNA-templated|regulation of transcription, DNA-templated|identical protein binding|metal ion binding|extracellular exosome
clstr_15322_1355_8	2.11484e-06	7.21571	2.85114	Up	10.5951	7.74392	Detected	Detected	Detected	Detected	Detected	Detected	Detected	Detected	10.5924	10.3356	10.7652	10.687	7.86421	7.79041	7.95839	7.36265	TTTACTTGGAAGAGGCTCCGCTCGCATTCAAGACAGTATGTATCTGGGTTGCACATGAAC	ENST00000397056.1	chr3	11252699	11263557	+	GENCODE release 31	protein_coding	protein_coding	ENSG00000196639.6	HRH1	3	4711	3269	GO:0004930,GO:0004969,GO:0005829,GO:0005886,GO:0005887,GO:0006954,GO:0007186,GO:0007200,GO:0007613,GO:0008542,GO:0019229,GO:0032962,GO:0043114,GO:0045907,GO:0048016,GO:0048167,GO:0048245,GO:0050804,GO:0071420	G-protein coupled receptor activity|histamine receptor activity|cytosol|plasma membrane|integral component of plasma membrane|inflammatory response|G-protein coupled receptor signaling pathway|phospholipase C-activating G-protein coupled receptor signaling pathway|memory|visual learning|regulation of vasoconstriction|positive regulation of inositol trisphosphate biosynthetic process|regulation of…	path:hsa04020,path:hsa04080,path:hsa04750	Calcium signaling pathway|Neuroactive ligand-receptor interaction|Inflammatory mediator regulation of TRP channels
clstr_5371_2561_5	4.48939e-05	7.20551	2.8491	Up	9.14147	6.29237	Detected	Detected	Detected	Detected	Detected	Detected	Detected	Detected	8.47072	8.99084	9.38292	9.7214	6.33385	6.29548	6.16748	6.37267	AGACATTGATGGAGACGGTATCCTCAATGAACGGGACAACTGCCAGTACGTCTACAATGT	ENST00000260356.5	chr15	39581093	39599466	+	GENCODE release 31	protein_coding	protein_coding	ENSG00000137801.10	THBS1	22	7775	7057			path:hsa04015,path:hsa04115,path:hsa04145,path:hsa04151,path:hsa04350,path:hsa04510,path:hsa04512,path:hsa05144,path:hsa05165,path:hsa05205,path:hsa05206,path:hsa05219	Rap1 signaling pathway|p53 signaling pathway|Phagosome|PI3K-Akt signaling pathway|TGF-beta signaling pathway|Focal adhesion|ECM-receptor interaction|Malaria|Human papillomavirus infection|Proteoglycans in cancer|MicroRNAs in cancer|Bladder cancer
clstr_173829_416_14	0.000102425	7.20102	2.8482	Up	5.9356	3.0874	Detected	Detected	Detected	Detected	Detected	Detected	Not Detected	Detected	5.31892	5.55889	6.55157	6.31302	2.98494	3.22141	2.82959	3.31365	GAAGCAGGTGATGCGCAACCATAGGTTTCAAGCAAGACAAATGAAGACTGAAACCAAGAA	ENST00000374968.8	chrX	55089008	55092842	+	GENCODE release 31	protein_coding	protein_coding	ENSG00000234068.6	PAGE2	5	551	203569
clstr_24997_611_11	1.2124e-07	7.17543	2.84306	Up	8.36821	5.52514	Detected	Detected	Detected	Detected	Detected	Detected	Detected	Detected	8.27486	8.45379	8.23014	8.51405	5.31317	5.56377	5.59129	5.63235	TAAAGTCATGATCTACCAGGATGAAGTGAAGCTGCCGGCCAAACTGAGCATCAGCAAATC	ENST00000357037.6	chr17	42402449	42423256	-	GENCODE release 31	protein_coding	protein_coding	ENSG00000177469.13	CAVIN1	2	3570	284119	GO:0003723,GO:0005634,GO:0005654,GO:0005737,GO:0005739,GO:0005783,GO:0005829,GO:0005886,GO:0005901,GO:0006355,GO:0006361,GO:0006363,GO:0009303,GO:0042134,GO:0042802,GO:0043231,GO:0043234,GO:0045121,GO:2000147	RNA binding|nucleus|nucleoplasm|cytoplasm|mitochondrion|endoplasmic reticulum|cytosol|plasma membrane|caveola|regulation of transcription, DNA-templated|transcription initiation from RNA polymerase I promoter|termination of RNA polymerase I transcription|rRNA transcription|rRNA primary transcript binding|identical protein binding|intracellular membrane-bounded organelle|protein complex|membrane r…
clstr_2779_5176_7	1.99445e-06	7.17301	2.84258	Up	8.22568	5.3831	Detected	Detected	Detected	Detected	Detected	Detected	Detected	Detected	8.36631	8.50088	8.1886	7.84694	5.5539	5.33102	5.21096	5.43653	AAATCTGCAGAGTCCATTGGCGAAAGCAGGTTGAGTGAGAACGGAAAGCATGTGAAGAAA	ENST00000265843.9	chr11	108505435	108593768	-	GENCODE release 31	protein_coding	protein_coding	ENSG00000110723.12	EXPH5	6	10304	23086	GO:0003334,GO:0005768,GO:0006886,GO:0017137,GO:0045921,GO:0050714,GO:0071985	keratinocyte development|endosome|intracellular protein transport|Rab GTPase binding|positive regulation of exocytosis|positive regulation of protein secretion|multivesicular body sorting pathway
clstr_57522_1634_4	0.000242448	7.16354	2.84067	Up	5.89908	3.05841	Detected	Detected	Detected	Detected	Detected	Detected	Not Detected	Detected	6.38668	6.20075	5.55427	5.45462	3.44962	2.97655	2.28764	3.51983	TGGACAAGCAATTCGAAATTCAGGCTTACGATCCCACTATTCACTAAGTCTGTGACTCTG	ENST00000522671.1	chr8	56301301	56320776	-	GENCODE release 31	protein_coding	protein_coding	ENSG00000170786.12	SDR16C5	8	1988	195814	GO:0000122,GO:0001191,GO:0004745,GO:0005634,GO:0005789,GO:0008134,GO:0016021,GO:0017053,GO:0031065,GO:0033613,GO:0035067,GO:0042572,GO:0042574,GO:0043616	negative regulation of transcription from RNA polymerase II promoter|transcriptional repressor activity, RNA polymerase II transcription factor binding|retinol dehydrogenase activity|nucleus|endoplasmic reticulum membrane|transcription factor binding|integral component of membrane|transcriptional repressor complex|positive regulation of histone deacetylation|activating transcription factor bindin…	path:hsa00830	Retinol metabolism
clstr_95123_792_22	4.84514e-05	7.14647	2.83723	Up	5.54579	2.70856	Detected	Detected	Detected	Detected	Not Detected	Detected	Not Detected	Not Detected	5.81021	5.37802	5.52779	5.46715	2.6302	3.46247	2.38019	2.36139	AAGAGGATCCAGGTCCTATTCAAAGCCAAATGGAGAAGGGTATATTTAATGAGCGAACAG	ENST00000519312.5	chr5	134286438	134371047	-	GENCODE release 31	protein_coding	protein_coding	ENSG00000006837.12	CDKL3	9	1198	51265	GO:0004672,GO:0004693,GO:0005524,GO:0005634,GO:0005737,GO:0006464,GO:0030517,GO:0050775,GO:0097484	protein kinase activity|cyclin-dependent protein serine/threonine kinase activity|ATP binding|nucleus|cytoplasm|cellular protein modification process|negative regulation of axon extension|positive regulation of dendrite morphogenesis|dendrite extension
clstr_58434_1359_13	2.70723e-07	7.09341	2.82648	Up	10.9409	8.11442	Detected	Detected	Detected	Detected	Detected	Detected	Detected	Detected	10.6216	11.0624	11.0956	10.984	8.04389	8.09638	8.1891	8.12832	AATGTAAGGTCAGCTCTCGATCTGCTCACTGAAGAACAGATTGGACCCAACAGGTTACCT	ENST00000280614.4	chr4	139015781	139045939	+	GENCODE release 31	protein_coding	protein_coding	ENSG00000151014.6	NOCT	3	1962	25819	GO:0000290,GO:0000932,GO:0003700,GO:0003729,GO:0004535,GO:0005634,GO:0005654,GO:0005737,GO:0006366,GO:0006397,GO:0007623,GO:0009991,GO:0010629,GO:0032496,GO:0032922,GO:0033962,GO:0042752,GO:0045600,GO:0045668,GO:0045995,GO:0046872,GO:0048255,GO:0048471	deadenylation-dependent decapping of nuclear-transcribed mRNA|P-body|DNA binding transcription factor activity|mRNA binding|poly(A)-specific ribonuclease activity|nucleus|nucleoplasm|cytoplasm|transcription from RNA polymerase II promoter|mRNA processing|circadian rhythm|response to extracellular stimulus|negative regulation of gene expression|response to lipopolysaccharide|circadian regulation o…
clstr_21344_757_7	8.13998e-08	7.07867	2.82348	Up	14.0426	11.2191	Detected	Detected	Detected	Detected	Detected	Detected	Detected	Detected	14.1014	14.1214	14.1247	13.8229	11.3336	11.0697	11.2078	11.2654	CGCCAAGCAACCAAAGACGCTGGAACTATTGCTGGCCTAAATGTTATGAGGATCATCAAC	ENST00000324460.7	chr9	125234853	125241343	-	GENCODE release 31	protein_coding	protein_coding	ENSG00000044574.8	HSPA5	8	3921	3309			path:hsa03060,path:hsa04141,path:hsa04612,path:hsa04918,path:hsa05020	Protein export|Protein processing in endoplasmic reticulum|Antigen processing and presentation|Thyroid hormone synthesis|Prion diseases
clstr_128631_364_10	8.81917e-05	7.03868	2.8153	Up	4.0393	1.22399	Detected	Not Detected	Detected	Detected	Not Detected	Not Detected	Not Detected	Not Detected	4.56047	3.42165	3.999	4.17606	1.6367	1.39328	0.758231	1.10776	AGAAAGACGGAGAGTAAACCAATTCCTAGACTACCTGCAAGAGTTTCTTGGTGTAATGAA	ENST00000231454.6	chr5	132541445	132543522	-	GENCODE release 31	protein_coding	protein_coding	ENSG00000113525.10	IL5	4	815	3567			path:hsa04060,path:hsa04630,path:hsa04640,path:hsa04657,path:hsa04658,path:hsa04660,path:hsa04664,path:hsa04672,path:hsa05200,path:hsa05310,path:hsa05320,path:hsa05321,path:hsa05330	Cytokine-cytokine receptor interaction|Jak-STAT signaling pathway|Hematopoietic cell lineage|IL-17 signaling pathway|Th1 and Th2 cell differentiation|T cell receptor signaling pathway|Fc epsilon RI signaling pathway|Intestinal immune network for IgA production|Pathways in cancer|Asthma|Autoimmune thyroid disease|Inflammatory bowel disease (IBD)|Allograft rejection
clstr_71187_61_15	4.31303e-07	7.03415	2.81438	Up	3.7884	0.974023	Detected	Not Detected	Not Detected	Not Detected	Not Detected	Not Detected	Not Detected	Not Detected	4.12711	3.62763	3.60173	3.79712	0.992923	0.988822	0.984285	0.930062	TCGGACCATGACCTAGCTGACCATGAACTTGGAAGGGCTTGAAATGATAGCAGTTCTGAT	ENST00000382150.8	chr4	20729210	21303989	-	GENCODE release 31	protein_coding	protein_coding	ENSG00000185774.16	KCNIP4	8	1645	80333	GO:0005244,GO:0005267,GO:0005509,GO:0005737,GO:0005829,GO:0005886,GO:0008076,GO:0015459,GO:0072659,GO:1901379	voltage-gated ion channel activity|potassium channel activity|calcium ion binding|cytoplasm|cytosol|plasma membrane|voltage-gated potassium channel complex|potassium channel regulator activity|protein localization to plasma membrane|regulation of potassium ion transmembrane transport
clstr_47067_633_8	1.73729e-06	6.93606	2.79412	Up	9.08354	6.28943	Detected	Detected	Detected	Detected	Detected	Detected	Detected	Detected	9.38272	9.17537	8.80855	8.96754	6.16376	6.14301	6.32623	6.52471	GAGGAATTCAGCGATTTATACAACGAGGTCTATAACTTGACCCAGGAGTTCTTCCGGCAC	ENST00000621355.4	chr20	4148779	4187746	+	GENCODE release 31	protein_coding	protein_coding	ENSG00000088826.18	SMOX	8	2322	54498	GO:0005634,GO:0005654,GO:0005737,GO:0005829,GO:0006596,GO:0006598,GO:0031965,GO:0043231,GO:0046208,GO:0046592,GO:0052894,GO:0052895,GO:0052901	nucleus|nucleoplasm|cytoplasm|cytosol|polyamine biosynthetic process|polyamine catabolic process|nuclear membrane|intracellular membrane-bounded organelle|spermine catabolic process|polyamine oxidase activity|norspermine:oxygen oxidoreductase activity|N1-acetylspermine:oxygen oxidoreductase (N1-acetylspermidine-forming) activity|spermine:oxygen oxidoreductase (spermidine-forming) activity	path:hsa00330,path:hsa00410	Arginine and proline metabolism|beta-Alanine metabolism
clstr_59709_1508_13	0.000815153	6.93518	2.79393	Up	4.18543	1.3915	Detected	Detected	Detected	Detected	Not Detected	Not Detected	Not Detected	Not Detected	4.78884	4.15907	4.15958	3.63424	0.782437	0.8243	1.53961	2.41965	TTTAGCCTCATCAATGGAAACATCTGTCACGAGCGGTATGTCTAGATTGACCCTTGATTT	ENST00000380289.2	chrX	16123556	16153021	+	GENCODE release 31	protein_coding	protein_coding	ENSG00000126010.5	GRPR	3	1929	2925	GO:0005886,GO:0005887,GO:0007186,GO:0007200,GO:0008188,GO:0008283,GO:0008528,GO:0035176,GO:0036343,GO:0042127,GO:0043207,GO:0061744	plasma membrane|integral component of plasma membrane|G-protein coupled receptor signaling pathway|phospholipase C-activating G-protein coupled receptor signaling pathway|neuropeptide receptor activity|cell proliferation|G-protein coupled peptide receptor activity|social behavior|psychomotor behavior|regulation of cell proliferation|response to external biotic stimulus|motor behavior	path:hsa04020,path:hsa04080	Calcium signaling pathway|Neuroactive ligand-receptor interaction
clstr_172796_278_26	0.000534125	6.9298	2.79281	Up	5.83319	3.04037	Detected	Detected	Detected	Detected	Detected	Detected	Not Detected	Detected	6.29465	5.95626	5.42079	5.66104	3.30234	3.56647	1.94001	3.35268	GTAATGGAAGAGTTCAGTTTCTTCACGATGGAAGTTGCTAAATTCTCCATGGACATAGAG	ENST00000274565.5	chr5	148312423	148315919	+	GENCODE release 31	protein_coding	protein_coding	ENSG00000145879.11	SPINK7	4	554	84651
clstr_161278_227_16	2.56061e-06	6.91271	2.78925	Up	9.59752	6.80826	Detected	Detected	Detected	Detected	Detected	Detected	Detected	Detected	9.46204	9.33849	9.73874	9.85079	6.65476	6.80298	7.12596	6.64936	GATCAAGGACGGATGATGAAGTAGTACAGAGGTCCAGATAAAGTCTAACACCCTGTATTT	ENST00000540297.6	chr12	103930410	103933990	+	GENCODE release 31	protein_coding	protein_coding	ENSG00000166598.15	HSP90B1	6	590	7184	GO:0001666,GO:0002224,GO:0003723,GO:0005509,GO:0005524,GO:0005576,GO:0005634,GO:0005783,GO:0005788,GO:0005789,GO:0005829,GO:0005886,GO:0005925,GO:0006898,GO:0015031,GO:0016020,GO:0019221,GO:0019903,GO:0030433,GO:0030496,GO:0030970,GO:0031012,GO:0031247,GO:0034663,GO:0034975,GO:0034976,GO:0036500,GO:0042470,GO:0043066,GO:0043234,GO:0043666,GO:0043687,GO:0044267,GO:0048471,GO:0050750,GO:0051082,GO:…	response to hypoxia|toll-like receptor signaling pathway|RNA binding|calcium ion binding|ATP binding|extracellular region|nucleus|endoplasmic reticulum|endoplasmic reticulum lumen|endoplasmic reticulum membrane|cytosol|plasma membrane|focal adhesion|receptor-mediated endocytosis|protein transport|membrane|cytokine-mediated signaling pathway|protein phosphatase binding|ubiquitin-dependent ERAD pat…	path:hsa04141,path:hsa04151,path:hsa04657,path:hsa04915,path:hsa04918,path:hsa05200,path:hsa05215,path:hsa05418	Protein processing in endoplasmic reticulum|PI3K-Akt signaling pathway|IL-17 signaling pathway|Estrogen signaling pathway|Thyroid hormone synthesis|Pathways in cancer|Prostate cancer|Fluid shear stress and atherosclerosis
clstr_6121_6172_6	5.6202e-08	6.89495	2.78554	Up	11.9277	9.14215	Detected	Detected	Detected	Detected	Detected	Detected	Detected	Detected	11.9862	11.9747	12.0647	11.6852	9.20228	9.12271	9.12385	9.11975	TGTGGAACTGATGCAGAGTTCGCCTGCAGACGGATCTGGATATACACTATGTATAATTGT	ENST00000380752.10	chr13	29509414	29595688	-	GENCODE release 31	protein_coding	protein_coding	ENSG00000139514.13	SLC7A1	13	7343	6541	GO:0005886,GO:0005887,GO:0006810,GO:0006865,GO:0015171,GO:0015181,GO:0016020	plasma membrane|integral component of plasma membrane|transport|amino acid transport|amino acid transmembrane transporter activity|arginine transmembrane transporter activity|membrane	path:hsa05206	MicroRNAs in cancer
clstr_70576_620_12	0.0200081	6.86929	2.78016	Up	3.82878	1.04862	Not Detected	Not Detected	Detected	Detected	Not Detected	Not Detected	Not Detected	Not Detected	1.71484	3.49222	4.2926	5.81543	0.819972	0.81874	1.74639	0.809367	TCAAAGGCTGGTGGCTTACTTCACGTATATTGCAGCATTTCAGTACTGCTCTGCACGTGT	ENST00000522154.1	chr5	150846523	150848669	+	GENCODE release 31	protein_coding	protein_coding	ENSG00000237693.4	IRGM	2	1659	345611	GO:0000045,GO:0000139,GO:0000421,GO:0001891,GO:0001934,GO:0005525,GO:0005739,GO:0005794,GO:0005829,GO:0006954,GO:0010508,GO:0010800,GO:0016787,GO:0019901,GO:0030670,GO:0031648,GO:0033138,GO:0042742,GO:0042995,GO:0043254,GO:0043539,GO:0045087,GO:0050700,GO:0050821,GO:0050829,GO:0051434,GO:0060335,GO:0061635,GO:0061739,GO:0061762,GO:0070431,GO:0071222,GO:0071902,GO:0075044,GO:0098586,GO:1901098	autophagosome assembly|Golgi membrane|autophagosome membrane|phagocytic cup|positive regulation of protein phosphorylation|GTP binding|mitochondrion|Golgi apparatus|cytosol|inflammatory response|positive regulation of autophagy|positive regulation of peptidyl-threonine phosphorylation|hydrolase activity|protein kinase binding|phagocytic vesicle membrane|protein destabilization|positive regulation…	path:hsa05145	Toxoplasmosis
clstr_23581_2826_4	0.000657276	6.84674	2.77542	Up	3.52288	0.747459	Not Detected	Not Detected	Detected	Detected	Not Detected	Not Detected	Not Detected	Not Detected	2.60523	3.07053	3.8643	4.55144	0.745479	0.747875	0.748931	0.747549	CTGAGTTATTACGCTACATGACAACGTTTCGACATTTCACCGGCAACACCAAGAGGGTTT	ENST00000620793.2	chr2	96112876	96116571	-	GENCODE release 31	protein_coding	protein_coding	ENSG00000274286.2	ADRA2B	1	3696	151			path:hsa04022,path:hsa04080	cGMP-PKG signaling pathway|Neuroactive ligand-receptor interaction
clstr_44238_2357_23	4.24878e-06	6.84117	2.77424	Up	15.7825	13.0082	Detected	Detected	Detected	Detected	Detected	Detected	Detected	Detected	15.7521	16.1304	15.8554	15.392	13.2732	12.9545	12.899	12.9062	CTAACATCTTCAATGTGCCATAGACCTTCCCACAAAGACTGTCCAATAATAAGAGATGCT	ENST00000558096.5	chr14	24094377	24104130	+	GENCODE release 31	protein_coding	protein_coding	ENSG00000100889.11	PCK2	9	2433	5106	GO:0004611,GO:0004613,GO:0005525,GO:0005739,GO:0005759,GO:0006090,GO:0006094,GO:0006107,GO:0006116,GO:0032024,GO:0032496,GO:0046872,GO:0070062,GO:0071333,GO:0071356,GO:0071548	phosphoenolpyruvate carboxykinase activity|phosphoenolpyruvate carboxykinase (GTP) activity|GTP binding|mitochondrion|mitochondrial matrix|pyruvate metabolic process|gluconeogenesis|oxaloacetate metabolic process|NADH oxidation|positive regulation of insulin secretion|response to lipopolysaccharide|metal ion binding|extracellular exosome|cellular response to glucose stimulus|cellular response to …	path:hsa00010,path:hsa00020,path:hsa00620,path:hsa03320,path:hsa04068,path:hsa04151,path:hsa04152,path:hsa04910,path:hsa04920,path:hsa04922,path:hsa04931,path:hsa04964	Glycolysis / Gluconeogenesis|Citrate cycle (TCA cycle)|Pyruvate metabolism|PPAR signaling pathway|FoxO signaling pathway|PI3K-Akt signaling pathway|AMPK signaling pathway|Insulin signaling pathway|Adipocytokine signaling pathway|Glucagon signaling pathway|Insulin resistance|Proximal tubule bicarbonate reclamation
clstr_8740_5586_12	0.000100162	6.8312	2.77214	Up	9.56696	6.79482	Detected	Detected	Detected	Detected	Detected	Detected	Detected	Detected	8.69963	9.59815	9.99599	9.97406	6.88524	6.7423	6.81994	6.73179	GTTGAGTCACAGTGATTCAGGTGGCATGCTTATCTTGTTCGTGACATCAGTGGGACGTTT	ENST00000299847.6	chr15	30357766	30393549	-	GENCODE release 31	protein_coding	protein_coding	ENSG00000166664.13	CHRFAM7A	10	6220	89832	GO:0004888,GO:0005230,GO:0016021	transmembrane signaling receptor activity|extracellular ligand-gated ion channel activity|integral component of membrane
clstr_55345_992_22	2.3694e-07	6.8113	2.76793	Up	8.48881	5.72088	Detected	Detected	Detected	Detected	Detected	Detected	Detected	Detected	8.64981	8.52946	8.41448	8.36151	5.45915	5.81841	5.79804	5.80793	ACAAAGTCAGGAATGAAACTAAAGAGCTGAGGTTGCTCTGTGCAGAGGACGAGCAAACCA	ENST00000357271.9	chr7	50592580	50732353	-	GENCODE release 31	protein_coding	protein_coding	ENSG00000106070.19	GRB10	15	2050	2887			path:hsa04150	mTOR signaling pathway
clstr_108988_700_18	0.000499026	6.80389	2.76636	Up	5.04127	2.27491	Detected	Detected	Detected	Detected	Not Detected	Not Detected	Not Detected	Detected	4.732	4.95557	4.81557	5.66194	2.35575	2.46895	1.30974	2.9652	AAGAGCCCTTGATTGGTGACAGATAAGCTTTAGGCTATTTGTGGGCAGCTTTGTGAAATG	ENST00000635015.1	chrX	48905859	48911646	-	GENCODE release 31	protein_coding	protein_coding	ENSG00000102100.16	SLC35A2	3	1008	7355	GO:0000139,GO:0005351,GO:0005459,GO:0005634,GO:0005783,GO:0005794,GO:0006012,GO:0016021,GO:0072334	Golgi membrane|sugar:proton symporter activity|UDP-galactose transmembrane transporter activity|nucleus|endoplasmic reticulum|Golgi apparatus|galactose metabolic process|integral component of membrane|UDP-galactose transmembrane transport
clstr_51210_1617_7	1.49938e-05	6.76278	2.75762	Up	5.9535	3.19588	Detected	Detected	Detected	Detected	Detected	Detected	Not Detected	Detected	6.53259	5.8947	5.69232	5.69438	3.3446	3.10701	2.98595	3.34595	TATGAGTTTCAGTACCGTCCAAGCTTCTCATCAGACATGAAACCCAAGACGGTGATAGGA	ENST00000422046.6	chr16	55802854	55833337	-	GENCODE release 31	protein_coding	protein_coding	ENSG00000198848.12	CES1	14	2178	1066	GO:0004771,GO:0005783,GO:0005788,GO:0005829,GO:0006695,GO:0006805,GO:0008152,GO:0009636,GO:0030855,GO:0047374,GO:0051791,GO:0052689,GO:0090122	sterol esterase activity|endoplasmic reticulum|endoplasmic reticulum lumen|cytosol|cholesterol biosynthetic process|xenobiotic metabolic process|metabolic process|response to toxic substance|epithelial cell differentiation|methylumbelliferyl-acetate deacetylase activity|medium-chain fatty acid metabolic process|carboxylic ester hydrolase activity|cholesterol ester hydrolysis involved in cholester…	path:hsa00983	Drug metabolism - other enzymes
A_24_P353905	0.00765125	6.7622	2.75749	Up	3.83779	1.08029	Detected	Detected	Not Detected	Detected	Not Detected	Not Detected	Not Detected	Not Detected	4.52292	4.23269	1.76946	4.82608	1.12754	1.07174	1.1045	1.01739	ACCAGAAGTCGGGAAAGTCAAAGGGGAAGGATGTTAACTTGGCGGAGTTCGCTGTGGCTG	NM_032348	chr1	1352691	1358555	-	Refseq	protein_coding			MXRA8		2293	54587	GO:0005788,GO:0009986,GO:0016021,GO:0043687,GO:0044267,GO:0060857,GO:0070062	endoplasmic reticulum lumen|cell surface|integral component of membrane|post-translational protein modification|cellular protein metabolic process|establishment of glial blood-brain barrier|extracellular exosome
clstr_10241_2839_5	4.74103e-06	6.73849	2.75243	Up	9.4729	6.72048	Detected	Detected	Detected	Detected	Detected	Detected	Detected	Detected	9.54269	9.26502	9.59233	9.49158	6.65311	7.19652	6.46125	6.57103	GAATGTACCTGGGTGAGATTGTCCGTAACATTCTCATCGATTTCACCAAGCGTGGACTAC	ENST00000290573.6	chr2	74833981	74893359	+	GENCODE release 31	protein_coding	protein_coding	ENSG00000159399.9	HK2	18	5772	3099			path:hsa00010,path:hsa00051,path:hsa00052,path:hsa00500,path:hsa00520,path:hsa00524,path:hsa04066,path:hsa04910,path:hsa04930,path:hsa04973,path:hsa05230	Glycolysis / Gluconeogenesis|Fructose and mannose metabolism|Galactose metabolism|Starch and sucrose metabolism|Amino sugar and nucleotide sugar metabolism|Neomycin, kanamycin and gentamicin biosynthesis|HIF-1 signaling pathway|Insulin signaling pathway|Type II diabetes mellitus|Carbohydrate digestion and absorption|Central carbon metabolism in cancer
clstr_46881_1517_13	1.17988e-08	6.73558	2.7518	Up	8.82879	6.07699	Detected	Detected	Detected	Detected	Detected	Detected	Detected	Detected	8.91994	8.69329	8.90895	8.79299	6.04955	6.04988	6.18675	6.0218	TATATCCAGTCTCGGTTCTACAGAGCTCCAGAAATCATCTTAGGAAGCCGCTACAGCACA	ENST00000367106.1	chr1	206635829	206649114	+	GENCODE release 31	protein_coding	protein_coding	ENSG00000143479.17	DYRK3	4	2329	8444	GO:0000287,GO:0004672,GO:0004674,GO:0004712,GO:0004713,GO:0005524,GO:0005634,GO:0005737,GO:0006468,GO:0010494,GO:0030218,GO:0035617,GO:0043066,GO:0080135,GO:1903432	magnesium ion binding|protein kinase activity|protein serine/threonine kinase activity|protein serine/threonine/tyrosine kinase activity|protein tyrosine kinase activity|ATP binding|nucleus|cytoplasm|protein phosphorylation|cytoplasmic stress granule|erythrocyte differentiation|stress granule disassembly|negative regulation of apoptotic process|regulation of cellular response to stress|regulation…
clstr_107803_921_22	0.000349497	6.72355	2.74922	Up	4.84457	2.09535	Detected	Detected	Detected	Detected	Not Detected	Not Detected	Not Detected	Not Detected	5.33059	5.33815	4.57018	4.13935	2.17289	2.64348	2.07427	1.49075	CACATGCTTGAGACACTGATGACAAGTGCTCGATACTGGCTTCTCTACTTCCAGATGTTT	ENST00000409079.1	chr2	232894602	232928154	-	GENCODE release 31	protein_coding	protein_coding	ENSG00000066248.15	NGEF	4	1022	25791	GO:0005085,GO:0005089,GO:0005829,GO:0007186,GO:0016020,GO:0030426,GO:0035023,GO:0043065,GO:0043087,GO:0048013,GO:0051056,GO:0061002	guanyl-nucleotide exchange factor activity|Rho guanyl-nucleotide exchange factor activity|cytosol|G-protein coupled receptor signaling pathway|membrane|growth cone|regulation of Rho protein signal transduction|positive regulation of apoptotic process|regulation of GTPase activity|ephrin receptor signaling pathway|regulation of small GTPase mediated signal transduction|negative regulation of dendr…	path:hsa04360	Axon guidance
clstr_51207_2062_18	4.13661e-07	6.64457	2.73218	Up	14.5868	11.8546	Detected	Detected	Detected	Detected	Detected	Detected	Detected	Detected	14.8503	14.5174	14.6512	14.3282	11.9661	11.8638	11.8093	11.7793	GTGCTTTAAGTGTGGAGAGTCAATTAAACACCTTTACTCTTAGAAATACGGATTCGGCAG	ENST00000395471.7	chr7	56011068	56051604	-	GENCODE release 31	protein_coding	protein_coding	ENSG00000146733.14	PSPH	8	2178	5723	GO:0000287,GO:0004647,GO:0005509,GO:0006563,GO:0006564	magnesium ion binding|phosphoserine phosphatase activity|calcium ion binding|L-serine metabolic process|L-serine biosynthetic process	path:hsa00260	Glycine, serine and threonine metabolism
clstr_73762_466_8	0.00169859	6.63406	2.72989	Up	7.49426	4.76437	Detected	Detected	Detected	Detected	Detected	Detected	Detected	Detected	7.84355	7.23001	7.26293	7.64057	6.21723	4.19617	4.31733	4.32677	CTAGAGAAGATGGGATGTCGGTTAATGAACCGACCTCAAGCCATCCTGAACTGCGTTAAT	ENST00000544257.5	chr12	8681691	8783095	+	GENCODE release 31	protein_coding	protein_coding	ENSG00000166532.16	RIMKLB	9	1589	57494	GO:0005524,GO:0005737,GO:0005829,GO:0006464,GO:0008652,GO:0046872,GO:0072590,GO:0072591	ATP binding|cytoplasm|cytosol|cellular protein modification process|cellular amino acid biosynthetic process|metal ion binding|N-acetyl-L-aspartate-L-glutamate ligase activity|citrate-L-glutamate ligase activity	path:hsa00250	Alanine, aspartate and glutamate metabolism
clstr_23385_960_11	4.95675e-08	6.6045	2.72345	Up	8.34978	5.62633	Detected	Detected	Detected	Detected	Detected	Detected	Detected	Detected	8.3478	8.33709	8.22397	8.49026	5.60911	5.47429	5.77104	5.65089	AGATCATCCTCTACTGGAAGCATTCCACGATCTTTGATGTGGGTGAGAATCTAACGGTCC	ENST00000373066.9	chr9	128091464	128109245	+	GENCODE release 31	protein_coding	protein_coding	ENSG00000148339.12	SLC25A25	11	3714	114789	GO:0005347,GO:0005509,GO:0005743,GO:0006839,GO:0015217,GO:0016021	ATP transmembrane transporter activity|calcium ion binding|mitochondrial inner membrane|mitochondrial transport|ADP transmembrane transporter activity|integral component of membrane
clstr_121657_532_13	0.000103146	6.60333	2.72319	Up	8.94512	6.22192	Detected	Detected	Detected	Detected	Detected	Detected	Detected	Detected	8.56562	9.80138	8.85423	8.55923	6.41129	6.22241	6.16208	6.09192	GATGAGAGACTCCACCTTTGCAGCCTAGCTGATCCTCAAGCACGAATTCAACAATAACAT	ENST00000391418.3	chr17	41059240	41060114	-	GENCODE release 31	protein_coding	protein_coding	ENSG00000212724.3	KRTAP2-3	1	875	730755	GO:0005829,GO:0031424,GO:0045095	cytosol|keratinization|keratin filament
clstr_18191_816_6	0.00439605	6.59185	2.72068	Up	3.74712	1.02644	Not Detected	Not Detected	Detected	Detected	Not Detected	Not Detected	Not Detected	Not Detected	2.39299	3.10555	4.64433	4.8456	0.775571	1.29632	0.770323	1.26353	TGTGCTAGCAATGTAGAAGATAATCGTGTTAACTCGGGAAGTGGTTCTATCATCTCTTTC	ENST00000316997.8	chr2	237798745	237842807	+	GENCODE release 31	protein_coding	protein_coding	ENSG00000177483.11	RBM44	16	4282	375316	GO:0003723,GO:0005737,GO:0042803,GO:0045171	RNA binding|cytoplasm|protein homodimerization activity|intercellular bridge
clstr_46851_1348_21	1.75161e-05	6.56722	2.71528	Up	8.67941	5.96413	Detected	Detected	Detected	Detected	Detected	Detected	Detected	Detected	8.94174	9.15214	8.38296	8.24081	6.01579	5.88697	6.01107	5.94268	ACAAGTTCCACAATAACTGTTACCGGGACAGTGTCATCATCAGCATCACCAACTGTGCCA	ENST00000360584.6	chr1	43997528	44017325	-	GENCODE release 31	protein_coding	protein_coding	ENSG00000196517.11	SLC6A9	14	2330	6536	GO:0005215,GO:0005886,GO:0005887,GO:0006810,GO:0015375,GO:0016020,GO:0061537,GO:0098793	transporter activity|plasma membrane|integral component of plasma membrane|transport|glycine:sodium symporter activity|membrane|glycine secretion, neurotransmission|presynapse
clstr_28540_3150_13	0.018062	6.54809	2.71107	Up	5.66864	2.95756	Not Detected	Detected	Detected	Detected	Detected	Not Detected	Detected	Not Detected	3.40218	5.7166	6.64812	6.90765	3.53405	2.81682	3.19156	2.28783	TTTATATAGACCTGCTTGCATTGGCTGATGCTCCTCTAATTCCCTGAGTTTGATTCAACC	ENST00000309731.12	chr15	72159806	72197787	-	GENCODE release 31	protein_coding	protein_coding	ENSG00000175318.12	GRAMD2A	12	3284	196996	GO:0016021	integral component of membrane
clstr_15486_1273_4	3.52016e-07	6.53702	2.70863	Up	6.93951	4.23087	Detected	Detected	Detected	Detected	Detected	Detected	Detected	Detected	6.79639	6.98743	7.11988	6.85433	4.17398	4.11842	4.4906	4.14049	AAATCTGTTGAGTGCTACGACAGTAGAGAGAATTGTTGGACGACTGTTTGCGCGATGCCA	ENST00000417314.2	chr3	66998307	67011210	+	GENCODE release 31	protein_coding	protein_coding	ENSG00000163376.11	KBTBD8	4	4680	84541	GO:0005794,GO:0005819,GO:0005829,GO:0006417,GO:0006513,GO:0014029,GO:0014032,GO:0031463,GO:0042787,GO:0043687	Golgi apparatus|spindle|cytosol|regulation of translation|protein monoubiquitination|neural crest formation|neural crest cell development|Cul3-RING ubiquitin ligase complex|protein ubiquitination involved in ubiquitin-dependent protein catabolic process|post-translational protein modification
clstr_116876_697_8	3.087e-05	6.536	2.70841	Up	8.4208	5.7124	Detected	Detected	Detected	Detected	Detected	Detected	Detected	Detected	8.00405	8.09284	8.7304	8.85592	5.39312	5.77045	5.86378	5.82223	ATTTGTGTCCAAAGTGCGGAATCTTAAACGTGCCATGGCAACAGGTAGTGGCAGTAACCT	ENST00000371328.4	chr20	56524486	56526152	+	GENCODE release 31	protein_coding	protein_coding	ENSG00000124103.9	FAM209A	2	921	200232	GO:0005634,GO:0016021,GO:0070062	nucleus|integral component of membrane|extracellular exosome
clstr_85925_290_16	3.08685e-06	6.53046	2.70719	Up	13.1296	10.4224	Detected	Detected	Detected	Detected	Detected	Detected	Detected	Detected	13.452	12.7052	13.1189	13.2422	10.3135	10.3907	10.4714	10.514	CAATATGACTTTGGAGGAATTCTCGGCTGGAGAGCAGAAGACCGAAAGGATGGATAAGGT	ENST00000370986.9	chr1	67685201	67688334	+	GENCODE release 31	protein_coding	protein_coding	ENSG00000116717.13	GADD45A	4	1352	1647	GO:0000185,GO:0000979,GO:0005634,GO:0005737,GO:0006469,GO:0007098,GO:0016607,GO:0019900,GO:0042770,GO:0042803,GO:0043065,GO:0046330,GO:0046982,GO:0047485,GO:0051726,GO:0071260,GO:0071479,GO:0071850,GO:1900745,GO:2000379	activation of MAPKKK activity|RNA polymerase II core promoter sequence-specific DNA binding|nucleus|cytoplasm|negative regulation of protein kinase activity|centrosome cycle|nuclear speck|kinase binding|signal transduction in response to DNA damage|protein homodimerization activity|positive regulation of apoptotic process|positive regulation of JNK cascade|protein heterodimerization activity|prot…	path:hsa04010,path:hsa04068,path:hsa04110,path:hsa04115,path:hsa04210,path:hsa04218,path:hsa05169,path:hsa05200,path:hsa05202,path:hsa05210,path:hsa05212,path:hsa05213,path:hsa05214,path:hsa05216,path:hsa05217,path:hsa05218,path:hsa05220,path:hsa05222,path:hsa05223,path:hsa05224,path:hsa05225,path:hsa05226	MAPK signaling pathway|FoxO signaling pathway|Cell cycle|p53 signaling pathway|Apoptosis|Cellular senescence|Epstein-Barr virus infection|Pathways in cancer|Transcriptional misregulation in cancer|Colorectal cancer|Pancreatic cancer|Endometrial cancer|Glioma|Thyroid cancer|Basal cell carcinoma|Melanoma|Chronic myeloid leukemia|Small cell lung cancer|Non-small cell lung cancer|Breast cancer|Hepato…
A_33_P3296181	7.43832e-06	6.52363	2.70567	Up	8.14258	5.43691	Detected	Detected	Detected	Detected	Detected	Detected	Detected	Detected	7.96334	8.42831	8.45287	7.72581	5.32923	5.34095	5.48065	5.59681	AAGAGTAGTCAGTCCCTTCTTGGCTCTGCTGACACTCGAGCCCACATTCCATCACCTGCT	NM_001001437	chr17	36194869	36196758	-	Refseq	protein_coding			CCL3L3		784	414062	GO:0002548,GO:0005576,GO:0005615,GO:0006954,GO:0007186,GO:0008009,GO:0008285,GO:0019221,GO:0030593,GO:0043547,GO:0048020,GO:0048247,GO:0070098,GO:0070374,GO:0071346,GO:0071347,GO:0071356	monocyte chemotaxis|extracellular region|extracellular space|inflammatory response|G-protein coupled receptor signaling pathway|chemokine activity|negative regulation of cell proliferation|cytokine-mediated signaling pathway|neutrophil chemotaxis|positive regulation of GTPase activity|CCR chemokine receptor binding|lymphocyte chemotaxis|chemokine-mediated signaling pathway|positive regulation of …	path:hsa04060,path:hsa04062,path:hsa04620,path:hsa05132,path:hsa05142,path:hsa05163,path:hsa05323	Cytokine-cytokine receptor interaction|Chemokine signaling pathway|Toll-like receptor signaling pathway|Salmonella infection|Chagas disease (American trypanosomiasis)|Human cytomegalovirus infection|Rheumatoid arthritis
clstr_6390_2186_13	5.39032e-07	6.46341	2.6923	Up	11.5045	8.81217	Detected	Detected	Detected	Detected	Detected	Detected	Detected	Detected	11.437	11.3904	11.6037	11.5868	8.72186	8.86239	9.08721	8.57723	CCACTTGCAACTTAGTCAGAGACATAAACAAAGTGGGAATTGGCCTTGTTGCTGCCGCTT	ENST00000458537.7	chr3	170359623	170396835	+	GENCODE release 31	protein_coding	protein_coding	ENSG00000136603.14	SKIL	6	7182	6498	GO:0000122,GO:0000978,GO:0001078,GO:0001669,GO:0001825,GO:0002260,GO:0003682,GO:0003714,GO:0005634,GO:0005654,GO:0005737,GO:0007050,GO:0007179,GO:0007283,GO:0007519,GO:0016605,GO:0019904,GO:0030512,GO:0030514,GO:0032403,GO:0034097,GO:0043234,GO:0045596,GO:0046332,GO:0046677,GO:0048666,GO:0050772,GO:0070207,GO:0070208,GO:0070306,GO:0070848,GO:1902043,GO:1902231	negative regulation of transcription from RNA polymerase II promoter|RNA polymerase II proximal promoter sequence-specific DNA binding|transcriptional repressor activity, RNA polymerase II proximal promoter sequence-specific DNA binding|acrosomal vesicle|blastocyst formation|lymphocyte homeostasis|chromatin binding|transcription corepressor activity|nucleus|nucleoplasm|cytoplasm|cell cycle arrest…	path:hsa04550	Signaling pathways regulating pluripotency of stem cells
clstr_5953_2853_6	3.88836e-05	6.45951	2.69143	Up	7.67151	4.98009	Detected	Detected	Detected	Detected	Detected	Detected	Detected	Detected	7.2801	7.29982	8.00739	8.09875	5.07177	4.65294	5.21262	4.98301	TCCTCTAGCTACACTATTGCATTGTTCAGAAACTGTCGACCAGAGTTAGAACGGAGCCCT	ENST00000647893.1	chr6	131808020	131895155	+	GENCODE release 31	protein_coding	protein_coding	ENSG00000197594.13	ENPP1	25	7438	5167	GO:0003676,GO:0004527,GO:0004528,GO:0004551,GO:0005044,GO:0005158,GO:0005509,GO:0005524,GO:0005615,GO:0005765,GO:0005886,GO:0005887,GO:0006091,GO:0006771,GO:0006796,GO:0006955,GO:0008270,GO:0009143,GO:0009986,GO:0016021,GO:0016323,GO:0030247,GO:0030308,GO:0030500,GO:0030505,GO:0030643,GO:0030730,GO:0031214,GO:0031953,GO:0032869,GO:0035529,GO:0042803,GO:0045599,GO:0045719,GO:0046034,GO:0046325,GO:…	nucleic acid binding|exonuclease activity|phosphodiesterase I activity|nucleotide diphosphatase activity|scavenger receptor activity|insulin receptor binding|calcium ion binding|ATP binding|extracellular space|lysosomal membrane|plasma membrane|integral component of plasma membrane|generation of precursor metabolites and energy|riboflavin metabolic process|phosphate-containing compound metabolic …	path:hsa00230,path:hsa00240,path:hsa00500,path:hsa00740,path:hsa00760,path:hsa00770	Purine metabolism|Pyrimidine metabolism|Starch and sucrose metabolism|Riboflavin metabolism|Nicotinate and nicotinamide metabolism|Pantothenate and CoA biosynthesis
clstr_55802_1154_4	8.88537e-05	6.44575	2.68835	Up	5.73689	3.04854	Detected	Detected	Detected	Detected	Detected	Not Detected	Detected	Detected	5.6043	5.38149	5.75344	6.20831	3.45245	2.4889	3.40338	2.84943	AAACGCTCAGAGTCAGATACATTCAGCATCATACCGTAAGTCCCGTTAGTCAAAGCATAA	ENST00000397861.7	chr17	56791913	56833920	-	GENCODE release 31	protein_coding	protein_coding	ENSG00000214226.9	C17orf67	8	2037	339210	GO:0005576	extracellular region
clstr_62371_508_9	0.00114859	6.43626	2.68622	Up	4.24019	1.55397	Detected	Detected	Not Detected	Detected	Not Detected	Not Detected	Not Detected	Not Detected	4.61949	4.98533	3.31482	4.04112	1.02168	1.97688	2.11281	1.1045	CAGAGGATACCTATGAGAGACGCATCATGGTGGATAAGGAGGAAGTGACTCTAGTCGTTT	ENST00000267396.9	chr14	22883222	22887678	+	GENCODE release 31	protein_coding	protein_coding	ENSG00000139890.10	REM2	5	1858	161253	GO:0003924,GO:0005525,GO:0005886,GO:0007165,GO:1901842	GTPase activity|GTP binding|plasma membrane|signal transduction|negative regulation of high voltage-gated calcium channel activity
clstr_141109_429_28	3.09997e-07	6.43239	2.68535	Up	12.0192	9.33385	Detected	Detected	Detected	Detected	Detected	Detected	Detected	Detected	12.2114	12.156	11.9603	11.7491	9.34659	9.34643	9.3999	9.24248	GAAGAAGAAAGAGTGAATATGAAGGTTCCCAGAGATATGGATGATGCCAAGGCTCTAGGA	ENST00000533723.1	chr11	9295096	9314633	-	GENCODE release 31	protein_coding	protein_coding	ENSG00000166471.11	TMEM41B	3	723	440026	GO:0007399,GO:0016021	nervous system development|integral component of membrane
clstr_65989_878_13	2.06041e-08	6.41949	2.68246	Up	8.21327	5.53081	Detected	Detected	Detected	Detected	Detected	Detected	Detected	Detected	8.30545	8.0644	8.24247	8.24077	5.61221	5.56503	5.39686	5.54916	CCATCATAAGGGCAGATCTGAACATTGTTAGAAGTTGCACCTCTAACGTACCATCTAAGG	ENST00000378217.3	chr10	15043963	15073852	+	GENCODE release 31	protein_coding	protein_coding	ENSG00000152463.14	OLAH	9	1767	55301	GO:0004320,GO:0006633,GO:0008610,GO:0016295,GO:0016296	oleoyl-[acyl-carrier-protein] hydrolase activity|fatty acid biosynthetic process|lipid biosynthetic process|myristoyl-[acyl-carrier-protein] hydrolase activity|palmitoyl-[acyl-carrier-protein] hydrolase activity	path:hsa00061	Fatty acid biosynthesis
clstr_18059_916_16	3.51183e-05	6.40057	2.6782	Up	5.7041	3.0259	Detected	Detected	Detected	Detected	Not Detected	Detected	Detected	Detected	5.59148	6.16426	5.51162	5.54903	2.56396	2.92731	3.47495	3.13737	TGACAAAGGACAGATCCCTGCTGATGTTGTTCCAGACCCAGTAGATATGCCGTTAGAGAT	ENST00000320081.10	chr2	29115415	29183808	+	GENCODE release 31	protein_coding	protein_coding	ENSG00000115295.20	CLIP4	16	4299	79745	GO:0043231	intracellular membrane-bounded organelle
clstr_96100_641_16	2.46718e-05	6.39051	2.67593	Up	3.79438	1.11845	Detected	Detected	Not Detected	Not Detected	Not Detected	Not Detected	Not Detected	Not Detected	4.14864	4.1299	3.5925	3.30647	1.21255	1.19729	0.81824	1.2457	CACCTCTGGACCACTAACAAGTTCTCAGACTTTGCATTGCTTGTGATGGAGACTACTAAG	ENST00000361883.6	chr17	41026026	41027208	-	GENCODE release 31	protein_coding	protein_coding	ENSG00000221852.5	KRTAP1-5	1	1183	83895	GO:0005829,GO:0031424,GO:0045095	cytosol|keratinization|keratin filament
clstr_79039_1095_22	1.44877e-05	6.38891	2.67557	Up	5.26533	2.58976	Detected	Detected	Detected	Detected	Not Detected	Not Detected	Not Detected	Not Detected	5.13706	5.2235	4.8728	5.82797	2.42471	2.62248	2.60553	2.70632	AGAAGTGATTAAGGGAGTGAAACCAGCCCACTGTGAGAAGACCACCGTGTTCAAGTCTTT	ENST00000219599.8	chr16	21258521	21303062	-	GENCODE release 31	protein_coding	protein_coding	ENSG00000103316.11	CRYM	10	1482	1428	GO:0000122,GO:0003714,GO:0005634,GO:0005737,GO:0005739,GO:0005782,GO:0005829,GO:0006554,GO:0007605,GO:0016639,GO:0042403,GO:0042803,GO:0047127,GO:0050661,GO:0070062,GO:0070324,GO:0070327	negative regulation of transcription from RNA polymerase II promoter|transcription corepressor activity|nucleus|cytoplasm|mitochondrion|peroxisomal matrix|cytosol|lysine catabolic process|sensory perception of sound|oxidoreductase activity, acting on the CH-NH2 group of donors, NAD or NADP as acceptor|thyroid hormone metabolic process|protein homodimerization activity|thiomorpholine-carboxylate d…
clstr_51518_761_9	0.0107395	6.36941	2.67116	Up	5.57072	2.89956	Detected	Detected	Detected	Detected	Detected	Not Detected	Detected	Detected	4.2105	5.09748	5.77699	7.1979	3.4638	1.8085	3.05345	3.27248	AAGGAGCTGCCTTCGTGAGTTCTCGTGTTCTCAAGTGTTTCCCTAATTCATCCGTCATTG	ENST00000368553.5	chr1	153992690	154056866	-	GENCODE release 31	protein_coding	protein_coding	ENSG00000143552.9	NUP210L	16	2168	91181	GO:0007286,GO:0016021,GO:0060009	spermatid development|integral component of membrane|Sertoli cell development	path:hsa03013	RNA transport
clstr_77606_1252_13	0.000334621	6.35728	2.66841	Up	3.96539	1.29698	Not Detected	Not Detected	Detected	Detected	Not Detected	Not Detected	Not Detected	Not Detected	3.54547	3.34364	4.51325	4.45918	1.13943	1.08874	1.05716	1.90257	CCTGTGGCATCTTGTAAACCTAGGCAAGGAATAGCCACTGAGTCACTTTAATCACGGCAA	ENST00000590645.1	chr17	69135230	69141888	-	GENCODE release 31	protein_coding	protein_coding	ENSG00000154262.13	ABCA6	4	1511	23460			path:hsa02010	ABC transporters
clstr_7048_1579_6	1.19527e-07	6.33611	2.6636	Up	9.12593	6.46233	Detected	Detected	Detected	Detected	Detected	Detected	Detected	Detected	9.28744	9.23948	8.88208	9.09472	6.41302	6.48319	6.45452	6.4986	AACCTGAACATGCCTCATAGTTTACCTCAGCGGAGTGGTGGTTTCCGAGATTACGAGAAA	ENST00000284273.6	chr11	122655722	122814473	+	GENCODE release 31	protein_coding	protein_coding	ENSG00000154127.10	UBASH3B	14	6865	84959	GO:0004725,GO:0005634,GO:0005737,GO:0006469,GO:0009968,GO:0031625,GO:0038063,GO:0042802,GO:0043393,GO:0045671,GO:0045779,GO:0051219,GO:0051279,GO:0070527,GO:0090331	protein tyrosine phosphatase activity|nucleus|cytoplasm|negative regulation of protein kinase activity|negative regulation of signal transduction|ubiquitin protein ligase binding|collagen-activated tyrosine kinase receptor signaling pathway|identical protein binding|regulation of protein binding|negative regulation of osteoclast differentiation|negative regulation of bone resorption|phosphoprotei…
clstr_67376_1532_13	0.000873825	6.31709	2.65926	Up	8.33333	5.67407	Detected	Detected	Detected	Detected	Detected	Detected	Detected	Detected	9.14055	8.70253	7.45976	8.03047	6.06133	5.06057	5.98164	5.59273	CAAAGAGCCTGCGCAAATGCTGTCACCGATATTCCAGTCTGGATCCTAGAAAGGTTCAAT	ENST00000217885.5	chrX	100843836	100874209	-	GENCODE release 31	protein_coding	protein_coding	ENSG00000007952.18	NOX1	12	1734	27035	GO:0001525,GO:0003081,GO:0005769,GO:0005886,GO:0006739,GO:0006801,GO:0006954,GO:0007165,GO:0008217,GO:0008284,GO:0010575,GO:0015992,GO:0016021,GO:0016175,GO:0016477,GO:0030054,GO:0030171,GO:0030198,GO:0034765,GO:0042554,GO:0042743,GO:0043020,GO:0045726,GO:0045730,GO:0046330,GO:0046872,GO:0048365,GO:0048661,GO:0050661,GO:0051454,GO:0055114,GO:0071438,GO:0071455,GO:0072592,GO:1902177,GO:1990451	angiogenesis|regulation of systemic arterial blood pressure by renin-angiotensin|early endosome|plasma membrane|NADP metabolic process|superoxide metabolic process|inflammatory response|signal transduction|regulation of blood pressure|positive regulation of cell proliferation|positive regulation of vascular endothelial growth factor production|proton transport|integral component of membrane|super…	path:hsa04380,path:hsa04933,path:hsa05418	Osteoclast differentiation|AGE-RAGE signaling pathway in diabetic complications|Fluid shear stress and atherosclerosis
clstr_173741_403_16	0.000134028	6.3096	2.65755	Up	3.74325	1.0857	Not Detected	Not Detected	Detected	Detected	Not Detected	Not Detected	Not Detected	Not Detected	2.9428	3.66545	3.95884	4.40594	1.13089	1.07063	1.12083	1.02046	TGGTGGTGGAAAGTACTGTGAACAGTGTTATCTGTACACGAACATACGAGAAAGTATCAT	ENST00000360464.4	chr8	81524981	81531378	-	GENCODE release 31	protein_coding	protein_coding	ENSG00000197416.4	FABP12	4	551	646486	GO:0005829,GO:0008289,GO:0019433	cytosol|lipid binding|triglyceride catabolic process
clstr_75988_770_5	4.02257e-06	6.30445	2.65637	Up	7.79599	5.13962	Detected	Detected	Detected	Detected	Detected	Detected	Detected	Detected	7.69411	7.69346	7.55429	8.24211	5.31627	5.0066	5.18664	5.04897	ATTCATTGGAGACTATGAACCGAATACAGGCAAGCTGTATTCACGGCTGGTCTATGTCGA	ENST00000241463.4	chr13	27270327	27273690	+	GENCODE release 31	protein_coding	protein_coding	ENSG00000122035.6	RASL11A	4	1543	387496	GO:0003924,GO:0005525,GO:0005730,GO:0006351,GO:0007165,GO:0016020,GO:0045943	GTPase activity|GTP binding|nucleolus|transcription, DNA-templated|signal transduction|membrane|positive regulation of transcription from RNA polymerase I promoter
A_23_P333228	0.000250561	6.29175	2.65346	Up	3.63375	0.980285	Not Detected	Not Detected	Detected	Detected	Not Detected	Not Detected	Not Detected	Not Detected	2.95724	3.38401	4.27915	3.91458	0.784321	0.79352	0.81014	1.53316	TTTTTAAAACTCTCTGTTGTTTGTAATATTCTCTTAAAAGCTTGAAAATAAAACTTCTTT	NM_020814	chr2	216257865	216372483	-	Refseq	protein_coding			MARCHF4		4903	57574	GO:0000139,GO:0004842,GO:0005795,GO:0005802,GO:0008270,GO:0016021	Golgi membrane|ubiquitin-protein transferase activity|Golgi stack|trans-Golgi network|zinc ion binding|integral component of membrane
clstr_125435_243_18	6.19945e-05	6.284	2.65168	Up	8.2438	5.59212	Detected	Detected	Detected	Detected	Detected	Detected	Detected	Detected	7.75414	7.83349	8.61596	8.77161	5.57623	5.49677	5.75591	5.53956	GTTAGAAGGTAATATGACTTGCCAAAGACCTTGATCACAGGTTACTTGAGGTTTGTCTGA	ENST00000013894.3	chr3	43690951	43714956	+	GENCODE release 31	protein_coding	protein_coding	ENSG00000011198.9	ABHD5	7	842	51099	GO:0003841,GO:0005811,GO:0005829,GO:0006631,GO:0006654,GO:0010891,GO:0010898,GO:0030154,GO:0042171,GO:0051006	1-acylglycerol-3-phosphate O-acyltransferase activity|lipid droplet|cytosol|fatty acid metabolic process|phosphatidic acid biosynthetic process|negative regulation of sequestering of triglyceride|positive regulation of triglyceride catabolic process|cell differentiation|lysophosphatidic acid acyltransferase activity|positive regulation of lipoprotein lipase activity	path:hsa04923	Regulation of lipolysis in adipocytes
clstr_26555_1967_13	7.12835e-08	6.27904	2.65054	Up	12.9414	10.2909	Detected	Detected	Detected	Detected	Detected	Detected	Detected	Detected	13.0956	12.8553	12.9842	12.8305	10.4499	10.2492	10.2917	10.1726	AATTTATGTCGTCATACCGTGGTTACCTGCATACTCTTGGTTGTTATCAACTTGTTGGTG	ENST00000439706.5	chr12	46187801	46268997	-	GENCODE release 31	protein_coding	protein_coding	ENSG00000111371.15	SLC38A1	18	3436	81539	GO:0001504,GO:0003333,GO:0005283,GO:0005886,GO:0005887,GO:0006865,GO:0015171,GO:0015175,GO:0015179,GO:0015804,GO:0016021,GO:0070062	neurotransmitter uptake|amino acid transmembrane transport|sodium:amino acid symporter activity|plasma membrane|integral component of plasma membrane|amino acid transport|amino acid transmembrane transporter activity|neutral amino acid transmembrane transporter activity|L-amino acid transmembrane transporter activity|neutral amino acid transport|integral component of membrane|extracellular exosome	path:hsa04724,path:hsa04727	Glutamatergic synapse|GABAergic synapse
clstr_29985_2081_10	7.13425e-06	6.26774	2.64795	Up	13.7242	11.0763	Detected	Detected	Detected	Detected	Detected	Detected	Detected	Detected	13.267	13.8355	13.8334	13.9609	10.9479	11.1475	11.3232	10.8864	TATATATATTTGGAGGTCAGTAATTTCCAATGGGCGGGAGGCTTTAAGCACCGACCCTGG	ENST00000391769.2	chr19	53869406	53876435	+	GENCODE release 31	protein_coding	protein_coding	ENSG00000179820.16	MYADM	3	3186	91663	GO:0001726,GO:0001933,GO:0005886,GO:0005911,GO:0010629,GO:0016021,GO:0030335,GO:0030837,GO:0030864,GO:0031579,GO:0034115,GO:0045121,GO:0061028,GO:0070062,GO:0072659,GO:0090038,GO:1900026	ruffle|negative regulation of protein phosphorylation|plasma membrane|cell-cell junction|negative regulation of gene expression|integral component of membrane|positive regulation of cell migration|negative regulation of actin filament polymerization|cortical actin cytoskeleton|membrane raft organization|negative regulation of heterotypic cell-cell adhesion|membrane raft|establishment of endotheli…
clstr_135370_472_24	1.29879e-05	6.23922	2.64137	Up	8.89194	6.25058	Detected	Detected	Detected	Detected	Detected	Detected	Detected	Detected	8.85732	9.34975	8.96879	8.3919	6.13143	6.37167	6.21205	6.28716	TCTTTAGCCAAGAGTGTTTCTACCACCAACATTGCTGGACATTTCAATGATGAGTCTCCC	ENST00000497907.5	chr1	155964988	155978169	-	GENCODE release 31	protein_coding	protein_coding	ENSG00000116584.18	ARHGEF2	2	764	9181			path:hsa04530,path:hsa05130,path:hsa05418	Tight junction|Pathogenic Escherichia coli infection|Fluid shear stress and atherosclerosis
clstr_62667_633_16	3.5114e-08	6.22105	2.63716	Up	13.351	10.7138	Detected	Detected	Detected	Detected	Detected	Detected	Detected	Detected	13.3494	13.5134	13.2507	13.2903	10.706	10.5824	10.7949	10.7718	CCCATGGATTCTGGCGGTATTGACTCTTCAGATTCAGAGTCTGATATCCTGTTGGGCATT	ENST00000216037.10	chr22	28794555	28800597	-	GENCODE release 31	protein_coding	protein_coding	ENSG00000100219.16	XBP1	5	1850	7494	GO:0000122,GO:0000977,GO:0000981,GO:0001047,GO:0001085,GO:0001158,GO:0001525,GO:0001889,GO:0001934,GO:0001935,GO:0002020,GO:0002639,GO:0003677,GO:0003700,GO:0005634,GO:0005654,GO:0005737,GO:0005783,GO:0005789,GO:0005829,GO:0006366,GO:0006511,GO:0006633,GO:0006914,GO:0006955,GO:0006990,GO:0006996,GO:0007517,GO:0008284,GO:0010506,GO:0010508,GO:0010832,GO:0014065,GO:0015031,GO:0016021,GO:0016049,GO:…	negative regulation of transcription from RNA polymerase II promoter|RNA polymerase II regulatory region sequence-specific DNA binding|RNA polymerase II transcription factor activity, sequence-specific DNA binding|core promoter binding|RNA polymerase II transcription factor binding|enhancer sequence-specific DNA binding|angiogenesis|liver development|positive regulation of protein phosphorylation…	path:hsa04141,path:hsa04932,path:hsa05166	Protein processing in endoplasmic reticulum|Non-alcoholic fatty liver disease (NAFLD)|Human T-cell leukemia virus 1 infection
clstr_34486_1806_10	3.18363e-07	6.204	2.6332	Up	10.8361	8.20289	Detected	Detected	Detected	Detected	Detected	Detected	Detected	Detected	11.0863	10.8655	10.7799	10.6127	8.18485	8.08311	8.26564	8.27794	TCATCTTCTTCGCTGTTGCCGACAAGGTCCACCTGATGTATAAGTTCAGGGTGGACTTTA	ENST00000537230.2	chr17	56890668	56914032	-	GENCODE release 31	protein_coding	protein_coding	ENSG00000121060.18	TRIM25	10	2906	7706			path:hsa04064,path:hsa04622,path:hsa05164	NF-kappa B signaling pathway|RIG-I-like receptor signaling pathway|Influenza A
clstr_33549_1750_9	4.91423e-05	6.19391	2.63085	Up	10.9344	8.30353	Detected	Detected	Detected	Detected	Detected	Detected	Detected	Detected	10.6121	11.4605	10.9669	10.6981	8.77302	8.31724	7.99408	8.12978	AAACACTCCTGGAAACGCCTTTGCCCTGATCCAAATGTTAGCACTTGCTAGTGAACGTCT	ENST00000367091.8	chr1	206903317	206921941	-	GENCODE release 31	protein_coding	protein_coding	ENSG00000162894.12	FCMR	8	2962	9214	GO:0002376,GO:0005576,GO:0006968,GO:0016021,GO:0043066	immune system process|extracellular region|cellular defense response|integral component of membrane|negative regulation of apoptotic process
clstr_18543_1640_10	6.61156e-05	6.18811	2.6295	Up	8.70005	6.07055	Detected	Detected	Detected	Detected	Detected	Detected	Detected	Detected	8.60538	8.03572	8.83784	9.32128	5.9918	6.15671	6.05414	6.07956	TTGCTAGCTCAAATTCCTGGGTTTCATGGAATTATGATTGAGGCACTACCCTTGTAGTGG	ENST00000534269.5	chr6	136259696	136289795	-	GENCODE release 31	protein_coding	protein_coding	ENSG00000029363.16	BCLAF1	15	4239	9774
clstr_31213_1761_14	7.7902e-07	6.18558	2.62891	Up	8.57136	5.94245	Detected	Detected	Detected	Detected	Detected	Detected	Detected	Detected	8.58105	8.29853	8.70654	8.69933	6.05032	5.72667	6.08716	5.90567	CAAGTTACTGTGGACAGGCTTAATTTATATGCTCATTGCTTACCTGGCTCTCACCGCAGC	ENST00000512292.5	chr4	128061286	128123869	+	GENCODE release 31	protein_coding	protein_coding	ENSG00000138709.19	LARP1B	12	3105	55132	GO:0003723,GO:0005634	RNA binding|nucleus
clstr_20453_2006_6	9.62223e-05	6.18249	2.62819	Up	6.82367	4.19548	Detected	Detected	Detected	Detected	Detected	Detected	Detected	Detected	6.20673	6.60441	7.2316	7.25194	4.11054	3.94852	4.57291	4.14995	ATCTCTAGCTCTGAGCTATTCGTGTATTAACTCGTATTCAAGAAGGTTCCACCGTGGGCT	ENST00000425699.3	chr10	119029714	119033730	+	GENCODE release 31	protein_coding	protein_coding	ENSG00000188613.7	NANOS1	1	4017	340719	GO:0001558,GO:0001894,GO:0003723,GO:0005737,GO:0008270,GO:0010608,GO:0010631,GO:0016477,GO:0017148,GO:0030371,GO:0048471,GO:0098749,GO:1900153	regulation of cell growth|tissue homeostasis|RNA binding|cytoplasm|zinc ion binding|posttranscriptional regulation of gene expression|epithelial cell migration|cell migration|negative regulation of translation|translation repressor activity|perinuclear region of cytoplasm|cerebellar neuron development|positive regulation of nuclear-transcribed mRNA catabolic process, deadenylation-dependent decay
clstr_81658_1107_8	0.00046373	6.18155	2.62797	Up	4.15772	1.52975	Detected	Detected	Detected	Detected	Not Detected	Not Detected	Not Detected	Not Detected	4.03603	3.78472	4.41586	4.39426	0.771102	2.17686	2.07128	1.09975	AATGTCAGCTCAACAAGGTGACGGTTTAAACCACAGACACGAAGGAATTTGGGCCTAACT	ENST00000513205.5	chr4	23814333	23890035	-	GENCODE release 31	protein_coding	protein_coding	ENSG00000109819.9	PPARGC1A	9	1432	10891			path:hsa04152,path:hsa04211,path:hsa04371,path:hsa04714,path:hsa04910,path:hsa04920,path:hsa04922,path:hsa04931,path:hsa05016	AMPK signaling pathway|Longevity regulating pathway|Apelin signaling pathway|Thermogenesis|Insulin signaling pathway|Adipocytokine signaling pathway|Glucagon signaling pathway|Insulin resistance|Huntington disease
clstr_7198_2668_6	1.10565e-06	6.18101	2.62784	Up	7.44993	4.82209	Detected	Detected	Detected	Detected	Detected	Detected	Detected	Detected	7.30205	7.45915	7.61215	7.42638	4.48908	5.02381	4.93392	4.84156	AAAGACCTTGTATAAATTCGAGGCCCAAATGACTAACGTCTCTGTCACACGGAAATGGGT	ENST00000278071.6	chr10	104309698	104333905	-	GENCODE release 31	protein_coding	protein_coding	ENSG00000148841.17	ITPRIP	3	6807	85450	GO:0005886,GO:0016020	plasma membrane|membrane
clstr_79798_559_12	9.70335e-07	6.17164	2.62566	Up	9.85556	7.2299	Detected	Detected	Detected	Detected	Detected	Detected	Detected	Detected	9.99765	9.73608	10.0741	9.61442	7.1144	7.33091	7.0962	7.37811	TTTCTGTTTCTGTTCGTGGGTCTGAATTGGATGGAAGGCGATCCTGACAAGTTGAGTGAT	ENST00000527879.2	chr12	104303739	104305205	+	GENCODE release 31	protein_coding	protein_coding	ENSG00000255150.2	EID3	1	1467	493861	GO:0000781,GO:0005634,GO:0005737,GO:0006281,GO:0006310,GO:0006351,GO:0006355,GO:0030915	chromosome, telomeric region|nucleus|cytoplasm|DNA repair|DNA recombination|transcription, DNA-templated|regulation of transcription, DNA-templated|Smc5-Smc6 complex
clstr_51136_1885_8	0.00310288	6.16974	2.62521	Up	3.87204	1.24683	Not Detected	Not Detected	Detected	Detected	Not Detected	Not Detected	Not Detected	Not Detected	2.92809	3.19857	4.05877	5.30273	1.02615	1.01597	1.53777	1.40744	TTCTGTTTGTTTAACGATTAAGTCCAAATCTCCAAGTGCGGCACTGCAAAGAGACGCTTC	ENST00000369168.4	chr1	149782690	149792518	+	GENCODE release 31	protein_coding	protein_coding	ENSG00000150337.13	FCGR1A	6	2180	2209			path:hsa04145,path:hsa04380,path:hsa04640,path:hsa04666,path:hsa05140,path:hsa05150,path:hsa05152,path:hsa05202,path:hsa05221,path:hsa05322	Phagosome|Osteoclast differentiation|Hematopoietic cell lineage|Fc gamma R-mediated phagocytosis|Leishmaniasis|Staphylococcus aureus infection|Tuberculosis|Transcriptional misregulation in cancer|Acute myeloid leukemia|Systemic lupus erythematosus
clstr_8994_4031_9	1.20134e-07	6.16011	2.62295	Up	13.5815	10.9586	Detected	Detected	Detected	Detected	Detected	Detected	Detected	Detected	13.8107	13.4905	13.5147	13.5102	11.0557	11.035	10.8723	10.8713	GAGTCCTAATCCGTTACTCACCTTTAGCGTCAAGACTCATGACAGAATCTATTATATGGT	ENST00000431670.6	chr3	111859180	111976517	+	GENCODE release 31	protein_coding	protein_coding	ENSG00000144824.20	PHLDB2	18	6127	90102	GO:0000226,GO:0005829,GO:0005886,GO:0010470,GO:0010717,GO:0031252,GO:0045111,GO:0045180,GO:0045184,GO:0045296,GO:0051497,GO:0051895,GO:0070507,GO:1903690,GO:1904261	microtubule cytoskeleton organization|cytosol|plasma membrane|regulation of gastrulation|regulation of epithelial to mesenchymal transition|cell leading edge|intermediate filament cytoskeleton|basal cortex|establishment of protein localization|cadherin binding|negative regulation of stress fiber assembly|negative regulation of focal adhesion assembly|regulation of microtubule cytoskeleton organiz…
clstr_74438_1292_20	0.000153437	6.12309	2.61426	Up	6.80543	4.19117	Detected	Detected	Detected	Detected	Detected	Detected	Detected	Detected	6.22219	6.47055	6.96375	7.56523	4.42003	4.25048	3.99298	4.10119	CGGCTTGTACCTCATCCATGGTCCCAATTTGTACTGCTACAGTGATGTGGAGAAACTGAA	ENST00000265983.8	chr11	6431049	6440987	-	GENCODE release 31	protein_coding	protein_coding	ENSG00000110169.11	HPX	10	1575	3263	GO:0002639,GO:0002925,GO:0005576,GO:0005615,GO:0006879,GO:0006898,GO:0015232,GO:0015886,GO:0016032,GO:0020027,GO:0042168,GO:0042531,GO:0046872,GO:0060335,GO:0070062,GO:0071682,GO:0072562	positive regulation of immunoglobulin production|positive regulation of humoral immune response mediated by circulating immunoglobulin|extracellular region|extracellular space|cellular iron ion homeostasis|receptor-mediated endocytosis|heme transporter activity|heme transport|viral process|hemoglobin metabolic process|heme metabolic process|positive regulation of tyrosine phosphorylation of STAT …
clstr_38814_1797_2	3.44388e-06	6.11993	2.61352	Up	11.6492	9.03572	Detected	Detected	Detected	Detected	Detected	Detected	Detected	Detected	11.4381	11.4596	11.5887	12.1106	9.02878	8.96583	9.12453	9.02373	TTTGGGAATATAATTATCACCGACGTCACCGCGAACTGCCTCACCGTTACTTTCAAGGAG	ENST00000269397.9	chr17	79833156	79839440	-	GENCODE release 31	protein_coding	protein_coding	ENSG00000141582.15	CBX4	5	2675	8535	GO:0000122,GO:0003682,GO:0003714,GO:0003727,GO:0005634,GO:0005654,GO:0006351,GO:0016569,GO:0016604,GO:0016607,GO:0016874,GO:0019789,GO:0019899,GO:0031519,GO:0032183,GO:0035064,GO:0035102,GO:0043066,GO:0044212,GO:0045892,GO:0051219	negative regulation of transcription from RNA polymerase II promoter|chromatin binding|transcription corepressor activity|single-stranded RNA binding|nucleus|nucleoplasm|transcription, DNA-templated|covalent chromatin modification|nuclear body|nuclear speck|ligase activity|SUMO transferase activity|enzyme binding|PcG protein complex|SUMO binding|methylated histone binding|PRC1 complex|negative re…
clstr_30342_1481_15	0.002629	6.11232	2.61172	Up	3.71357	1.10186	Detected	Detected	Not Detected	Not Detected	Not Detected	Not Detected	Not Detected	Not Detected	4.23775	4.95174	2.84113	2.82368	1.08723	1.07024	1.16945	1.08051	AACAGTGCCGGCAAGAAGTGCAAGAGCTTCTGAAGGACCGTGAACCTATAGAGATTGAAT	ENST00000402119.8	chr19	15912573	15934835	-	GENCODE release 31	protein_coding	protein_coding	ENSG00000171903.16	CYP4F11	12	3161	57834	GO:0004497,GO:0005504,GO:0005506,GO:0005789,GO:0006631,GO:0006954,GO:0007596,GO:0016021,GO:0016709,GO:0020037,GO:0031090,GO:0042361,GO:0042376,GO:0042377,GO:0055114	monooxygenase activity|fatty acid binding|iron ion binding|endoplasmic reticulum membrane|fatty acid metabolic process|inflammatory response|blood coagulation|integral component of membrane|oxidoreductase activity, acting on paired donors, with incorporation or reduction of molecular oxygen, NAD(P)H as one donor, and incorporation of one atom of oxygen|heme binding|organelle membrane|menaquinone …
clstr_72804_434_14	1.26833e-08	6.10053	2.60894	Up	7.94705	5.33811	Detected	Detected	Detected	Detected	Detected	Detected	Detected	Detected	8.03394	8.03217	7.87137	7.85072	5.28818	5.44986	5.31795	5.29646	TCCAGTGGTGAATTCATCAGCTGGATCAAACTGCTGTACTTGTAACTGCCAGTCAACGTT	ENST00000378605.3	chr10	13441355	13502945	-	GENCODE release 31	protein_coding	protein_coding	ENSG00000165626.17	BEND7	8	1609	222389	GO:0070062	extracellular exosome
clstr_58851_1430_6	0.00251789	6.09182	2.60687	Up	4.02015	1.41328	Not Detected	Not Detected	Detected	Detected	Not Detected	Not Detected	Not Detected	Not Detected	3.57038	3.26053	4.33553	4.91416	1.06092	1.01681	1.06071	2.51468	TGTAAGAAATGCGGTAAAGCCTACACTCGTTCCAGTCACCTTACTCGCCATGAAAGAAGT	ENST00000343381.10	chr1	247099991	247104372	-	GENCODE release 31	protein_coding	protein_coding	ENSG00000188295.14	ZNF669	4	1951	79862	GO:0003677,GO:0005634,GO:0006351,GO:0006355,GO:0046872	DNA binding|nucleus|transcription, DNA-templated|regulation of transcription, DNA-templated|metal ion binding
clstr_61503_1420_12	0.00155999	6.08367	2.60494	Up	6.47496	3.87002	Detected	Detected	Detected	Detected	Detected	Detected	Detected	Detected	5.24882	6.57218	6.58665	7.49221	3.64674	3.72192	4.16058	3.95084	ATGTTTGCACACCTGACACTCTTGTGAGACTGGCTTATGGCATGAGTTGTGGACACCTAT	ENST00000551171.5	chr14	67701886	67734452	+	GENCODE release 31	protein_coding	protein_coding	ENSG00000139988.9	RDH12	9	1879	145226	GO:0001523,GO:0004745,GO:0005622,GO:0007601,GO:0042572,GO:0045494,GO:0050896,GO:0052650,GO:0060342	retinoid metabolic process|retinol dehydrogenase activity|intracellular|visual perception|retinol metabolic process|photoreceptor cell maintenance|response to stimulus|NADP-retinol dehydrogenase activity|photoreceptor inner segment membrane	path:hsa00830	Retinol metabolism
clstr_103449_432_12	0.000201402	6.08072	2.60424	Up	5.31579	2.71155	Detected	Detected	Detected	Detected	Not Detected	Detected	Detected	Not Detected	5.48891	5.19835	5.6609	4.915	2.42792	3.38649	2.92266	2.10912	TGCAAGGATAGGCCCAGGAGTAATGGAGTCCAAAGAGGAACGAGCGTTAAACAATCTCAT	ENST00000536889.1	chrX	103309354	103310955	-	GENCODE release 31	protein_coding	protein_coding	ENSG00000133134.11	BEX2	3	1077	84707
clstr_45802_1625_7	0.00046181	6.0656	2.60065	Up	4.60594	2.00529	Detected	Detected	Detected	Detected	Not Detected	Not Detected	Not Detected	Not Detected	4.66369	4.79703	4.25058	4.71246	0.985756	2.03542	2.46201	2.53797	TACCACACTGGTCAGTGCAGAATGGACGTAAACATCGCTGCACAAAGTTCTAATGGACAG	ENST00000344320.7	chr15	40770080	40772449	+	GENCODE release 31	protein_coding	protein_coding	ENSG00000188277.9	C15orf62	1	2370	643338	GO:0005096,GO:0005737,GO:0005739,GO:0005886,GO:0007266,GO:0008360,GO:0017049,GO:0030838,GO:0031274	GTPase activator activity|cytoplasm|mitochondrion|plasma membrane|Rho protein signal transduction|regulation of cell shape|GTP-Rho binding|positive regulation of actin filament polymerization|positive regulation of pseudopodium assembly
clstr_135673_401_24	3.5044e-05	6.06132	2.59963	Up	6.87141	4.27178	Detected	Detected	Detected	Detected	Detected	Detected	Detected	Detected	6.76533	7.24086	7.07949	6.39995	3.89402	4.47161	4.17547	4.54602	CTGTCTGAAGCTACTACTTCCAGGGTTATTACTGTTGCTGGTGGTGATAATCCTAATTCT	ENST00000612535.4	chr17	64449169	64467617	+	GENCODE release 31	protein_coding	protein_coding	ENSG00000271605.6	MILR1	8	762	284021	GO:0005887,GO:0033004,GO:0042629,GO:0043303	integral component of plasma membrane|negative regulation of mast cell activation|mast cell granule|mast cell degranulation
clstr_37585_2316_8	7.46213e-05	6.05628	2.59843	Up	3.40657	0.808134	Detected	Not Detected	Detected	Not Detected	Not Detected	Not Detected	Not Detected	Not Detected	3.77696	2.6424	3.80353	3.40338	0.776561	0.778263	0.878762	0.79895	GCAAAGTTGCTTCCGTTTCCCTGTAATTACGAATGTTTGGTTGAAGGATGTAAGCTCAAG	ENST00000374139.6	chr10	49364181	49395451	-	GENCODE release 31	protein_coding	protein_coding	ENSG00000165606.8	DRGX	6	2738	644168	GO:0001764,GO:0005634,GO:0006351,GO:0006355,GO:0007411,GO:0009593,GO:0016048,GO:0021516,GO:0021559,GO:0043565,GO:0050954	neuron migration|nucleus|transcription, DNA-templated|regulation of transcription, DNA-templated|axon guidance|detection of chemical stimulus|detection of temperature stimulus|dorsal spinal cord development|trigeminal nerve development|sequence-specific DNA binding|sensory perception of mechanical stimulus
clstr_32292_1050_12	9.85684e-09	6.05304	2.59766	Up	12.5685	9.97086	Detected	Detected	Detected	Detected	Detected	Detected	Detected	Detected	12.7041	12.4382	12.5968	12.5351	10.0138	9.91188	9.97537	9.98236	TAGCTCGTTATTGGCAGCAGGTCATAGACATGAATGACTACCAGAGGAGGAGGTTTGCTT	ENST00000316423.11	chr4	39498755	39527439	-	GENCODE release 31	protein_coding	protein_coding	ENSG00000109814.12	UGDH	12	3037	7358	GO:0001702,GO:0003979,GO:0005634,GO:0005654,GO:0005829,GO:0006011,GO:0006024,GO:0006065,GO:0009055,GO:0051287,GO:0070062	gastrulation with mouth forming second|UDP-glucose 6-dehydrogenase activity|nucleus|nucleoplasm|cytosol|UDP-glucose metabolic process|glycosaminoglycan biosynthetic process|UDP-glucuronate biosynthetic process|electron transfer activity|NAD binding|extracellular exosome	path:hsa00040,path:hsa00053,path:hsa00520	Pentose and glucuronate interconversions|Ascorbate and aldarate metabolism|Amino sugar and nucleotide sugar metabolism
clstr_9259_562_6	0.00119214	6.03734	2.59391	Up	4.41496	1.82105	Detected	Detected	Detected	Detected	Not Detected	Not Detected	Not Detected	Not Detected	4.34628	4.92713	4.1682	4.21826	2.95391	1.60791	1.75746	0.964915	GAAATGAATGAACTTATGGAGCAGACCTCGGAGATCATCACGTTTGCCGAGTCAGGAACA	ENST00000242208.5	chr7	41685114	41703090	-	GENCODE release 31	protein_coding	protein_coding	ENSG00000122641.11	INHBA	3	6046	3624			path:hsa04060,path:hsa04350,path:hsa04550	Cytokine-cytokine receptor interaction|TGF-beta signaling pathway|Signaling pathways regulating pluripotency of stem cells
clstr_5206_2517_4	1.71969e-07	6.03263	2.59279	Up	7.18574	4.59295	Detected	Detected	Detected	Detected	Detected	Detected	Detected	Detected	7.10606	7.29378	7.29408	7.04904	4.51067	4.44882	4.63778	4.77454	AGACGTCATTGCACGTGAATTGATAGAGAAGATGATTGCGATGGATCCTCAGAAACGCCC	ENST00000433197.4	chr17	64039142	64130144	-	GENCODE release 31	protein_coding	protein_coding	ENSG00000178607.16	ERN1	22	7895	2081	GO:0000287,GO:0001935,GO:0004521,GO:0004674,GO:0005161,GO:0005524,GO:0005637,GO:0005737,GO:0005739,GO:0005783,GO:0005789,GO:0006351,GO:0006355,GO:0006379,GO:0006402,GO:0006468,GO:0006987,GO:0007050,GO:0007257,GO:0016241,GO:0019899,GO:0030176,GO:0030544,GO:0033120,GO:0034976,GO:0035924,GO:0036289,GO:0036498,GO:0042802,GO:0042803,GO:0043531,GO:0046777,GO:0051879,GO:0070054,GO:0070055,GO:0070059,GO:…	magnesium ion binding|endothelial cell proliferation|endoribonuclease activity|protein serine/threonine kinase activity|platelet-derived growth factor receptor binding|ATP binding|nuclear inner membrane|cytoplasm|mitochondrion|endoplasmic reticulum|endoplasmic reticulum membrane|transcription, DNA-templated|regulation of transcription, DNA-templated|mRNA cleavage|mRNA catabolic process|protein ph…	path:hsa04140,path:hsa04141,path:hsa04210,path:hsa04932,path:hsa05010	Autophagy - animal|Protein processing in endoplasmic reticulum|Apoptosis|Non-alcoholic fatty liver disease (NAFLD)|Alzheimer disease
clstr_63719_468_13	0.0312536	6.03244	2.59274	Up	3.42818	0.835443	Not Detected	Not Detected	Detected	Detected	Not Detected	Not Detected	Not Detected	Not Detected	1.69113	1.96732	4.89722	5.15706	0.812552	0.906428	0.809327	0.813464	AACTGCTATTTAACCTGGATCGCATTACTACCGTTGAACACTTACTCAAGTCAGTCTTGC	ENST00000624492.3	chr5	132861184	132866884	-	GENCODE release 31	protein_coding	protein_coding	ENSG00000164404.8	GDF9	3	1823	2661	GO:0001555,GO:0005125,GO:0005160,GO:0005615,GO:0005737,GO:0007179,GO:0007292,GO:0008083,GO:0008284,GO:0010862,GO:0030308,GO:0030509,GO:0042981,GO:0043408,GO:0048468,GO:0060395,GO:2000870	oocyte growth|cytokine activity|transforming growth factor beta receptor binding|extracellular space|cytoplasm|transforming growth factor beta receptor signaling pathway|female gamete generation|growth factor activity|positive regulation of cell proliferation|positive regulation of pathway-restricted SMAD protein phosphorylation|negative regulation of cell growth|BMP signaling pathway|regulation …	path:hsa04060	Cytokine-cytokine receptor interaction
clstr_165205_357_19	0.00304452	6.03099	2.59239	Up	4.54764	1.95524	Detected	Not Detected	Detected	Detected	Not Detected	Not Detected	Not Detected	Not Detected	4.86618	3.58011	4.9774	4.76688	1.11613	2.77746	2.62337	1.30401	ATCTTAGTAATGAGAGGGAGAGAGAATGATAGCCGTCGTGAATGCAGAAGGTCAGTGGGA	ENST00000645590.1	chr11	59964033	59970146	+	GENCODE release 31	protein_coding	protein_coding	ENSG00000285010.1	OOSP4A	5	577
clstr_7751_464_5	7.56722e-06	6.0129	2.58806	Up	9.24577	6.65771	Detected	Detected	Detected	Detected	Detected	Detected	Detected	Detected	9.12084	8.91943	9.33336	9.60944	6.60043	6.85547	6.79158	6.38335	CAGAAAGACTCGAAATTGTAATCGTCATCTGCGCAAGAATTGTTGTACTAGTGTAAGACG	ENST00000307635.3	chr19	2867335	2883445	+	GENCODE release 31	protein_coding	protein_coding	ENSG00000172000.7	ZNF556	4	6574	80032	GO:0003677,GO:0005634,GO:0006351,GO:0006355,GO:0046872	DNA binding|nucleus|transcription, DNA-templated|regulation of transcription, DNA-templated|metal ion binding
clstr_60061_1544_6	0.000710575	6	2.58496	Up	8.66553	6.08057	Detected	Detected	Detected	Detected	Detected	Detected	Detected	Detected	8.10754	8.03467	8.76439	9.75552	6.26336	6.06879	6.11482	5.8753	TATGTGTCTTGAGTGTGACATCGCCAGGCATTATGGAGAGTGTCTTTGTTGGCCGTTGTT	ENST00000311450.9	chr5	146084313	146105577	-	GENCODE release 31	protein_coding	protein_coding	ENSG00000173261.9	PLAC8L1	4	1919	153770
clstr_25647_3338_12	6.06799e-06	5.99807	2.5845	Up	6.33228	3.74779	Detected	Detected	Detected	Detected	Detected	Detected	Detected	Detected	6.78265	6.30352	6.03449	6.20847	3.6667	3.78987	3.92688	3.60769	TAATGTAACCAGTAACGTGAGGACTGCCAAGTATGGCTTTGTCCCTATGACTCAGAGGAG	ENST00000372309.7	chr9	131096476	131123152	+	GENCODE release 31	protein_coding	protein_coding	ENSG00000126878.13	AIF1L	7	3515	83543	GO:0005509,GO:0005737,GO:0005925,GO:0015629,GO:0032587,GO:0043234,GO:0051015,GO:0070062	calcium ion binding|cytoplasm|focal adhesion|actin cytoskeleton|ruffle membrane|protein complex|actin filament binding|extracellular exosome
clstr_14559_4387_10	1.47e-07	5.98795	2.58206	Up	11.7336	9.1515	Detected	Detected	Detected	Detected	Detected	Detected	Detected	Detected	11.6997	11.5585	11.762	11.914	9.22411	9.02373	9.0892	9.26897	TTTCTATATTTATTTCATAGAAAGTCTCCTGCGGGAGCGGAAATGCAGTCCGGCCTAGGG	ENST00000359297.6	chr1	36339624	36361340	-	GENCODE release 31	protein_coding	protein_coding	ENSG00000196182.10	STK40	9	4837	83931	GO:0003016,GO:0004674,GO:0005524,GO:0005654,GO:0005829,GO:0005977,GO:0010468,GO:0035264,GO:0043066,GO:0043408,GO:0048286,GO:0060425	respiratory system process|protein serine/threonine kinase activity|ATP binding|nucleoplasm|cytosol|glycogen metabolic process|regulation of gene expression|multicellular organism growth|negative regulation of apoptotic process|regulation of MAPK cascade|lung alveolus development|lung morphogenesis
clstr_11234_2246_4	6.63111e-07	5.9767	2.57935	Up	9.3025	6.72315	Detected	Detected	Detected	Detected	Detected	Detected	Detected	Detected	9.0696	9.23825	9.60697	9.2952	6.67721	6.83866	6.64403	6.73272	CTTCCTATTAGAAGCCGGACCATATAGTGGTTTAGGTGAAATAATCCATCGGGAGAGCGT	ENST00000252744.6	chr5	61332258	61546172	+	GENCODE release 31	protein_coding	protein_coding	ENSG00000130449.6	ZSWIM6	14	5518	57688	GO:0008270	zinc ion binding
clstr_125540_406_5	0.000241277	5.96497	2.57652	Up	8.2138	5.63728	Detected	Detected	Detected	Detected	Detected	Detected	Detected	Detected	8.31083	7.46706	8.53849	8.53881	5.87609	5.83625	5.83865	4.99813	TGTTACATACATTTCAGAAACAGAGGAGACAATAACCGGAATAATACGGGATGCTGTACG	ENST00000512275.5	chr4	39327524	39366339	-	GENCODE release 31	protein_coding	protein_coding	ENSG00000035928.16	RFC1	6	841	5981			path:hsa03030,path:hsa03420,path:hsa03430	DNA replication|Nucleotide excision repair|Mismatch repair
clstr_11119_413_5	0.000279199	5.95763	2.57474	Up	4.98842	2.41368	Detected	Detected	Detected	Detected	Detected	Not Detected	Not Detected	Not Detected	4.98621	5.02957	5.08491	4.85301	3.29742	2.17335	1.69274	2.49123	ATGTTAACTCTAGGATGTACCCTTTATATCGTCTGGGCCACTCTCTACCGATGTGCCTTG	ENST00000314641.10	chr6	105096822	105137157	-	GENCODE release 31	protein_coding	protein_coding	ENSG00000112276.14	BVES	8	5550	11149	GO:0001921,GO:0002027,GO:0002244,GO:0002931,GO:0005198,GO:0005886,GO:0005901,GO:0005923,GO:0007507,GO:0007517,GO:0007519,GO:0008360,GO:0016021,GO:0016192,GO:0016328,GO:0030054,GO:0030552,GO:0031253,GO:0034446,GO:0040017,GO:0042383,GO:0042391,GO:0043087,GO:0048278,GO:0060931,GO:0060973,GO:0090136,GO:2001135	positive regulation of receptor recycling|regulation of heart rate|hematopoietic progenitor cell differentiation|response to ischemia|structural molecule activity|plasma membrane|caveola|bicellular tight junction|heart development|muscle organ development|skeletal muscle tissue development|regulation of cell shape|integral component of membrane|vesicle-mediated transport|lateral plasma membrane|c…	path:hsa04530	Tight junction
clstr_61349_1536_10	0.00192875	5.95352	2.57374	Up	4.76158	2.18784	Detected	Detected	Detected	Detected	Not Detected	Detected	Not Detected	Not Detected	5.58551	5.03908	4.16127	4.26047	1.59417	3.037	1.60414	2.51604	AGGAGCTGAAGCGGATAGATGACGCCATGAAAGAGTTACAGAAGAAGACTGACAGCTTGA	ENST00000335512.8	chr21	42653750	42775509	+	GENCODE release 31	protein_coding	protein_coding	ENSG00000160191.18	PDE9A	19	1883	5152	GO:0004114,GO:0005783,GO:0005794,GO:0005829,GO:0007165,GO:0010613,GO:0019934,GO:0032587,GO:0042383,GO:0042802,GO:0043204,GO:0046068,GO:0046069,GO:0046872,GO:0047555,GO:0048471	3',5'-cyclic-nucleotide phosphodiesterase activity|endoplasmic reticulum|Golgi apparatus|cytosol|signal transduction|positive regulation of cardiac muscle hypertrophy|cGMP-mediated signaling|ruffle membrane|sarcolemma|identical protein binding|perikaryon|cGMP metabolic process|cGMP catabolic process|metal ion binding|3',5'-cyclic-GMP phosphodiesterase activity|perinuclear region of cytoplasm	path:hsa00230	Purine metabolism
clstr_59355_1615_18	0.00153783	5.94388	2.5714	Up	3.44939	0.877983	Not Detected	Detected	Not Detected	Not Detected	Not Detected	Not Detected	Not Detected	Not Detected	2.84301	4.76404	3.45583	2.73467	0.819462	0.836048	0.824889	1.03153	TGTGTAAGTTAAAGTGGCCACATTTAAGAAGGCCAAGCTTTGTAGTGGTTGCACAGTCAC	ENST00000318627.3	chr11	26994184	26996121	+	GENCODE release 31	protein_coding	protein_coding	ENSG00000176971.3	FIBIN	1	1938	387758	GO:0005576,GO:0005783,GO:0005794,GO:0010042,GO:0042803,GO:0071548,GO:1904627	extracellular region|endoplasmic reticulum|Golgi apparatus|response to manganese ion|protein homodimerization activity|response to dexamethasone|response to phorbol 13-acetate 12-myristate
clstr_32074_2730_12	1.18392e-05	5.9191	2.56538	Up	7.92546	5.36008	Detected	Detected	Detected	Detected	Detected	Detected	Detected	Detected	8.48	7.7394	7.63148	7.85094	5.29758	5.3729	5.29542	5.47441	CAGAAGACCTTGCTAAAGCACAGAGGTGGAGGAATCGACTGAAATACTAGTTCAACGCTA	ENST00000370001.8	chr1	108815901	108857094	-	GENCODE release 31	protein_coding	protein_coding	ENSG00000162641.20	AKNAD1	16	3050	254268
clstr_79332_1348_4	5.23225e-06	5.90463	2.56185	Up	3.53315	0.971301	Detected	Not Detected	Detected	Not Detected	Not Detected	Not Detected	Not Detected	Not Detected	3.7522	3.31146	3.82953	3.2394	1.13443	1.07343	0.838937	0.838409	TGGAGTCCATCATCCTCAACGACTTCATGGACAGCGACGAAATGGACTTCAACTTCGATT	ENST00000641094.1	chr1	41361931	41382678	+	GENCODE release 31	protein_coding	protein_coding	ENSG00000204060.7	FOXO6	3	1476	100132074	GO:0000981,GO:0005634,GO:0005737,GO:0006351,GO:0006357,GO:0007613,GO:0009653,GO:0043565,GO:0060999	RNA polymerase II transcription factor activity, sequence-specific DNA binding|nucleus|cytoplasm|transcription, DNA-templated|regulation of transcription from RNA polymerase II promoter|memory|anatomical structure morphogenesis|sequence-specific DNA binding|positive regulation of dendritic spine development	path:hsa04068	FoxO signaling pathway
clstr_92550_602_10	0.00256467	5.9028	2.5614	Up	5.17987	2.61847	Detected	Detected	Detected	Detected	Not Detected	Detected	Not Detected	Detected	5.5924	6.20877	4.3263	4.59201	1.82435	3.03864	2.69068	2.92022	AAGAAACTCCTTTACGAGAAGATGAAGGGAGGAGAGAGACGAAAGCGGAGGAGTGTCAAT	ENST00000300175.8	chr15	32641676	32697098	+	GENCODE release 31	protein_coding	protein_coding	ENSG00000166922.8	SCG5	6	1238	6447	GO:0004857,GO:0005525,GO:0005576,GO:0006886,GO:0007218,GO:0016486,GO:0030141,GO:0046883,GO:0051082	enzyme inhibitor activity|GTP binding|extracellular region|intracellular protein transport|neuropeptide signaling pathway|peptide hormone processing|secretory granule|regulation of hormone secretion|unfolded protein binding
clstr_5956_7285_5	0.00189154	5.90073	2.56089	Up	5.90804	3.34714	Detected	Detected	Detected	Detected	Not Detected	Detected	Detected	Detected	4.89148	5.97859	6.4758	6.28627	2.43946	4.03881	3.52281	3.3875	AAATCACGAATTCGCTCACTGGATCAAGTTGTTCCACTGGTGTCTAATACGCTATTGTTG	ENST00000361673.4	chr18	58481247	58629091	-	GENCODE release 31	protein_coding	protein_coding	ENSG00000198796.7	ALPK2	13	7437	115701	GO:0004674,GO:0005524,GO:0005737	protein serine/threonine kinase activity|ATP binding|cytoplasm
clstr_69243_1520_18	0.000304937	5.89902	2.56047	Up	4.14707	1.5866	Detected	Not Detected	Detected	Detected	Not Detected	Not Detected	Not Detected	Not Detected	4.44869	3.36925	4.31444	4.45591	1.52986	0.981778	1.82736	2.0074	GAGGCTGATTCTTGTAGAATTAACAGCCCTCAACGTGATGAGCTATGATAACACTATGAA	ENST00000250360.7	chr19	51124908	51130310	+	GENCODE release 31	protein_coding	protein_coding	ENSG00000129450.8	SIGLEC9	7	1690	27180
clstr_3638_1554_6	7.03933e-06	5.89701	2.55998	Up	7.63947	5.07948	Detected	Detected	Detected	Detected	Detected	Detected	Detected	Detected	8.02454	7.45357	7.71036	7.36939	5.26314	5.15333	5.10302	4.79843	CCCATACCATTCCCGAAGAAAGATGAGGAAACTTCGAGATCATAATGTCCGAACTCCTTC	ENST00000397560.7	chr7	140084746	140176983	-	GENCODE release 31	protein_coding	protein_coding	ENSG00000006459.11	KDM7A	20	9220	80853	GO:0005506,GO:0005634,GO:0005654,GO:0005730,GO:0006351,GO:0008270,GO:0016706,GO:0030901,GO:0032452,GO:0032454,GO:0033169,GO:0035064,GO:0035574,GO:0035575,GO:0045893,GO:0051864,GO:0070544,GO:0071557,GO:0071558	iron ion binding|nucleus|nucleoplasm|nucleolus|transcription, DNA-templated|zinc ion binding|oxidoreductase activity, acting on paired donors, with incorporation or reduction of molecular oxygen, 2-oxoglutarate as one donor, and incorporation of one atom each of oxygen into both donors|midbrain development|histone demethylase activity|histone demethylase activity (H3-K9 specific)|histone H3-K9 de…
clstr_13874_78_4	3.22792e-07	5.89535	2.55958	Up	8.59377	6.03419	Detected	Detected	Detected	Detected	Detected	Detected	Detected	Detected	8.72555	8.32199	8.66442	8.6631	5.9622	6.14339	6.10161	5.92955	AAGCCCTTGTCCGTAAGCCTTGAACTACGTTCTTAAATCTATGAAGTCGAGGGACCTTTC	ENST00000222803.9	chr7	30010587	30026684	-	GENCODE release 31	protein_coding	protein_coding	ENSG00000106080.10	FKBP14	4	4960	55033	GO:0003755,GO:0005509,GO:0005528,GO:0005737,GO:0005788,GO:0036498,GO:0061077	peptidyl-prolyl cis-trans isomerase activity|calcium ion binding|FK506 binding|cytoplasm|endoplasmic reticulum lumen|IRE1-mediated unfolded protein response|chaperone-mediated protein folding
clstr_166089_181_20	0.0258826	5.89089	2.55848	Up	3.91038	1.35189	Not Detected	Not Detected	Detected	Detected	Not Detected	Not Detected	Not Detected	Not Detected	3.00775	1.98227	5.16794	5.48356	1.86157	1.0065	1.05242	1.48709	ACCACCACCATTAAACTGTCCGCCAGGATTGGAATACTTAAGTCAGATAGATATGATACT	ENST00000463633.5	chr3	146391421	146460074	-	GENCODE release 31	protein_coding	protein_coding	ENSG00000163746.11	PLSCR2	4	574	57047
clstr_34446_2098_10	4.96543e-05	5.88928	2.55809	Up	12.7406	10.1825	Detected	Detected	Detected	Detected	Detected	Detected	Detected	Detected	12.7848	12.8642	12.0924	13.2209	10.4016	10.0612	10.1989	10.0682	CTTTCAGTTGTGAAGTTCCTTTCGTGTTACACCCTCCACTGAACCCTCAACCTTCGAAAT	ENST00000340368.9	chr7	155297878	155310235	+	GENCODE release 31	protein_coding	protein_coding	ENSG00000186480.13	INSIG1	6	2908	3638	GO:0005783,GO:0006641,GO:0006695,GO:0006991,GO:0008203,GO:0010894,GO:0016126,GO:0032933,GO:0032937,GO:0036315,GO:0036316,GO:0042472,GO:0042474,GO:0042632,GO:0045599,GO:0045717,GO:0060021,GO:0060363,GO:0070862,GO:1901303	endoplasmic reticulum|triglyceride metabolic process|cholesterol biosynthetic process|response to sterol depletion|cholesterol metabolic process|negative regulation of steroid biosynthetic process|sterol biosynthetic process|SREBP signaling pathway|SREBP-SCAP-Insig complex|cellular response to sterol|SREBP-SCAP complex retention in endoplasmic reticulum|inner ear morphogenesis|middle ear morphoge…
clstr_19561_1157_10	8.50599e-07	5.87286	2.55406	Up	9.77652	7.22245	Detected	Detected	Detected	Detected	Detected	Detected	Detected	Detected	10.0653	9.74101	9.51198	9.78778	7.17266	7.14815	7.36802	7.20098	TCCTTGAGTAGTTCTAGTTAAAGAGTCTATCCGCAGAATGGCTGAAGGACTTGATGCCGT	ENST00000458626.4	chr1	162381728	162386812	+	GENCODE release 31	protein_coding	protein_coding	ENSG00000239887.6	C1orf226	2	4122	400793
clstr_60760_6_12	1.11328e-05	5.87184	2.55381	Up	5.75086	3.19705	Detected	Detected	Detected	Detected	Detected	Not Detected	Not Detected	Detected	5.74454	5.68429	5.73642	5.83821	3.54771	2.96015	2.79086	3.48947	TTAGCATGTATGAGGGTGAACTTAGCTTGCTACTCACACACTACTCACCCTGTGGAGGAA	ENST00000571814.1	chr17	83084073	83094844	+	GENCODE release 31	protein_coding	protein_coding	ENSG00000176845.13	METRNL	3	1900	284207	GO:0005179,GO:0005615,GO:0009409,GO:0014850,GO:0045444,GO:0050728,GO:0050873,GO:0070062,GO:0090336,GO:2000507	hormone activity|extracellular space|response to cold|response to muscle activity|fat cell differentiation|negative regulation of inflammatory response|brown fat cell differentiation|extracellular exosome|positive regulation of brown fat cell differentiation|positive regulation of energy homeostasis
clstr_26449_639_11	5.90959e-05	5.87107	2.55362	Up	8.25243	5.69881	Detected	Detected	Detected	Detected	Detected	Detected	Detected	Detected	8.38793	8.81856	7.84794	7.9553	5.91516	5.48862	5.92627	5.46519	TTAGTTGCCACAGCATGGTATGGCAATAGAATCGTTCAAGAATTCTATGACCCTATGACC	ENST00000295522.4	chr3	190305707	190322446	-	GENCODE release 31	protein_coding	protein_coding	ENSG00000163347.6	CLDN1	4	3446	9076	GO:0001618,GO:0005198,GO:0005737,GO:0005887,GO:0005923,GO:0007568,GO:0008065,GO:0016021,GO:0016323,GO:0016324,GO:0016328,GO:0016338,GO:0032496,GO:0042538,GO:0042802,GO:0045216,GO:0045471,GO:0051260,GO:0051291,GO:0061436,GO:0061772,GO:0070673,GO:0070830,GO:0071284,GO:0071346,GO:0071356,GO:0071548,GO:0071560,GO:0090557,GO:0097421,GO:1903348,GO:1903545	virus receptor activity|structural molecule activity|cytoplasm|integral component of plasma membrane|bicellular tight junction|aging|establishment of blood-nerve barrier|integral component of membrane|basolateral plasma membrane|apical plasma membrane|lateral plasma membrane|calcium-independent cell-cell adhesion via plasma membrane cell-adhesion molecules|response to lipopolysaccharide|hyperosmo…	path:hsa04514,path:hsa04530,path:hsa04670,path:hsa05130,path:hsa05160	Cell adhesion molecules (CAMs)|Tight junction|Leukocyte transendothelial migration|Pathogenic Escherichia coli infection|Hepatitis C
clstr_63180_1523_20	0.0067973	5.85221	2.54898	Up	4.42376	1.87478	Not Detected	Detected	Detected	Detected	Not Detected	Not Detected	Not Detected	Not Detected	3.55603	3.86585	4.65943	5.61375	1.27114	2.45049	1.01033	2.76718	CTTCCTCTTGACTACCAGGATCACCAGAATCTAATAAGTTAGCCATTCTCTATTGCATTC	ENST00000378362.3	chr5	138252382	138274565	-	GENCODE release 31	protein_coding	protein_coding	ENSG00000146013.11	GFRA3	7	1837	2676	GO:0000165,GO:0001764,GO:0005088,GO:0005102,GO:0005829,GO:0005886,GO:0007165,GO:0007399,GO:0007411,GO:0007422,GO:0008046,GO:0009897,GO:0019898,GO:0031225,GO:0048485	MAPK cascade|neuron migration|Ras guanyl-nucleotide exchange factor activity|receptor binding|cytosol|plasma membrane|signal transduction|nervous system development|axon guidance|peripheral nervous system development|axon guidance receptor activity|external side of plasma membrane|extrinsic component of membrane|anchored component of membrane|sympathetic nervous system development
A_24_P241815	2.56124e-06	5.85132	2.54876	Up	11.0513	8.50249	Detected	Detected	Detected	Detected	Detected	Detected	Detected	Detected	10.7512	11.109	10.9477	11.3972	8.52253	8.38745	8.43878	8.66121	GCTTTGTCAAAGCCCTGGACGATCTGCACAAGATGAACCACGTGACACCCCCCAACGTGT	NM_002229	chr19	12791486	12793315	+	Refseq	protein_coding			JUNB		1830	3726			path:hsa04380,path:hsa04668	Osteoclast differentiation|TNF signaling pathway
clstr_34682_438_16	0.000197634	5.82789	2.54297	Up	5.84946	3.30648	Detected	Detected	Detected	Detected	Detected	Not Detected	Not Detected	Detected	6.01208	5.87086	5.45915	6.05574	3.97982	2.72403	2.95995	3.56214	AGCATTGTTCAGCAGGATTAACCTGATGGCCTATCCTGATTTAAACGAGATTTACAGAAG	ENST00000417495.7	chr2	230225742	230313214	+	GENCODE release 31	protein_coding	protein_coding	ENSG00000079263.19	SP140	24	2895	11262	GO:0001650,GO:0003677,GO:0003700,GO:0005634,GO:0005635,GO:0005654,GO:0005739,GO:0006952,GO:0016605,GO:0046872	fibrillar center|DNA binding|DNA binding transcription factor activity|nucleus|nuclear envelope|nucleoplasm|mitochondrion|defense response|PML body|metal ion binding
clstr_16097_2807_14	4.20603e-07	5.81859	2.54067	Up	7.64246	5.10179	Detected	Detected	Detected	Detected	Detected	Detected	Detected	Detected	7.81213	7.70805	7.53039	7.51929	4.96852	4.9512	5.2782	5.20925	TGGTGTGAAAGTCCAAATACAGTCTCTTAATGGTGAACACCTGCACATCCGGGAGTTCCA	ENST00000376926.8	chr17	45263128	45290976	-	GENCODE release 31	protein_coding	protein_coding	ENSG00000006062.17	MAP3K14	15	4583	9020	GO:0001650,GO:0004672,GO:0004674,GO:0004704,GO:0004709,GO:0005524,GO:0005634,GO:0005737,GO:0005829,GO:0006955,GO:0007249,GO:0007346,GO:0016301,GO:0023014,GO:0031098,GO:0031295,GO:0032147,GO:0033209,GO:0038061,GO:0042981,GO:0043123,GO:0043231,GO:0051607,GO:0071260	fibrillar center|protein kinase activity|protein serine/threonine kinase activity|NF-kappaB-inducing kinase activity|MAP kinase kinase kinase activity|ATP binding|nucleus|cytoplasm|cytosol|immune response|I-kappaB kinase/NF-kappaB signaling|regulation of mitotic cell cycle|kinase activity|signal transduction by protein phosphorylation|stress-activated protein kinase signaling cascade|T cell costi…	path:hsa04010,path:hsa04064,path:hsa04210,path:hsa04380,path:hsa04625,path:hsa04660,path:hsa04668,path:hsa04672,path:hsa05120,path:hsa05166,path:hsa05169	MAPK signaling pathway|NF-kappa B signaling pathway|Apoptosis|Osteoclast differentiation|C-type lectin receptor signaling pathway|T cell receptor signaling pathway|TNF signaling pathway|Intestinal immune network for IgA production|Epithelial cell signaling in Helicobacter pylori infection|Human T-cell leukemia virus 1 infection|Epstein-Barr virus infection
clstr_68591_1478_23	5.18173e-07	5.78976	2.5335	Up	12.2958	9.76226	Detected	Detected	Detected	Detected	Detected	Detected	Detected	Detected	12.3946	12.5425	12.1495	12.0965	9.6877	9.8261	9.6899	9.84535	GGGAGGGCAACCATAGCCACACCACAGGATTTCCTGAAAGTTTACAATGCAGTAGCATTT	ENST00000312438.8	chr11	67364168	67373598	-	GENCODE release 31	protein_coding	protein_coding	ENSG00000175505.11	CLCF1	3	1705	23529	GO:0002639,GO:0005102,GO:0005125,GO:0005127,GO:0005576,GO:0005622,GO:0007166,GO:0007259,GO:0008083,GO:0008284,GO:0019221,GO:0030183,GO:0030890,GO:0042531,GO:0043524,GO:0046982,GO:0048295,GO:0048711,GO:0070062,GO:0097058,GO:0097059	positive regulation of immunoglobulin production|receptor binding|cytokine activity|ciliary neurotrophic factor receptor binding|extracellular region|intracellular|cell surface receptor signaling pathway|JAK-STAT cascade|growth factor activity|positive regulation of cell proliferation|cytokine-mediated signaling pathway|B cell differentiation|positive regulation of B cell proliferation|positive r…	path:hsa04060	Cytokine-cytokine receptor interaction
clstr_13399_1163_9	2.26351e-06	5.78825	2.53313	Up	6.4226	3.88947	Detected	Detected	Detected	Detected	Detected	Detected	Detected	Detected	6.70012	6.08244	6.28909	6.61875	3.83806	3.91065	3.90627	3.90291	TTTGGAAGATGATAAGTTGGTAGCCTGCTCTGGGTTGGAAGCGATTCCTTTATTGTTCGT	ENST00000649429.1	chr15	57592033	57650062	+	GENCODE release 31	protein_coding	protein_coding	ENSG00000137878.17	GCOM1	11	5047	145781	GO:0030018,GO:0030054,GO:0030864,GO:0031234,GO:0031674,GO:0035556	Z disc|cell junction|cortical actin cytoskeleton|extrinsic component of cytoplasmic side of plasma membrane|I band|intracellular signal transduction
clstr_180619_341_12	0.000381409	5.77685	2.53028	Up	5.59408	3.06379	Detected	Detected	Detected	Detected	Not Detected	Detected	Detected	Not Detected	5.33775	5.78046	5.90547	5.35263	2.37996	3.72963	3.48623	2.65935	AATTAACTTTACCCAAGGCGTTTGGCTCAGAGGGCTACAGACTATGGCCAGAACTCATCT	ENST00000244930.6	chr11	62208673	62213943	+	GENCODE release 31	protein_coding	protein_coding	ENSG00000124939.6	SCGB2A1	3	520	4246	GO:0005615,GO:0030521,GO:0046982	extracellular space|androgen receptor signaling pathway|protein heterodimerization activity
clstr_20616_1783_10	2.48885e-07	5.76514	2.52736	Up	12.217	9.68968	Detected	Detected	Detected	Detected	Detected	Detected	Detected	Detected	12.3177	12.0786	12.4192	12.0526	9.71457	9.74416	9.56204	9.73796	ATTTGGGCTACATTGTAAGATCCATCTACACAGTCGTTGTCCGACTTCACTTGATACTAT	ENST00000276431.9	chr8	23020133	23069031	-	GENCODE release 31	protein_coding	protein_coding	ENSG00000120889.13	TNFRSF10B	9	3998	8795	GO:0004872,GO:0005031,GO:0005622,GO:0005886,GO:0005887,GO:0006915,GO:0006919,GO:0006954,GO:0006955,GO:0007166,GO:0007250,GO:0007275,GO:0008625,GO:0009986,GO:0032496,GO:0034976,GO:0042127,GO:0042981,GO:0043123,GO:0043154,GO:0045569,GO:0050900,GO:0070059,GO:0071260,GO:0097296,GO:1902041,GO:1902042	receptor activity|tumor necrosis factor-activated receptor activity|intracellular|plasma membrane|integral component of plasma membrane|apoptotic process|activation of cysteine-type endopeptidase activity involved in apoptotic process|inflammatory response|immune response|cell surface receptor signaling pathway|activation of NF-kappaB-inducing kinase activity|multicellular organism development|ex…	path:hsa04060,path:hsa04115,path:hsa04210,path:hsa04217,path:hsa04650,path:hsa05162,path:hsa05164	Cytokine-cytokine receptor interaction|p53 signaling pathway|Apoptosis|Necroptosis|Natural killer cell mediated cytotoxicity|Measles|Influenza A
clstr_32814_2014_6	0.000540116	5.7574	2.52542	Up	4.00812	1.4827	Detected	Detected	Not Detected	Detected	Not Detected	Not Detected	Not Detected	Not Detected	3.97592	4.54657	3.25931	4.25067	1.39801	2.20999	1.32874	0.994072	AAGAAATGCAAAGATTGTTTGCACTGGCGTGTGGTTAACTGTGATCGGAGGAAGTGCACC	ENST00000378434.8	chr13	48411045	48444704	-	GENCODE release 31	protein_coding	protein_coding	ENSG00000139679.15	LPAR6	7	3004	10161	GO:0005886,GO:0005887,GO:0007186,GO:0035025,GO:0043231,GO:0051482,GO:0070915	plasma membrane|integral component of plasma membrane|G-protein coupled receptor signaling pathway|positive regulation of Rho protein signal transduction|intracellular membrane-bounded organelle|positive regulation of cytosolic calcium ion concentration involved in phospholipase C-activating G-protein coupled signaling pathway|lysophosphatidic acid receptor activity	path:hsa04072,path:hsa04080,path:hsa04151,path:hsa05200	Phospholipase D signaling pathway|Neuroactive ligand-receptor interaction|PI3K-Akt signaling pathway|Pathways in cancer
clstr_15782_327_10	1.56747e-05	5.74612	2.52259	Up	7.97963	5.45704	Detected	Detected	Detected	Detected	Detected	Detected	Detected	Detected	8.22644	8.33345	7.52036	7.83828	5.53012	5.23592	5.49386	5.56828	AGGTGTTATAGATGACCTTGTCTATAGTATAATAGACCATATACGCCCAGGGCCTTGTCG	ENST00000296632.8	chr5	111496033	111512535	-	GENCODE release 31	protein_coding	protein_coding	ENSG00000164211.13	STARD4	6	4631	134429	GO:0005739,GO:0010873,GO:0010879,GO:0015485,GO:0017127,GO:0031410,GO:0032367,GO:0070508,GO:0070859	mitochondrion|positive regulation of cholesterol esterification|cholesterol transport involved in cholesterol storage|cholesterol binding|cholesterol transporter activity|cytoplasmic vesicle|intracellular cholesterol transport|cholesterol import|positive regulation of bile acid biosynthetic process
clstr_69735_1358_8	1.92358e-05	5.73928	2.52087	Up	3.76222	1.24135	Detected	Not Detected	Detected	Detected	Not Detected	Not Detected	Not Detected	Not Detected	4.06372	3.34815	3.89214	3.74486	1.19779	1.37896	1.52215	0.866482	AAACATGTGGTTACACAGTGTGAATAAAGTGCTGCGGAGCAAGAGGAGGCCGTTGATTCA	ENST00000392122.3	chr1	167430640	167518610	-	GENCODE release 31	protein_coding	protein_coding	ENSG00000198821.10	CD247	8	1678	919	GO:0002250,GO:0004888,GO:0007166,GO:0016021	adaptive immune response|transmembrane signaling receptor activity|cell surface receptor signaling pathway|integral component of membrane	path:hsa04650,path:hsa04658,path:hsa04659,path:hsa04660,path:hsa05142,path:hsa05169,path:hsa05170	Natural killer cell mediated cytotoxicity|Th1 and Th2 cell differentiation|Th17 cell differentiation|T cell receptor signaling pathway|Chagas disease (American trypanosomiasis)|Epstein-Barr virus infection|Human immunodeficiency virus 1 infection
clstr_17241_270_4	5.75593e-05	5.73141	2.51889	Up	3.65911	1.14022	Not Detected	Not Detected	Not Detected	Detected	Not Detected	Not Detected	Not Detected	Not Detected	3.59497	3.11633	3.6443	4.28081	1.0499	1.37487	1.08568	1.05042	TCATAAATGGACGCTGACATGGACTACGAAAGACCCAACGTTGAAACTATCAAATGTGTG	ENST00000337910.10	chr10	60869438	60944185	-	GENCODE release 31	protein_coding	protein_coding	ENSG00000072422.17	RHOBTB1	11	4411	9886			path:hsa04120	Ubiquitin mediated proteolysis
clstr_31947_354_4	4.46046e-05	5.70532	2.51231	Up	5.25515	2.74284	Detected	Detected	Detected	Detected	Not Detected	Detected	Not Detected	Not Detected	5.25282	4.91362	5.77411	5.08004	2.66881	3.17303	2.46318	2.66633	CTCCATAAGACAACTGTCTCGGAAAGGCTACAGTGATGACAGACCGACTTAAGTTCGGAT	ENST00000424280.5	chr3	186546073	186570543	-	GENCODE release 31	protein_coding	protein_coding	ENSG00000113838.13	TBCCD1	8	3058	55171	GO:0005737,GO:0008360,GO:0030334,GO:0031616,GO:0051661,GO:0051684	cytoplasm|regulation of cell shape|regulation of cell migration|spindle pole centrosome|maintenance of centrosome location|maintenance of Golgi location
clstr_49275_2152_11	1.37767e-08	5.70386	2.51194	Up	17.4072	14.8953	Detected	Detected	Detected	Detected	Detected	Detected	Detected	Detected	17.3595	17.3804	17.5488	17.3402	15.0017	14.8972	14.8401	14.8421	CTCATTGTAAGTTGCCACTGCCAACATGAGACCAAAGTGTGTGACTAGTCAATGAAGTGC	ENST00000254322.3	chr19	14514769	14518397	-	GENCODE release 31	protein_coding	protein_coding	ENSG00000132002.8	DNAJB1	3	2242	3337	GO:0001106,GO:0001671,GO:0005634,GO:0005654,GO:0005730,GO:0005737,GO:0005829,GO:0006986,GO:0030544,GO:0032781,GO:0045296,GO:0051082,GO:0051085,GO:0051087,GO:0051117,GO:0070062,GO:0090084,GO:0097201,GO:1900034	RNA polymerase II transcription corepressor activity|ATPase activator activity|nucleus|nucleoplasm|nucleolus|cytoplasm|cytosol|response to unfolded protein|Hsp70 protein binding|positive regulation of ATPase activity|cadherin binding|unfolded protein binding|chaperone cofactor-dependent protein refolding|chaperone binding|ATPase binding|extracellular exosome|negative regulation of inclusion body …	path:hsa04141,path:hsa05164	Protein processing in endoplasmic reticulum|Influenza A
clstr_71456_1340_10	7.08238e-05	5.69813	2.51049	Up	5.22999	2.7195	Detected	Detected	Detected	Detected	Detected	Not Detected	Not Detected	Detected	5.06803	5.56664	4.82729	5.458	3.16541	2.53123	2.28205	2.89931	TTTCCTTGACTGCGAACACGGGCAGATATCATTCTACAATGTGACCGAGATGTCCCTCAT	ENST00000512729.5	chr4	188091273	188105593	-	GENCODE release 31	protein_coding	protein_coding	ENSG00000179046.8	TRIML2	7	1639	205860	GO:0016567,GO:0016740,GO:0032526	protein ubiquitination|transferase activity|response to retinoic acid
A_23_P146946	0.000451498	5.68459	2.50706	Up	5.61674	3.10968	Detected	Detected	Detected	Detected	Detected	Detected	Not Detected	Detected	5.9308	6.28983	5.1668	5.07952	3.36361	3.33557	2.48071	3.25882	TCAGCTCCTAAAGCACAACTGTGTGCAGATGTGATAAGTCCCCGAGGGCGAAGGCCATTG	NM_001323	chr11	66012008	66013505	+	Refseq	protein_coding			CST6		592	1474
clstr_186373_239_10	0.000382268	5.68457	2.50705	Up	4.65869	2.15164	Detected	Detected	Detected	Detected	Not Detected	Not Detected	Not Detected	Not Detected	4.71766	4.76486	4.83036	4.32188	2.55924	2.87062	1.52915	1.64754	AAACCACTAGGATCTGTATCCGAGAAGCAGTCTCTGTTCGGGATATTTACTTGGAAATTT	ENST00000416779.1	chr15	90883695	90885172	+	GENCODE release 31	protein_coding	protein_coding	ENSG00000182511.12	FES	2	485	2242	GO:0001578,GO:0004713,GO:0004715,GO:0005524,GO:0005737,GO:0005794,GO:0005829,GO:0005925,GO:0006468,GO:0006935,GO:0007098,GO:0007173,GO:0007275,GO:0008017,GO:0008283,GO:0008360,GO:0010976,GO:0015630,GO:0016477,GO:0018108,GO:0030155,GO:0031116,GO:0031234,GO:0031410,GO:0034987,GO:0035091,GO:0038083,GO:0042127,GO:0043304,GO:0045087,GO:0045595,GO:0045639,GO:0046777,GO:0060627,GO:2000145,GO:2000251	microtubule bundle formation|protein tyrosine kinase activity|non-membrane spanning protein tyrosine kinase activity|ATP binding|cytoplasm|Golgi apparatus|cytosol|focal adhesion|protein phosphorylation|chemotaxis|centrosome cycle|epidermal growth factor receptor signaling pathway|multicellular organism development|microtubule binding|cell proliferation|regulation of cell shape|positive regulation…	path:hsa04360	Axon guidance
clstr_74201_1465_11	0.000810199	5.67584	2.50483	Up	3.98644	1.48161	Detected	Not Detected	Detected	Not Detected	Not Detected	Not Detected	Not Detected	Not Detected	5.02876	3.55406	3.77469	3.58825	0.995444	1.88468	1.72111	1.32519	TGTGTGGGAATATTGAAACATCGCCTAGGAATTGTGGTTTGTATATAACCCTCTAAGCCC	ENST00000507066.1	chr3	129974688	129977935	+	GENCODE release 31	protein_coding	protein_coding	ENSG00000170893.4	TRH	3	1580	7200			path:hsa04080	Neuroactive ligand-receptor interaction
clstr_29330_2041_15	4.99811e-06	5.6621	2.50134	Up	7.29375	4.79241	Detected	Detected	Detected	Detected	Detected	Detected	Detected	Detected	7.37401	7.58619	7.24397	6.97083	4.56845	4.97216	4.67273	4.95631	CATAATTGAAAGACACAACACAATGGCCATCGGCATTGCAGTGGACATTCTGGGATGCAC	ENST00000260502.11	chr1	93561741	93681837	-	GENCODE release 31	protein_coding	protein_coding	ENSG00000137936.18	BCAR3	12	3229	8412	GO:0002089,GO:0005070,GO:0005085,GO:0005622,GO:0007165,GO:0007264,GO:0033138,GO:0042493	lens morphogenesis in camera-type eye|SH3/SH2 adaptor activity|guanyl-nucleotide exchange factor activity|intracellular|signal transduction|small GTPase mediated signal transduction|positive regulation of peptidyl-serine phosphorylation|response to drug
clstr_35748_0_5	0.000546416	5.6506	2.49841	Up	4.80845	2.31004	Detected	Detected	Detected	Detected	Not Detected	Detected	Not Detected	Not Detected	5.49594	5.02153	4.56536	4.15094	2.04822	2.92914	1.85314	2.40966	AGACTTGGTAATGGCGACGGGTTTGGTAAGTAGGAAAGTTTCGGTTGAGGAGTAAGAGCT	ENST00000222574.9	chr7	107169003	107202522	+	GENCODE release 31	protein_coding	protein_coding	ENSG00000105856.14	HBP1	11	2834	26959
clstr_78265_75_16	1.54318e-07	5.6446	2.49687	Up	15.6123	13.1154	Detected	Detected	Detected	Detected	Detected	Detected	Detected	Detected	15.7301	15.7586	15.5797	15.3807	13.0607	13.0902	13.1904	13.1204	TTTACATCTCGAACGGACAAGTGTTGGACAGCCGGAGTCAGTCTCCATGGAGATTATCTT	ENST00000495461.6	chr3	53884417	53891859	-	GENCODE release 31	protein_coding	protein_coding	ENSG00000113811.11	SELENOK	5	1497	58515	GO:0002230,GO:0002376,GO:0005783,GO:0005789,GO:0005794,GO:0005886,GO:0006816,GO:0006979,GO:0010742,GO:0016021,GO:0018345,GO:0032469,GO:0032760,GO:0042102,GO:0042802,GO:0045728,GO:0050848,GO:0070059,GO:0071639,GO:0090197,GO:2000406,GO:2000778	positive regulation of defense response to virus by host|immune system process|endoplasmic reticulum|endoplasmic reticulum membrane|Golgi apparatus|plasma membrane|calcium ion transport|response to oxidative stress|macrophage derived foam cell differentiation|integral component of membrane|protein palmitoylation|endoplasmic reticulum calcium ion homeostasis|positive regulation of tumor necrosis f…
clstr_31176_408_12	4.98904e-06	5.64316	2.4965	Up	10.1569	7.66036	Detected	Detected	Detected	Detected	Detected	Detected	Detected	Detected	9.86356	9.93949	10.3715	10.4529	7.52492	7.64856	7.62303	7.84494	GGAGGATATAAGTAGCAAGCTTGACAGGAACCTAGGAGATTCTCTCCATCGACAGGAGAT	ENST00000368849.8	chr1	151540309	151583583	+	GENCODE release 31	protein_coding	protein_coding	ENSG00000143367.16	TUFT1	13	3107	7286	GO:0005576,GO:0005737,GO:0030282,GO:0030345,GO:0042476	extracellular region|cytoplasm|bone mineralization|structural constituent of tooth enamel|odontogenesis
clstr_34271_2351_7	0.000304234	5.64206	2.49622	Up	3.73653	1.24031	Detected	Not Detected	Not Detected	Detected	Not Detected	Not Detected	Not Detected	Not Detected	4.35257	3.12986	3.40843	4.05527	0.950381	1.61466	0.908967	1.48724	AAAGACGTTGCATATAGAACACATGCAAGGAGTCCTAAGCCGAACACAGCGTCGATTGGA	ENST00000587848.2	chr18	12093853	12127939	+	GENCODE release 31	protein_coding	protein_coding	ENSG00000181626.11	ANKRD62	14	2919	342850
clstr_34362_2086_17	0.00598786	5.63575	2.49461	Up	4.04622	1.55161	Detected	Detected	Detected	Not Detected	Not Detected	Not Detected	Not Detected	Not Detected	4.84257	4.58073	3.74716	3.0144	0.908244	2.74309	0.90942	1.64568	AGATACAGGCTGGTATAGAGGATGCAGAAAGGTAGGGCAGTATGTTTAAGTCCAGACTTG	ENST00000296471.11	chr3	49857989	49869905	-	GENCODE release 31	protein_coding	protein_coding	ENSG00000164076.17	CAMKV	10	2913	79012	GO:0004683,GO:0005516,GO:0005524,GO:0005622,GO:0005886,GO:0018105,GO:0018107,GO:0030659,GO:0035556	calmodulin-dependent protein kinase activity|calmodulin binding|ATP binding|intracellular|plasma membrane|peptidyl-serine phosphorylation|peptidyl-threonine phosphorylation|cytoplasmic vesicle membrane|intracellular signal transduction
clstr_23547_2274_15	5.69627e-06	5.62362	2.4915	Up	12.5647	10.0732	Detected	Detected	Detected	Detected	Detected	Detected	Detected	Detected	12.6385	12.3885	12.3727	12.8593	9.86652	10.4176	10.0465	9.96233	ATACATATGAGTGTGGAAGCCGGAGGGTGTTTATGTAAGAGCACCTTCCTCACTTCCATA	ENST00000340749.9	chr12	7812512	7872852	-	GENCODE release 31	protein_coding	protein_coding	ENSG00000173262.11	SLC2A14	13	3699	144195	GO:0005634,GO:0005886,GO:0007275,GO:0007283,GO:0015758,GO:0016021,GO:0030154,GO:0055056	nucleus|plasma membrane|multicellular organism development|spermatogenesis|glucose transport|integral component of membrane|cell differentiation|D-glucose transmembrane transporter activity
clstr_70612_1053_10	0.0306108	5.60759	2.48738	Up	3.67201	1.18463	Detected	Not Detected	Detected	Detected	Not Detected	Not Detected	Not Detected	Not Detected	4.50608	1.07343	4.31675	4.79177	1.62494	1.05899	1.05581	0.998762	GAAATGAAATCACAACTCCTCGTGTTTGGTCTGATGGACATGCTCATGGCTATGCAGCTC	ENST00000641801.1	chr2	227616998	227618655	+	GENCODE release 31	protein_coding	protein_coding	ENSG00000284631.1	SCYGR4	1	1658
clstr_85352_1250_10	0.00145231	5.6044	2.48656	Up	4.52575	2.03919	Detected	Detected	Detected	Detected	Not Detected	Not Detected	Not Detected	Not Detected	4.1776	5.33977	4.41206	4.17358	1.05394	2.00587	2.52184	2.57511	TTACAGAGGCAAGCGGTGAACTAGGTAAGAGTTCACTCATGAAGAAACGAGTGCTCTGAA	ENST00000298690.5	chr14	21042362	21044233	+	GENCODE release 31	protein_coding	protein_coding	ENSG00000165799.5	RNASE7	2	1362	84659	GO:0001530,GO:0003676,GO:0004519,GO:0004540,GO:0005576,GO:0005615,GO:0005737,GO:0019730,GO:0019731,GO:0042834,GO:0045087,GO:0050829,GO:0050830,GO:0050832,GO:0051673,GO:0061844,GO:0070062	lipopolysaccharide binding|nucleic acid binding|endonuclease activity|ribonuclease activity|extracellular region|extracellular space|cytoplasm|antimicrobial humoral response|antibacterial humoral response|peptidoglycan binding|innate immune response|defense response to Gram-negative bacterium|defense response to Gram-positive bacterium|defense response to fungus|membrane disruption in other organ…
clstr_22961_2580_8	0.00165726	5.5906	2.483	Up	10.9721	8.48907	Detected	Detected	Detected	Detected	Detected	Detected	Detected	Detected	11.122	10.9619	10.9502	10.8541	7.66072	9.77978	8.12146	8.39431	AAGGTGGGATTCATGTCGAGGCTAGAGGCATTTGGAACAACAAATCTACGTAGTTAACTT	ENST00000414097.6	chr8	133237176	133297586	-	GENCODE release 31	protein_coding	protein_coding	ENSG00000104419.14	NDRG1	16	3755	10397
clstr_99695_163_8	0.00109126	5.586	2.48182	Up	4.24775	1.76594	Detected	Not Detected	Detected	Detected	Not Detected	Not Detected	Not Detected	Not Detected	4.38805	3.45044	4.12637	5.02615	1.6523	1.96043	1.08429	2.36673	CCAGCACAGCGACATTCTGATTTGGAATTTGTTATGGACTGTGACGTGCAGATCAAGCTG	ENST00000462330.5	chr22	19875522	19881369	-	GENCODE release 31	protein_coding	protein_coding	ENSG00000184470.21	TXNRD2	7	1129	10587	GO:0000305,GO:0004791,GO:0005739,GO:0005759,GO:0005829,GO:0009055,GO:0034599,GO:0045454,GO:0050660	response to oxygen radical|thioredoxin-disulfide reductase activity|mitochondrion|mitochondrial matrix|cytosol|electron transfer activity|cellular response to oxidative stress|cell redox homeostasis|flavin adenine dinucleotide binding	path:hsa00450,path:hsa05200,path:hsa05225	Selenocompound metabolism|Pathways in cancer|Hepatocellular carcinoma
clstr_35269_1188_7	1.26578e-07	5.58425	2.48136	Up	9.6232	7.14184	Detected	Detected	Detected	Detected	Detected	Detected	Detected	Detected	9.58819	9.6814	9.55538	9.66784	7.34075	7.07782	6.95662	7.19216	TTTGTTTCACATGATTTCAGGGATCATGCAAAGAACGCTCTCCTTTGCCGAAGTGTCCGC	ENST00000296677.5	chr5	76819030	76835315	+	GENCODE release 31	protein_coding	protein_coding	ENSG00000164251.5	F2RL1	2	2861	2150			path:hsa04080,path:hsa04750,path:hsa05143	Neuroactive ligand-receptor interaction|Inflammatory mediator regulation of TRP channels|African trypanosomiasis
clstr_31615_1407_15	9.67756e-05	5.58373	2.48123	Up	12.8833	10.4021	Detected	Detected	Detected	Detected	Detected	Detected	Detected	Detected	12.4566	12.4881	13.0165	13.5721	10.2591	10.3141	10.5153	10.5199	TGAGAGGTTGACCAGGAAATACAACGAGCTGCTAAAGTCCTACCAGTGGAAGATGCTCAA	ENST00000316403.14	chr8	27596917	27615031	-	GENCODE release 31	protein_coding	protein_coding	ENSG00000120885.21	CLU	9	3080	1191			path:hsa04610	Complement and coagulation cascades
clstr_18979_3172_10	0.000112738	5.57793	2.47973	Up	8.91449	6.43476	Detected	Detected	Detected	Detected	Detected	Detected	Detected	Detected	8.60246	8.30298	9.47416	9.27835	6.34129	6.41338	6.51068	6.47368	TTTAGCTGAATAGGCCAGTGCCTCGTGCCTTGATATTTCGGCAAATCTATTAGTGGTTCC	ENST00000367577.6	chr1	181088712	181092899	+	GENCODE release 31	protein_coding	protein_coding	ENSG00000162783.10	IER5	1	4188	51278	GO:0005634,GO:0005737,GO:0006351,GO:0034605,GO:0042127,GO:0042802,GO:0045944,GO:1900036	nucleus|cytoplasm|transcription, DNA-templated|cellular response to heat|regulation of cell proliferation|identical protein binding|positive regulation of transcription from RNA polymerase II promoter|positive regulation of cellular response to heat
clstr_67238_1056_3	0.0208179	5.5737	2.47864	Up	4.29532	1.81668	Detected	Detected	Not Detected	Detected	Not Detected	Not Detected	Not Detected	Not Detected	5.14011	4.68606	2.08055	5.27455	2.26424	2.14239	1.05537	1.80474	CTGATGCAGATTCGGAGTAACATGGAACGCCAGAACAACGAATACCATATCCTTCTTGAC	ENST00000167588.3	chr17	40875941	40885227	-	GENCODE release 31	protein_coding	protein_coding	ENSG00000171431.3	KRT20	8	1737	54474	GO:0005200,GO:0005737,GO:0005829,GO:0005882,GO:0006915,GO:0031424,GO:0033554,GO:0045109,GO:0050708,GO:0070268	structural constituent of cytoskeleton|cytoplasm|cytosol|intermediate filament|apoptotic process|keratinization|cellular response to stress|intermediate filament organization|regulation of protein secretion|cornification	path:hsa04915	Estrogen signaling pathway
clstr_158192_469_24	0.000157357	5.56563	2.47655	Up	4.71668	2.24014	Detected	Detected	Detected	Detected	Not Detected	Not Detected	Not Detected	Not Detected	4.88716	5.09605	4.52688	4.35664	1.64403	2.42944	2.78707	2.10001	GATAATGGAGAGTCGATTTATGGTCCAACATTTGAAGGCAACTGATTGAAGGAACAGAAG	ENST00000520723.5	chr6	109392837	109440504	-	GENCODE release 31	protein_coding	protein_coding	ENSG00000185250.15	PPIL6	6	607	285755	GO:0003755	peptidyl-prolyl cis-trans isomerase activity
clstr_46177_1579_13	4.50621e-08	5.56117	2.47539	Up	14.7475	12.2721	Detected	Detected	Detected	Detected	Detected	Detected	Detected	Detected	14.8714	14.7261	14.7844	14.6083	12.3574	12.1546	12.2316	12.3449	TATATTCGGAAGAACACAGATAGCGTGGTGATCTTCTCTGGAGAAGGATCAGATGAACTT	ENST00000175506.8	chr7	97852118	97872542	-	GENCODE release 31	protein_coding	protein_coding	ENSG00000070669.17	ASNS	14	2356	440			path:hsa00250	Alanine, aspartate and glutamate metabolism
clstr_141889_239_12	0.00322331	5.55457	2.47368	Up	4.89697	2.4233	Detected	Detected	Detected	Detected	Not Detected	Detected	Not Detected	Not Detected	4.72382	3.73919	5.39521	5.72967	2.64659	3.04289	2.30226	1.70145	CATAGTCCTGTGGACCAGGTGCTAAACTTACCTACCAGAGATTAACATTCCAGATGAACG	ENST00000597952.1	chr19	52018393	52030240	-	GENCODE release 31	protein_coding	protein_coding	ENSG00000142556.19	ZNF614	2	718	80110	GO:0003677,GO:0005634,GO:0006351,GO:0006355,GO:0046872	DNA binding|nucleus|transcription, DNA-templated|regulation of transcription, DNA-templated|metal ion binding
clstr_200785_257_20	0.000162337	5.54988	2.47246	Up	5.57928	3.10682	Detected	Detected	Detected	Detected	Detected	Detected	Detected	Not Detected	6.18026	5.53597	4.94656	5.65432	3.03835	3.09273	3.52196	2.77424	GATGTCCGGACAGCCCTGCTCGAAGATATAGAAAGAGTGACCTGCACAAACTTGGAATTT	ENST00000290705.12	chr16	56638666	56640087	+	GENCODE release 31	protein_coding	protein_coding	ENSG00000205362.11	MT1A	3	396	4489			path:hsa04978	Mineral absorption
clstr_15159_1466_5	8.97519e-07	5.54543	2.4713	Up	8.96307	6.49177	Detected	Detected	Detected	Detected	Detected	Detected	Detected	Detected	8.7753	9.13202	9.17495	8.77002	6.34335	6.52603	6.54089	6.55682	ATGAAATGACAGAGTTGGTCTCCTCCAACGGCAATTACTGCAATTACCGCAAGGCCTTTG	ENST00000402538.7	chr2	33436324	33564750	+	GENCODE release 31	protein_coding	protein_coding	ENSG00000152689.18	RASGRP3	19	4738	25780	GO:0000165,GO:0004871,GO:0005085,GO:0005088,GO:0005096,GO:0005509,GO:0005886,GO:0005887,GO:0007264,GO:0007265,GO:0019900,GO:0019992,GO:0032045,GO:0048471	MAPK cascade|signal transducer activity|guanyl-nucleotide exchange factor activity|Ras guanyl-nucleotide exchange factor activity|GTPase activator activity|calcium ion binding|plasma membrane|integral component of plasma membrane|small GTPase mediated signal transduction|Ras protein signal transduction|kinase binding|diacylglycerol binding|guanyl-nucleotide exchange factor complex|perinuclear reg…	path:hsa04010,path:hsa04014,path:hsa04015,path:hsa04662,path:hsa05200	MAPK signaling pathway|Ras signaling pathway|Rap1 signaling pathway|B cell receptor signaling pathway|Pathways in cancer
clstr_9345_3322_3	5.22082e-07	5.53674	2.46904	Up	9.20038	6.73134	Detected	Detected	Detected	Detected	Detected	Detected	Detected	Detected	9.25605	8.97937	9.28379	9.28229	6.89235	6.53376	6.83606	6.66318	TGTCTGTCCTGTATGTAGCGAAGCCTACATAGATGCTCGAACACTCCGTAAACATATGAC	ENST00000312938.4	chr3	101648889	101677495	-	GENCODE release 31	protein_coding	protein_coding	ENSG00000066422.4	ZBTB11	11	6020	27107	GO:0003677,GO:0005654,GO:0006351,GO:0006355,GO:0046872	DNA binding|nucleoplasm|transcription, DNA-templated|regulation of transcription, DNA-templated|metal ion binding
clstr_25002_3321_10	0.00045168	5.5367	2.46903	Up	4.12164	1.65262	Detected	Detected	Detected	Not Detected	Not Detected	Not Detected	Not Detected	Not Detected	4.83141	4.4619	3.68087	3.51241	1.32729	1.86719	1.40315	2.01284	TTATTCCACACCAGAGGGACTGTCCATTAGTGCCTATCACTAGAGCTGAATGGACCCATT	ENST00000316073.3	chr1	152153595	152159228	-	GENCODE release 31	protein_coding	protein_coding	ENSG00000215853.3	RPTN	3	3569	126638	GO:0001533,GO:0005509,GO:0005578,GO:0005829,GO:0046914,GO:0070268	cornified envelope|calcium ion binding|proteinaceous extracellular matrix|cytosol|transition metal ion binding|cornification
clstr_153859_397_49	0.00143692	5.52175	2.46513	Up	4.75386	2.28873	Detected	Detected	Detected	Detected	Not Detected	Not Detected	Not Detected	Not Detected	5.19769	4.80865	4.31529	4.6938	1.11103	2.93869	2.64462	2.4606	TCCAGAGAGGAAGCTCATCTGAGGAAAGCTGAGAGGGAAGAGAAACCCAAACATACTGAA	ENST00000511093.5	chr4	75556048	75564645	+	GENCODE release 31	protein_coding	protein_coding	ENSG00000174792.10	ODAPH	4	635	152816	GO:0005576,GO:0070169,GO:0070175	extracellular region|positive regulation of biomineral tissue development|positive regulation of enamel mineralization
clstr_22628_1481_7	8.17079e-07	5.50369	2.4604	Up	9.99053	7.53013	Detected	Detected	Detected	Detected	Detected	Detected	Detected	Detected	10.1968	9.992	10.098	9.67539	7.54776	7.44732	7.61812	7.50733	ATATAATGACATCGACTTGACGATAGATAAAGAGATCTACGAACAGCTGTTGCAGGAAGG	ENST00000650454.1	chr6	53497341	53545101	-	GENCODE release 31	protein_coding	protein_coding	ENSG00000001084.13	GCLC	16	3785	2729			path:hsa00270,path:hsa00480,path:hsa04216	Cysteine and methionine metabolism|Glutathione metabolism|Ferroptosis
clstr_15556_1386_5	4.91203e-07	5.485	2.45549	Up	10.6576	8.20206	Detected	Detected	Detected	Detected	Detected	Detected	Detected	Detected	10.7928	10.4931	10.8421	10.5022	8.11963	8.23958	8.10426	8.34477	CGCAGACAGCACCATGATCGACACAAGTGACAACACCGTAACCGTTTGTATGGATTACAT	ENST00000345429.10	chr13	97222355	97394120	+	GENCODE release 31	protein_coding	protein_coding	ENSG00000139793.18	MBNL2	9	4669	10150	GO:0000381,GO:0003723,GO:0005654,GO:0005737,GO:0006397,GO:0008380,GO:0043484,GO:0046872	regulation of alternative mRNA splicing, via spliceosome|RNA binding|nucleoplasm|cytoplasm|mRNA processing|RNA splicing|regulation of RNA splicing|metal ion binding
clstr_49750_842_18	0.000465819	5.48102	2.45444	Up	12.3137	9.8593	Detected	Detected	Detected	Detected	Detected	Detected	Detected	Detected	12.7288	12.8135	11.2872	12.4255	9.97212	9.70141	9.90604	9.85762	ATCTGATCCCTTTCTATGCTGGTTCTCGGCATCATGATTTCCACCACATGAACTTCATTG	ENST00000261507.11	chr4	165327669	165343164	+	GENCODE release 31	protein_coding	protein_coding	ENSG00000052802.13	MSMO1	6	2227	6307	GO:0000254,GO:0005506,GO:0005783,GO:0005789,GO:0005886,GO:0006631,GO:0006695,GO:0008202,GO:0016021,GO:0016126	C-4 methylsterol oxidase activity|iron ion binding|endoplasmic reticulum|endoplasmic reticulum membrane|plasma membrane|fatty acid metabolic process|cholesterol biosynthetic process|steroid metabolic process|integral component of membrane|sterol biosynthetic process	path:hsa00100	Steroid biosynthesis
clstr_9857_1492_8	4.29242e-07	5.47325	2.4524	Up	10.2716	7.81922	Detected	Detected	Detected	Detected	Detected	Detected	Detected	Detected	10.2492	10.0951	10.3241	10.4181	7.73782	7.65324	8.02766	7.85817	TTCCAAGGTCCAATTGACTGACGCCCTTGACAGCCATCTACGACTTTATTAACAGGTTAC	ENST00000267460.9	chr14	56118411	56301524	+	GENCODE release 31	protein_coding	protein_coding	ENSG00000139946.10	PELI2	6	5871	57161	GO:0000209,GO:0001934,GO:0004674,GO:0005829,GO:0006955,GO:0008063,GO:0034450,GO:0043123,GO:0043410,GO:0061630,GO:0070498	protein polyubiquitination|positive regulation of protein phosphorylation|protein serine/threonine kinase activity|cytosol|immune response|Toll signaling pathway|ubiquitin-ubiquitin ligase activity|positive regulation of I-kappaB kinase/NF-kappaB signaling|positive regulation of MAPK cascade|ubiquitin protein ligase activity|interleukin-1-mediated signaling pathway
clstr_13447_4337_13	3.14931e-06	5.47304	2.45234	Up	10.0878	7.63543	Detected	Detected	Detected	Detected	Detected	Detected	Detected	Detected	9.77212	10.1164	10.4035	10.0591	7.57884	7.53072	7.85147	7.58069	TCCGTCACCAAATTGTAACCTGGATGTTATAGCCCAGCATCTAGAAATCCTATGAAACGT	ENST00000259939.3	chr6	18387350	18468874	+	GENCODE release 31	protein_coding	protein_coding	ENSG00000137393.9	RNF144B	8	5036	255488	GO:0000151,GO:0000209,GO:0004842,GO:0005737,GO:0005829,GO:0006915,GO:0016021,GO:0031624,GO:0031966,GO:0032436,GO:0042787,GO:0043066,GO:0046872,GO:0061630	ubiquitin ligase complex|protein polyubiquitination|ubiquitin-protein transferase activity|cytoplasm|cytosol|apoptotic process|integral component of membrane|ubiquitin conjugating enzyme binding|mitochondrial membrane|positive regulation of proteasomal ubiquitin-dependent protein catabolic process|protein ubiquitination involved in ubiquitin-dependent protein catabolic process|negative regulation…
clstr_37455_2655_11	5.3641e-06	5.46239	2.44953	Up	7.80459	5.35506	Detected	Detected	Detected	Detected	Detected	Detected	Detected	Detected	7.41714	8.08056	7.87946	7.84121	5.5314	5.45957	5.24636	5.1829	TTGGGAATGATGAATCCCTACTGTGCACATACAGCAATCATGGATCCTGCCTATCGAGGT	ENST00000523268.6	chr8	38386502	38409527	+	GENCODE release 31	protein_coding	protein_coding	ENSG00000165046.12	LETM2	11	2745	137994	GO:0005743,GO:0006875,GO:0016021,GO:0043022	mitochondrial inner membrane|cellular metal ion homeostasis|integral component of membrane|ribosome binding
clstr_74156_514_11	0.00222949	5.43237	2.44158	Up	4.33552	1.89393	Not Detected	Detected	Detected	Detected	Not Detected	Not Detected	Not Detected	Not Detected	3.21352	4.62723	5.04107	4.46023	2.12028	2.45353	1.83544	1.16648	TCAGAAGACCCTGTACCAGTCAAACGTCACTCAGATGCAGTCTTCACTGACAACTATACC	ENST00000367243.7	chr6	152750798	152759765	+	GENCODE release 31	protein_coding	protein_coding	ENSG00000146469.13	VIP	7	1581	7432			path:hsa04080	Neuroactive ligand-receptor interaction
clstr_145223_592_22	0.000438714	5.40797	2.43509	Up	5.88337	3.44829	Detected	Detected	Detected	Detected	Detected	Detected	Not Detected	Detected	5.61047	5.86862	5.33142	6.72299	3.85516	3.17411	3.11985	3.64404	TCCAGATACCACTGAGCTCACTGCCCATGATGCAGAGCTTTCAAGGATAGGCTTTATTCT	ENST00000380252.6	chr11	5253190	5505605	-	GENCODE release 31	protein_coding	protein_coding	ENSG00000196565.15	HBG2	3	694	3048	GO:0005344,GO:0005506,GO:0005833,GO:0019825,GO:0020037	oxygen carrier activity|iron ion binding|hemoglobin complex|oxygen binding|heme binding
clstr_43672_752_12	0.000459349	5.39747	2.43228	Up	6.08896	3.65667	Detected	Detected	Detected	Detected	Detected	Detected	Detected	Detected	6.05494	6.93251	5.66289	5.70548	3.79841	4.12158	3.47865	3.22804	CTGTCTCCCAGACATACCCTTCAGGTACCTGTGCATATATACAACGAGGAGCTGTTTATG	ENST00000309539.8	chr12	10158301	10172132	-	GENCODE release 31	protein_coding	protein_coding	ENSG00000173391.9	OLR1	6	2456	4973			path:hsa03320,path:hsa04145	PPAR signaling pathway|Phagosome
clstr_42861_1015_12	8.93784e-07	5.39352	2.43123	Up	9.05277	6.62154	Detected	Detected	Detected	Detected	Detected	Detected	Detected	Detected	9.23358	8.96229	8.76834	9.24686	6.61664	6.61705	6.69827	6.5542	TAATGACAGCCAGAAGGAAGAGGAGATCCGCAAATACAGCATCATCTATGGCCGTTTCGA	ENST00000300131.8	chr12	57089114	57095476	+	GENCODE release 31	protein_coding	protein_coding	ENSG00000166886.13	NAB2	7	2491	4665	GO:0001958,GO:0003714,GO:0005634,GO:0006351,GO:0007399,GO:0008134,GO:0008283,GO:0014037,GO:0016480,GO:0042552,GO:0042802,GO:0045682,GO:1902949	endochondral ossification|transcription corepressor activity|nucleus|transcription, DNA-templated|nervous system development|transcription factor binding|cell proliferation|Schwann cell differentiation|negative regulation of transcription from RNA polymerase III promoter|myelination|identical protein binding|regulation of epidermis development|positive regulation of tau-protein kinase activity
clstr_14826_3568_7	3.29119e-06	5.39136	2.43065	Up	13.444	11.0133	Detected	Detected	Detected	Detected	Detected	Detected	Detected	Detected	13.8043	13.106	13.4931	13.3725	11.0642	10.9655	11.0733	10.9503	GTGTAATTAAAGACCCTTATGGAACTGGAAGACGTCTTGTAGTGCTACATTGGGTGAAAC	ENST00000256689.10	chr12	46358188	46372773	-	GENCODE release 31	protein_coding	protein_coding	ENSG00000134294.14	SLC38A2	16	4795	54407	GO:0003333,GO:0005886,GO:0005887,GO:0005903,GO:0006814,GO:0006865,GO:0007565,GO:0014047,GO:0015171,GO:0015186,GO:0015293,GO:0021987,GO:0030424,GO:0030425,GO:0031460,GO:0032328,GO:0034198,GO:0042383,GO:0043025,GO:0071260	amino acid transmembrane transport|plasma membrane|integral component of plasma membrane|brush border|sodium ion transport|amino acid transport|female pregnancy|glutamate secretion|amino acid transmembrane transporter activity|L-glutamine transmembrane transporter activity|symporter activity|cerebral cortex development|axon|dendrite|glycine betaine transport|alanine transport|cellular response to…	path:hsa04724,path:hsa04727,path:hsa04974	Glutamatergic synapse|GABAergic synapse|Protein digestion and absorption
clstr_5933_1634_5	2.07176e-06	5.39097	2.43055	Up	10.0954	7.66484	Detected	Detected	Detected	Detected	Detected	Detected	Detected	Detected	10.0064	9.92667	10.3861	10.0624	7.65281	7.84529	7.74914	7.4121	AAAGGAGGTTCCAAGCGGACCGAAGATTGCCGTTTAAGAAGTTAAAGGTGAATGAGCACG	ENST00000310826.10	chr21	41986831	42010360	-	GENCODE release 31	protein_coding	protein_coding	ENSG00000173276.14	ZBTB21	3	7452	49854	GO:0005634,GO:0005654,GO:0005829,GO:0006351,GO:0006355,GO:0008327,GO:0045892,GO:0046872	nucleus|nucleoplasm|cytosol|transcription, DNA-templated|regulation of transcription, DNA-templated|methyl-CpG binding|negative regulation of transcription, DNA-templated|metal ion binding
clstr_110750_37_18	0.000712247	5.39001	2.43029	Up	7.03402	4.60374	Detected	Detected	Detected	Detected	Detected	Detected	Detected	Detected	6.46074	6.55322	7.21063	7.91151	4.06389	4.83814	4.78118	4.73173	GCTCAGTACCTCAGGTATGTGGTGGTATCAGTGACCAATGTCATCTGTGCCATTTGCTTT	ENST00000564596.5	chr15	74720720	74725491	-	GENCODE release 31	protein_coding	protein_coding	ENSG00000140465.14	CYP1A1	6	988	1543			path:hsa00140,path:hsa00380,path:hsa00830,path:hsa00980,path:hsa04913,path:hsa05204	Steroid hormone biosynthesis|Tryptophan metabolism|Retinol metabolism|Metabolism of xenobiotics by cytochrome P450|Ovarian steroidogenesis|Chemical carcinogenesis
clstr_19032_1644_5	2.57666e-07	5.38477	2.42889	Up	8.88853	6.45964	Detected	Detected	Detected	Detected	Detected	Detected	Detected	Detected	9.00618	8.99944	8.7236	8.8249	6.62627	6.31805	6.50206	6.39219	TTCTATTTATTGTACAGTTAAAGAAGTGGTGCCGGGTAGGAACCACGGTTCCTTCGTCCA	ENST00000380492.8	chrX	14873421	14922327	+	GENCODE release 31	protein_coding	protein_coding	ENSG00000130150.12	MOSPD2	15	4183	158747	GO:0005886,GO:0005887,GO:0006935,GO:0016020,GO:0035579,GO:0043312,GO:0090023,GO:0090026	plasma membrane|integral component of plasma membrane|chemotaxis|membrane|specific granule membrane|neutrophil degranulation|positive regulation of neutrophil chemotaxis|positive regulation of monocyte chemotaxis
clstr_35769_913_10	5.10369e-06	5.38245	2.42826	Up	12.3345	9.90625	Detected	Detected	Detected	Detected	Detected	Detected	Detected	Detected	12.2546	12.3013	12.4739	12.3083	10.1192	10.0286	10.023	9.45413	GAAGGAACTTGTGCAAACTCTAGTGAGATGTTTCTTCCCTTAAGATCACGTACTGTTTCA	ENST00000648566.1	chr1	85265776	85276632	-	GENCODE release 31	protein_coding	protein_coding	ENSG00000142867.14	BCL10	3	2833	8915			path:hsa04064,path:hsa04625,path:hsa04660,path:hsa04662,path:hsa05152	NF-kappa B signaling pathway|C-type lectin receptor signaling pathway|T cell receptor signaling pathway|B cell receptor signaling pathway|Tuberculosis
clstr_11765_939_10	0.00491622	5.37799	2.42707	Up	6.04071	3.61365	Detected	Detected	Detected	Detected	Detected	Detected	Detected	Detected	5.55365	5.46528	6.53426	6.60966	3.16135	5.0027	2.97531	3.31522	CAAAGAAGAGAAACGAGACTCTTGTCTTCAGTCACAATGCCGTGATTGCCATGAGAGACG	ENST00000243457.3	chr17	70169535	70180048	+	GENCODE release 31	protein_coding	protein_coding	ENSG00000123700.4	KCNJ2	2	5392	3759	GO:0005242,GO:0005546,GO:0005790,GO:0005791,GO:0005794,GO:0005886,GO:0005887,GO:0006813,GO:0008076,GO:0010107,GO:0014704,GO:0014861,GO:0015467,GO:0015693,GO:0030007,GO:0030315,GO:0031224,GO:0042802,GO:0043025,GO:0043197,GO:0051289,GO:0055119,GO:0060075,GO:0060306,GO:0061337,GO:0071260,GO:0071805,GO:0086002,GO:0086004,GO:0086008,GO:0086011,GO:0086012,GO:0086013,GO:0086091,GO:0090076,GO:1901381	inward rectifier potassium channel activity|phosphatidylinositol-4,5-bisphosphate binding|smooth endoplasmic reticulum|rough endoplasmic reticulum|Golgi apparatus|plasma membrane|integral component of plasma membrane|potassium ion transport|voltage-gated potassium channel complex|potassium ion import|intercalated disc|regulation of skeletal muscle contraction via regulation of action potential|G-…	path:hsa04725,path:hsa04921,path:hsa04924,path:hsa04971	Cholinergic synapse|Oxytocin signaling pathway|Renin secretion|Gastric acid secretion
clstr_14314_2676_8	2.37962e-08	5.37597	2.42653	Up	8.05074	5.62421	Detected	Detected	Detected	Detected	Detected	Detected	Detected	Detected	8.04661	7.99243	8.00212	8.16178	5.51231	5.62935	5.59471	5.76048	CAGAGCTTATCGGCTCTGTCCCAGTGTTATGGATCCACATCTTACACCGACTTCCATAAA	ENST00000409177.6	chr2	105357712	105399667	-	GENCODE release 31	protein_coding	protein_coding	ENSG00000115641.19	FHL2	6	4881	2274			path:hsa04380	Osteoclast differentiation
clstr_67371_465_16	1.57582e-06	5.37325	2.42579	Up	8.47909	6.0533	Detected	Detected	Detected	Detected	Detected	Detected	Detected	Detected	8.36786	8.25153	8.59802	8.69896	6.04472	6.24661	6.06989	5.85198	ATCGGCATAGGTCTTTCATCCCTTAATAGGCACCTCAGAGCCTTTAGTTATTCCAGTAGC	ENST00000547628.1	chr19	12043805	12052939	-	GENCODE release 31	protein_coding	protein_coding	ENSG00000257446.3	ZNF878	4	1734	729747	GO:0003676,GO:0005634,GO:0006351,GO:0006355,GO:0046872	nucleic acid binding|nucleus|transcription, DNA-templated|regulation of transcription, DNA-templated|metal ion binding
clstr_31108_244_18	5.75944e-05	5.34323	2.41771	Up	8.04147	5.62376	Detected	Detected	Detected	Detected	Detected	Detected	Detected	Detected	7.74092	7.57874	8.33999	8.50624	5.40425	5.5693	5.79061	5.73089	TCCTATGACTGTGGCAGTGACAAGGTCTTATCTATGGGTCACCTAGAAGAGCAGCTGTAT	ENST00000367339.7	chr6	150061053	150069121	-	GENCODE release 31	protein_coding	protein_coding	ENSG00000131019.11	ULBP3	5	3111	79465	GO:0005886,GO:0016032,GO:0030101,GO:0042267,GO:0046658,GO:0046703,GO:0050776	plasma membrane|viral process|natural killer cell activation|natural killer cell mediated cytotoxicity|anchored component of plasma membrane|natural killer cell lectin-like receptor binding|regulation of immune response	path:hsa04650	Natural killer cell mediated cytotoxicity
clstr_42912_2384_20	7.81341e-05	5.3364	2.41587	Up	8.93989	6.52403	Detected	Detected	Detected	Detected	Detected	Detected	Detected	Detected	8.40319	8.72831	9.32128	9.30679	6.66745	6.74703	6.45872	6.22291	ACAAGGAAGACCAGATGTAGCTACAGGATGATGAAACATGGTTTCAAACGAGTTCTTTCT	ENST00000279227.9	chr11	64206734	64223882	+	GENCODE release 31	protein_coding	protein_coding	ENSG00000149781.12	FERMT3	15	2489	83706	GO:0002102,GO:0002576,GO:0005178,GO:0005576,GO:0007159,GO:0007229,GO:0016020,GO:0030054,GO:0030335,GO:0031093,GO:0033622,GO:0033632,GO:0034446,GO:0042995,GO:0070062,GO:0070527	podosome|platelet degranulation|integrin binding|extracellular region|leukocyte cell-cell adhesion|integrin-mediated signaling pathway|membrane|cell junction|positive regulation of cell migration|platelet alpha granule lumen|integrin activation|regulation of cell-cell adhesion mediated by integrin|substrate adhesion-dependent cell spreading|cell projection|extracellular exosome|platelet aggregati…	path:hsa04611	Platelet activation
clstr_49090_1630_16	9.99872e-05	5.33221	2.41473	Up	7.98613	5.57139	Detected	Detected	Detected	Detected	Detected	Detected	Detected	Detected	8.5828	8.15534	7.55483	7.65153	5.89207	5.46483	5.58366	5.34501	CATGATCAGCTTCACACGTTTCTAGTGATGGAACTTCTGAATGGAGGAGAACTGTTTGAG	ENST00000418736.6	chr14	90893974	91060600	-	GENCODE release 31	protein_coding	protein_coding	ENSG00000100784.12	RPS6KA5	13	2249	9252	GO:0000287,GO:0001818,GO:0002223,GO:0004672,GO:0004674,GO:0005524,GO:0005634,GO:0005654,GO:0005737,GO:0006355,GO:0006468,GO:0006954,GO:0007173,GO:0007411,GO:0016572,GO:0032793,GO:0033129,GO:0035066,GO:0035556,GO:0043987,GO:0043988,GO:0043990,GO:0045892,GO:0045944,GO:0051092,GO:0070498	magnesium ion binding|negative regulation of cytokine production|stimulatory C-type lectin receptor signaling pathway|protein kinase activity|protein serine/threonine kinase activity|ATP binding|nucleus|nucleoplasm|cytoplasm|regulation of transcription, DNA-templated|protein phosphorylation|inflammatory response|epidermal growth factor receptor signaling pathway|axon guidance|histone phosphorylat…	path:hsa04010,path:hsa04261,path:hsa04668,path:hsa04713,path:hsa04722,path:hsa05200,path:hsa05206,path:hsa05219	MAPK signaling pathway|Adrenergic signaling in cardiomyocytes|TNF signaling pathway|Circadian entrainment|Neurotrophin signaling pathway|Pathways in cancer|MicroRNAs in cancer|Bladder cancer
clstr_182053_55_38	1.24347e-06	5.30714	2.40793	Up	7.12885	4.72091	Detected	Detected	Detected	Detected	Detected	Detected	Detected	Detected	6.94989	7.17514	7.01048	7.37987	4.49653	4.74441	4.86646	4.77626	TGGAACCCTCATGGCCTAATCAGCTCTTAAAGACTTCAGTGAAGTTCCTTATGACTTCCC	ENST00000525034.1	chr11	77841138	77872352	+	GENCODE release 31	protein_coding	protein_coding	ENSG00000087884.14	AAMDC	4	511	28971	GO:0005737,GO:0043066,GO:0045600,GO:0045944	cytoplasm|negative regulation of apoptotic process|positive regulation of fat cell differentiation|positive regulation of transcription from RNA polymerase II promoter
clstr_76971_724_18	0.00223459	5.30647	2.40775	Up	4.20739	1.79964	Detected	Detected	Detected	Detected	Not Detected	Not Detected	Not Detected	Not Detected	4.07658	4.61093	3.95179	4.19026	1.28982	3.03112	1.88518	0.992425	GCTACCTGAGGAACCAAGAGCACACAAAGAAACAGACCACATACCAAAGTGACTACGACA	ENST00000380473.8	chr13	30932656	30975500	+	GENCODE release 31	protein_coding	protein_coding	ENSG00000175664.10	TEX26	7	1523	122046
clstr_45604_1828_12	0.000315069	5.30602	2.40763	Up	6.20506	3.79743	Detected	Detected	Detected	Detected	Detected	Detected	Detected	Detected	6.57051	6.44683	5.92041	5.88248	4.12362	3.93442	2.98958	4.14209	AAACAATCTAGATATCCAACAGTGAGGGTTAAGCAACATGGTGCATCTGTGGATAGAACG	ENST00000264563.7	chr19	55364382	55370463	-	GENCODE release 31	protein_coding	protein_coding	ENSG00000095752.7	IL11	5	2378	3589			path:hsa04060,path:hsa04630,path:hsa04640,path:hsa05323	Cytokine-cytokine receptor interaction|Jak-STAT signaling pathway|Hematopoietic cell lineage|Rheumatoid arthritis
clstr_32722_332_7	0.012083	5.2975	2.40531	Up	4.84548	2.44017	Detected	Detected	Detected	Detected	Not Detected	Not Detected	Detected	Not Detected	6.08004	4.78965	4.19462	4.31763	1.45285	1.7442	3.73229	2.83135	TCAGGAGATCCTCACAAAGGATTCAGTGACAATTAGCGTGGATGGTGTGGTCTATTACCG	ENST00000286713.6	chr9	121339077	121370205	-	GENCODE release 31	protein_coding	protein_coding	ENSG00000148175.12	STOM	7	3010	2040	GO:0005615,GO:0005739,GO:0005783,GO:0005856,GO:0005886,GO:0005887,GO:0016020,GO:0031982,GO:0035577,GO:0035579,GO:0042470,GO:0042803,GO:0043312,GO:0044829,GO:0045121,GO:0048471,GO:0051260,GO:0070062,GO:0070063,GO:0070821,GO:0072562,GO:0090314,GO:1901585	extracellular space|mitochondrion|endoplasmic reticulum|cytoskeleton|plasma membrane|integral component of plasma membrane|membrane|vesicle|azurophil granule membrane|specific granule membrane|melanosome|protein homodimerization activity|neutrophil degranulation|positive regulation by host of viral genome replication|membrane raft|perinuclear region of cytoplasm|protein homooligomerization|extrac…
clstr_883_4792_4	1.84862e-05	5.29113	2.40358	Up	6.28278	3.8792	Detected	Detected	Detected	Detected	Detected	Detected	Detected	Detected	6.55752	6.27186	6.25541	6.04631	3.82091	4.22709	4.02373	3.44506	TTTCAAGTCACCGATGGACGTAACCCTGTCTTTCGGACATTCCGTATCTCCATTAGCGAT	ENST00000280481.9	chr13	38687077	38887131	+	GENCODE release 31	protein_coding	protein_coding	ENSG00000150893.11	FREM2	24	16122	341640	GO:0002009,GO:0005604,GO:0005886,GO:0007154,GO:0007155,GO:0007507,GO:0016021,GO:0046872,GO:0048839,GO:0070062	morphogenesis of an epithelium|basement membrane|plasma membrane|cell communication|cell adhesion|heart development|integral component of membrane|metal ion binding|inner ear development|extracellular exosome
clstr_80131_139_16	3.69314e-05	5.28157	2.40097	Up	6.04422	3.64325	Detected	Detected	Detected	Detected	Detected	Detected	Detected	Detected	5.80973	5.75605	5.92716	6.68394	3.71586	3.69034	3.49542	3.67139	CGGAAGCCGCGCAGTGATGGATCTCTCTTTATAGAGAGGTTATACATTGGCTCTTCAAAG	ENST00000488699.5	chr13	77698881	77763357	+	GENCODE release 31	protein_coding	protein_coding	ENSG00000139737.22	SLAIN1	7	1461	122060	GO:0005737,GO:0005856	cytoplasm|cytoskeleton
clstr_53384_1530_16	3.51329e-08	5.27404	2.39891	Up	12.2821	9.88323	Detected	Detected	Detected	Detected	Detected	Detected	Detected	Detected	12.3327	12.0984	12.4166	12.2808	9.89018	9.9101	9.8611	9.87154	AAACTAGCTGGCCTGCCCTCTATTGTTTGAGAGAGTTATTAACCATCACTAAATAAGCCC	ENST00000255174.3	chr20	44195939	44210771	-	GENCODE release 31	protein_coding	protein_coding	ENSG00000132823.11	OSER1	4	2109	51526
clstr_21494_1812_8	0.000713836	5.25687	2.3942	Up	6.77247	4.37827	Detected	Detected	Detected	Detected	Detected	Detected	Detected	Detected	6.01662	6.41977	6.98951	7.66397	4.64743	4.38949	4.40465	4.0715	TGTACTGAGGCCCTAATTGTGTGTGAACAAGACGTTTCCAGAATGCGTCGGCAATTGGAT	ENST00000393483.8	chr2	98997261	99154942	-	GENCODE release 31	protein_coding	protein_coding	ENSG00000135951.15	TSGA10	21	3903	80705	GO:0005737,GO:0007283,GO:0030031,GO:0031514,GO:0031965,GO:0043005	cytoplasm|spermatogenesis|cell projection assembly|motile cilium|nuclear membrane|neuron projection
clstr_73531_935_6	0.000487129	5.2501	2.39234	Up	4.9835	2.59115	Detected	Detected	Detected	Detected	Detected	Not Detected	Not Detected	Not Detected	4.86024	4.69778	4.96316	5.4128	3.31109	2.2092	2.90857	1.93575	AAGGCTGATGGAGAGTCGTGTTCAGCATCTATGATGTACCAGGAAGGCAAGTTCCGTTAT	ENST00000367698.3	chr1	173903809	173917378	-	GENCODE release 31	protein_coding	protein_coding	ENSG00000117601.13	SERPINC1	7	1594	462			path:hsa04610	Complement and coagulation cascades
clstr_149008_169_20	6.80551e-06	5.24372	2.39059	Up	6.41824	4.02765	Detected	Detected	Detected	Detected	Detected	Detected	Detected	Detected	6.60792	6.12699	6.59207	6.346	3.68474	4.06455	4.23142	4.1299	CTGGGAGCCGCAGGAGATAATGGAGATAGAGATTCTATGGGCTGAGACCATTGATGAATT	ENST00000472147.1	chr10	32929985	32936251	-	GENCODE release 31	protein_coding	protein_coding	ENSG00000150093.19	ITGB1	6	668	3688			path:hsa04015,path:hsa04145,path:hsa04151,path:hsa04360,path:hsa04510,path:hsa04512,path:hsa04514,path:hsa04530,path:hsa04611,path:hsa04670,path:hsa04810,path:hsa05100,path:hsa05130,path:hsa05131,path:hsa05133,path:hsa05140,path:hsa05145,path:hsa05165,path:hsa05200,path:hsa05205,path:hsa05222,path:hsa05410,path:hsa05412,path:hsa05414	Rap1 signaling pathway|Phagosome|PI3K-Akt signaling pathway|Axon guidance|Focal adhesion|ECM-receptor interaction|Cell adhesion molecules (CAMs)|Tight junction|Platelet activation|Leukocyte transendothelial migration|Regulation of actin cytoskeleton|Bacterial invasion of epithelial cells|Pathogenic Escherichia coli infection|Shigellosis|Pertussis|Leishmaniasis|Toxoplasmosis|Human papillomavirus i…
clstr_22867_2224_19	0.000114861	5.24284	2.39035	Up	7.50757	5.11722	Detected	Detected	Detected	Detected	Detected	Detected	Detected	Detected	6.8722	7.418	7.73462	8.00548	5.03006	5.42876	4.87837	5.13171	TCACCTGGTGTCTGGGAACTTGAATGTGTGAAGGGCGCTTATTGTTCTGAACCCTTGATT	ENST00000331243.4	chr2	14632700	14637227	+	GENCODE release 31	protein_coding	protein_coding	ENSG00000162981.14	LRATD1	3	3765	151354
clstr_50797_122_16	0.00117304	5.24103	2.38985	Up	3.73874	1.34889	Not Detected	Detected	Not Detected	Detected	Not Detected	Not Detected	Not Detected	Not Detected	3.33053	4.0448	3.3211	4.25852	0.787071	1.72418	0.781398	2.1029	AGCAGGAAGGTATTGCAGCAAGATGGATTTGGGAAAGGACCAATCTCATTTGAAGCACCA	ENST00000259456.7	chr9	97926791	97944856	-	GENCODE release 31	protein_coding	protein_coding	ENSG00000136929.13	HEMGN	5	2192	55363	GO:0005654,GO:0007275,GO:0030154,GO:0045667	nucleoplasm|multicellular organism development|cell differentiation|regulation of osteoblast differentiation
clstr_40686_2220_26	3.39644e-05	5.22605	2.38572	Up	3.45199	1.06627	Not Detected	Not Detected	Detected	Detected	Not Detected	Not Detected	Not Detected	Not Detected	3.51876	2.88113	3.73552	3.67254	1.0006	1.34669	0.986057	0.931724	ACGTAAATCCCTAATCTTTAAGCCCGACTTGAGGCTGAGAGCAGCTGGAAGTTTGGGTTT	ENST00000322957.7	chr17	76136333	76141245	-	GENCODE release 31	protein_coding	protein_coding	ENSG00000129654.8	FOXJ1	3	2587	2302	GO:0000122,GO:0000976,GO:0000978,GO:0000981,GO:0001077,GO:0002508,GO:0002635,GO:0002897,GO:0002924,GO:0003677,GO:0003700,GO:0005634,GO:0006959,GO:0007283,GO:0007368,GO:0007389,GO:0007420,GO:0007507,GO:0030036,GO:0032088,GO:0033085,GO:0035089,GO:0035502,GO:0042130,GO:0044458,GO:0045409,GO:0045944,GO:0050869,GO:0050900,GO:0060271,GO:0060428,GO:0060429,GO:0060972,GO:0072016,GO:0090630,GO:1901248	negative regulation of transcription from RNA polymerase II promoter|transcription regulatory region sequence-specific DNA binding|RNA polymerase II proximal promoter sequence-specific DNA binding|RNA polymerase II transcription factor activity, sequence-specific DNA binding|transcriptional activator activity, RNA polymerase II proximal promoter sequence-specific DNA binding|central tolerance ind…
clstr_10434_1367_12	1.96996e-05	5.21781	2.38345	Up	5.93544	3.552	Detected	Detected	Detected	Detected	Detected	Detected	Detected	Detected	5.61283	5.80885	6.32481	5.99527	3.62044	3.73682	3.17813	3.67259	CTCTTTCATGTTCCGTCTGTGTCTCTCAATTAACCACTCGTCAACTGCTGATTCTACTGG	ENST00000263372.5	chr19	38319845	38332076	+	GENCODE release 31	protein_coding	protein_coding	ENSG00000099337.5	KCNK6	3	5721	9424	GO:0003085,GO:0005242,GO:0005267,GO:0005886,GO:0006813,GO:0008076,GO:0022841,GO:0030322,GO:0034765,GO:0060075,GO:0061337	negative regulation of systemic arterial blood pressure|inward rectifier potassium channel activity|potassium channel activity|plasma membrane|potassium ion transport|voltage-gated potassium channel complex|potassium ion leak channel activity|stabilization of membrane potential|regulation of ion transmembrane transport|regulation of resting membrane potential|cardiac conduction
clstr_9496_5299_7	0.000998116	5.20634	2.38027	Up	6.73548	4.35521	Detected	Detected	Detected	Detected	Detected	Detected	Detected	Detected	5.9489	6.24793	7.28472	7.46037	4.0944	4.14162	4.54964	4.63517	CTTTCTAAATATTCTGTAAAGCAGATGCTTCGCTGTCAGACTGGCCGCTCCATCATTCGC	ENST00000370353.3	chrX	151698307	151705924	+	GENCODE release 31	protein_coding	protein_coding	ENSG00000130032.16	PRRG3	4	5977	79057	GO:0005509,GO:0005576,GO:0016021	calcium ion binding|extracellular region|integral component of membrane
clstr_89518_780_18	0.00449256	5.20129	2.37887	Up	4.76081	2.38194	Detected	Detected	Detected	Detected	Not Detected	Detected	Not Detected	Not Detected	4.55849	4.79753	4.73351	4.95373	1.90703	3.78562	1.29481	2.54032	ACCACAAGCGGTATGTGGAATTAACAGATCTTGAGCAGAAGTGGAAGAACTTGTGCCTGC	ENST00000503804.5	chr5	10441524	10465024	+	GENCODE release 31	protein_coding	protein_coding	ENSG00000145491.12	ROPN1L	6	1291	83853	GO:0001932,GO:0003351,GO:0005737,GO:0030317,GO:0031514,GO:0048240	regulation of protein phosphorylation|epithelial cilium movement|cytoplasm|flagellated sperm motility|motile cilium|sperm capacitation
clstr_18966_1664_14	6.2164e-07	5.19167	2.3762	Up	9.14749	6.77129	Detected	Detected	Detected	Detected	Detected	Detected	Detected	Detected	8.9878	9.11416	9.4462	9.04179	6.85576	6.73457	6.80642	6.68839	TCTATAGTGAATGCCAGTGTATTGGAGGCAGATGATGCATTCGTTGGTTTCTCTTATGCA	ENST00000396596.2	chr8	66775181	66862020	+	GENCODE release 31	protein_coding	protein_coding	ENSG00000104205.15	SGK3	17	4190	23678	GO:0001558,GO:0004672,GO:0004674,GO:0005246,GO:0005524,GO:0005769,GO:0005829,GO:0006468,GO:0006950,GO:0015459,GO:0017080,GO:0017081,GO:0018105,GO:0030334,GO:0031410,GO:0032411,GO:0034220,GO:0035091,GO:0035556,GO:0042127,GO:0042981,GO:0051090,GO:0055037	regulation of cell growth|protein kinase activity|protein serine/threonine kinase activity|calcium channel regulator activity|ATP binding|early endosome|cytosol|protein phosphorylation|response to stress|potassium channel regulator activity|sodium channel regulator activity|chloride channel regulator activity|peptidyl-serine phosphorylation|regulation of cell migration|cytoplasmic vesicle|positiv…	path:hsa04068,path:hsa04151	FoxO signaling pathway|PI3K-Akt signaling pathway
clstr_61098_1571_12	1.24222e-06	5.18222	2.37357	Up	11.7703	9.39674	Detected	Detected	Detected	Detected	Detected	Detected	Detected	Detected	11.4754	11.9664	11.8921	11.7474	9.27872	9.32299	9.52763	9.45763	CAATTCTATTCATGGGACGAGTCATGCATCCTGAAACAATGAACACAAGTGGACATGATT	ENST00000446050.6	chr3	167735430	167825568	+	GENCODE release 31	protein_coding	protein_coding	ENSG00000163536.12	SERPINI1	9	1890	5274	GO:0004867,GO:0005615,GO:0007417,GO:0007422,GO:0010976,GO:0030155,GO:0034774,GO:0043025,GO:0043204,GO:0060205,GO:0070062	serine-type endopeptidase inhibitor activity|extracellular space|central nervous system development|peripheral nervous system development|positive regulation of neuron projection development|regulation of cell adhesion|secretory granule lumen|neuronal cell body|perikaryon|cytoplasmic vesicle lumen|extracellular exosome
clstr_11670_830_8	2.11145e-05	5.17887	2.37264	Up	6.73246	4.35982	Detected	Detected	Detected	Detected	Detected	Detected	Detected	Detected	6.92156	6.74257	6.81789	6.44781	4.05321	4.67225	4.63945	4.07438	ACCAGACGGCTGTGATGATAGAAATAGGGACAAACCTGTTGAACCAAACAGCGGAGCAAA	ENST00000325203.9	chr8	6499651	6563409	-	GENCODE release 31	protein_coding	protein_coding	ENSG00000091879.13	ANGPT2	9	5416	285			path:hsa04010,path:hsa04014,path:hsa04015,path:hsa04066,path:hsa04151,path:hsa05167	MAPK signaling pathway|Ras signaling pathway|Rap1 signaling pathway|HIF-1 signaling pathway|PI3K-Akt signaling pathway|Kaposi sarcoma-associated herpesvirus infection
clstr_39205_801_10	6.15176e-08	5.17126	2.37052	Up	10.9671	8.59659	Detected	Detected	Detected	Detected	Detected	Detected	Detected	Detected	10.9785	11.1121	10.9724	10.8055	8.63245	8.48152	8.61674	8.65567	AGAACAACTTTGTGCACGACTGCGTCAATATCACAATCAAGCAGCACACGGTCACCACAA	ENST00000379440.8	chr20	4686236	4701590	+	GENCODE release 31	protein_coding	protein_coding	ENSG00000171867.16	PRNP	2	2657	5621			path:hsa04216,path:hsa05020	Ferroptosis|Prion diseases
clstr_140652_127_18	0.000408043	5.17046	2.37029	Up	3.87354	1.50325	Not Detected	Not Detected	Detected	Detected	Not Detected	Not Detected	Not Detected	Not Detected	3.2491	3.62204	3.92768	4.69535	1.11269	1.73171	1.64701	1.52157	AATCTGAACACTCCATCTTAGCAGGAGATCCCTTTGAACTAGAATGCCCTGTGAAATACT	ENST00000383680.4	chr3	112466108	112499358	-	GENCODE release 31	protein_coding	protein_coding	ENSG00000186265.10	BTLA	4	726	151888	GO:0002250,GO:0005886,GO:0016021,GO:0031295	adaptive immune response|plasma membrane|integral component of membrane|T cell costimulation
clstr_29427_2652_5	0.0155766	5.1645	2.36863	Up	4.43633	2.0677	Not Detected	Detected	Detected	Detected	Not Detected	Detected	Not Detected	Not Detected	3.35763	3.68884	5.06873	5.63013	2.25212	3.01314	2.17913	0.826409	GAAGAGTTCAACACGTGGGTCAATAATATGTACGTCTTCTTTGTGAACACGCTCTTTCAT	ENST00000405415.5	chr7	5926146	5970683	-	GENCODE release 31	protein_coding	protein_coding	ENSG00000155026.16	RSPH10B	20	3222	222967
clstr_26308_307_11	0.000257293	5.15991	2.36734	Up	3.8689	1.50156	Not Detected	Detected	Not Detected	Detected	Not Detected	Not Detected	Not Detected	Not Detected	3.31869	4.09954	3.49375	4.56364	1.68262	1.60637	1.15871	1.55853	TTTCAGAAGACAGAGTTAGAGGCAAGCTGCGTGGGTTGCTCGGTACTGAATTATAGGGAT	ENST00000648592.1	chr19	2389761	2426239	+	GENCODE release 31	protein_coding	protein_coding	ENSG00000178297.13	TMPRSS9	18	3458	360200	GO:0004252,GO:0005887	serine-type endopeptidase activity|integral component of plasma membrane
clstr_69237_190_18	0.000179924	5.15284	2.36537	Up	3.47052	1.10515	Detected	Detected	Not Detected	Not Detected	Not Detected	Not Detected	Not Detected	Not Detected	3.65668	3.73619	3.50235	2.98685	1.77223	0.772558	0.776798	1.09902	GAGAGAGATAGACGGAGATCTCTGGAGCAGACCTCAAGGTGACTTCTATTTCTATCTGGT	ENST00000300022.8	chr11	57645087	57649912	-	GENCODE release 31	protein_coding	protein_coding	ENSG00000166793.12	YPEL4	5	1690	219539	GO:0005730,GO:0046872	nucleolus|metal ion binding
clstr_19518_1633_12	6.69301e-07	5.14783	2.36397	Up	6.87242	4.50846	Detected	Detected	Detected	Detected	Detected	Detected	Detected	Detected	6.96317	7.10817	6.69172	6.72662	4.62163	4.39822	4.46811	4.54587	TATGTAGAAGAGGACTGTGAGACGTGAGTTAGAGGGAGAAGATGGAGGGAATCTAGGGAA	ENST00000374810.8	chr20	34704344	34713436	+	GENCODE release 31	protein_coding	protein_coding	ENSG00000078804.13	TP53INP2	5	4127	58476	GO:0000045,GO:0001649,GO:0001894,GO:0005634,GO:0005776,GO:0005829,GO:0006351,GO:0006511,GO:0010508,GO:0016605,GO:0031410,GO:0043130,GO:0045893,GO:1903828	autophagosome assembly|osteoblast differentiation|tissue homeostasis|nucleus|autophagosome|cytosol|transcription, DNA-templated|ubiquitin-dependent protein catabolic process|positive regulation of autophagy|PML body|cytoplasmic vesicle|ubiquitin binding|positive regulation of transcription, DNA-templated|negative regulation of cellular protein localization	path:hsa04140	Autophagy - animal
clstr_68211_773_33	0.00061328	5.14701	2.36373	Up	6.97615	4.61242	Detected	Detected	Detected	Detected	Detected	Detected	Detected	Detected	7.6539	7.31451	6.26047	6.67573	4.20545	5.05121	4.46435	4.72866	TACATGAAGAAGAACCATGAAGAGGAGATGAAGGAATTTAGCAACCAGGTGGTCGGCCAG	ENST00000246635.8	chr17	41500981	41505612	-	GENCODE release 31	protein_coding	protein_coding	ENSG00000171401.15	KRT13	8	1714	3860			path:hsa04915	Estrogen signaling pathway
clstr_181890_202_20	0.0137875	5.14045	2.36189	Up	3.31413	0.952234	Detected	Detected	Not Detected	Not Detected	Not Detected	Not Detected	Not Detected	Not Detected	4.95796	3.89768	2.29237	2.1085	0.868838	1.24401	0.860634	0.835453	AAAGGACCCAAGTCACACTGACCAGTTGGTATAGGACAGAGAGCAAAGCAACTGTGACAT	ENST00000512984.1	chr5	146590038	146600376	-	GENCODE release 31	protein_coding	protein_coding	ENSG00000156475.18	PPP2R2B	4	512	5521	GO:0000159,GO:0000278,GO:0005739,GO:0005741,GO:0005829,GO:0005856,GO:0006915,GO:0019888,GO:0032502,GO:0070262	protein phosphatase type 2A complex|mitotic cell cycle|mitochondrion|mitochondrial outer membrane|cytosol|cytoskeleton|apoptotic process|protein phosphatase regulator activity|developmental process|peptidyl-serine dephosphorylation	path:hsa03015,path:hsa04071,path:hsa04151,path:hsa04152,path:hsa04261,path:hsa04390,path:hsa04530,path:hsa04728,path:hsa05142,path:hsa05160,path:hsa05165	mRNA surveillance pathway|Sphingolipid signaling pathway|PI3K-Akt signaling pathway|AMPK signaling pathway|Adrenergic signaling in cardiomyocytes|Hippo signaling pathway|Tight junction|Dopaminergic synapse|Chagas disease (American trypanosomiasis)|Hepatitis C|Human papillomavirus infection
clstr_42992_2270_10	0.000286447	5.13683	2.36088	Up	8.64703	6.28615	Detected	Detected	Detected	Detected	Detected	Detected	Detected	Detected	8.79671	9.26329	8.40017	8.12795	5.92757	6.00054	6.48041	6.73608	CCATTTGTCACCTCGCACACTTATAGCGTTTCCTCCTCGAAATTCTACCAAGACTGGTCA	ENST00000368037.9	chr1	160796074	160828261	+	GENCODE release 31	protein_coding	protein_coding	ENSG00000122224.18	LY9	10	2485	4063	GO:0005886,GO:0007155,GO:0009986,GO:0016021,GO:0032740,GO:0045087,GO:0072540	plasma membrane|cell adhesion|cell surface|integral component of membrane|positive regulation of interleukin-17 production|innate immune response|T-helper 17 cell lineage commitment
clstr_41015_2280_8	0.00336776	5.12977	2.35889	Up	4.28586	1.92696	Not Detected	Detected	Detected	Not Detected	Not Detected	Not Detected	Not Detected	Not Detected	3.55898	4.89257	4.84181	3.85007	2.30693	0.973113	1.75353	2.67428	GAGGAACCTATGGTATAAGAGACTCATCAACCAACTGCAGTGCGTGGACTGATTTGGATC	ENST00000373248.5	chr10	70098223	70124102	-	GENCODE release 31	protein_coding	protein_coding	ENSG00000042286.15	AIFM2	9	2570	84883			path:hsa04115	p53 signaling pathway
A_23_P124892	0.000276617	5.12472	2.35747	Up	7.39655	5.03907	Detected	Detected	Detected	Detected	Detected	Detected	Detected	Detected	7.61489	7.04779	6.8149	8.10862	5.11908	4.73945	5.27065	5.02712	CTAGGACCTGCCTCTTCTCACCAAGATGAACTCACTGGTTTCTTGGCAGCTACTGCTTTT	NM_002256	chr1	204190341	204196491	-	Refseq	protein_coding			KISS1		714	3814
clstr_48263_1110_5	2.82982e-07	5.10378	2.35157	Up	11.1418	8.7902	Detected	Detected	Detected	Detected	Detected	Detected	Detected	Detected	11.3864	11.0648	10.959	11.1568	8.8391	8.81747	8.78739	8.71685	TCAGGTTTACTTACGCTGGATGTTTGAGTGTGAAGAAATACCGGCCCAAGTACTGCGGTT	ENST00000451137.7	chr1	85580761	85583950	+	GENCODE release 31	protein_coding	protein_coding	ENSG00000142871.17	CCN1	5	2278	3491
clstr_71802_388_16	1.49957e-06	5.07658	2.34386	Up	10.2543	7.9104	Detected	Detected	Detected	Detected	Detected	Detected	Detected	Detected	9.95186	10.4163	10.464	10.1849	7.96369	7.84919	8.00088	7.82783	AAACAAGGACTATGAAGAGCCAAAGAAAGTACGGAAACCAGCTTTGACCGCCATTGAAGG	ENST00000555824.5	chr14	81498808	81533833	-	GENCODE release 31	protein_coding	protein_coding	ENSG00000071537.14	SEL1L	8	1631	6400			path:hsa04141	Protein processing in endoplasmic reticulum
clstr_8292_5079_8	0.00169174	5.07349	2.34298	Up	3.7156	1.37262	Not Detected	Not Detected	Not Detected	Detected	Not Detected	Not Detected	Not Detected	Not Detected	3.79583	3.70393	2.96308	4.39958	0.960073	1.04856	2.32687	1.155	TAGTATTTCTTACAGTGAGACAACAGGCGATGTCAGTGAGGGCGATCATAGGGCATAAGC	ENST00000340001.9	chr17	68974488	69060927	-	GENCODE release 31	protein_coding	protein_coding	ENSG00000154258.17	ABCA9	39	6377	10350			path:hsa02010	ABC transporters
clstr_40705_94_2	6.04822e-05	5.0686	2.34159	Up	6.56044	4.21885	Detected	Detected	Detected	Detected	Detected	Detected	Detected	Detected	6.94721	6.92125	6.38504	5.98825	4.16273	4.36886	4.17562	4.1682	CATTTCTGGGACGCTTAGCAGCTATTATGTCGACTCGATCATAAGTCACGAGAGTGAGGA	ENST00000311177.7	chr17	48621156	48626358	-	GENCODE release 31	protein_coding	protein_coding	ENSG00000170689.10	HOXB9	2	2586	3219	GO:0000977,GO:0005654,GO:0005739,GO:0006351,GO:0009952,GO:0030879,GO:0045944,GO:0048706,GO:0060070,GO:0060326,GO:0090575	RNA polymerase II regulatory region sequence-specific DNA binding|nucleoplasm|mitochondrion|transcription, DNA-templated|anterior/posterior pattern specification|mammary gland development|positive regulation of transcription from RNA polymerase II promoter|embryonic skeletal system development|canonical Wnt signaling pathway|cell chemotaxis|RNA polymerase II transcription factor complex
A_33_P3309911	4.19556e-06	5.05302	2.33715	Up	5.92432	3.58717	Detected	Detected	Detected	Detected	Detected	Detected	Detected	Detected	6.01087	5.75353	5.71161	6.22128	3.78026	3.65472	3.35875	3.55497	ATGGGACTTTGGGGACCTGTGTCCTGTAGAGTGGAAAATGGGAATTTGAATGTCTAGAGT	NM_001013407	chr1	13254198	13263435	+	Refseq	protein_coding			PRAMEF5		1855	343068	GO:0008284,GO:0043066,GO:0045596,GO:0045892	positive regulation of cell proliferation|negative regulation of apoptotic process|negative regulation of cell differentiation|negative regulation of transcription, DNA-templated
clstr_93539_684_15	0.004569	5.04918	2.33605	Up	3.33902	1.00297	Not Detected	Not Detected	Not Detected	Detected	Not Detected	Not Detected	Not Detected	Not Detected	2.95574	2.5985	3.08172	4.72013	0.76481	0.758395	0.754068	1.73461	TGCTTGAGTCAATGGCCGCAGACCATACACCTGAGAGCAAGTTAATCTGCTCTAACAAAG	ENST00000377837.5	chr1	6412418	6424670	-	GENCODE release 31	protein_coding	protein_coding	ENSG00000069812.11	HES2	4	1222	54626	GO:0000978,GO:0001078,GO:0005634,GO:0006351,GO:0008134,GO:0046983	RNA polymerase II proximal promoter sequence-specific DNA binding|transcriptional repressor activity, RNA polymerase II proximal promoter sequence-specific DNA binding|nucleus|transcription, DNA-templated|transcription factor binding|protein dimerization activity	path:hsa05165	Human papillomavirus infection
clstr_21105_2554_10	1.82677e-05	5.03605	2.33229	Up	10.052	7.71974	Detected	Detected	Detected	Detected	Detected	Detected	Detected	Detected	10.2252	10.363	10.0256	9.59423	7.76113	7.77412	7.88492	7.45881	ATACTGGAAGTAACGTGGAAATCTAATGTGGAAGCCATTGTGGCAAGGTTTCTACAAATC	ENST00000285667.4	chr21	14371115	14383146	-	GENCODE release 31	protein_coding	protein_coding	ENSG00000155304.6	HSPA13	5	3945	6782	GO:0005524,GO:0005783,GO:0043231,GO:0070062	ATP binding|endoplasmic reticulum|intracellular membrane-bounded organelle|extracellular exosome
clstr_51743_270_14	2.56139e-07	5.03015	2.3306	Up	9.90387	7.57327	Detected	Detected	Detected	Detected	Detected	Detected	Detected	Detected	9.82178	9.88671	10.0568	9.85023	7.80008	7.48305	7.51733	7.49262	TACGACAAGGACAAGCCCGTTTCTTTCCACAAGTTTCCTCTTACTCGACCCAGTCTTTGT	ENST00000254250.7	chr8	42836674	42843325	-	GENCODE release 31	protein_coding	protein_coding	ENSG00000131931.8	THAP1	3	2161	55145	GO:0000122,GO:0000978,GO:0001078,GO:0001650,GO:0001935,GO:0005634,GO:0006351,GO:0006355,GO:0007049,GO:0007346,GO:0008270,GO:0016605,GO:0042802,GO:0042803,GO:0043231,GO:0043565	negative regulation of transcription from RNA polymerase II promoter|RNA polymerase II proximal promoter sequence-specific DNA binding|transcriptional repressor activity, RNA polymerase II proximal promoter sequence-specific DNA binding|fibrillar center|endothelial cell proliferation|nucleus|transcription, DNA-templated|regulation of transcription, DNA-templated|cell cycle|regulation of mitotic c…
clstr_19821_1169_7	9.71122e-05	5.02116	2.32802	Up	8.16085	5.83283	Detected	Detected	Detected	Detected	Detected	Detected	Detected	Detected	7.85533	7.79236	8.35006	8.64566	5.47513	5.98315	6.16919	5.70385	AAAGAGAGGAAATGCTCGAGGAAATCCGACAGCTACAGCAGAAACAGGCGAGTTCTATCA	ENST00000308482.14	chr2	237627587	237781643	+	GENCODE release 31	protein_coding	protein_coding	ENSG00000124831.19	LRRFIP1	24	4092	9208	GO:0000122,GO:0000978,GO:0001078,GO:0003677,GO:0003725,GO:0005634,GO:0005737,GO:0005829,GO:0005856,GO:0005886,GO:0006351,GO:0006357,GO:0032481,GO:0042803,GO:0045296,GO:0045892	negative regulation of transcription from RNA polymerase II promoter|RNA polymerase II proximal promoter sequence-specific DNA binding|transcriptional repressor activity, RNA polymerase II proximal promoter sequence-specific DNA binding|DNA binding|double-stranded RNA binding|nucleus|cytoplasm|cytosol|cytoskeleton|plasma membrane|transcription, DNA-templated|regulation of transcription from RNA p…
clstr_117450_331_18	3.33446e-05	5.02038	2.3278	Up	3.50311	1.17531	Not Detected	Not Detected	Not Detected	Not Detected	Not Detected	Not Detected	Not Detected	Not Detected	3.51128	3.71407	3.43767	3.34941	0.953816	1.76438	0.999195	0.983848	AGAAGGATGAATTACCCGGACAGAAAGCAGCTCTGCAGAATAAGACAGCACCTGTGTAAT	ENST00000525823.1	chr11	111908620	111910893	-	GENCODE release 31	protein_coding	protein_coding	ENSG00000109846.8	CRYAB	2	915	1410			path:hsa04141,path:hsa04213	Protein processing in endoplasmic reticulum|Longevity regulating pathway - multiple species
clstr_60600_1702_16	6.10868e-07	5.01194	2.32537	Up	16.4166	14.0912	Detected	Detected	Detected	Detected	Detected	Detected	Detected	Detected	16.3344	16.1929	16.5396	16.5994	13.9692	14.0827	14.0937	14.2193	ATAGACTTGCACTTGGATGTCACCTGGAGTGTCACATGGGAGTGTTATGGCAGCATCATA	ENST00000596251.6	chr19	42198598	42217677	-	GENCODE release 31	protein_coding	protein_coding	ENSG00000160570.14	DEDD2	5	1905	162989	GO:0003677,GO:0005730,GO:0006351,GO:0006396,GO:0008625,GO:0016075,GO:0019725,GO:0030159,GO:0030262,GO:0035556,GO:0045892,GO:2001238	DNA binding|nucleolus|transcription, DNA-templated|RNA processing|extrinsic apoptotic signaling pathway via death domain receptors|rRNA catabolic process|cellular homeostasis|receptor signaling complex scaffold activity|apoptotic nuclear changes|intracellular signal transduction|negative regulation of transcription, DNA-templated|positive regulation of extrinsic apoptotic signaling pathway
clstr_17288_2897_8	4.35897e-07	5.00872	2.32444	Up	11.5282	9.20375	Detected	Detected	Detected	Detected	Detected	Detected	Detected	Detected	11.6292	11.383	11.6976	11.403	9.36899	9.20487	9.06993	9.17121	AAGAAACAATTGAGTTGACCTACCTCCGTCCTCGTTCTTCTGCCAGCTGGCGTTATTCTT	ENST00000394053.7	chr2	74198615	74217565	+	GENCODE release 31	protein_coding	protein_coding	ENSG00000065911.12	MTHFD2	8	4403	10797	GO:0000287,GO:0004477,GO:0004487,GO:0004488,GO:0005615,GO:0005739,GO:0005759,GO:0006730,GO:0042301,GO:0046653,GO:0046655	magnesium ion binding|methenyltetrahydrofolate cyclohydrolase activity|methylenetetrahydrofolate dehydrogenase (NAD+) activity|methylenetetrahydrofolate dehydrogenase (NADP+) activity|extracellular space|mitochondrion|mitochondrial matrix|one-carbon metabolic process|phosphate ion binding|tetrahydrofolate metabolic process|folic acid metabolic process	path:hsa00670	One carbon pool by folate
clstr_3485_490_6	6.29225e-05	5.00297	2.32279	Up	7.8363	5.51351	Detected	Detected	Detected	Detected	Detected	Detected	Detected	Detected	7.49211	7.42399	8.18079	8.2483	5.62416	5.68056	5.44869	5.30064	ATCAAGGAGCTCATCAAGGACGGGAAGTCACTCATAAGCGCGCTCAAGAATTTGTCTTCA	ENST00000274498.9	chr5	142770377	143229011	+	GENCODE release 31	protein_coding	protein_coding	ENSG00000145819.18	ARHGAP26	23	9395	23092
clstr_49887_769_28	1.32653e-05	5.00211	2.32254	Up	3.64109	1.31856	Not Detected	Not Detected	Not Detected	Detected	Not Detected	Not Detected	Not Detected	Not Detected	3.39523	3.39053	3.66351	4.1151	1.28364	1.23364	1.26862	1.48832	TTTGAAGTACAAACCAGGACGACACAATCTAGGAAACACTAGAATGAGAAGTGTTGGCCA	ENST00000359117.9	chr3	158571184	158606456	+	GENCODE release 31	protein_coding	protein_coding	ENSG00000178053.18	MLF1	7	2222	4291			path:hsa05202	Transcriptional misregulation in cancer
clstr_28715_3166_9	0.0226566	4.99997	2.32192	Up	3.24945	0.927528	Not Detected	Not Detected	Detected	Detected	Not Detected	Not Detected	Not Detected	Not Detected	2.10897	1.85289	4.01464	5.0213	0.946015	0.929683	0.938152	0.896262	TGTTCATGGGAGAACCTCGTTGACATGCACAGTTTGCAATCTTATGTTGATCGATGTTAA	ENST00000221166.10	chr8	24913761	24919093	+	GENCODE release 31	protein_coding	protein_coding	ENSG00000104722.14	NEFM	3	3271	4741			path:hsa05014	Amyotrophic lateral sclerosis (ALS)
clstr_118124_763_8	1.74695e-05	4.99831	2.32144	Up	12.8184	10.4969	Detected	Detected	Detected	Detected	Detected	Detected	Detected	Detected	12.383	12.9161	13.0541	12.9203	10.2757	10.8236	10.4377	10.4507	TTAAGTACTGTATATCGCCCTGTACTTGGATAGGCTGGCTAACTCGTAGGAAGAGAGCAC	ENST00000311083.10	chr12	76858709	76879019	-	GENCODE release 31	protein_coding	protein_coding	ENSG00000175183.10	CSRP2	6	908	1466	GO:0005634,GO:0005925,GO:0007275,GO:0030154,GO:0046872	nucleus|focal adhesion|multicellular organism development|cell differentiation|metal ion binding
clstr_11580_1184_11	1.12079e-06	4.99037	2.31915	Up	9.55014	7.23099	Detected	Detected	Detected	Detected	Detected	Detected	Detected	Detected	9.69912	9.45499	9.49133	9.55512	7.367	7.20373	7.40792	6.94531	AAGAAGATCACAATTACAGTGCAAGTAGCATGGCAGCACAGCGTTGTGCATCCAGGTCTA	ENST00000340553.8	chr2	48314682	48379295	+	GENCODE release 31	protein_coding	protein_coding	ENSG00000170802.16	FOXN2	7	5437	3344	GO:0003700,GO:0005634,GO:0006351,GO:0030154,GO:0035914,GO:0043231,GO:0043565,GO:0045893	DNA binding transcription factor activity|nucleus|transcription, DNA-templated|cell differentiation|skeletal muscle cell differentiation|intracellular membrane-bounded organelle|sequence-specific DNA binding|positive regulation of transcription, DNA-templated
clstr_45472_1721_22	0.0195626	4.98537	2.3177	Up	3.55191	1.23421	Not Detected	Not Detected	Not Detected	Detected	Not Detected	Not Detected	Not Detected	Not Detected	2.1273	3.26303	3.37803	5.43928	0.828101	1.82445	0.810963	1.47332	TGTGTGTGAAATAGATTCATTGTAGAGTTGTCAGACATGAGGTTCACACTGGACCCTCCC	ENST00000448962.5	chr19	54200858	54249003	+	GENCODE release 31	protein_coding	protein_coding	ENSG00000170889.14	RPS9	5	2384	6203	GO:0000184,GO:0003723,GO:0003735,GO:0005634,GO:0005654,GO:0005730,GO:0005737,GO:0005829,GO:0005840,GO:0005925,GO:0006364,GO:0006412,GO:0006413,GO:0006614,GO:0008284,GO:0016020,GO:0019083,GO:0019843,GO:0022627,GO:0030529,GO:0045182,GO:0045903,GO:0070062	nuclear-transcribed mRNA catabolic process, nonsense-mediated decay|RNA binding|structural constituent of ribosome|nucleus|nucleoplasm|nucleolus|cytoplasm|cytosol|ribosome|focal adhesion|rRNA processing|translation|translational initiation|SRP-dependent cotranslational protein targeting to membrane|positive regulation of cell proliferation|membrane|viral transcription|rRNA binding|cytosolic small…	path:hsa03010	Ribosome
A_24_P788878	0.00167043	4.97134	2.31364	Up	3.17015	0.85651	Not Detected	Not Detected	Not Detected	Detected	Not Detected	Not Detected	Not Detected	Not Detected	3.37223	2.09167	3.07319	4.1435	0.972757	0.953001	0.74951	0.750773	ACTGGGAGAGAAAGGAAGTACACCCATCTGCATTGTTTTTAATTCCTTCCGGTTTTCTAT	NM_001007595	chr15	62163535	62165285	-	Refseq	protein_coding			C2CD4B		1581	388125	GO:0005509,GO:0005544,GO:0005634,GO:0005886	calcium ion binding|calcium-dependent phospholipid binding|nucleus|plasma membrane
clstr_50369_525_6	3.17074e-07	4.9709	2.31351	Up	12.3366	10.0231	Detected	Detected	Detected	Detected	Detected	Detected	Detected	Detected	12.5917	12.2426	12.2295	12.2826	10.0721	9.90354	10.0355	10.0812	CCTACGTGTATTATTGCGCAAATGAGACGGTGCATGGTGTGGAGTTTGACTTTATACCCG	ENST00000376588.4	chr9	78297125	78330093	+	GENCODE release 31	protein_coding	protein_coding	ENSG00000135069.14	PSAT1	9	2206	29968	GO:0004648,GO:0005737,GO:0005829,GO:0006564,GO:0008615,GO:0070062	O-phospho-L-serine:2-oxoglutarate aminotransferase activity|cytoplasm|cytosol|L-serine biosynthetic process|pyridoxine biosynthetic process|extracellular exosome	path:hsa00260,path:hsa00750	Glycine, serine and threonine metabolism|Vitamin B6 metabolism
clstr_7954_2149_4	0.00025598	4.96246	2.31105	Up	6.7771	4.46605	Detected	Detected	Detected	Detected	Detected	Detected	Detected	Detected	6.39606	6.26038	7.01518	7.43679	4.28342	4.46684	4.81597	4.29797	TCTACACTACTAAATCCCACTGAGCTAAACCGCGACATTGCCGATAGCCAACCAATGTCT	ENST00000216513.5	chr14	60709539	60724351	-	GENCODE release 31	protein_coding	protein_coding	ENSG00000100625.9	SIX4	3	6491	51804	GO:0000978,GO:0001077,GO:0005634,GO:0005737,GO:0007519,GO:0008582,GO:0008584,GO:0009653,GO:0030238,GO:0030910,GO:0032880,GO:0034504,GO:0042472,GO:0043066,GO:0043524,GO:0043586,GO:0045214,GO:0045892,GO:0045893,GO:0046661,GO:0048538,GO:0048699,GO:0048701,GO:0050678,GO:0051451,GO:0060037,GO:0061055,GO:0061197,GO:0061551,GO:0072075,GO:0072095,GO:0072107,GO:0090190,GO:0098528,GO:1902725	RNA polymerase II proximal promoter sequence-specific DNA binding|transcriptional activator activity, RNA polymerase II proximal promoter sequence-specific DNA binding|nucleus|cytoplasm|skeletal muscle tissue development|regulation of synaptic growth at neuromuscular junction|male gonad development|anatomical structure morphogenesis|male sex determination|olfactory placode formation|regulation of…	path:hsa05202	Transcriptional misregulation in cancer
clstr_19874_628_17	0.000900036	4.95831	2.30985	Up	3.51468	1.20483	Not Detected	Detected	Not Detected	Not Detected	Not Detected	Not Detected	Not Detected	Not Detected	3.85189	4.20704	2.46804	3.53174	1.20509	1.34725	1.21394	1.05303	ATATGGCAGCTGCTGATGACAGCAGACAGGAAGGACTACGAGAAGATCTGCTTGAAGTAT	ENST00000437879.6	chr1	201190825	201228648	+	GENCODE release 31	protein_coding	protein_coding	ENSG00000163395.16	IGFN1	26	4085	91156	GO:0005634,GO:0030018	nucleus|Z disc
clstr_11725_1695_7	4.36464e-06	4.95298	2.3083	Up	12.162	9.85373	Detected	Detected	Detected	Detected	Detected	Detected	Detected	Detected	12.1007	12.254	12.4347	11.8587	10.0939	9.79963	9.81403	9.70737	TTCATAGTACTCAGTCCTGTATCGCTCAGTAAACATTGCTCTTACTTACATAGCCGCCTT	ENST00000435893.6	chr14	75428357	75474111	+	GENCODE release 31	protein_coding	protein_coding	ENSG00000140044.13	JDP2	4	5401	122953	GO:0000978,GO:0001078,GO:0003682,GO:0005634,GO:0006351,GO:0031065,GO:0045599,GO:0046982	RNA polymerase II proximal promoter sequence-specific DNA binding|transcriptional repressor activity, RNA polymerase II proximal promoter sequence-specific DNA binding|chromatin binding|nucleus|transcription, DNA-templated|positive regulation of histone deacetylation|negative regulation of fat cell differentiation|protein heterodimerization activity
clstr_61784_486_10	3.20462e-05	4.95079	2.30766	Up	6.62542	4.31776	Detected	Detected	Detected	Detected	Detected	Detected	Detected	Detected	6.32349	6.49847	6.68587	6.99386	4.10971	4.56431	4.58857	4.00846	ATCAGTTTCCAGGACCTTCCGCTCAACATCTATATGGTCATCTTCGGCACAGGCATCTTT	ENST00000256257.2	chr8	33547754	33567128	-	GENCODE release 31	protein_coding	protein_coding	ENSG00000133874.2	RNF122	6	1872	79845	GO:0000209,GO:0005783,GO:0005794,GO:0016021,GO:0042787,GO:0043161,GO:0046872,GO:0061630	protein polyubiquitination|endoplasmic reticulum|Golgi apparatus|integral component of membrane|protein ubiquitination involved in ubiquitin-dependent protein catabolic process|proteasome-mediated ubiquitin-dependent protein catabolic process|metal ion binding|ubiquitin protein ligase activity
clstr_73964_340_10	4.47533e-06	4.94577	2.3062	Up	14.7564	12.4502	Detected	Detected	Detected	Detected	Detected	Detected	Detected	Detected	14.6577	14.7348	15.0265	14.6066	12.667	12.4766	12.5298	12.1273	AGTCGACCATCCTTTGTCAGAACAAGTTCACCAGCCGTTGCTTGAAGAACAGTGTAGCAT	ENST00000256151.8	chr12	82352303	82358387	-	GENCODE release 31	protein_coding	protein_coding	ENSG00000133773.12	CCDC59	4	1585	29080	GO:0003723,GO:0005654,GO:0006351,GO:0006355,GO:0044267	RNA binding|nucleoplasm|transcription, DNA-templated|regulation of transcription, DNA-templated|cellular protein metabolic process
clstr_150368_416_16	0.000687653	4.93577	2.30328	Up	3.75829	1.45502	Detected	Not Detected	Detected	Detected	Not Detected	Not Detected	Not Detected	Not Detected	4.05058	3.18379	3.735	4.06379	1.19182	2.33267	1.24328	1.0523	AATGCAATGAAGCCGGGTTGCAGAGATTAGGTTGTGGCCAGAGCTAGAGTGATTCCTTAA	ENST00000370370.4	chr6	73353063	73354276	-	GENCODE release 31	protein_coding	protein_coding	ENSG00000203909.4	DPPA5	3	659	340168	GO:0003723,GO:0005737,GO:0007275	RNA binding|cytoplasm|multicellular organism development
clstr_22517_482_10	3.71219e-05	4.93218	2.30222	Up	12.5354	10.2332	Detected	Detected	Detected	Detected	Detected	Detected	Detected	Detected	12.4438	12.0798	12.8638	12.7543	10.3896	10.3126	10.3543	9.87643	TAAATCTTGTTTGACCTTTACCGATGATGGATGTGGGATGACACCTCATAAACTACACCG	ENST00000355610.9	chrX	106940738	107000212	-	GENCODE release 31	protein_coding	protein_coding	ENSG00000133131.15	MORC4	17	3798	79710	GO:0005654,GO:0008270	nucleoplasm|zinc ion binding
clstr_11528_238_8	1.34493e-05	4.92577	2.30035	Up	10.4097	8.10935	Detected	Detected	Detected	Detected	Detected	Detected	Detected	Detected	10.8504	10.4494	10.2669	10.0721	8.25311	7.96249	8.18217	8.03961	TTATGCAGTTATTCGTTTCTTACGGGAACAAAGTCAGATGGACACTTACACCTCGGATGA	ENST00000381007.9	chr5	65665928	65722109	-	GENCODE release 31	protein_coding	protein_coding	ENSG00000197860.10	SGTB	11	5448	54557
clstr_191706_270_16	0.00798065	4.91605	2.2975	Up	4.6035	2.306	Detected	Detected	Detected	Detected	Detected	Not Detected	Not Detected	Not Detected	5.14879	5.25552	3.9087	4.10098	3.24837	0.984862	2.51529	2.47546	ATGCTTTCCTGACTTGACCTCAGAATCCTTCACAATACCGACTCCAAGAACTGCTACCAC	ENST00000564573.1	chr15	65921692	65922375	-	GENCODE release 31	protein_coding	protein_coding	ENSG00000157890.17	MEGF11	2	454	84465	GO:0010842,GO:0016021,GO:0016323,GO:0034109	retina layer formation|integral component of membrane|basolateral plasma membrane|homotypic cell-cell adhesion
clstr_8850_1972_5	6.3671e-05	4.91526	2.29727	Up	6.70987	4.41261	Detected	Detected	Detected	Detected	Detected	Detected	Detected	Detected	6.40144	6.33241	7.01341	7.09224	4.13404	4.61459	4.28146	4.62034	AGTGGGAACGAAAGTGATGCCGAGTATCTGCCAAAGAATCGCCATAAACGCTTAGCACAA	ENST00000393274.6	chr1	114582850	114670049	-	GENCODE release 31	protein_coding	protein_coding	ENSG00000175984.15	DENND2C	21	6177	163259	GO:0017112	Rab guanyl-nucleotide exchange factor activity
[truncated: 3,877 more rows]

## Sheet: Protein-coding FC <-1.2
Supplementary Table 7. Protein-coding genes in AGS cells under glucose deprivation|FC| >1.2
[truncated: 5,082 more rows]
